# Supplementary material for: Genome-Wide Study of Structural Variants in Bovine Holstein, Montbéliarde and Normande Dairy Breeds
Source: PLoS One. 2015 Aug 28;10(8):e0135931. doi: 10.1371/journal.pone.0135931 (PMC4552564; doi:10.1371/journal.pone.0135931)
Supplement: S1 Table — Summary of read mapping of the 62 bovine whole-genomes. (XLSX) [file pone.0135931.s001.xlsx]

## Sheet: sheet1
S1 Table: Summary of reads mapping of the 62 bovine whole-genomes
	Animal	Nb lanes	Breed	Nb reads	mapped	mapped (%)	properly paired	properly paired (%)	coverage
1	INRA_HOL0010	3	HOL	770,430,814	738,435,147	95.85	712,862,742	96.54	26.9
2	INRA_HOL0005	3	HOL	792,913,582	762,621,441	96.18	732,620,824	96.07	27.65
3	INRA_HOL0013	3	HOL	722,999,316	694,019,358	95.99	665,352,866	95.87	25.11
4	INRA_HOL0016	1	HOL	431,244,696	419,610,946	97.3	411,164,360	95.34	15.52
5	INRA_HOL0017	1	HOL	396,317,458	384,973,386	97.14	377,364,408	95.22	14.24
6	INRA_HOL0002	3	HOL	1,007,739,566	901,398,185	89.45	852,637,834	94.59	32.18
7	INRA_HOL0001	1	HOL	356,547,334	345,030,682	96.77	336,708,118	94.44	12.71
8	INRA_HOL0009	3	HOL	482,292,556	447,537,358	92.79	422,585,860	94.42	15.95
9	INRA_HOL0003	3	HOL	771,403,720	735,413,849	95.33	694,412,382	94.42	26.21
10	INRA_HOL0011	3	HOL	513,333,368	461,609,675	89.92	429,797,636	93.11	16.22
11	INRA_HOL0027	1	HOL	415,819,164	401,723,130	96.61	386,261,462	92.89	14.58
12	INRA_HOL0004	3	HOL	771,445,664	720,150,089	93.35	662,491,604	91.99	25
13	INRA_HOL0021	1	HOL	367,015,402	351,551,521	95.79	336,972,920	91.81	12.72
14	INRA_HOL0026	1	HOL	334,293,560	317,545,050	94.99	306,151,948	91.58	11.55
15	INRA_HOL0008	3	HOL	719,528,682	681,234,966	94.68	622,400,374	91.36	23.49
16	INRA_HOL0006	3	HOL	548,195,168	498,840,991	91	455,011,916	91.21	17.17
17	INRA_HOL0024	1	HOL	443,247,946	417,789,982	94.26	400,877,008	90.44	15.13
18	INRA_HOL0018	1	HOL	334,901,756	320,722,841	95.77	301,855,864	90.13	11.39
19	INRA_HOL0015	1	HOL	382,036,580	364,790,862	95.49	343,893,186	90.02	12.98
20	INRA_HOL0007	4	HOL	1,016,319,232	951,140,982	93.59	850,909,978	89.46	32.11
21	INRA_HOL0023	1	HOL	333,578,220	315,156,327	94.48	287,131,304	86.08	10.84
22	INRA_HOL0020	1	HOL	304,166,122	276,883,025	91.03	256,490,056	84.33	9.68
23	INRA_HOL0025	1	HOL	239,759,318	207,960,464	86.74	196,883,574	82.12	7.43
24	INRA_HOL0022	1	HOL	339,309,536	304,408,176	89.71	277,942,030	81.91	10.49
25	INRA_HOL0019	1	HOL	305,672,288	260,216,493	85.13	243,701,610	79.73	9.2
26	INRA_HOL0012	1	HOL	182,932,416	157,529,791	86.11	139,760,356	76.4	5.27
27	INRA_HOL0014	1	HOL	270,752,540	226,765,318	83.75	202,837,440	74.92	7.66
28	INRA_MON0001	4	MON	1,109,421,712	1,055,456,258	95.14	1,004,709,700	95.19	37.92
29	INRA_MON0013	1	MON	369,410,832	359,397,843	97.29	351,196,956	95.07	13.25
30	INRA_MON0006	4	MON	926,339,902	844,786,185	91.2	794,936,199	94.1	30
31	INRA_MON0008	3	MON	991,660,326	872,384,093	93.42	811,831,352	93.06	30.64
32	INRA_MON0003	3	MON	1,149,974,510	1,039,585,751	90.4	967,003,348	93.02	36.5
33	INRA_MON0017	1	MON	386,872,394	371,645,018	96.06	355,983,160	92.02	13.43
34	INRA_MON0005	1	MON	418,829,068	399,511,966	95.39	385,249,000	91.98	14.54
35	INRA_MON0012	1	MON	352,223,816	334,344,668	94.92	322,620,484	91.6	12.18
36	INRA_MON0016	1	MON	492,641,170	463,769,764	94.14	447,918,966	90.92	16.9
37	INRA_MON0002	1	MON	392,407,928	371,069,893	94.56	355,796,108	90.67	13.43
38	INRA_MON0010	1	MON	266,297,702	249,979,081	93.87	240,185,902	90.19	9.06
39	INRA_MON0015	1	MON	395,711,958	373,213,681	94.31	350,372,382	88.54	13.22
40	INRA_MON0007	1	MON	420,817,328	393,122,542	93.42	369,544,934	87.82	13.95
41	INRA_MON0014	1	MON	291,943,452	268,409,881	91.94	254,232,064	87.08	9.59
42	INRA_MON0009	1	MON	449,881,368	413,959,099	92.02	390,930,830	86.9	14.75
43	INRA_MON0011	1	MON	250,692,782	214,606,403	85.61	202,658,932	80.84	7.65
44	INRA_MON0004	1	MON	260,474,884	223,536,172	85.82	209,858,470	80.57	7.92
45	INRA_NOR0008	3	NOR	993,463,802	950,404,044	95.67	923,381,464	97.16	34.85
46	INRA_NOR0010	3	NOR	1,237,543,424	1,174,297,353	94.89	1,120,273,616	95.4	42.28
47	INRA_NOR0001	1	NOR	388,415,666	376,198,462	96.85	367,949,374	94.73	13.89
48	INRA_NOR0013	1	NOR	298,536,586	287,109,891	96.17	280,656,528	94.01	10.59
49	INRA_NOR0002	2	NOR	365,274,262	323,827,630	88.65	301,544,712	93.12	11.38
50	INRA_NOR0009	3	NOR	960,994,960	861,546,169	89.65	800,612,722	92.93	30.22
51	INRA_NOR0005	1	NOR	392,407,928	371,069,893	94.56	355,796,108	90.67	13.43
52	INRA_NOR0012	1	NOR	343,340,012	323,258,763	94.15	308,138,882	89.75	11.63
53	INRA_NOR0004	1	NOR	327,583,522	311,857,593	95.2	293,322,020	89.54	11.07
54	INRA_NOR0006	1	NOR	312,711,776	296,366,874	94.77	279,583,836	89.41	10.55
55	INRA_NOR0015	1	NOR	378,894,924	356,145,250	94	338,713,886	89.4	12.78
56	INRA_NOR0003	1	NOR	233,272,520	216,409,017	92.77	208,109,246	89.21	7.85
57	INRA_NOR0011	1	NOR	432,350,308	401657514	92.9	381534744	88.25	14.4
58	INRA_NOR0014	1	NOR	416,923,120	398,227,286	95.52	366,468,622	87.9	13.83
59	INRA_NOR0016	1	NOR	312,331,684	287,093,578	91.92	270,607,648	86.64	10.21
60	INRA_NOR0017	1	NOR	405,340,558	372,867,910	91.99	343,814,796	84.82	12.98
61	INRA_NOR0007	1	NOR	497,391,882	446,709,000	89.81	421,500,284	84.74	15.91
62	INRA_NOR0018	1	NOR	362,843,830	316,309,049	87.17	288,052,584	79.39	10.87
