# Supplementary material for: Genome-Wide Study of Structural Variants in Bovine Holstein, Montbéliarde and Normande Dairy Breeds
Source: PLoS One. 2015 Aug 28;10(8):e0135931. doi: 10.1371/journal.pone.0135931 (PMC4552564; doi:10.1371/journal.pone.0135931)
Supplement: S2 Table — Summary of all variants identified by GATK and by Pindel in all 62 samples. (XLSX) [file pone.0135931.s002.xlsx]

## Sheet: sheet1
S2 Table: Summary of all variants identified by GATK and by Pindel in all 62 samples
	Animals	GATK	PINDEL
		Tot InDels	small deletion	small insertions	large deletion	tandem duplication	inversions
1	INRA_HOL0010	917.836	181.187	168.924	362	108	83
2	INRA_HOL0005	927.331	178.566	168.048	342	107	75
3	INRA_HOL0013	958.453	157.262	154.486	256	78	73
4	INRA_HOL0016	884.019	145.191	137.042	485	76	137
5	INRA_HOL0017	872.272	133.913	126.547	390	65	106
6	INRA_HOL0002	878.915	91.433	105.916	222	55	49
7	INRA_HOL0001	1,009,563	85.872	81.208	164	34	21
8	INRA_HOL0009	858.144	104.645	98.467	177	43	30
9	INRA_HOL0003	929,890	173.738	160.882	372	110	85
10	INRA_HOL0011	855.555	108.527	102.824	191	64	46
11	INRA_HOL0027	899.739	120.116	112.125	219	57	41
12	INRA_HOL0004	933.881	167.254	154,880	388	101	227
13	INRA_HOL0021	861.334	93.436	87.126	176	52	22
14	INRA_HOL0026	856.102	849,720	79,817	134	25	24
15	INRA_HOL0008	909.258	133874	131.065	212	66	75
16	INRA_HOL0006	875.114	108.697	100981	180	46	50
17	INRA_HOL0024	888.761	104.249	97.047	196	45	27
18	INRA_HOL0018	837,660	70.307	66,220	111	34	9
19	INRA_HOL0015	861.699	87.338	81.615	152	30	16
20	INRA_HOL0007	907.411	160.015	153.128	304	88	259
21	INRA_HOL0023	847.833	65,130	61.694	86	20	6
22	INRA_HOL0020	832,680	64.811	60.927	119	28	13
23	INRA_HOL0025	769.574	37.861	35,810	70	10	6
24	INRA_HOL0022	847.966	65.577	62.086	85	25	16
25	INRA_HOL0019	801.247	48.856	46.693	56	10	7
26	INRA_HOL0012	788.379	21.082	19.593	37	8	3
27	INRA_HOL0014	767.727	40.697	38.587	77	17	5
28	INRA_MON0001	910.739	122.637	123.103	236	74	44
29	INRA_MON0013	869.804	118,060	111.664	209	50	33
30	INRA_MON0006	959.569	188.691	173.515	428	131	195
31	INRA_MON0008	861.229	75.986	93.593	191	53	28
32	INRA_MON0003	928.757	161,830	155.906	455	125	178
33	INRA_MON0017	861.765	98.442	91.911	191	44	39
34	INRA_MON0005	898.823	108,830	101.126	206	61	24
35	INRA_MON0012	896.812	101.347	95.446	141	36	18
36	INRA_MON0016	901.797	97.306	90.415	205	54	26
37	INRA_MON0002	913.258	108.865	101.398	168	30	24
38	INRA_MON0010	822.583	70.585	65,940	127	31	13
39	INRA_MON0015	899,590	103,740	96.421	156	36	22
40	INRA_MON0007	851.119	97.953	91.167	179	54	33
41	INRA_MON0014	863.515	66.476	62.457	93	27	8
42	INRA_MON0009	891.492	101.559	94.365	192	55	17
43	INRA_MON0011	795.434	36.302	34.439	46	14	4
44	INRA_MON0004	795.226	41.723	38.658	69	13	5
45	INRA_NOR0008	936,300	187.824	172.519	551	175	99
46	INRA_NOR0010	947.033	211.953	194.217	740	288	212
47	INRA_NOR0001	855,340	123.196	115,980	249	60	25
48	INRA_NOR0013	858.684	77.614	72.908	107	35	13
49	INRA_NOR0002	870.154	86.346	80.949	131	36	14
50	INRA_NOR0009	883.081	116.965	119.216	274	73	49
51	INRA_NOR0005	897.091	108.697	101.69	160	62	10
52	INRA_NOR0012	886.562	89.771	84,310	140	31	16
53	INRA_NOR0004	862.496	79.172	74.102	127	24	7
54	INRA_NOR0006	813.381	64,710	60807	103	28	6
55	INRA_NOR0015	831.623	78,358	73,286	118	33	10
56	INRA_NOR0003	827.112	62,852	59,262	124	37	9
57	INRA_NOR0011	887.227	96,716	90634	145	39	21
58	INRA_NOR0014	885.658	100,342	93,928	178	42	26
59	INRA_NOR0016	849.576	67,535	63,743	115	22	6
60	INRA_NOR0017	840.056	65,235	61,306	97	19	6
61	INRA_NOR0007	913.254	127,093	118,196	331	109	56
62	INRA_NOR0018	804.578	61,293	57,479	99	27	51
