# Supplementary material for: Genome-Wide Study of Structural Variants in Bovine Holstein, Montbéliarde and Normande Dairy Breeds
Source: PLoS One. 2015 Aug 28;10(8):e0135931. doi: 10.1371/journal.pone.0135931 (PMC4552564; doi:10.1371/journal.pone.0135931)
Supplement: S4 Table — Overlapping deletions and duplications were considered as potential CNVs. (XLSX) [file pone.0135931.s004.xlsx]

## Sheet: sheet1
S4 Table: SV regions for which we identified a deletion in one individual and a tandem duplication in another animal. These could therefore be considered as potential CNV regions
sv code	sv type	sv length	sv bta	sv start	sv end	sv code	sv type	sv length	sv bta	sv start	sv end		validation by genotyping
INRA_BovSV1999	deletion	154,757	Chr5	58,030,796	58,185,554	INRA_BovSV4224	tandem duplication	155,007	Chr5	58,024,917	58,179,925	across bulls
INRA_BovSV5729	deletion	69,911	Chr18	61,867,247	61,937,159	INRA_BovSV1363	tandem duplication	69,873	Chr18	61,862,025	61,931,899	across bulls	INRA_BovSV5729
INRA_BovSV5729	deletion	69,911	Chr18	61,867,247	61,937,159	INRA_BovSV1367	tandem duplication	70,989	Chr18	61,868,619	61,939,609	across bulls	INRA_BovSV5729
INRA_BovSV4603	deletion	304,593	Chr14	409,003	713,597	INRA_BovSV6044	tandem duplication	304,666	Chr14	409,548	714,215	across bulls
INRA_BovSV4603	deletion	304,593	Chr14	409,003	713,597	INRA_BovSV6043	tandem duplication	304,680	Chr14	409,547	714,228	across bulls
INRA_BovSV3156	deletion	40,626	ChrX	5,092,684	5,133,311	INRA_BovSV4712	tandem duplication	40,562	ChrX	5,091,286	5,131,849	across bulls
INRA_BovSV2468	deletion	689,559	Chr7	10,205,026	10,894,586	INRA_BovSV4368	tandem duplication	689,583	Chr7	10,206,445	10,896,029	across bulls
INRA_BovSV889	deletion	1,853,748	Chr28	2,275,522	4,129,271	INRA_BovSV3417	tandem duplication	1,854,100	Chr28	2,283,067	4,137,168	across bulls	INRA_BovSV889
INRA_BovSV2839	deletion	190,282	Chr8	65,848,016	66,038,299	INRA_BovSV4519	tandem duplication	189,105	Chr8	65,852,334	66,041,440	across bulls
INRA_BovSV4964	deletion	47,108	Chr15	48,454,936	48,502,045	INRA_BovSV77	tandem duplication	43,696	Chr15	48,450,108	48,493,805	across bulls
INRA_BovSV238	deletion	59,841	Chr23	29,010,677	29,070,519	INRA_BovSV2620	tandem duplication	60,171	Chr23	29,017,671	29,077,843	across bulls
INRA_BovSV238	deletion	59,841	Chr23	29,010,677	29,070,519	INRA_BovSV2614	tandem duplication	59,820	Chr23	29,014,305	29,074,126	across bulls
INRA_BovSV238	deletion	59,841	Chr23	29,010,677	29,070,519	INRA_BovSV2611	tandem duplication	59,822	Chr23	29,014,303	29,074,126	across bulls
INRA_BovSV5112	deletion	82,018	Chr16	5,844,220	5,926,239	INRA_BovSV474	tandem duplication	81,982	Chr16	5,844,146	5,926,129	across bulls
INRA_BovSV4229	deletion	6,464,855	Chr13	11,258,772	17,723,628	INRA_BovSV5828	tandem duplication	6,464,818	Chr13	11,256,005	17,720,824	across bulls
INRA_BovSV1002	deletion	182,392	Chr29	5,309,351	5,491,744	INRA_BovSV3439	tandem duplication	175,983	Chr29	5,306,287	5,482,271	across bulls
INRA_BovSV2634	deletion	32,933	Chr7	70,581,454	70,614,388	INRA_BovSV4433	tandem duplication	32,472	Chr7	70,583,413	70,615,886	across bulls
INRA_BovSV4605	deletion	129,989	Chr14	485,271	615,261	INRA_BovSV6094	tandem duplication	129,961	Chr14	485,411	615,373	across bulls
INRA_BovSV4605	deletion	129,989	Chr14	485,271	615,261	INRA_BovSV6087	tandem duplication	129,972	Chr14	484,032	614,005	across bulls
INRA_BovSV1788	deletion	18,519	Chr4	83,399,212	83,417,732	INRA_BovSV4089	tandem duplication	18,515	Chr4	83,396,405	83,414,921	across bulls
INRA_BovSV1788	deletion	18,519	Chr4	83,399,212	83,417,732	INRA_BovSV4091	tandem duplication	18,491	Chr4	83,399,226	83,417,718	across bulls
INRA_BovSV1788	deletion	18,519	Chr4	83,399,212	83,417,732	INRA_BovSV4092	tandem duplication	18,489	Chr4	83,399,228	83,417,718	across bulls
INRA_BovSV5820	deletion	76,916	Chr19	19,836,019	19,912,936	INRA_BovSV1492	tandem duplication	77,778	Chr19	19,830,672	19,908,451	across bulls
INRA_BovSV5661	deletion	18,500	Chr18	51,756,664	51,775,165	INRA_BovSV1183	tandem duplication	18,425	Chr18	51,759,837	51,778,263	across bulls
INRA_BovSV5907	deletion	8,188	Chr1	4,545,355	4,553,544	INRA_BovSV1625	tandem duplication	8,157	Chr1	4,546,347	4,554,505	across bulls
INRA_BovSV5907	deletion	8,188	Chr1	4,545,355	4,553,544	INRA_BovSV1627	tandem duplication	8,210	Chr1	4,546,738	4,554,949	across bulls
INRA_BovSV2350	deletion	29,009	Chr6	86,051,708	86,080,718	INRA_BovSV4333	tandem duplication	28,999	Chr6	86,051,714	86,080,714	across bulls
INRA_BovSV1400	deletion	26,905	Chr2	133,140,921	133,167,827	INRA_BovSV3786	tandem duplication	26,899	Chr2	133,140,797	133,167,697	across bulls	INRA_BovSV1400
INRA_BovSV3695	deletion	719,094	Chr12	73,584,678	74,303,773	INRA_BovSV4830	tandem duplication	719,065	Chr12	73,585,090	74,304,156	across bulls
INRA_BovSV2758	deletion	104,040	Chr8	22,927,313	23,031,354	INRA_BovSV4494	tandem duplication	103,497	Chr8	22,932,918	23,036,416	across bulls
INRA_BovSV2758	deletion	104,040	Chr8	22,927,313	23,031,354	INRA_BovSV4496	tandem duplication	103,764	Chr8	22,936,946	23,040,711	across bulls
INRA_BovSV3696	deletion	719,095	Chr12	73,584,719	74,303,815	INRA_BovSV4830	tandem duplication	719,065	Chr12	73,585,090	74,304,156	across bulls	INRA_BovSV3696
INRA_BovSV1671	deletion	7,511	Chr3	120,032,925	120,040,437	INRA_BovSV4031	tandem duplication	7,489	Chr3	120,033,111	120,040,601	across bulls	INRA_BovSV1671
INRA_BovSV3851	deletion	377,360	Chr12	76,345,588	76,722,949	INRA_BovSV5590	tandem duplication	377,387	Chr12	76,344,802	76,722,190	across bulls
INRA_BovSV5758	deletion	45,481	Chr18	63,514,102	63,559,584	INRA_BovSV1379	tandem duplication	45,487	Chr18	63,511,040	63,556,528	across bulls
INRA_BovSV1160	deletion	54,480	Chr29	42,478,747	42,533,228	INRA_BovSV3665	tandem duplication	55,109	Chr29	42,487,507	42,542,617	across bulls
INRA_BovSV896	deletion	51,376	Chr28	2,374,773	2,426,150	INRA_BovSV3419	tandem duplication	52,087	Chr28	2,368,293	2,420,381	across bulls
INRA_BovSV5719	deletion	26,279	Chr18	60,905,930	60,932,210	INRA_BovSV1312	tandem duplication	26,277	Chr18	60,902,494	60,928,772	across bulls
INRA_BovSV5126	deletion	556,578	Chr16	6,955,023	7,511,602	INRA_BovSV566	tandem duplication	555,681	Chr16	6,952,854	7,508,536	across bulls
INRA_BovSV4316	deletion	50,764	Chr13	38,723,673	38,774,438	INRA_BovSV5841	tandem duplication	50,721	Chr13	38,729,870	38,780,592	across bulls
INRA_BovSV4316	deletion	50,764	Chr13	38,723,673	38,774,438	INRA_BovSV5845	tandem duplication	50,724	Chr13	38,730,909	38,781,634	across bulls
INRA_BovSV3325	deletion	595,661	ChrX	123,610,223	124,205,885	INRA_BovSV4780	tandem duplication	595,997	ChrX	123,602,137	124,198,135	across bulls
INRA_BovSV4186	deletion	358,021	Chr13	11,012,260	11,370,282	INRA_BovSV5694	tandem duplication	358,002	Chr13	11,012,225	11,370,228	across bulls
INRA_BovSV218	deletion	26,808	Chr23	26,486,022	26,512,831	INRA_BovSV2280	tandem duplication	26,596	Chr23	26,487,729	26,514,326	across bulls
INRA_BovSV1816	deletion	66,674	Chr4	99,852,796	99,919,471	INRA_BovSV4121	tandem duplication	66,098	Chr4	99,848,996	99,915,095	across bulls
INRA_BovSV873	deletion	34,242	Chr11	49,052,572	49,086,815	INRA_BovSV3478	tandem duplication	34,236	Chr11	49,051,257	49,085,494	across bulls
INRA_BovSV873	deletion	34,242	Chr11	49,052,572	49,086,815	INRA_BovSV3468	tandem duplication	34,243	Chr11	49,051,171	49,085,415	across bulls
INRA_BovSV873	deletion	34,242	Chr11	49,052,572	49,086,815	INRA_BovSV3425	tandem duplication	34,222	Chr11	49,049,222	49,083,445	across bulls
INRA_BovSV5908	deletion	8,198	Chr1	4,546,251	4,554,450	INRA_BovSV1625	tandem duplication	8,157	Chr1	4,546,347	4,554,505	across bulls
INRA_BovSV5908	deletion	8,198	Chr1	4,546,251	4,554,450	INRA_BovSV1627	tandem duplication	8,210	Chr1	4,546,738	4,554,949	across bulls
INRA_BovSV2522	deletion	149,831	Chr7	11,803,895	11,953,727	INRA_BovSV4399	tandem duplication	149,769	Chr7	11,804,003	11,953,773	across bulls
INRA_BovSV6388	deletion	592,453	Chr21	20,082,041	20,674,495	INRA_BovSV1946	tandem duplication	592,481	Chr21	20,078,661	20,671,143	across bulls
INRA_BovSV5173	deletion	395,120	Chr16	7,150,520	7,545,641	INRA_BovSV613	tandem duplication	395,102	Chr16	7,152,118	7,547,221	across bulls
INRA_BovSV1537	deletion	241,380	Chr3	54,357,110	54,598,491	INRA_BovSV3968	tandem duplication	241,043	Chr3	54,359,852	54,600,896	across bulls
INRA_BovSV1537	deletion	241,380	Chr3	54,357,110	54,598,491	INRA_BovSV3973	tandem duplication	241,018	Chr3	54,364,637	54,605,656	across bulls
INRA_BovSV2769	deletion	24,073	Chr8	23,198,434	23,222,508	INRA_BovSV4503	tandem duplication	24,046	Chr8	23,199,862	23,223,909	across bulls
INRA_BovSV2434	deletion	25,032	Chr7	4,869,680	4,894,713	INRA_BovSV4355	tandem duplication	24,997	Chr7	4,869,680	4,894,678	across bulls
INRA_BovSV2434	deletion	25,032	Chr7	4,869,680	4,894,713	INRA_BovSV4354	tandem duplication	22,239	Chr7	4,867,958	4,890,198	across bulls
INRA_BovSV4973	deletion	105,677	Chr15	49,539,498	49,645,176	INRA_BovSV108	tandem duplication	105,654	Chr15	49,542,378	49,648,033	across bulls
INRA_BovSV4973	deletion	105,677	Chr15	49,539,498	49,645,176	INRA_BovSV104	tandem duplication	103,899	Chr15	49,534,313	49,638,213	across bulls
INRA_BovSV3825	deletion	606,643	Chr12	75,713,964	76,320,608	INRA_BovSV5308	tandem duplication	607,680	Chr12	75,708,355	76,316,036	across bulls	INRA_BovSV3825
INRA_BovSV3825	deletion	606,643	Chr12	75,713,964	76,320,608	INRA_BovSV5318	tandem duplication	607,671	Chr12	75,710,312	76,317,984	across bulls	INRA_BovSV3825
INRA_BovSV5113	deletion	82,002	Chr16	5,844,825	5,926,828	INRA_BovSV474	tandem duplication	81,982	Chr16	5,844,146	5,926,129	across bulls
INRA_BovSV1454	deletion	5,286	Chr3	12,078,267	12,083,554	INRA_BovSV3900	tandem duplication	5,260	Chr3	12,077,619	12,082,880	across bulls
INRA_BovSV4194	deletion	116,702	Chr13	11,224,081	11,340,784	INRA_BovSV5775	tandem duplication	116,675	Chr13	11,224,778	11,341,454	across bulls
INRA_BovSV4194	deletion	116,702	Chr13	11,224,081	11,340,784	INRA_BovSV5778	tandem duplication	116,661	Chr13	11,226,820	11,343,482	across bulls
INRA_BovSV4606	deletion	129,986	Chr14	485,274	615,261	INRA_BovSV6094	tandem duplication	129,961	Chr14	485,411	615,373	across bulls
INRA_BovSV4606	deletion	129,986	Chr14	485,274	615,261	INRA_BovSV6087	tandem duplication	129,972	Chr14	484,032	614,005	across bulls
INRA_BovSV5104	deletion	299,253	Chr16	5,658,728	5,957,982	INRA_BovSV423	tandem duplication	298,967	Chr16	5,664,692	5,963,660	across bulls
INRA_BovSV5012	deletion	315,030	Chr15	50,067,013	50,382,044	INRA_BovSV127	tandem duplication	314,963	Chr15	50,060,062	50,375,026	across bulls
INRA_BovSV1971	deletion	22,168	Chr5	44,417,667	44,439,836	INRA_BovSV4197	tandem duplication	22,379	Chr5	44,420,815	44,443,195	across bulls
INRA_BovSV244	deletion	57,867	Chr23	29,045,736	29,103,604	INRA_BovSV2665	tandem duplication	57,545	Chr23	29,048,566	29,106,112	across bulls	INRA_BovSV244
INRA_BovSV244	deletion	57,867	Chr23	29,045,736	29,103,604	INRA_BovSV2662	tandem duplication	57,549	Chr23	29,048,562	29,106,112	across bulls	INRA_BovSV244
INRA_BovSV244	deletion	57,867	Chr23	29,045,736	29,103,604	INRA_BovSV2650	tandem duplication	57,859	Chr23	29,043,910	29,101,770	across bulls	INRA_BovSV244
INRA_BovSV244	deletion	57,867	Chr23	29,045,736	29,103,604	INRA_BovSV2649	tandem duplication	59,564	Chr23	29,035,960	29,095,525	across bulls	INRA_BovSV244
INRA_BovSV2464	deletion	689,699	Chr7	10,197,137	10,886,837	INRA_BovSV4368	tandem duplication	689,583	Chr7	10,206,445	10,896,029	across bulls
INRA_BovSV245	deletion	57,555	Chr23	29,047,635	29,105,191	INRA_BovSV2665	tandem duplication	57,545	Chr23	29,048,566	29,106,112	across bulls
INRA_BovSV245	deletion	57,555	Chr23	29,047,635	29,105,191	INRA_BovSV2662	tandem duplication	57,549	Chr23	29,048,562	29,106,112	across bulls
INRA_BovSV245	deletion	57,555	Chr23	29,047,635	29,105,191	INRA_BovSV2650	tandem duplication	57,859	Chr23	29,043,910	29,101,770	across bulls
INRA_BovSV206	deletion	28,232	Chr23	25,739,703	25,767,936	INRA_BovSV2223	tandem duplication	28,243	Chr23	25,737,489	25,765,733	across bulls
INRA_BovSV4991	deletion	57,375	Chr15	49,865,953	49,923,329	INRA_BovSV121	tandem duplication	57,357	Chr15	49,866,150	49,923,508	across bulls
INRA_BovSV4991	deletion	57,375	Chr15	49,865,953	49,923,329	INRA_BovSV119	tandem duplication	57,353	Chr15	49,866,150	49,923,504	across bulls
INRA_BovSV4561	deletion	134,507	Chr14	470,893	605,401	INRA_BovSV6075	tandem duplication	134,490	Chr14	472,613	607,104	across bulls
INRA_BovSV4561	deletion	134,507	Chr14	470,893	605,401	INRA_BovSV6080	tandem duplication	134,488	Chr14	473,326	607,815	across bulls
INRA_BovSV4561	deletion	134,507	Chr14	470,893	605,401	INRA_BovSV6068	tandem duplication	134,486	Chr14	472,511	606,998	across bulls
INRA_BovSV4607	deletion	129,980	Chr14	485,280	615,261	INRA_BovSV6094	tandem duplication	129,961	Chr14	485,411	615,373	across bulls
INRA_BovSV4607	deletion	129,980	Chr14	485,280	615,261	INRA_BovSV6087	tandem duplication	129,972	Chr14	484,032	614,005	across bulls
INRA_BovSV5162	deletion	130,743	Chr16	5,891,201	6,021,945	INRA_BovSV487	tandem duplication	138,197	Chr16	5,881,429	6,019,627	across bulls
INRA_BovSV2965	deletion	3,157	Chr9	7,774,239	7,777,397	INRA_BovSV4625	tandem duplication	3,142	Chr9	7,774,240	7,777,383	across bulls
INRA_BovSV2635	deletion	32,578	Chr7	70,582,793	70,615,372	INRA_BovSV4433	tandem duplication	32,472	Chr7	70,583,413	70,615,886	across bulls
INRA_BovSV3880	deletion	4,698,587	Chr12	71,620,576	76,319,164	INRA_BovSV5028	tandem duplication	4,700,686	Chr12	71,611,211	76,311,898	across bulls
INRA_BovSV5750	deletion	76,938	Chr18	61,305,230	61,382,169	INRA_BovSV1321	tandem duplication	76,805	Chr18	61,307,675	61,384,481	across bulls
INRA_BovSV1828	deletion	15,045	Chr4	106,422,231	106,437,277	INRA_BovSV4124	tandem duplication	15,031	Chr4	106,420,994	106,436,026	across bulls
INRA_BovSV5871	deletion	41,262	Chr19	50,897,423	50,938,686	INRA_BovSV1570	tandem duplication	41,255	Chr19	50,897,715	50,938,971	across bulls
INRA_BovSV4570	deletion	129,979	Chr14	485,178	615,158	INRA_BovSV6094	tandem duplication	129,961	Chr14	485,411	615,373	across bulls
INRA_BovSV4570	deletion	129,979	Chr14	485,178	615,158	INRA_BovSV6087	tandem duplication	129,972	Chr14	484,032	614,005	across bulls
INRA_BovSV5662	deletion	18,484	Chr18	51,759,043	51,777,528	INRA_BovSV1183	tandem duplication	18,425	Chr18	51,759,837	51,778,263	across bulls
INRA_BovSV2000	deletion	154,779	Chr5	58,032,032	58,186,812	INRA_BovSV4224	tandem duplication	155,007	Chr5	58,024,917	58,179,925	across bulls
INRA_BovSV266	deletion	21,387	Chr23	29,770,016	29,791,404	INRA_BovSV2734	tandem duplication	21,383	Chr23	29,768,646	29,790,030	across bulls
INRA_BovSV266	deletion	21,387	Chr23	29,770,016	29,791,404	INRA_BovSV2736	tandem duplication	21,367	Chr23	29,768,662	29,790,030	across bulls
INRA_BovSV2970	deletion	513,603	Chr10	23,813,044	24,326,648	INRA_BovSV6369	tandem duplication	512,744	Chr10	23,815,950	24,328,695	across bulls
INRA_BovSV1145	deletion	29,236	Chr29	40,362,863	40,392,100	INRA_BovSV3636	tandem duplication	29,655	Chr29	40,359,862	40,389,518	across bulls
INRA_BovSV5674	deletion	18,504	Chr18	51,757,134	51,775,639	INRA_BovSV1183	tandem duplication	18,425	Chr18	51,759,837	51,778,263	across bulls
INRA_BovSV3826	deletion	631,949	Chr12	75,748,075	76,380,025	INRA_BovSV5341	tandem duplication	631,778	Chr12	75,757,488	76,389,267	across bulls
INRA_BovSV887	deletion	2,715,882	Chr28	1,797,858	4,513,741	INRA_BovSV3413	tandem duplication	2,714,571	Chr28	1,804,770	4,519,342	across bulls
INRA_BovSV5154	deletion	186,652	Chr16	5,704,858	5,891,511	INRA_BovSV455	tandem duplication	187,571	Chr16	5,701,299	5,888,871	across bulls
INRA_BovSV5154	deletion	186,652	Chr16	5,704,858	5,891,511	INRA_BovSV451	tandem duplication	186,608	Chr16	5,697,935	5,884,544	across bulls
INRA_BovSV311	deletion	128,898	Chr23	30,377,229	30,506,128	INRA_BovSV2773	tandem duplication	127,281	Chr23	30,385,141	30,512,423	across bulls
INRA_BovSV2352	deletion	34,861	Chr6	86,478,397	86,513,259	INRA_BovSV4338	tandem duplication	34,854	Chr6	86,479,924	86,514,779	across bulls
INRA_BovSV62	deletion	6,364	Chr22	1,692,184	1,698,549	INRA_BovSV2045	tandem duplication	6,365	Chr22	1,692,374	1,698,740	across bulls
INRA_BovSV5672	deletion	123,507	Chr18	50,937,843	51,061,351	INRA_BovSV1087	tandem duplication	123,454	Chr18	50,937,897	51,061,352	across bulls
INRA_BovSV240	deletion	60,098	Chr23	29,020,821	29,080,920	INRA_BovSV2620	tandem duplication	60,171	Chr23	29,017,671	29,077,843	across bulls	INRA_BovSV240
INRA_BovSV240	deletion	60,098	Chr23	29,020,821	29,080,920	INRA_BovSV2629	tandem duplication	60,091	Chr23	29,024,348	29,084,440	across bulls	INRA_BovSV240
INRA_BovSV240	deletion	60,098	Chr23	29,020,821	29,080,920	INRA_BovSV2614	tandem duplication	59,820	Chr23	29,014,305	29,074,126	across bulls	INRA_BovSV240
INRA_BovSV240	deletion	60,098	Chr23	29,020,821	29,080,920	INRA_BovSV2611	tandem duplication	59,822	Chr23	29,014,303	29,074,126	across bulls	INRA_BovSV240
INRA_BovSV3858	deletion	36,470	Chr12	76,578,069	76,614,540	INRA_BovSV5600	tandem duplication	36,431	Chr12	76,578,108	76,614,540	across bulls
INRA_BovSV301	deletion	153,322	Chr23	29,267,212	29,420,535	INRA_BovSV2686	tandem duplication	153,290	Chr23	29,268,047	29,421,338	across bulls
INRA_BovSV285	deletion	172,195	Chr23	28,340,819	28,513,015	INRA_BovSV2437	tandem duplication	171,718	Chr23	28,337,114	28,508,833	across bulls
INRA_BovSV2467	deletion	689,552	Chr7	10,203,945	10,893,498	INRA_BovSV4368	tandem duplication	689,583	Chr7	10,206,445	10,896,029	across bulls
INRA_BovSV1864	deletion	59,678	Chr4	106,744,670	106,804,349	INRA_BovSV4150	tandem duplication	59,260	Chr4	106,749,969	106,809,230	across bulls
INRA_BovSV2869	deletion	234,298	Chr8	70,939,057	71,173,356	INRA_BovSV4533	tandem duplication	234,577	Chr8	70,937,604	71,172,182	across bulls
INRA_BovSV823	deletion	19,694	Chr11	47,050,411	47,070,106	INRA_BovSV3091	tandem duplication	18,277	Chr11	47,052,282	47,070,560	across bulls
INRA_BovSV823	deletion	19,694	Chr11	47,050,411	47,070,106	INRA_BovSV3066	tandem duplication	18,287	Chr11	47,052,270	47,070,558	across bulls
INRA_BovSV876	deletion	26,573	Chr11	49,074,379	49,100,953	INRA_BovSV3594	tandem duplication	30,484	Chr11	49,069,309	49,099,794	across bulls	INRA_BovSV876
INRA_BovSV2983	deletion	437,657	Chr10	23,865,520	24,303,178	INRA_BovSV48	tandem duplication	437,366	Chr10	23,861,389	24,298,756	across bulls
INRA_BovSV2830	deletion	69,287	Chr8	60,490,806	60,560,094	INRA_BovSV4509	tandem duplication	69,269	Chr8	60,493,915	60,563,185	across bulls	INRA_BovSV2830
INRA_BovSV2830	deletion	69,287	Chr8	60,490,806	60,560,094	INRA_BovSV4511	tandem duplication	68,950	Chr8	60,496,338	60,565,289	across bulls	INRA_BovSV2830
INRA_BovSV241	deletion	60,096	Chr23	29,025,196	29,085,293	INRA_BovSV2643	tandem duplication	60,155	Chr23	29,033,090	29,093,246	across bulls
INRA_BovSV241	deletion	60,096	Chr23	29,025,196	29,085,293	INRA_BovSV2620	tandem duplication	60,171	Chr23	29,017,671	29,077,843	across bulls
INRA_BovSV241	deletion	60,096	Chr23	29,025,196	29,085,293	INRA_BovSV2629	tandem duplication	60,091	Chr23	29,024,348	29,084,440	across bulls
INRA_BovSV3779	deletion	727,720	Chr12	73,626,348	74,354,069	INRA_BovSV4846	tandem duplication	726,150	Chr12	73,635,680	74,361,831	across bulls
INRA_BovSV3234	deletion	272,713	ChrX	54,054,078	54,326,792	INRA_BovSV4742	tandem duplication	272,706	ChrX	54,054,078	54,326,785	across bulls
INRA_BovSV3840	deletion	271,269	Chr12	75,860,602	76,131,872	INRA_BovSV5440	tandem duplication	271,066	Chr12	75,862,177	76,133,244	across bulls
INRA_BovSV3840	deletion	271,269	Chr12	75,860,602	76,131,872	INRA_BovSV5429	tandem duplication	271,029	Chr12	75,854,347	76,125,377	across bulls
INRA_BovSV2472	deletion	709,016	Chr7	10,256,185	10,965,202	INRA_BovSV4370	tandem duplication	707,980	Chr7	10,261,543	10,969,524	across bulls
INRA_BovSV228	deletion	60,523	Chr23	28,322,299	28,382,823	INRA_BovSV2402	tandem duplication	60,536	Chr23	28,319,320	28,379,857	across bulls
INRA_BovSV228	deletion	60,523	Chr23	28,322,299	28,382,823	INRA_BovSV2391	tandem duplication	60,532	Chr23	28,319,301	28,379,834	across bulls
INRA_BovSV1857	deletion	22,490	Chr4	106,509,292	106,531,783	INRA_BovSV4138	tandem duplication	22,457	Chr4	106,509,434	106,531,892	across bulls
INRA_BovSV3847	deletion	346,600	Chr12	76,195,891	76,542,492	INRA_BovSV5553	tandem duplication	346,846	Chr12	76,196,574	76,543,421	across bulls
INRA_BovSV3847	deletion	346,600	Chr12	76,195,891	76,542,492	INRA_BovSV5547	tandem duplication	346,838	Chr12	76,196,569	76,543,408	across bulls
INRA_BovSV1838	deletion	18,253	Chr4	106,523,403	106,541,657	INRA_BovSV4140	tandem duplication	18,221	Chr4	106,522,535	106,540,757	across bulls
INRA_BovSV1838	deletion	18,253	Chr4	106,523,403	106,541,657	INRA_BovSV4141	tandem duplication	18,240	Chr4	106,522,535	106,540,776	across bulls
INRA_BovSV5742	deletion	103,442	Chr18	60,046,275	60,149,718	INRA_BovSV1261	tandem duplication	103,433	Chr18	60,046,447	60,149,881	across bulls
INRA_BovSV4562	deletion	134,508	Chr14	470,901	605,410	INRA_BovSV6075	tandem duplication	134,490	Chr14	472,613	607,104	across bulls
INRA_BovSV4562	deletion	134,508	Chr14	470,901	605,410	INRA_BovSV6080	tandem duplication	134,488	Chr14	473,326	607,815	across bulls
INRA_BovSV4562	deletion	134,508	Chr14	470,901	605,410	INRA_BovSV6068	tandem duplication	134,486	Chr14	472,511	606,998	across bulls
INRA_BovSV5011	deletion	314,985	Chr15	50,061,086	50,376,072	INRA_BovSV127	tandem duplication	314,963	Chr15	50,060,062	50,375,026	across bulls
INRA_BovSV4165	deletion	380,618	Chr13	11,064,680	11,445,299	INRA_BovSV5699	tandem duplication	380,621	Chr13	11,064,705	11,445,327	across bulls
INRA_BovSV5703	deletion	245,869	Chr18	59,433,862	59,679,732	INRA_BovSV1243	tandem duplication	245,832	Chr18	59,435,952	59,681,785	across bulls
INRA_BovSV3699	deletion	812,712	Chr12	73,642,643	74,455,356	INRA_BovSV4866	tandem duplication	813,249	Chr12	73,640,367	74,453,617	across bulls
INRA_BovSV5749	deletion	30,341	Chr18	60,881,972	60,912,314	INRA_BovSV1306	tandem duplication	30,350	Chr18	60,878,553	60,908,904	across bulls
INRA_BovSV1134	deletion	39,578	Chr29	39,040,467	39,080,046	INRA_BovSV3598	tandem duplication	39,501	Chr29	39,036,119	39,075,621	across bulls
INRA_BovSV3371	deletion	1,954,042	ChrX	137,321,287	139,275,330	INRA_BovSV4792	tandem duplication	1,955,242	ChrX	137,315,611	139,270,854	across bulls
INRA_BovSV2978	deletion	437,384	Chr10	23,861,379	24,298,764	INRA_BovSV48	tandem duplication	437,366	Chr10	23,861,389	24,298,756	across bulls
INRA_BovSV4191	deletion	91,936	Chr13	11,192,325	11,284,262	INRA_BovSV5755	tandem duplication	91,928	Chr13	11,191,249	11,283,178	across bulls
INRA_BovSV4191	deletion	91,936	Chr13	11,192,325	11,284,262	INRA_BovSV5748	tandem duplication	91,929	Chr13	11,191,248	11,283,178	across bulls
INRA_BovSV1859	deletion	18,247	Chr4	106,522,531	106,540,779	INRA_BovSV4140	tandem duplication	18,221	Chr4	106,522,535	106,540,757	across bulls
INRA_BovSV1859	deletion	18,247	Chr4	106,522,531	106,540,779	INRA_BovSV4141	tandem duplication	18,240	Chr4	106,522,535	106,540,776	across bulls
INRA_BovSV1853	deletion	15,055	Chr4	106,422,206	106,437,262	INRA_BovSV4124	tandem duplication	15,031	Chr4	106,420,994	106,436,026	across bulls
INRA_BovSV332	deletion	30,200	Chr23	34,366,542	34,396,743	INRA_BovSV2791	tandem duplication	30,012	Chr23	34,371,607	34,401,620	across bulls
INRA_BovSV3926	deletion	34,249	Chr12	76,264,068	76,298,318	INRA_BovSV5582	tandem duplication	32,968	Chr12	76,259,278	76,292,247	across bulls
INRA_BovSV3682	deletion	1,655,981	Chr12	73,172,271	74,828,253	INRA_BovSV4741	tandem duplication	1,655,946	Chr12	73,165,567	74,821,514	across bulls
INRA_BovSV5065	deletion	379,267	Chr15	80,555,079	80,934,347	INRA_BovSV316	tandem duplication	379,248	Chr15	80,554,289	80,933,538	across bulls
INRA_BovSV229	deletion	60,525	Chr23	28,323,834	28,384,360	INRA_BovSV2402	tandem duplication	60,536	Chr23	28,319,320	28,379,857	across bulls
INRA_BovSV229	deletion	60,525	Chr23	28,323,834	28,384,360	INRA_BovSV2391	tandem duplication	60,532	Chr23	28,319,301	28,379,834	across bulls
INRA_BovSV294	deletion	57,866	Chr23	29,045,744	29,103,611	INRA_BovSV2665	tandem duplication	57,545	Chr23	29,048,566	29,106,112	across bulls
INRA_BovSV294	deletion	57,866	Chr23	29,045,744	29,103,611	INRA_BovSV2662	tandem duplication	57,549	Chr23	29,048,562	29,106,112	across bulls
INRA_BovSV294	deletion	57,866	Chr23	29,045,744	29,103,611	INRA_BovSV2650	tandem duplication	57,859	Chr23	29,043,910	29,101,770	across bulls
INRA_BovSV294	deletion	57,866	Chr23	29,045,744	29,103,611	INRA_BovSV2649	tandem duplication	59,564	Chr23	29,035,960	29,095,525	across bulls
INRA_BovSV2944	deletion	4,427	Chr9	4,661	9,089	INRA_BovSV4616	tandem duplication	4,426	Chr9	4,752	9,179	across bulls
INRA_BovSV2944	deletion	4,427	Chr9	4,661	9,089	INRA_BovSV4615	tandem duplication	4,426	Chr9	4,751	9,178	across bulls
INRA_BovSV1978	deletion	90,650	Chr5	44,448,601	44,539,252	INRA_BovSV4215	tandem duplication	90,640	Chr5	44,448,353	44,538,994	across bulls
INRA_BovSV1978	deletion	90,650	Chr5	44,448,601	44,539,252	INRA_BovSV4214	tandem duplication	90,570	Chr5	44,447,049	44,537,620	across bulls
INRA_BovSV1978	deletion	90,650	Chr5	44,448,601	44,539,252	INRA_BovSV4211	tandem duplication	90,139	Chr5	44,439,277	44,529,417	across bulls
INRA_BovSV5097	deletion	3,139	Chr16	3,762	6,902	INRA_BovSV380	tandem duplication	3,111	Chr16	3,874	6,986	across bulls
INRA_BovSV5740	deletion	15,635	Chr18	64,241,206	64,256,842	INRA_BovSV1446	tandem duplication	15,071	Chr18	64,243,684	64,258,756	across bulls
INRA_BovSV297	deletion	60,664	Chr23	29,053,306	29,113,971	INRA_BovSV2665	tandem duplication	57,545	Chr23	29,048,566	29,106,112	across bulls
INRA_BovSV297	deletion	60,664	Chr23	29,053,306	29,113,971	INRA_BovSV2662	tandem duplication	57,549	Chr23	29,048,562	29,106,112	across bulls
INRA_BovSV5714	deletion	58,387	Chr18	60,866,442	60,924,830	INRA_BovSV1303	tandem duplication	58,039	Chr18	60,870,878	60,928,918	across bulls
INRA_BovSV1125	deletion	208,730	Chr29	39,633,959	39,842,690	INRA_BovSV3630	tandem duplication	208,717	Chr29	39,628,259	39,836,977	across bulls
INRA_BovSV3885	deletion	2,192,148	Chr12	73,351,248	75,543,397	INRA_BovSV5121	tandem duplication	2,192,115	Chr12	73,349,842	75,541,958	across bulls
INRA_BovSV305	deletion	21,393	Chr23	29,769,429	29,790,823	INRA_BovSV2734	tandem duplication	21,383	Chr23	29,768,646	29,790,030	across bulls
INRA_BovSV305	deletion	21,393	Chr23	29,769,429	29,790,823	INRA_BovSV2736	tandem duplication	21,367	Chr23	29,768,662	29,790,030	across bulls
INRA_BovSV4970	deletion	67,212	Chr15	49,431,195	49,498,408	INRA_BovSV91	tandem duplication	66,649	Chr15	49,428,024	49,494,674	across bulls
INRA_BovSV4970	deletion	67,212	Chr15	49,431,195	49,498,408	INRA_BovSV87	tandem duplication	66,852	Chr15	49,422,889	49,489,742	across bulls
INRA_BovSV3705	deletion	61,207	Chr12	73,850,838	73,912,046	INRA_BovSV4896	tandem duplication	61,200	Chr12	73,843,582	73,904,783	across bulls
INRA_BovSV3705	deletion	61,207	Chr12	73,850,838	73,912,046	INRA_BovSV4897	tandem duplication	60,842	Chr12	73,846,460	73,907,303	across bulls
INRA_BovSV2759	deletion	24,066	Chr8	23,198,654	23,222,721	INRA_BovSV4503	tandem duplication	24,046	Chr8	23,199,862	23,223,909	across bulls
INRA_BovSV3650	deletion	1,842,209	Chr12	71,334,776	73,176,986	INRA_BovSV4293	tandem duplication	1,841,595	Chr12	71,341,877	73,183,473	across bulls
INRA_BovSV4541	deletion	419,851	Chr14	11,837	431,689	INRA_BovSV5941	tandem duplication	417,254	Chr14	15,503	432,758	across bulls
INRA_BovSV3768	deletion	1,444,990	Chr12	73,226,531	74,671,522	INRA_BovSV4793	tandem duplication	1,445,263	Chr12	73,223,278	74,668,542	across bulls
INRA_BovSV3768	deletion	1,444,990	Chr12	73,226,531	74,671,522	INRA_BovSV4797	tandem duplication	1,445,264	Chr12	73,223,278	74,668,543	across bulls
INRA_BovSV3768	deletion	1,444,990	Chr12	73,226,531	74,671,522	INRA_BovSV4801	tandem duplication	1,444,991	Chr12	73,224,462	74,669,454	across bulls
INRA_BovSV1858	deletion	23,312	Chr4	106,511,751	106,535,064	INRA_BovSV4138	tandem duplication	22,457	Chr4	106,509,434	106,531,892	across bulls
INRA_BovSV4187	deletion	91,757	Chr13	11,064,923	11,156,681	INRA_BovSV5705	tandem duplication	91,720	Chr13	11,065,118	11,156,839	across bulls
INRA_BovSV3886	deletion	2,192,139	Chr12	73,351,421	75,543,561	INRA_BovSV5121	tandem duplication	2,192,115	Chr12	73,349,842	75,541,958	across bulls
INRA_BovSV2457	deletion	95,282	Chr7	9,803,213	9,898,496	INRA_BovSV4357	tandem duplication	95,254	Chr7	9,803,216	9,898,471	across bulls
INRA_BovSV3681	deletion	1,655,951	Chr12	73,168,575	74,824,527	INRA_BovSV4741	tandem duplication	1,655,946	Chr12	73,165,567	74,821,514	across bulls
INRA_BovSV2893	deletion	1,400,864	Chr10	23,166,471	24,567,336	INRA_BovSV5619	tandem duplication	1,400,795	Chr10	23,166,289	24,567,085	across bulls
INRA_BovSV2122	deletion	141,199	Chr5	102,486,199	102,627,399	INRA_BovSV4286	tandem duplication	143,301	Chr5	102,480,708	102,624,010	across bulls
INRA_BovSV2122	deletion	141,199	Chr5	102,486,199	102,627,399	INRA_BovSV4285	tandem duplication	143,294	Chr5	102,480,708	102,624,003	across bulls
INRA_BovSV3827	deletion	631,943	Chr12	75,751,530	76,383,474	INRA_BovSV5341	tandem duplication	631,778	Chr12	75,757,488	76,389,267	across bulls
INRA_BovSV2868	deletion	242,609	Chr8	70,938,967	71,181,577	INRA_BovSV4533	tandem duplication	234,577	Chr8	70,937,604	71,172,182	across bulls
INRA_BovSV2868	deletion	242,609	Chr8	70,938,967	71,181,577	INRA_BovSV4539	tandem duplication	242,556	Chr8	70,945,739	71,188,296	across bulls
INRA_BovSV5128	deletion	556,581	Chr16	6,960,110	7,516,692	INRA_BovSV566	tandem duplication	555,681	Chr16	6,952,854	7,508,536	across bulls
INRA_BovSV2211	deletion	329,999	Chr6	6,586,218	6,916,218	INRA_BovSV4325	tandem duplication	329,964	Chr6	6,586,229	6,916,194	across bulls
INRA_BovSV2513	deletion	145,060	Chr7	11,005,624	11,150,685	INRA_BovSV4380	tandem duplication	145,027	Chr7	11,005,557	11,150,585	across bulls
INRA_BovSV3194	deletion	2,614,894	ChrX	36,574,092	39,188,987	INRA_BovSV4733	tandem duplication	2,614,865	ChrX	36,574,108	39,188,974	across bulls
INRA_BovSV207	deletion	28,228	Chr23	25,739,707	25,767,936	INRA_BovSV2223	tandem duplication	28,243	Chr23	25,737,489	25,765,733	across bulls
INRA_BovSV2536	deletion	67,345	Chr7	18,621,565	18,688,911	INRA_BovSV4418	tandem duplication	67,330	Chr7	18,621,661	18,688,992	across bulls
INRA_BovSV3703	deletion	60,843	Chr12	73,847,128	73,907,972	INRA_BovSV4896	tandem duplication	61,200	Chr12	73,843,582	73,904,783	across bulls
INRA_BovSV3703	deletion	60,843	Chr12	73,847,128	73,907,972	INRA_BovSV4897	tandem duplication	60,842	Chr12	73,846,460	73,907,303	across bulls
INRA_BovSV1843	deletion	29,028	Chr4	106,733,170	106,762,199	INRA_BovSV4148	tandem duplication	28,970	Chr4	106,736,004	106,764,975	across bulls
INRA_BovSV5789	deletion	84,360	Chr19	6,365,891	6,450,252	INRA_BovSV1491	tandem duplication	84,374	Chr19	6,367,032	6,451,407	across bulls
INRA_BovSV1854	deletion	14,944	Chr4	106,427,134	106,442,079	INRA_BovSV4126	tandem duplication	14,925	Chr4	106,427,174	106,442,100	across bulls
INRA_BovSV1854	deletion	14,944	Chr4	106,427,134	106,442,079	INRA_BovSV4128	tandem duplication	14,952	Chr4	106,429,642	106,444,595	across bulls
INRA_BovSV3766	deletion	1,445,267	Chr12	73,223,358	74,668,626	INRA_BovSV4793	tandem duplication	1,445,263	Chr12	73,223,278	74,668,542	across bulls
INRA_BovSV3766	deletion	1,445,267	Chr12	73,223,358	74,668,626	INRA_BovSV4797	tandem duplication	1,445,264	Chr12	73,223,278	74,668,543	across bulls
INRA_BovSV3766	deletion	1,445,267	Chr12	73,223,358	74,668,626	INRA_BovSV4801	tandem duplication	1,444,991	Chr12	73,224,462	74,669,454	across bulls
INRA_BovSV1404	deletion	28,383	Chr2	133,293,626	133,322,010	INRA_BovSV3800	tandem duplication	28,354	Chr2	133,294,671	133,323,026	across bulls
INRA_BovSV2831	deletion	68,962	Chr8	60,496,412	60,565,375	INRA_BovSV4509	tandem duplication	69,269	Chr8	60,493,915	60,563,185	across bulls
INRA_BovSV2831	deletion	68,962	Chr8	60,496,412	60,565,375	INRA_BovSV4511	tandem duplication	68,950	Chr8	60,496,338	60,565,289	across bulls
INRA_BovSV5064	deletion	375,924	Chr15	80,536,197	80,912,122	INRA_BovSV291	tandem duplication	380,343	Chr15	80,540,838	80,921,182	across bulls
INRA_BovSV5064	deletion	375,924	Chr15	80,536,197	80,912,122	INRA_BovSV270	tandem duplication	377,189	Chr15	80,530,627	80,907,817	across bulls
INRA_BovSV898	deletion	3,938	Chr28	5,750,882	5,754,821	INRA_BovSV3429	tandem duplication	3,937	Chr28	5,750,885	5,754,823	across bulls
INRA_BovSV213	deletion	249,358	Chr23	25,901,123	26,150,482	INRA_BovSV2256	tandem duplication	249,439	Chr23	25,902,889	26,152,329	across bulls	INRA_BovSV213
INRA_BovSV1985	deletion	22,129	Chr5	44,423,137	44,445,267	INRA_BovSV4199	tandem duplication	22,121	Chr5	44,423,052	44,445,174	across bulls
INRA_BovSV1985	deletion	22,129	Chr5	44,423,137	44,445,267	INRA_BovSV4205	tandem duplication	22,047	Chr5	44,425,599	44,447,647	across bulls
INRA_BovSV1985	deletion	22,129	Chr5	44,423,137	44,445,267	INRA_BovSV4201	tandem duplication	22,110	Chr5	44,423,064	44,445,175	across bulls
INRA_BovSV1985	deletion	22,129	Chr5	44,423,137	44,445,267	INRA_BovSV4203	tandem duplication	22,084	Chr5	44,423,706	44,445,791	across bulls
INRA_BovSV1985	deletion	22,129	Chr5	44,423,137	44,445,267	INRA_BovSV4198	tandem duplication	22,399	Chr5	44,422,011	44,444,411	across bulls
INRA_BovSV1985	deletion	22,129	Chr5	44,423,137	44,445,267	INRA_BovSV4197	tandem duplication	22,379	Chr5	44,420,815	44,443,195	across bulls
INRA_BovSV1985	deletion	22,129	Chr5	44,423,137	44,445,267	INRA_BovSV4202	tandem duplication	22,091	Chr5	44,423,699	44,445,791	across bulls
INRA_BovSV2047	deletion	7,464	Chr11	107,300,725	107,308,190	INRA_BovSV3985	tandem duplication	7,592	Chr11	107,300,588	107,308,181	across bulls
INRA_BovSV2047	deletion	7,464	Chr11	107,300,725	107,308,190	INRA_BovSV3974	tandem duplication	7,588	Chr11	107,300,588	107,308,177	across bulls
INRA_BovSV3780	deletion	726,196	Chr12	73,630,939	74,357,136	INRA_BovSV4846	tandem duplication	726,150	Chr12	73,635,680	74,361,831	across bulls
INRA_BovSV5709	deletion	103,434	Chr18	60,046,447	60,149,882	INRA_BovSV1261	tandem duplication	103,433	Chr18	60,046,447	60,149,881	across bulls
INRA_BovSV2097	deletion	77,981	Chr5	99,702,259	99,780,241	INRA_BovSV4277	tandem duplication	77,981	Chr5	99,711,799	99,789,781	across bulls
INRA_BovSV4952	deletion	138,066	Chr15	46,771,419	46,909,486	INRA_BovSV10	tandem duplication	138,072	Chr15	46,770,673	46,908,746	across bulls
INRA_BovSV4952	deletion	138,066	Chr15	46,771,419	46,909,486	INRA_BovSV13	tandem duplication	138,051	Chr15	46,771,869	46,909,921	across bulls
INRA_BovSV3663	deletion	2,205,644	Chr12	72,057,684	74,263,329	INRA_BovSV4473	tandem duplication	2,205,679	Chr12	72,065,654	74,271,334	across bulls
INRA_BovSV5656	deletion	108,800	Chr18	51,005,181	51,113,982	INRA_BovSV1138	tandem duplication	108,081	Chr18	51,002,075	51,110,157	across bulls
INRA_BovSV5656	deletion	108,800	Chr18	51,005,181	51,113,982	INRA_BovSV1128	tandem duplication	108,078	Chr18	51,001,845	51,109,924	across bulls
INRA_BovSV5656	deletion	108,800	Chr18	51,005,181	51,113,982	INRA_BovSV1150	tandem duplication	108,133	Chr18	51,003,582	51,111,716	across bulls
INRA_BovSV5747	deletion	58,388	Chr18	60,866,469	60,924,858	INRA_BovSV1303	tandem duplication	58,039	Chr18	60,870,878	60,928,918	across bulls
INRA_BovSV5176	deletion	280,477	Chr16	7,288,907	7,569,385	INRA_BovSV627	tandem duplication	280,424	Chr16	7,284,828	7,565,253	across bulls
INRA_BovSV2727	deletion	27,539	Chr8	7,296,508	7,324,048	INRA_BovSV4472	tandem duplication	27,518	Chr8	7,297,036	7,324,555	across bulls
INRA_BovSV5421	deletion	8,835	Chr17	35,648,029	35,656,865	INRA_BovSV850	tandem duplication	7,371	Chr17	35,647,505	35,654,877	across bulls
INRA_BovSV5421	deletion	8,835	Chr17	35,648,029	35,656,865	INRA_BovSV845	tandem duplication	7,368	Chr17	35,647,505	35,654,874	across bulls
INRA_BovSV5421	deletion	8,835	Chr17	35,648,029	35,656,865	INRA_BovSV833	tandem duplication	1,738	Chr17	35,645,651	35,647,390	across bulls
INRA_BovSV203	deletion	25,645	Chr23	25,718,461	25,744,107	INRA_BovSV2205	tandem duplication	25,644	Chr23	25,720,695	25,746,340	across bulls
INRA_BovSV3723	deletion	1,841,648	Chr12	71,341,143	73,182,792	INRA_BovSV4293	tandem duplication	1,841,595	Chr12	71,341,877	73,183,473	across bulls
INRA_BovSV5649	deletion	222,215	Chr18	50,880,220	51,102,436	INRA_BovSV1069	tandem duplication	222,152	Chr18	50,884,127	51,106,280	across bulls
INRA_BovSV5649	deletion	222,215	Chr18	50,880,220	51,102,436	INRA_BovSV1058	tandem duplication	222,209	Chr18	50,880,115	51,102,325	across bulls
INRA_BovSV5649	deletion	222,215	Chr18	50,880,220	51,102,436	INRA_BovSV1061	tandem duplication	222,141	Chr18	50,884,127	51,106,269	across bulls
INRA_BovSV296	deletion	57,562	Chr23	29,047,790	29,105,353	INRA_BovSV2665	tandem duplication	57,545	Chr23	29,048,566	29,106,112	across bulls
INRA_BovSV296	deletion	57,562	Chr23	29,047,790	29,105,353	INRA_BovSV2662	tandem duplication	57,549	Chr23	29,048,562	29,106,112	across bulls
INRA_BovSV296	deletion	57,562	Chr23	29,047,790	29,105,353	INRA_BovSV2650	tandem duplication	57,859	Chr23	29,043,910	29,101,770	across bulls
INRA_BovSV211	deletion	252,598	Chr23	25,881,650	26,134,249	INRA_BovSV2252	tandem duplication	252,635	Chr23	25,887,628	26,140,264	across bulls	INRA_BovSV211
INRA_BovSV211	deletion	252,598	Chr23	25,881,650	26,134,249	INRA_BovSV2250	tandem duplication	252,636	Chr23	25,887,627	26,140,264	across bulls	INRA_BovSV211
INRA_BovSV204	deletion	25,642	Chr23	25,721,916	25,747,559	INRA_BovSV2205	tandem duplication	25,644	Chr23	25,720,695	25,746,340	across bulls
INRA_BovSV3810	deletion	902,566	Chr12	74,574,587	75,477,154	INRA_BovSV5239	tandem duplication	901,799	Chr12	74,570,362	75,472,162	across bulls	INRA_BovSV3810
INRA_BovSV5349	deletion	172,663	Chr17	14,225,273	14,397,937	INRA_BovSV779	tandem duplication	174,937	Chr17	14,219,230	14,394,168	across bulls
INRA_BovSV5349	deletion	172,663	Chr17	14,225,273	14,397,937	INRA_BovSV793	tandem duplication	174,783	Chr17	14,229,626	14,404,410	across bulls
INRA_BovSV5349	deletion	172,663	Chr17	14,225,273	14,397,937	INRA_BovSV786	tandem duplication	172,645	Chr17	14,222,461	14,395,107	across bulls
INRA_BovSV3906	deletion	631,837	Chr12	75,754,583	76,386,421	INRA_BovSV5341	tandem duplication	631,778	Chr12	75,757,488	76,389,267	across bulls
INRA_BovSV2985	deletion	437,373	Chr10	23,871,042	24,308,416	INRA_BovSV48	tandem duplication	437,366	Chr10	23,861,389	24,298,756	across bulls
INRA_BovSV4984	deletion	66,898	Chr15	49,419,859	49,486,758	INRA_BovSV91	tandem duplication	66,649	Chr15	49,428,024	49,494,674	across bulls
INRA_BovSV4984	deletion	66,898	Chr15	49,419,859	49,486,758	INRA_BovSV87	tandem duplication	66,852	Chr15	49,422,889	49,489,742	across bulls
INRA_BovSV5710	deletion	103,432	Chr18	60,047,606	60,151,039	INRA_BovSV1261	tandem duplication	103,433	Chr18	60,046,447	60,149,881	across bulls
INRA_BovSV5752	deletion	206,466	Chr18	61,534,826	61,741,293	INRA_BovSV1360	tandem duplication	206,727	Chr18	61,530,955	61,737,683	across bulls
INRA_BovSV5060	deletion	372,904	Chr15	80,481,091	80,853,996	INRA_BovSV222	tandem duplication	372,867	Chr15	80,481,754	80,854,622	across bulls
INRA_BovSV2856	deletion	234,626	Chr8	70,935,432	71,170,059	INRA_BovSV4533	tandem duplication	234,577	Chr8	70,937,604	71,172,182	across bulls
INRA_BovSV2466	deletion	689,701	Chr7	10,197,733	10,887,435	INRA_BovSV4368	tandem duplication	689,583	Chr7	10,206,445	10,896,029	across bulls
INRA_BovSV2126	deletion	136,944	Chr5	103,316,589	103,453,534	INRA_BovSV4296	tandem duplication	136,900	Chr5	103,318,216	103,455,117	across bulls
INRA_BovSV2491	deletion	293,413	Chr7	11,681,890	11,975,304	INRA_BovSV4395	tandem duplication	293,397	Chr7	11,680,474	11,973,872	across bulls	INRA_BovSV2491
INRA_BovSV2491	deletion	293,413	Chr7	11,681,890	11,975,304	INRA_BovSV4396	tandem duplication	294,381	Chr7	11,685,143	11,979,525	across bulls	INRA_BovSV2491
INRA_BovSV1817	deletion	11,955	Chr4	99,866,374	99,878,330	INRA_BovSV4122	tandem duplication	11,953	Chr4	99,865,041	99,876,995	across bulls
INRA_BovSV4993	deletion	465,240	Chr15	50,622,822	51,088,063	INRA_BovSV132	tandem duplication	465,227	Chr15	50,622,846	51,088,074	across bulls	INRA_BovSV4993
INRA_BovSV3884	deletion	2,356,775	Chr12	73,254,763	75,611,539	INRA_BovSV5083	tandem duplication	2,356,790	Chr12	73,256,430	75,613,221	across bulls
INRA_BovSV3884	deletion	2,356,775	Chr12	73,254,763	75,611,539	INRA_BovSV5091	tandem duplication	2,356,789	Chr12	73,256,431	75,613,221	across bulls
INRA_BovSV1399	deletion	27,097	Chr2	133,139,179	133,166,277	INRA_BovSV3786	tandem duplication	26,899	Chr2	133,140,797	133,167,697	across bulls
INRA_BovSV273	deletion	25,748	Chr23	25,727,823	25,753,572	INRA_BovSV2222	tandem duplication	25,735	Chr23	25,732,126	25,757,862	across bulls
INRA_BovSV4564	deletion	134,510	Chr14	471,435	605,946	INRA_BovSV6075	tandem duplication	134,490	Chr14	472,613	607,104	across bulls
INRA_BovSV4564	deletion	134,510	Chr14	471,435	605,946	INRA_BovSV6080	tandem duplication	134,488	Chr14	473,326	607,815	across bulls
INRA_BovSV4564	deletion	134,510	Chr14	471,435	605,946	INRA_BovSV6068	tandem duplication	134,486	Chr14	472,511	606,998	across bulls
INRA_BovSV1018	deletion	184,009	Chr29	5,538,749	5,722,759	INRA_BovSV3464	tandem duplication	183,980	Chr29	5,540,367	5,724,348	across bulls
INRA_BovSV1018	deletion	184,009	Chr29	5,538,749	5,722,759	INRA_BovSV3467	tandem duplication	183,962	Chr29	5,542,277	5,726,240	across bulls
INRA_BovSV5160	deletion	138,253	Chr16	5,881,310	6,019,564	INRA_BovSV480	tandem duplication	138,454	Chr16	5,877,622	6,016,077	across bulls
INRA_BovSV5160	deletion	138,253	Chr16	5,881,310	6,019,564	INRA_BovSV487	tandem duplication	138,197	Chr16	5,881,429	6,019,627	across bulls
INRA_BovSV1835	deletion	23,227	Chr4	106,475,907	106,499,135	INRA_BovSV4134	tandem duplication	32,676	Chr4	106,470,280	106,502,957	across bulls
INRA_BovSV1835	deletion	23,227	Chr4	106,475,907	106,499,135	INRA_BovSV4132	tandem duplication	32,668	Chr4	106,467,112	106,499,781	across bulls
INRA_BovSV5005	deletion	39,807	Chr15	51,660,599	51,700,407	INRA_BovSV159	tandem duplication	39,812	Chr15	51,660,494	51,700,307	across bulls	INRA_BovSV5005
INRA_BovSV1441	deletion	7,077	Chr3	5,365,015	5,372,093	INRA_BovSV3841	tandem duplication	7,056	Chr3	5,365,072	5,372,129	across bulls
INRA_BovSV2130	deletion	140,899	Chr5	102,484,824	102,625,724	INRA_BovSV4286	tandem duplication	143,301	Chr5	102,480,708	102,624,010	across bulls
INRA_BovSV2130	deletion	140,899	Chr5	102,484,824	102,625,724	INRA_BovSV4285	tandem duplication	143,294	Chr5	102,480,708	102,624,003	across bulls
INRA_BovSV243	deletion	57,871	Chr23	29,043,750	29,101,622	INRA_BovSV2665	tandem duplication	57,545	Chr23	29,048,566	29,106,112	across bulls
INRA_BovSV243	deletion	57,871	Chr23	29,043,750	29,101,622	INRA_BovSV2662	tandem duplication	57,549	Chr23	29,048,562	29,106,112	across bulls
INRA_BovSV243	deletion	57,871	Chr23	29,043,750	29,101,622	INRA_BovSV2650	tandem duplication	57,859	Chr23	29,043,910	29,101,770	across bulls
INRA_BovSV243	deletion	57,871	Chr23	29,043,750	29,101,622	INRA_BovSV2649	tandem duplication	59,564	Chr23	29,035,960	29,095,525	across bulls
INRA_BovSV2840	deletion	190,036	Chr8	65,850,090	66,040,127	INRA_BovSV4519	tandem duplication	189,105	Chr8	65,852,334	66,041,440	across bulls
INRA_BovSV2840	deletion	190,036	Chr8	65,850,090	66,040,127	INRA_BovSV4522	tandem duplication	187,473	Chr8	65,859,396	66,046,870	across bulls
INRA_BovSV1329	deletion	2,743	Chr2	93,099,026	93,101,770	INRA_BovSV3746	tandem duplication	2,736	Chr2	93,099,035	93,101,772	across bulls
INRA_BovSV2882	deletion	22,623	Chr8	83,234,478	83,257,102	INRA_BovSV4592	tandem duplication	22,601	Chr8	83,234,498	83,257,100	across bulls
INRA_BovSV2726	deletion	27,544	Chr8	7,296,503	7,324,048	INRA_BovSV4472	tandem duplication	27,518	Chr8	7,297,036	7,324,555	across bulls
INRA_BovSV3698	deletion	813,011	Chr12	73,641,527	74,454,539	INRA_BovSV4866	tandem duplication	813,249	Chr12	73,640,367	74,453,617	across bulls
INRA_BovSV1749	deletion	30,651	Chr4	50,781,270	50,811,922	INRA_BovSV4063	tandem duplication	30,576	Chr4	50,777,608	50,808,185	across bulls
INRA_BovSV272	deletion	25,630	Chr23	25,717,703	25,743,334	INRA_BovSV2205	tandem duplication	25,644	Chr23	25,720,695	25,746,340	across bulls
INRA_BovSV246	deletion	57,548	Chr23	29,048,558	29,106,107	INRA_BovSV2665	tandem duplication	57,545	Chr23	29,048,566	29,106,112	across bulls
INRA_BovSV246	deletion	57,548	Chr23	29,048,558	29,106,107	INRA_BovSV2662	tandem duplication	57,549	Chr23	29,048,562	29,106,112	across bulls
INRA_BovSV246	deletion	57,548	Chr23	29,048,558	29,106,107	INRA_BovSV2650	tandem duplication	57,859	Chr23	29,043,910	29,101,770	across bulls
INRA_BovSV2971	deletion	512,767	Chr10	23,815,940	24,328,708	INRA_BovSV6369	tandem duplication	512,744	Chr10	23,815,950	24,328,695	across bulls
INRA_BovSV3739	deletion	2,609,961	Chr12	72,125,816	74,735,778	INRA_BovSV4507	tandem duplication	2,610,008	Chr12	72,133,974	74,743,983	across bulls
INRA_BovSV1538	deletion	240,524	Chr3	54,371,205	54,611,730	INRA_BovSV3973	tandem duplication	241,018	Chr3	54,364,637	54,605,656	across bulls	INRA_BovSV1538
INRA_BovSV2429	deletion	979,129	Chr10	23,813,692	24,792,822	INRA_BovSV6260	tandem duplication	979,122	Chr10	23,810,822	24,789,945	across bulls
INRA_BovSV5109	deletion	187,593	Chr16	5,701,226	5,888,820	INRA_BovSV455	tandem duplication	187,571	Chr16	5,701,299	5,888,871	across bulls
INRA_BovSV5109	deletion	187,593	Chr16	5,701,226	5,888,820	INRA_BovSV451	tandem duplication	186,608	Chr16	5,697,935	5,884,544	across bulls
INRA_BovSV292	deletion	57,795	Chr23	29,041,525	29,099,321	INRA_BovSV2665	tandem duplication	57,545	Chr23	29,048,566	29,106,112	across bulls
INRA_BovSV292	deletion	57,795	Chr23	29,041,525	29,099,321	INRA_BovSV2662	tandem duplication	57,549	Chr23	29,048,562	29,106,112	across bulls
INRA_BovSV292	deletion	57,795	Chr23	29,041,525	29,099,321	INRA_BovSV2650	tandem duplication	57,859	Chr23	29,043,910	29,101,770	across bulls
INRA_BovSV292	deletion	57,795	Chr23	29,041,525	29,099,321	INRA_BovSV2649	tandem duplication	59,564	Chr23	29,035,960	29,095,525	across bulls
INRA_BovSV2338	deletion	649,888	Chr10	22,904,443	23,554,332	INRA_BovSV5202	tandem duplication	649,424	Chr10	22,910,216	23,559,641	across bulls	INRA_BovSV2338
INRA_BovSV1861	deletion	97,029	Chr4	106,658,886	106,755,916	INRA_BovSV4143	tandem duplication	96,997	Chr4	106,653,052	106,750,050	across bulls
INRA_BovSV1972	deletion	22,128	Chr5	44,423,136	44,445,265	INRA_BovSV4199	tandem duplication	22,121	Chr5	44,423,052	44,445,174	across bulls
INRA_BovSV1972	deletion	22,128	Chr5	44,423,136	44,445,265	INRA_BovSV4205	tandem duplication	22,047	Chr5	44,425,599	44,447,647	across bulls
INRA_BovSV1972	deletion	22,128	Chr5	44,423,136	44,445,265	INRA_BovSV4201	tandem duplication	22,110	Chr5	44,423,064	44,445,175	across bulls
INRA_BovSV1972	deletion	22,128	Chr5	44,423,136	44,445,265	INRA_BovSV4203	tandem duplication	22,084	Chr5	44,423,706	44,445,791	across bulls
INRA_BovSV1972	deletion	22,128	Chr5	44,423,136	44,445,265	INRA_BovSV4198	tandem duplication	22,399	Chr5	44,422,011	44,444,411	across bulls
INRA_BovSV1972	deletion	22,128	Chr5	44,423,136	44,445,265	INRA_BovSV4197	tandem duplication	22,379	Chr5	44,420,815	44,443,195	across bulls
INRA_BovSV1972	deletion	22,128	Chr5	44,423,136	44,445,265	INRA_BovSV4202	tandem duplication	22,091	Chr5	44,423,699	44,445,791	across bulls
INRA_BovSV5420	deletion	9,200	Chr17	35,487,026	35,496,227	INRA_BovSV818	tandem duplication	9,163	Chr17	35,487,053	35,496,217	across bulls
INRA_BovSV2518	deletion	240,501	Chr7	11,598,009	11,838,511	INRA_BovSV4387	tandem duplication	240,567	Chr7	11,604,407	11,844,975	across bulls
INRA_BovSV5134	deletion	279,505	Chr16	7,283,061	7,562,567	INRA_BovSV627	tandem duplication	280,424	Chr16	7,284,828	7,565,253	across bulls
INRA_BovSV2497	deletion	149,179	Chr7	11,794,796	11,943,976	INRA_BovSV4399	tandem duplication	149,769	Chr7	11,804,003	11,953,773	across bulls
INRA_BovSV4169	deletion	116,661	Chr13	11,229,022	11,345,684	INRA_BovSV5775	tandem duplication	116,675	Chr13	11,224,778	11,341,454	across bulls
INRA_BovSV4169	deletion	116,661	Chr13	11,229,022	11,345,684	INRA_BovSV5778	tandem duplication	116,661	Chr13	11,226,820	11,343,482	across bulls
INRA_BovSV4566	deletion	134,515	Chr14	472,592	607,108	INRA_BovSV6075	tandem duplication	134,490	Chr14	472,613	607,104	across bulls
INRA_BovSV4566	deletion	134,515	Chr14	472,592	607,108	INRA_BovSV6080	tandem duplication	134,488	Chr14	473,326	607,815	across bulls
INRA_BovSV4566	deletion	134,515	Chr14	472,592	607,108	INRA_BovSV6068	tandem duplication	134,486	Chr14	472,511	606,998	across bulls
INRA_BovSV2112	deletion	55,432	Chr5	99,656,517	99,711,950	INRA_BovSV4268	tandem duplication	55,391	Chr5	99,656,518	99,711,910	across bulls
INRA_BovSV2112	deletion	55,432	Chr5	99,656,517	99,711,950	INRA_BovSV4269	tandem duplication	55,410	Chr5	99,656,605	99,712,016	across bulls
INRA_BovSV1848	deletion	53,942	Chr4	108,286,068	108,340,011	INRA_BovSV4154	tandem duplication	53,948	Chr4	108,289,114	108,343,063	across bulls
INRA_BovSV221	deletion	15,639	Chr23	26,532,321	26,547,961	INRA_BovSV2312	tandem duplication	15,635	Chr23	26,532,836	26,548,472	across bulls
INRA_BovSV5061	deletion	372,903	Chr15	80,481,092	80,853,996	INRA_BovSV222	tandem duplication	372,867	Chr15	80,481,754	80,854,622	across bulls
INRA_BovSV2761	deletion	24,064	Chr8	23,201,992	23,226,057	INRA_BovSV4503	tandem duplication	24,046	Chr8	23,199,862	23,223,909	across bulls
INRA_BovSV5350	deletion	172,767	Chr17	14,226,026	14,398,794	INRA_BovSV779	tandem duplication	174,937	Chr17	14,219,230	14,394,168	across bulls
INRA_BovSV5350	deletion	172,767	Chr17	14,226,026	14,398,794	INRA_BovSV793	tandem duplication	174,783	Chr17	14,229,626	14,404,410	across bulls
INRA_BovSV5350	deletion	172,767	Chr17	14,226,026	14,398,794	INRA_BovSV786	tandem duplication	172,645	Chr17	14,222,461	14,395,107	across bulls
INRA_BovSV2842	deletion	187,781	Chr8	65,860,809	66,048,591	INRA_BovSV4519	tandem duplication	189,105	Chr8	65,852,334	66,041,440	across bulls
INRA_BovSV2842	deletion	187,781	Chr8	65,860,809	66,048,591	INRA_BovSV4522	tandem duplication	187,473	Chr8	65,859,396	66,046,870	across bulls
INRA_BovSV1402	deletion	27,288	Chr2	133,151,157	133,178,446	INRA_BovSV3794	tandem duplication	27,246	Chr2	133,154,804	133,182,051	across bulls
INRA_BovSV2486	deletion	314,713	Chr7	11,629,088	11,943,802	INRA_BovSV4391	tandem duplication	314,699	Chr7	11,629,088	11,943,788	across bulls
INRA_BovSV4978	deletion	140,676	Chr15	46,778,699	46,919,376	INRA_BovSV13	tandem duplication	138,051	Chr15	46,771,869	46,909,921	across bulls
INRA_BovSV1152	deletion	54,426	Chr29	42,479,296	42,533,723	INRA_BovSV3665	tandem duplication	55,109	Chr29	42,487,507	42,542,617	across bulls	INRA_BovSV1152
INRA_BovSV4604	deletion	134,526	Chr14	474,102	608,629	INRA_BovSV6075	tandem duplication	134,490	Chr14	472,613	607,104	across bulls
INRA_BovSV4604	deletion	134,526	Chr14	474,102	608,629	INRA_BovSV6080	tandem duplication	134,488	Chr14	473,326	607,815	across bulls
INRA_BovSV4604	deletion	134,526	Chr14	474,102	608,629	INRA_BovSV6068	tandem duplication	134,486	Chr14	472,511	606,998	across bulls
INRA_BovSV4604	deletion	134,526	Chr14	474,102	608,629	INRA_BovSV6087	tandem duplication	129,972	Chr14	484,032	614,005	across bulls
INRA_BovSV5406	deletion	8,817	Chr17	35,648,047	35,656,865	INRA_BovSV850	tandem duplication	7,371	Chr17	35,647,505	35,654,877	across bulls
INRA_BovSV5406	deletion	8,817	Chr17	35,648,047	35,656,865	INRA_BovSV845	tandem duplication	7,368	Chr17	35,647,505	35,654,874	across bulls
INRA_BovSV5406	deletion	8,817	Chr17	35,648,047	35,656,865	INRA_BovSV833	tandem duplication	1,738	Chr17	35,645,651	35,647,390	across bulls
INRA_BovSV4979	deletion	130,968	Chr15	46,827,080	46,958,049	INRA_BovSV27	tandem duplication	131,000	Chr15	46,829,749	46,960,750	across bulls
INRA_BovSV4996	deletion	68,405	Chr15	50,695,546	50,763,952	INRA_BovSV136	tandem duplication	68,415	Chr15	50,691,045	50,759,461	across bulls	INRA_BovSV4996
INRA_BovSV2859	deletion	234,312	Chr8	70,941,236	71,175,549	INRA_BovSV4533	tandem duplication	234,577	Chr8	70,937,604	71,172,182	across bulls
INRA_BovSV5788	deletion	150,369	Chr19	6,271,919	6,422,289	INRA_BovSV1488	tandem duplication	148,250	Chr19	6,267,001	6,415,252	across bulls
INRA_BovSV3717	deletion	114,765	Chr10	25,410,305	25,525,071	INRA_BovSV1398	tandem duplication	114,739	Chr10	25,410,296	25,525,036	across bulls
INRA_BovSV2335	deletion	355,748	Chr10	22,794,467	23,150,216	INRA_BovSV4932	tandem duplication	356,562	Chr10	22,790,737	23,147,300	across bulls
INRA_BovSV2474	deletion	616,633	Chr7	10,675,265	11,291,899	INRA_BovSV4372	tandem duplication	616,684	Chr7	10,674,506	11,291,191	across bulls
INRA_BovSV3387	deletion	97	ChrX	144,737,581	144,737,679	INRA_BovSV4802	tandem duplication	3,011	ChrX	144,728,808	144,731,820	across bulls
INRA_BovSV1409	deletion	27,098	Chr2	133,139,178	133,166,277	INRA_BovSV3786	tandem duplication	26,899	Chr2	133,140,797	133,167,697	across bulls
INRA_BovSV3784	deletion	812,713	Chr12	73,644,862	74,457,576	INRA_BovSV4880	tandem duplication	810,230	Chr12	73,652,926	74,463,157	across bulls
INRA_BovSV3784	deletion	812,713	Chr12	73,644,862	74,457,576	INRA_BovSV4875	tandem duplication	810,231	Chr12	73,652,925	74,463,157	across bulls
INRA_BovSV3784	deletion	812,713	Chr12	73,644,862	74,457,576	INRA_BovSV4866	tandem duplication	813,249	Chr12	73,640,367	74,453,617	across bulls
INRA_BovSV3687	deletion	1,445,266	Chr12	73,223,200	74,668,467	INRA_BovSV4793	tandem duplication	1,445,263	Chr12	73,223,278	74,668,542	across bulls
INRA_BovSV3687	deletion	1,445,266	Chr12	73,223,200	74,668,467	INRA_BovSV4797	tandem duplication	1,445,264	Chr12	73,223,278	74,668,543	across bulls
INRA_BovSV3687	deletion	1,445,266	Chr12	73,223,200	74,668,467	INRA_BovSV4801	tandem duplication	1,444,991	Chr12	73,224,462	74,669,454	across bulls
INRA_BovSV1543	deletion	37,291	Chr3	54,790,524	54,827,816	INRA_BovSV3990	tandem duplication	35,987	Chr3	54,790,387	54,826,375	across bulls	INRA_BovSV1543
INRA_BovSV4963	deletion	43,629	Chr15	48,444,666	48,488,296	INRA_BovSV77	tandem duplication	43,696	Chr15	48,450,108	48,493,805	across bulls	INRA_BovSV4963
INRA_BovSV202	deletion	60,933	Chr23	25,715,099	25,776,033	INRA_BovSV2181	tandem duplication	60,871	Chr23	25,713,994	25,774,866	across bulls
INRA_BovSV2048	deletion	7,467	Chr11	107,300,725	107,308,193	INRA_BovSV3985	tandem duplication	7,592	Chr11	107,300,588	107,308,181	across bulls
INRA_BovSV2048	deletion	7,467	Chr11	107,300,725	107,308,193	INRA_BovSV3974	tandem duplication	7,588	Chr11	107,300,588	107,308,177	across bulls
INRA_BovSV822	deletion	36,977	Chr11	47,049,649	47,086,627	INRA_BovSV3003	tandem duplication	36,399	Chr11	47,051,713	47,088,113	across bulls
INRA_BovSV5902	deletion	8,200	Chr1	4,547,862	4,556,063	INRA_BovSV1627	tandem duplication	8,210	Chr1	4,546,738	4,554,949	across bulls
INRA_BovSV219	deletion	26,263	Chr23	26,493,532	26,519,796	INRA_BovSV2289	tandem duplication	26,250	Chr23	26,493,153	26,519,404	across bulls
INRA_BovSV2841	deletion	187,485	Chr8	65,857,953	66,045,439	INRA_BovSV4519	tandem duplication	189,105	Chr8	65,852,334	66,041,440	across bulls
INRA_BovSV2841	deletion	187,485	Chr8	65,857,953	66,045,439	INRA_BovSV4522	tandem duplication	187,473	Chr8	65,859,396	66,046,870	across bulls
INRA_BovSV2767	deletion	24,648	Chr8	22,600,876	22,625,525	INRA_BovSV4477	tandem duplication	24,613	Chr8	22,597,524	22,622,138	across bulls
INRA_BovSV2767	deletion	24,648	Chr8	22,600,876	22,625,525	INRA_BovSV4485	tandem duplication	24,718	Chr8	22,604,623	22,629,342	across bulls
INRA_BovSV2767	deletion	24,648	Chr8	22,600,876	22,625,525	INRA_BovSV4484	tandem duplication	24,896	Chr8	22,602,385	22,627,282	across bulls
INRA_BovSV5156	deletion	82,043	Chr16	5,844,143	5,926,187	INRA_BovSV474	tandem duplication	81,982	Chr16	5,844,146	5,926,129	across bulls
INRA_BovSV4161	deletion	389,118	Chr13	10,827,870	11,216,989	INRA_BovSV5666	tandem duplication	389,089	Chr13	10,827,823	11,216,913	across bulls
INRA_BovSV4161	deletion	389,118	Chr13	10,827,870	11,216,989	INRA_BovSV5675	tandem duplication	389,116	Chr13	10,828,048	11,217,165	across bulls
INRA_BovSV3850	deletion	377,367	Chr12	76,345,567	76,722,935	INRA_BovSV5590	tandem duplication	377,387	Chr12	76,344,802	76,722,190	across bulls
INRA_BovSV220	deletion	12,310	Chr23	26,529,122	26,541,433	INRA_BovSV2309	tandem duplication	12,303	Chr23	26,529,614	26,541,918	across bulls
INRA_BovSV248	deletion	57,537	Chr23	29,051,847	29,109,385	INRA_BovSV2665	tandem duplication	57,545	Chr23	29,048,566	29,106,112	across bulls	INRA_BovSV248
INRA_BovSV248	deletion	57,537	Chr23	29,051,847	29,109,385	INRA_BovSV2662	tandem duplication	57,549	Chr23	29,048,562	29,106,112	across bulls	INRA_BovSV248
INRA_BovSV248	deletion	57,537	Chr23	29,051,847	29,109,385	INRA_BovSV2650	tandem duplication	57,859	Chr23	29,043,910	29,101,770	across bulls	INRA_BovSV248
INRA_BovSV2027	deletion	58,895	Chr5	59,847,749	59,906,645	INRA_BovSV4243	tandem duplication	58,858	Chr5	59,840,330	59,899,189	across bulls
INRA_BovSV214	deletion	251,709	Chr23	25,905,846	26,157,556	INRA_BovSV2260	tandem duplication	253,051	Chr23	25,910,413	26,163,465	across bulls
INRA_BovSV214	deletion	251,709	Chr23	25,905,846	26,157,556	INRA_BovSV2256	tandem duplication	249,439	Chr23	25,902,889	26,152,329	across bulls
INRA_BovSV2121	deletion	140,834	Chr5	102,484,302	102,625,137	INRA_BovSV4286	tandem duplication	143,301	Chr5	102,480,708	102,624,010	across bulls
INRA_BovSV2121	deletion	140,834	Chr5	102,484,302	102,625,137	INRA_BovSV4285	tandem duplication	143,294	Chr5	102,480,708	102,624,003	across bulls
INRA_BovSV5140	deletion	310,361	Chr16	7,504,697	7,815,059	INRA_BovSV639	tandem duplication	310,360	Chr16	7,504,563	7,814,924	across bulls
INRA_BovSV295	deletion	57,576	Chr23	29,047,589	29,105,166	INRA_BovSV2665	tandem duplication	57,545	Chr23	29,048,566	29,106,112	across bulls
INRA_BovSV295	deletion	57,576	Chr23	29,047,589	29,105,166	INRA_BovSV2662	tandem duplication	57,549	Chr23	29,048,562	29,106,112	across bulls
INRA_BovSV295	deletion	57,576	Chr23	29,047,589	29,105,166	INRA_BovSV2650	tandem duplication	57,859	Chr23	29,043,910	29,101,770	across bulls
INRA_BovSV69	deletion	76,810	Chr22	6,425,112	6,501,923	INRA_BovSV2050	tandem duplication	76,772	Chr22	6,426,211	6,502,984	across bulls
INRA_BovSV268	deletion	26,542	Chr23	29,776,424	29,802,967	INRA_BovSV2747	tandem duplication	26,521	Chr23	29,773,049	29,799,571	across bulls	INRA_BovSV268
INRA_BovSV268	deletion	26,542	Chr23	29,776,424	29,802,967	INRA_BovSV2749	tandem duplication	26,518	Chr23	29,773,106	29,799,625	across bulls	INRA_BovSV268
INRA_BovSV5014	deletion	68,432	Chr15	50,695,044	50,763,477	INRA_BovSV136	tandem duplication	68,415	Chr15	50,691,045	50,759,461	across bulls
INRA_BovSV1161	deletion	54,150	Chr29	42,482,243	42,536,394	INRA_BovSV3665	tandem duplication	55,109	Chr29	42,487,507	42,542,617	across bulls
INRA_BovSV4158	deletion	388,813	Chr13	10,821,135	11,209,949	INRA_BovSV5666	tandem duplication	389,089	Chr13	10,827,823	11,216,913	across bulls
INRA_BovSV4158	deletion	388,813	Chr13	10,821,135	11,209,949	INRA_BovSV5629	tandem duplication	391,372	Chr13	10,812,265	11,203,638	across bulls
INRA_BovSV4158	deletion	388,813	Chr13	10,821,135	11,209,949	INRA_BovSV5675	tandem duplication	389,116	Chr13	10,828,048	11,217,165	across bulls
INRA_BovSV2460	deletion	65,368	Chr7	9,931,463	9,996,832	INRA_BovSV4363	tandem duplication	65,332	Chr7	9,931,490	9,996,823	across bulls
INRA_BovSV2351	deletion	71,360	Chr6	86,309,815	86,381,176	INRA_BovSV4337	tandem duplication	71,350	Chr6	86,310,187	86,381,538	across bulls
INRA_BovSV874	deletion	34,247	Chr11	49,053,387	49,087,635	INRA_BovSV3478	tandem duplication	34,236	Chr11	49,051,257	49,085,494	across bulls
INRA_BovSV874	deletion	34,247	Chr11	49,053,387	49,087,635	INRA_BovSV3468	tandem duplication	34,243	Chr11	49,051,171	49,085,415	across bulls
INRA_BovSV874	deletion	34,247	Chr11	49,053,387	49,087,635	INRA_BovSV3425	tandem duplication	34,222	Chr11	49,049,222	49,083,445	across bulls
INRA_BovSV5725	deletion	258,830	Chr18	61,406,551	61,665,382	INRA_BovSV1344	tandem duplication	259,122	Chr18	61,407,562	61,666,685	across bulls
INRA_BovSV1006	deletion	161,993	Chr29	5,561,759	5,723,753	INRA_BovSV3471	tandem duplication	161,871	Chr29	5,557,778	5,719,650	across bulls
INRA_BovSV1006	deletion	161,993	Chr29	5,561,759	5,723,753	INRA_BovSV3472	tandem duplication	161,978	Chr29	5,561,776	5,723,755	across bulls
INRA_BovSV3103	deletion	488	Chr9	88,294,206	88,294,695	INRA_BovSV4645	tandem duplication	493	Chr9	88,294,908	88,295,402	across bulls
INRA_BovSV5495	deletion	393,307	Chr17	51,162,717	51,556,025	INRA_BovSV962	tandem duplication	393,291	Chr17	51,162,716	51,556,008	across bulls
INRA_BovSV5671	deletion	123,501	Chr18	50,937,843	51,061,345	INRA_BovSV1087	tandem duplication	123,454	Chr18	50,937,897	51,061,352	across bulls
INRA_BovSV4987	deletion	103,903	Chr15	49,534,530	49,638,434	INRA_BovSV108	tandem duplication	105,654	Chr15	49,542,378	49,648,033	across bulls
INRA_BovSV4987	deletion	103,903	Chr15	49,534,530	49,638,434	INRA_BovSV104	tandem duplication	103,899	Chr15	49,534,313	49,638,213	across bulls
INRA_BovSV4192	deletion	91,950	Chr13	11,192,433	11,284,384	INRA_BovSV5755	tandem duplication	91,928	Chr13	11,191,249	11,283,178	across bulls
INRA_BovSV4192	deletion	91,950	Chr13	11,192,433	11,284,384	INRA_BovSV5748	tandem duplication	91,929	Chr13	11,191,248	11,283,178	across bulls
INRA_BovSV2508	deletion	616,138	Chr7	10,679,202	11,295,341	INRA_BovSV4372	tandem duplication	616,684	Chr7	10,674,506	11,291,191	across bulls
INRA_BovSV236	deletion	8,586	Chr23	28,528,258	28,536,845	INRA_BovSV2577	tandem duplication	8,585	Chr23	28,528,669	28,537,255	across bulls
INRA_BovSV4956	deletion	125,071	Chr15	46,854,600	46,979,672	INRA_BovSV35	tandem duplication	124,001	Chr15	46,858,275	46,982,277	across bulls	INRA_BovSV4956
INRA_BovSV237	deletion	57,221	Chr23	29,007,652	29,064,874	INRA_BovSV2614	tandem duplication	59,820	Chr23	29,014,305	29,074,126	across bulls	INRA_BovSV237
INRA_BovSV237	deletion	57,221	Chr23	29,007,652	29,064,874	INRA_BovSV2611	tandem duplication	59,822	Chr23	29,014,303	29,074,126	across bulls	INRA_BovSV237
INRA_BovSV4166	deletion	380,614	Chr13	11,064,682	11,445,297	INRA_BovSV5699	tandem duplication	380,621	Chr13	11,064,705	11,445,327	across bulls
INRA_BovSV4560	deletion	315,033	Chr14	376,940	691,974	INRA_BovSV6020	tandem duplication	308,667	Chr14	374,675	683,343	across bulls
INRA_BovSV5127	deletion	556,581	Chr16	6,960,091	7,516,673	INRA_BovSV566	tandem duplication	555,681	Chr16	6,952,854	7,508,536	across bulls
INRA_BovSV5139	deletion	309,348	Chr16	7,497,427	7,806,776	INRA_BovSV639	tandem duplication	310,360	Chr16	7,504,563	7,814,924	across bulls
INRA_BovSV3654	deletion	2,319,805	Chr12	71,399,916	73,719,722	INRA_BovSV4339	tandem duplication	2,319,921	Chr12	71,401,749	73,721,671	across bulls	INRA_BovSV3654
INRA_BovSV3654	deletion	2,319,805	Chr12	71,399,916	73,719,722	INRA_BovSV4301	tandem duplication	2,319,820	Chr12	71,398,585	73,718,406	across bulls	INRA_BovSV3654
INRA_BovSV3654	deletion	2,319,805	Chr12	71,399,916	73,719,722	INRA_BovSV4327	tandem duplication	2,319,807	Chr12	71,401,081	73,720,889	across bulls	INRA_BovSV3654
INRA_BovSV2498	deletion	149,798	Chr7	11,803,896	11,953,695	INRA_BovSV4399	tandem duplication	149,769	Chr7	11,804,003	11,953,773	across bulls
INRA_BovSV2507	deletion	616,693	Chr7	10,674,502	11,291,196	INRA_BovSV4372	tandem duplication	616,684	Chr7	10,674,506	11,291,191	across bulls
INRA_BovSV1403	deletion	28,383	Chr2	133,293,611	133,321,995	INRA_BovSV3800	tandem duplication	28,354	Chr2	133,294,671	133,323,026	across bulls
INRA_BovSV2980	deletion	437,393	Chr10	23,861,379	24,298,773	INRA_BovSV48	tandem duplication	437,366	Chr10	23,861,389	24,298,756	across bulls
INRA_BovSV242	deletion	60,141	Chr23	29,028,465	29,088,607	INRA_BovSV2643	tandem duplication	60,155	Chr23	29,033,090	29,093,246	across bulls
INRA_BovSV242	deletion	60,141	Chr23	29,028,465	29,088,607	INRA_BovSV2629	tandem duplication	60,091	Chr23	29,024,348	29,084,440	across bulls
INRA_BovSV242	deletion	60,141	Chr23	29,028,465	29,088,607	INRA_BovSV2649	tandem duplication	59,564	Chr23	29,035,960	29,095,525	across bulls
INRA_BovSV4162	deletion	389,114	Chr13	10,828,543	11,217,658	INRA_BovSV5666	tandem duplication	389,089	Chr13	10,827,823	11,216,913	across bulls
INRA_BovSV4162	deletion	389,114	Chr13	10,828,543	11,217,658	INRA_BovSV5675	tandem duplication	389,116	Chr13	10,828,048	11,217,165	across bulls
INRA_BovSV5159	deletion	138,241	Chr16	5,880,268	6,018,510	INRA_BovSV480	tandem duplication	138,454	Chr16	5,877,622	6,016,077	across bulls
INRA_BovSV5159	deletion	138,241	Chr16	5,880,268	6,018,510	INRA_BovSV487	tandem duplication	138,197	Chr16	5,881,429	6,019,627	across bulls
INRA_BovSV3767	deletion	1,445,010	Chr12	73,225,808	74,670,819	INRA_BovSV4793	tandem duplication	1,445,263	Chr12	73,223,278	74,668,542	across bulls
INRA_BovSV3767	deletion	1,445,010	Chr12	73,225,808	74,670,819	INRA_BovSV4797	tandem duplication	1,445,264	Chr12	73,223,278	74,668,543	across bulls
INRA_BovSV3767	deletion	1,445,010	Chr12	73,225,808	74,670,819	INRA_BovSV4801	tandem duplication	1,444,991	Chr12	73,224,462	74,669,454	across bulls
INRA_BovSV2037	deletion	7,454	Chr11	107,300,736	107,308,191	INRA_BovSV3985	tandem duplication	7,592	Chr11	107,300,588	107,308,181	across bulls
INRA_BovSV2037	deletion	7,454	Chr11	107,300,736	107,308,191	INRA_BovSV3974	tandem duplication	7,588	Chr11	107,300,588	107,308,177	across bulls
INRA_BovSV2725	deletion	60,018	Chr8	7,099,774	7,159,793	INRA_BovSV4468	tandem duplication	59,996	Chr8	7,098,968	7,158,965	across bulls
INRA_BovSV4168	deletion	116,673	Chr13	11,224,110	11,340,784	INRA_BovSV5775	tandem duplication	116,675	Chr13	11,224,778	11,341,454	across bulls
INRA_BovSV4168	deletion	116,673	Chr13	11,224,110	11,340,784	INRA_BovSV5778	tandem duplication	116,661	Chr13	11,226,820	11,343,482	across bulls
INRA_BovSV1984	deletion	22,400	Chr5	44,420,797	44,443,198	INRA_BovSV4199	tandem duplication	22,121	Chr5	44,423,052	44,445,174	across bulls
INRA_BovSV1984	deletion	22,400	Chr5	44,420,797	44,443,198	INRA_BovSV4201	tandem duplication	22,110	Chr5	44,423,064	44,445,175	across bulls
INRA_BovSV1984	deletion	22,400	Chr5	44,420,797	44,443,198	INRA_BovSV4203	tandem duplication	22,084	Chr5	44,423,706	44,445,791	across bulls
INRA_BovSV1984	deletion	22,400	Chr5	44,420,797	44,443,198	INRA_BovSV4198	tandem duplication	22,399	Chr5	44,422,011	44,444,411	across bulls
INRA_BovSV1984	deletion	22,400	Chr5	44,420,797	44,443,198	INRA_BovSV4197	tandem duplication	22,379	Chr5	44,420,815	44,443,195	across bulls
INRA_BovSV1984	deletion	22,400	Chr5	44,420,797	44,443,198	INRA_BovSV4202	tandem duplication	22,091	Chr5	44,423,699	44,445,791	across bulls
INRA_BovSV280	deletion	26,277	Chr23	26,493,298	26,519,576	INRA_BovSV2289	tandem duplication	26,250	Chr23	26,493,153	26,519,404	across bulls
INRA_BovSV3704	deletion	60,843	Chr12	73,847,185	73,908,029	INRA_BovSV4896	tandem duplication	61,200	Chr12	73,843,582	73,904,783	across bulls
INRA_BovSV3704	deletion	60,843	Chr12	73,847,185	73,908,029	INRA_BovSV4897	tandem duplication	60,842	Chr12	73,846,460	73,907,303	across bulls
INRA_BovSV4982	deletion	43,741	Chr15	48,449,973	48,493,715	INRA_BovSV77	tandem duplication	43,696	Chr15	48,450,108	48,493,805	across bulls
INRA_BovSV4593	deletion	1,316,049	Chr14	44,686	1,360,736	INRA_BovSV5945	tandem duplication	1,320,007	Chr14	37,157	1,357,165	across bulls
INRA_BovSV4593	deletion	1,316,049	Chr14	44,686	1,360,736	INRA_BovSV5949	tandem duplication	1,316,037	Chr14	44,687	1,360,725	across bulls
INRA_BovSV2125	deletion	101,578	Chr5	103,289,104	103,390,683	INRA_BovSV4294	tandem duplication	101,757	Chr5	103,296,781	103,398,539	across bulls
INRA_BovSV2125	deletion	101,578	Chr5	103,289,104	103,390,683	INRA_BovSV4291	tandem duplication	101,582	Chr5	103,291,709	103,393,292	across bulls
INRA_BovSV2125	deletion	101,578	Chr5	103,289,104	103,390,683	INRA_BovSV4292	tandem duplication	101,585	Chr5	103,291,709	103,393,295	across bulls
INRA_BovSV4986	deletion	104,536	Chr15	49,526,056	49,630,593	INRA_BovSV104	tandem duplication	103,899	Chr15	49,534,313	49,638,213	across bulls
INRA_BovSV4955	deletion	125,064	Chr15	46,851,631	46,976,696	INRA_BovSV35	tandem duplication	124,001	Chr15	46,858,275	46,982,277	across bulls
INRA_BovSV2448	deletion	95,273	Chr7	9,804,263	9,899,537	INRA_BovSV4357	tandem duplication	95,254	Chr7	9,803,216	9,898,471	across bulls
INRA_BovSV2499	deletion	211,940	Chr7	11,815,351	12,027,292	INRA_BovSV4403	tandem duplication	211,915	Chr7	11,814,173	12,026,089	across bulls
INRA_BovSV1977	deletion	90,164	Chr5	44,438,995	44,529,160	INRA_BovSV4214	tandem duplication	90,570	Chr5	44,447,049	44,537,620	across bulls
INRA_BovSV1977	deletion	90,164	Chr5	44,438,995	44,529,160	INRA_BovSV4211	tandem duplication	90,139	Chr5	44,439,277	44,529,417	across bulls
INRA_BovSV875	deletion	35,301	Chr11	49,059,324	49,094,626	INRA_BovSV3543	tandem duplication	35,017	Chr11	49,060,872	49,095,890	across bulls
INRA_BovSV875	deletion	35,301	Chr11	49,059,324	49,094,626	INRA_BovSV3551	tandem duplication	35,027	Chr11	49,060,872	49,095,900	across bulls
INRA_BovSV3839	deletion	271,272	Chr12	75,860,256	76,131,529	INRA_BovSV5440	tandem duplication	271,066	Chr12	75,862,177	76,133,244	across bulls	INRA_BovSV3839
INRA_BovSV3839	deletion	271,272	Chr12	75,860,256	76,131,529	INRA_BovSV5429	tandem duplication	271,029	Chr12	75,854,347	76,125,377	across bulls	INRA_BovSV3839
INRA_BovSV1475	deletion	18,997	Chr3	17,709,775	17,728,773	INRA_BovSV3928	tandem duplication	18,076	Chr3	17,709,169	17,727,246	across bulls
INRA_BovSV201	deletion	348,915	Chr23	25,631,866	25,980,782	INRA_BovSV2165	tandem duplication	348,851	Chr23	25,628,891	25,977,743	across bulls	INRA_BovSV201
INRA_BovSV201	deletion	348,915	Chr23	25,631,866	25,980,782	INRA_BovSV2172	tandem duplication	349,634	Chr23	25,632,042	25,981,677	across bulls	INRA_BovSV201
INRA_BovSV2459	deletion	79,666	Chr7	9,833,343	9,913,010	INRA_BovSV4359	tandem duplication	79,664	Chr7	9,833,345	9,913,010	across bulls
INRA_BovSV3846	deletion	346,594	Chr12	76,195,745	76,542,340	INRA_BovSV5553	tandem duplication	346,846	Chr12	76,196,574	76,543,421	across bulls
INRA_BovSV3846	deletion	346,594	Chr12	76,195,745	76,542,340	INRA_BovSV5547	tandem duplication	346,838	Chr12	76,196,569	76,543,408	across bulls
INRA_BovSV1137	deletion	555,195	Chr29	39,139,779	39,694,975	INRA_BovSV3612	tandem duplication	555,196	Chr29	39,135,753	39,690,950	across bulls
INRA_BovSV1137	deletion	555,195	Chr29	39,139,779	39,694,975	INRA_BovSV3616	tandem duplication	555,197	Chr29	39,135,753	39,690,951	across bulls
INRA_BovSV4317	deletion	50,734	Chr13	38,729,863	38,780,598	INRA_BovSV5841	tandem duplication	50,721	Chr13	38,729,870	38,780,592	across bulls
INRA_BovSV4317	deletion	50,734	Chr13	38,729,863	38,780,598	INRA_BovSV5845	tandem duplication	50,724	Chr13	38,730,909	38,781,634	across bulls
INRA_BovSV1463	deletion	49,431	Chr3	12,009,046	12,058,478	INRA_BovSV3895	tandem duplication	49,324	Chr3	12,007,391	12,056,716	across bulls
INRA_BovSV1463	deletion	49,431	Chr3	12,009,046	12,058,478	INRA_BovSV3894	tandem duplication	49,323	Chr3	12,003,054	12,052,378	across bulls
INRA_BovSV824	deletion	36,979	Chr11	47,050,544	47,087,524	INRA_BovSV3003	tandem duplication	36,399	Chr11	47,051,713	47,088,113	across bulls
INRA_BovSV3159	deletion	40,633	ChrX	5,092,677	5,133,311	INRA_BovSV4712	tandem duplication	40,562	ChrX	5,091,286	5,131,849	across bulls
INRA_BovSV2478	deletion	145,324	Chr7	11,007,631	11,152,956	INRA_BovSV4380	tandem duplication	145,027	Chr7	11,005,557	11,150,585	across bulls
INRA_BovSV271	deletion	348,921	Chr23	25,631,860	25,980,782	INRA_BovSV2165	tandem duplication	348,851	Chr23	25,628,891	25,977,743	across bulls
INRA_BovSV271	deletion	348,921	Chr23	25,631,860	25,980,782	INRA_BovSV2172	tandem duplication	349,634	Chr23	25,632,042	25,981,677	across bulls
INRA_BovSV5291	deletion	745	Chr16	72,035,819	72,036,565	INRA_BovSV698	tandem duplication	751	Chr16	72,035,816	72,036,568	across bulls
INRA_BovSV5099	deletion	13,557	Chr16	4,889,057	4,902,615	INRA_BovSV397	tandem duplication	13,527	Chr16	4,889,073	4,902,601	across bulls
INRA_BovSV4540	deletion	417,847	Chr14	5,686	423,534	INRA_BovSV5941	tandem duplication	417,254	Chr14	15,503	432,758	across bulls
INRA_BovSV5736	deletion	145,724	Chr18	63,634,365	63,780,090	INRA_BovSV1382	tandem duplication	145,722	Chr18	63,633,825	63,779,548	across bulls	INRA_BovSV5736
INRA_BovSV4196	deletion	116,791	Chr13	11,238,684	11,355,476	INRA_BovSV5785	tandem duplication	117,376	Chr13	11,241,145	11,358,522	across bulls
INRA_BovSV247	deletion	57,529	Chr23	29,050,457	29,107,987	INRA_BovSV2665	tandem duplication	57,545	Chr23	29,048,566	29,106,112	across bulls	INRA_BovSV247
INRA_BovSV247	deletion	57,529	Chr23	29,050,457	29,107,987	INRA_BovSV2662	tandem duplication	57,549	Chr23	29,048,562	29,106,112	across bulls	INRA_BovSV247
INRA_BovSV247	deletion	57,529	Chr23	29,050,457	29,107,987	INRA_BovSV2650	tandem duplication	57,859	Chr23	29,043,910	29,101,770	across bulls	INRA_BovSV247
INRA_BovSV2504	deletion	689,585	Chr7	10,205,902	10,895,488	INRA_BovSV4368	tandem duplication	689,583	Chr7	10,206,445	10,896,029	across bulls
INRA_BovSV4167	deletion	91,724	Chr13	11,066,791	11,158,516	INRA_BovSV5705	tandem duplication	91,720	Chr13	11,065,118	11,156,839	across bulls
INRA_BovSV4849	deletion	53,711	Chr14	79,538,050	79,591,762	INRA_BovSV6314	tandem duplication	50,368	Chr14	79,531,702	79,582,071	across bulls
INRA_BovSV293	deletion	57,900	Chr23	29,044,062	29,101,963	INRA_BovSV2665	tandem duplication	57,545	Chr23	29,048,566	29,106,112	across bulls
INRA_BovSV293	deletion	57,900	Chr23	29,044,062	29,101,963	INRA_BovSV2662	tandem duplication	57,549	Chr23	29,048,562	29,106,112	across bulls
INRA_BovSV293	deletion	57,900	Chr23	29,044,062	29,101,963	INRA_BovSV2650	tandem duplication	57,859	Chr23	29,043,910	29,101,770	across bulls
INRA_BovSV293	deletion	57,900	Chr23	29,044,062	29,101,963	INRA_BovSV2649	tandem duplication	59,564	Chr23	29,035,960	29,095,525	across bulls
INRA_BovSV1004	deletion	284,947	Chr29	5,461,160	5,746,108	INRA_BovSV3450	tandem duplication	284,953	Chr29	5,465,069	5,750,023	across bulls
INRA_BovSV1004	deletion	284,947	Chr29	5,461,160	5,746,108	INRA_BovSV3451	tandem duplication	284,938	Chr29	5,466,127	5,751,066	across bulls
INRA_BovSV4953	deletion	139,542	Chr15	46,778,375	46,917,918	INRA_BovSV10	tandem duplication	138,072	Chr15	46,770,673	46,908,746	across bulls
INRA_BovSV4953	deletion	139,542	Chr15	46,778,375	46,917,918	INRA_BovSV13	tandem duplication	138,051	Chr15	46,771,869	46,909,921	across bulls
INRA_BovSV5006	deletion	55,097	Chr15	51,674,161	51,729,259	INRA_BovSV163	tandem duplication	54,780	Chr15	51,671,610	51,726,391	across bulls	INRA_BovSV5006
INRA_BovSV4994	deletion	68,462	Chr15	50,688,673	50,757,136	INRA_BovSV136	tandem duplication	68,415	Chr15	50,691,045	50,759,461	across bulls
INRA_BovSV3697	deletion	813,281	Chr12	73,636,890	74,450,172	INRA_BovSV4866	tandem duplication	813,249	Chr12	73,640,367	74,453,617	across bulls
INRA_BovSV5135	deletion	280,455	Chr16	7,288,891	7,569,347	INRA_BovSV627	tandem duplication	280,424	Chr16	7,284,828	7,565,253	across bulls
INRA_BovSV4995	deletion	68,421	Chr15	50,692,164	50,760,586	INRA_BovSV136	tandem duplication	68,415	Chr15	50,691,045	50,759,461	across bulls
INRA_BovSV2484	deletion	240,485	Chr7	11,598,007	11,838,493	INRA_BovSV4387	tandem duplication	240,567	Chr7	11,604,407	11,844,975	across bulls
INRA_BovSV1819	deletion	97,311	Chr4	99,832,210	99,929,522	INRA_BovSV4120	tandem duplication	97,273	Chr4	99,832,421	99,929,695	across bulls
INRA_BovSV2206	deletion	547,504	Chr6	5,360,287	5,907,792	INRA_BovSV4307	tandem duplication	549,435	Chr6	5,352,642	5,902,078	across bulls
INRA_BovSV2206	deletion	547,504	Chr6	5,360,287	5,907,792	INRA_BovSV4314	tandem duplication	547,492	Chr6	5,360,285	5,907,778	across bulls
INRA_BovSV200	deletion	349,041	Chr23	25,626,221	25,975,263	INRA_BovSV2165	tandem duplication	348,851	Chr23	25,628,891	25,977,743	across bulls
INRA_BovSV200	deletion	349,041	Chr23	25,626,221	25,975,263	INRA_BovSV2172	tandem duplication	349,634	Chr23	25,632,042	25,981,677	across bulls
INRA_BovSV1548	deletion	322,345	Chr3	54,537,863	54,860,209	INRA_BovSV3979	tandem duplication	324,076	Chr3	54,539,438	54,863,515	across bulls
INRA_BovSV1144	deletion	29,236	Chr29	40,362,862	40,392,099	INRA_BovSV3636	tandem duplication	29,655	Chr29	40,359,862	40,389,518	across bulls
INRA_BovSV3941	deletion	36,471	Chr12	76,578,091	76,614,563	INRA_BovSV5600	tandem duplication	36,431	Chr12	76,578,108	76,614,540	across bulls
INRA_BovSV4195	deletion	116,786	Chr13	11,238,079	11,354,866	INRA_BovSV5785	tandem duplication	117,376	Chr13	11,241,145	11,358,522	across bulls
INRA_BovSV5155	deletion	186,652	Chr16	5,704,858	5,891,511	INRA_BovSV455	tandem duplication	187,571	Chr16	5,701,299	5,888,871	across bulls
INRA_BovSV5155	deletion	186,652	Chr16	5,704,858	5,891,511	INRA_BovSV451	tandem duplication	186,608	Chr16	5,697,935	5,884,544	across bulls
INRA_BovSV5175	deletion	280,456	Chr16	7,288,892	7,569,349	INRA_BovSV627	tandem duplication	280,424	Chr16	7,284,828	7,565,253	across bulls
INRA_BovSV4565	deletion	134,508	Chr14	472,592	607,101	INRA_BovSV6075	tandem duplication	134,490	Chr14	472,613	607,104	across bulls
INRA_BovSV4565	deletion	134,508	Chr14	472,592	607,101	INRA_BovSV6080	tandem duplication	134,488	Chr14	473,326	607,815	across bulls
INRA_BovSV4565	deletion	134,508	Chr14	472,592	607,101	INRA_BovSV6068	tandem duplication	134,486	Chr14	472,511	606,998	across bulls
INRA_BovSV1852	deletion	15,048	Chr4	106,418,978	106,434,027	INRA_BovSV4124	tandem duplication	15,031	Chr4	106,420,994	106,436,026	across bulls
INRA_BovSV3824	deletion	607,684	Chr12	75,709,526	76,317,211	INRA_BovSV5308	tandem duplication	607,680	Chr12	75,708,355	76,316,036	across bulls
INRA_BovSV3824	deletion	607,684	Chr12	75,709,526	76,317,211	INRA_BovSV5318	tandem duplication	607,671	Chr12	75,710,312	76,317,984	across bulls
INRA_BovSV5101	deletion	407,744	Chr16	5,547,709	5,955,454	INRA_BovSV407	tandem duplication	407,731	Chr16	5,547,711	5,955,443	across bulls
INRA_BovSV1837	deletion	34,781	Chr4	106,500,523	106,535,305	INRA_BovSV4137	tandem duplication	32,653	Chr4	106,497,767	106,530,421	across bulls
INRA_BovSV2465	deletion	689,703	Chr7	10,197,521	10,887,225	INRA_BovSV4368	tandem duplication	689,583	Chr7	10,206,445	10,896,029	across bulls
INRA_BovSV4851	deletion	55,310	Chr14	79,583,527	79,638,838	INRA_BovSV6323	tandem duplication	55,293	Chr14	79,583,547	79,638,841	across bulls
INRA_BovSV239	deletion	59,837	Chr23	29,011,026	29,070,864	INRA_BovSV2620	tandem duplication	60,171	Chr23	29,017,671	29,077,843	across bulls	INRA_BovSV239
INRA_BovSV239	deletion	59,837	Chr23	29,011,026	29,070,864	INRA_BovSV2614	tandem duplication	59,820	Chr23	29,014,305	29,074,126	across bulls	INRA_BovSV239
INRA_BovSV239	deletion	59,837	Chr23	29,011,026	29,070,864	INRA_BovSV2611	tandem duplication	59,822	Chr23	29,014,303	29,074,126	across bulls	INRA_BovSV239
INRA_BovSV4206	deletion	6,464,835	Chr13	11,254,529	17,719,365	INRA_BovSV5828	tandem duplication	6,464,818	Chr13	11,256,005	17,720,824	across bulls
INRA_BovSV472	deletion	61	Chr24	51,067,018	51,067,080	INRA_BovSV2907	tandem duplication	60	Chr24	51,066,997	51,067,058	within animal
INRA_BovSV2166	deletion	83	Chr6	829,014	829,098	INRA_BovSV4303	tandem duplication	83	Chr6	829,046	829,130	within animal
INRA_BovSV3250	deletion	656,924	ChrX	63,818,499	64,475,424	INRA_BovSV4751	tandem duplication	656,923	ChrX	63,818,553	64,475,477	within animal
INRA_BovSV878	deletion	27,460	Chr11	49,078,854	49,106,315	INRA_BovSV3653	tandem duplication	27,450	Chr11	49,079,217	49,106,668	within animal
INRA_BovSV2186	deletion	1,211,056	Chr6	5,356,765	6,567,822	INRA_BovSV4310	tandem duplication	1,211,033	Chr6	5,356,796	6,567,830	within animal
INRA_BovSV2185	deletion	1,211,057	Chr6	5,356,764	6,567,822	INRA_BovSV4310	tandem duplication	1,211,033	Chr6	5,356,796	6,567,830	within animal
INRA_BovSV3875	deletion	5,295,526	Chr12	71,345,069	76,640,596	INRA_BovSV4935	tandem duplication	5,295,482	Chr12	71,345,027	76,640,510	within animal
INRA_BovSV5468	deletion	774,187	Chr17	50,763,839	51,538,027	INRA_BovSV915	tandem duplication	774,175	Chr17	50,763,881	51,538,057	within animal
INRA_BovSV5250	deletion	1,742	Chr10	64,469,568	64,471,311	INRA_BovSV2138	tandem duplication	1,732	Chr10	64,469,569	64,471,302	within animal
INRA_BovSV231	deletion	23,196	Chr23	28,340,800	28,363,997	INRA_BovSV2501	tandem duplication	22,915	Chr23	28,341,549	28,364,465	within animal
INRA_BovSV2088	deletion	155,168	Chr5	99,572,373	99,727,542	INRA_BovSV4253	tandem duplication	155,145	Chr5	99,572,296	99,727,442	within animal	INRA_BovSV2088
INRA_BovSV894	deletion	2,716,007	Chr28	1,794,072	4,510,080	INRA_BovSV3411	tandem duplication	2,715,929	Chr28	1,794,151	4,510,081	within animal
INRA_BovSV2191	deletion	453,937	Chr6	5,565,484	6,019,422	INRA_BovSV4318	tandem duplication	453,943	Chr6	5,565,477	6,019,421	within animal
INRA_BovSV5471	deletion	774,183	Chr17	50,763,842	51,538,026	INRA_BovSV915	tandem duplication	774,175	Chr17	50,763,881	51,538,057	within animal
INRA_BovSV3055	deletion	73	Chr9	61,581,153	61,581,227	INRA_BovSV4636	tandem duplication	71	Chr9	61,581,127	61,581,199	within animal
INRA_BovSV267	deletion	26,535	Chr23	29,775,666	29,802,202	INRA_BovSV2765	tandem duplication	26,541	Chr23	29,776,549	29,803,091	within animal
INRA_BovSV503	deletion	13,231	Chr24	62,372,029	62,385,261	INRA_BovSV2921	tandem duplication	13,189	Chr24	62,371,440	62,384,630	within animal
INRA_BovSV5470	deletion	774,184	Chr17	50,763,841	51,538,026	INRA_BovSV915	tandem duplication	774,175	Chr17	50,763,881	51,538,057	within animal
INRA_BovSV3192	deletion	2,752,630	ChrX	36,571,350	39,323,981	INRA_BovSV4731	tandem duplication	2,752,628	ChrX	36,571,488	39,324,117	within animal
INRA_BovSV4563	deletion	134,509	Chr14	471,305	605,815	INRA_BovSV6056	tandem duplication	134,498	Chr14	471,131	605,630	within animal
INRA_BovSV5356	deletion	19,897	Chr17	14,215,935	14,235,833	INRA_BovSV772	tandem duplication	19,871	Chr17	14,215,952	14,235,824	within animal
INRA_BovSV4559	deletion	1,060,849	Chr14	296,315	1,357,165	INRA_BovSV6015	tandem duplication	1,060,835	Chr14	296,340	1,357,176	within animal
INRA_BovSV4559	deletion	1,060,849	Chr14	296,315	1,357,165	INRA_BovSV6010	tandem duplication	1,060,846	Chr14	296,204	1,357,051	within animal
INRA_BovSV724	deletion	124,984	Chr27	5,170,387	5,295,372	INRA_BovSV3087	tandem duplication	124,979	Chr27	5,170,389	5,295,369	within animal
INRA_BovSV2963	deletion	2,664	Chr9	7,757,038	7,759,703	INRA_BovSV4621	tandem duplication	2,625	Chr9	7,757,176	7,759,802	within animal
INRA_BovSV4971	deletion	106,137	Chr15	49,514,196	49,620,334	INRA_BovSV94	tandem duplication	106,114	Chr15	49,514,203	49,620,318	within animal
INRA_BovSV2415	deletion	1,087,643	Chr10	23,584,902	24,672,546	INRA_BovSV6088	tandem duplication	1,087,620	Chr10	23,584,981	24,672,602	within animal
INRA_BovSV2722	deletion	44,770	Chr8	7,111,229	7,156,000	INRA_BovSV4469	tandem duplication	44,762	Chr8	7,111,514	7,156,277	within animal
INRA_BovSV2722	deletion	44,770	Chr8	7,111,229	7,156,000	INRA_BovSV4470	tandem duplication	44,736	Chr8	7,111,778	7,156,515	within animal
INRA_BovSV504	deletion	13,232	Chr24	62,372,029	62,385,262	INRA_BovSV2919	tandem duplication	13,171	Chr24	62,371,291	62,384,463	within animal
INRA_BovSV504	deletion	13,232	Chr24	62,372,029	62,385,262	INRA_BovSV2921	tandem duplication	13,189	Chr24	62,371,440	62,384,630	within animal
INRA_BovSV3828	deletion	631,819	Chr12	75,754,601	76,386,421	INRA_BovSV5336	tandem duplication	631,765	Chr12	75,755,301	76,387,067	within animal	INRA_BovSV3828
INRA_BovSV5869	deletion	139,911	Chr19	52,739,873	52,879,785	INRA_BovSV1573	tandem duplication	139,905	Chr19	52,739,883	52,879,789	within animal
INRA_BovSV5468	deletion	774,187	Chr17	50,763,839	51,538,027	INRA_BovSV914	tandem duplication	774,157	Chr17	50,763,878	51,538,036	within animal
INRA_BovSV5469	deletion	774,185	Chr17	50,763,840	51,538,026	INRA_BovSV914	tandem duplication	774,157	Chr17	50,763,878	51,538,036	within animal
INRA_BovSV5471	deletion	774,183	Chr17	50,763,842	51,538,026	INRA_BovSV914	tandem duplication	774,157	Chr17	50,763,878	51,538,036	within animal
INRA_BovSV4157	deletion	388,791	Chr13	10,818,006	11,206,798	INRA_BovSV5636	tandem duplication	388,771	Chr13	10,817,300	11,206,072	within animal
INRA_BovSV1438	deletion	7,771	Chr3	8,098,854	8,106,626	INRA_BovSV3861	tandem duplication	7,756	Chr3	8,098,817	8,106,574	within animal
INRA_BovSV2967	deletion	3,342	Chr9	7,801,960	7,805,303	INRA_BovSV4628	tandem duplication	3,346	Chr9	7,801,964	7,805,311	within animal
INRA_BovSV2187	deletion	1,211,057	Chr6	5,356,765	6,567,823	INRA_BovSV4310	tandem duplication	1,211,033	Chr6	5,356,796	6,567,830	within animal
INRA_BovSV212	deletion	77,769	Chr23	25,882,823	25,960,593	INRA_BovSV2248	tandem duplication	77,739	Chr23	25,883,045	25,960,785	within animal
INRA_BovSV851	deletion	88	Chr27	41,705,329	41,705,418	INRA_BovSV3375	tandem duplication	74	Chr27	41,705,323	41,705,398	within animal
INRA_BovSV2379	deletion	1,439,362	Chr10	23,391,670	24,831,033	INRA_BovSV5955	tandem duplication	1,439,409	Chr10	23,390,776	24,830,186	within animal
INRA_BovSV1438	deletion	7,771	Chr3	8,098,854	8,106,626	INRA_BovSV3855	tandem duplication	7,764	Chr3	8,098,144	8,105,909	within animal
INRA_BovSV5470	deletion	774,184	Chr17	50,763,841	51,538,026	INRA_BovSV914	tandem duplication	774,157	Chr17	50,763,878	51,538,036	within animal
INRA_BovSV4578	deletion	422,509	Chr14	922,171	1,344,681	INRA_BovSV6217	tandem duplication	422,491	Chr14	922,187	1,344,679	within animal
INRA_BovSV2192	deletion	453,936	Chr6	5,565,485	6,019,422	INRA_BovSV4319	tandem duplication	453,924	Chr6	5,565,496	6,019,421	within animal
INRA_BovSV3170	deletion	60,714	ChrX	18,801,967	18,862,682	INRA_BovSV4716	tandem duplication	60,682	ChrX	18,802,034	18,862,717	within animal
INRA_BovSV2973	deletion	3,343	Chr9	7,801,964	7,805,308	INRA_BovSV4628	tandem duplication	3,346	Chr9	7,801,964	7,805,311	within animal
INRA_BovSV2191	deletion	453,937	Chr6	5,565,484	6,019,422	INRA_BovSV4319	tandem duplication	453,924	Chr6	5,565,496	6,019,421	within animal
INRA_BovSV4663	deletion	15,293	Chr14	14,843,785	14,859,079	INRA_BovSV6250	tandem duplication	15,286	Chr14	14,843,790	14,859,077	within animal
INRA_BovSV3686	deletion	1,464,105	Chr12	73,199,184	74,663,290	INRA_BovSV4782	tandem duplication	1,464,087	Chr12	73,199,284	74,663,372	within animal
INRA_BovSV3713	deletion	268,273	Chr12	74,374,132	74,642,406	INRA_BovSV4923	tandem duplication	268,247	Chr12	74,374,133	74,642,381	within animal
INRA_BovSV4569	deletion	134,515	Chr14	474,113	608,629	INRA_BovSV6082	tandem duplication	134,490	Chr14	474,120	608,611	within animal
INRA_BovSV851	deletion	88	Chr27	41,705,329	41,705,418	INRA_BovSV3364	tandem duplication	85	Chr27	41,705,312	41,705,398	within animal
INRA_BovSV3165	deletion	139,955	ChrX	16,604,271	16,744,227	INRA_BovSV4715	tandem duplication	139,943	ChrX	16,604,293	16,744,237	within animal
INRA_BovSV1805	deletion	3,880	Chr4	95,096,552	95,100,433	INRA_BovSV4104	tandem duplication	5,001	Chr4	95,095,621	95,100,623	within animal
INRA_BovSV195	deletion	21,789	Chr23	24,865,402	24,887,192	INRA_BovSV2124	tandem duplication	21,775	Chr23	24,865,437	24,887,213	within animal
INRA_BovSV2183	deletion	1,211,056	Chr6	5,356,757	6,567,814	INRA_BovSV4310	tandem duplication	1,211,033	Chr6	5,356,796	6,567,830	within animal
INRA_BovSV2183	deletion	1,211,056	Chr6	5,356,757	6,567,814	INRA_BovSV4309	tandem duplication	1,211,023	Chr6	5,356,796	6,567,820	within animal
INRA_BovSV2183	deletion	1,211,056	Chr6	5,356,757	6,567,814	INRA_BovSV4312	tandem duplication	1,211,034	Chr6	5,356,796	6,567,831	within animal
INRA_BovSV278	deletion	137,254	Chr23	25,945,163	26,082,418	INRA_BovSV2264	tandem duplication	137,252	Chr23	25,945,077	26,082,330	within animal
INRA_BovSV1815	deletion	27,481	Chr4	99,824,297	99,851,779	INRA_BovSV4116	tandem duplication	27,461	Chr4	99,824,297	99,851,759	within animal
INRA_BovSV1805	deletion	3,880	Chr4	95,096,552	95,100,433	INRA_BovSV4103	tandem duplication	5,003	Chr4	95,095,619	95,100,623	within animal
INRA_BovSV5659	deletion	40,323	Chr18	51,738,524	51,778,848	INRA_BovSV1163	tandem duplication	39,994	Chr18	51,739,512	51,779,507	within animal
INRA_BovSV2186	deletion	1,211,056	Chr6	5,356,765	6,567,822	INRA_BovSV4308	tandem duplication	1,211,053	Chr6	5,356,767	6,567,821	within animal
INRA_BovSV2185	deletion	1,211,057	Chr6	5,356,764	6,567,822	INRA_BovSV4308	tandem duplication	1,211,053	Chr6	5,356,767	6,567,821	within animal
INRA_BovSV4160	deletion	389,052	Chr13	10,827,573	11,216,626	INRA_BovSV5643	tandem duplication	389,046	Chr13	10,827,441	11,216,488	within animal
INRA_BovSV5172	deletion	113,993	Chr16	7,104,871	7,218,865	INRA_BovSV606	tandem duplication	113,976	Chr16	7,104,878	7,218,855	within animal
INRA_BovSV286	deletion	23,197	Chr23	28,340,825	28,364,023	INRA_BovSV2501	tandem duplication	22,915	Chr23	28,341,549	28,364,465	within animal
INRA_BovSV1744	deletion	30,651	Chr4	50,781,260	50,811,912	INRA_BovSV4068	tandem duplication	30,636	Chr4	50,781,285	50,811,922	within animal
INRA_BovSV3690	deletion	1,443,170	Chr12	73,237,146	74,680,317	INRA_BovSV4813	tandem duplication	1,443,163	Chr12	73,236,773	74,679,937	within animal
INRA_BovSV5115	deletion	129,430	Chr16	5,899,384	6,028,815	INRA_BovSV512	tandem duplication	129,424	Chr16	5,898,868	6,028,293	within animal
INRA_BovSV5141	deletion	14,662	Chr16	7,616,555	7,631,218	INRA_BovSV645	tandem duplication	14,649	Chr16	7,616,330	7,630,980	within animal
INRA_BovSV5878	deletion	16,875	Chr19	57,488,511	57,505,387	INRA_BovSV1588	tandem duplication	16,853	Chr19	57,488,263	57,505,117	within animal
INRA_BovSV1829	deletion	14,953	Chr4	106,423,965	106,438,919	INRA_BovSV4125	tandem duplication	14,940	Chr4	106,423,965	106,438,906	within animal
INRA_BovSV2196	deletion	16,767	Chr6	6,545,872	6,562,640	INRA_BovSV4322	tandem duplication	16,747	Chr6	6,545,869	6,562,617	within animal
INRA_BovSV2016	deletion	199,855	Chr5	59,454,936	59,654,792	INRA_BovSV4240	tandem duplication	199,858	Chr5	59,454,932	59,654,791	within animal
INRA_BovSV2967	deletion	3,342	Chr9	7,801,960	7,805,303	INRA_BovSV4630	tandem duplication	3,347	Chr9	7,801,964	7,805,312	within animal
INRA_BovSV4578	deletion	422,509	Chr14	922,171	1,344,681	INRA_BovSV6210	tandem duplication	422,487	Chr14	922,187	1,344,675	within animal
INRA_BovSV1107	deletion	937,281	Chr29	38,587,477	39,524,759	INRA_BovSV3584	tandem duplication	937,280	Chr29	38,587,589	39,524,870	within animal
INRA_BovSV5467	deletion	774,186	Chr17	50,763,818	51,538,005	INRA_BovSV915	tandem duplication	774,175	Chr17	50,763,881	51,538,057	within animal
INRA_BovSV4558	deletion	66,139	Chr14	280,039	346,179	INRA_BovSV6004	tandem duplication	66,133	Chr14	280,005	346,139	within animal
INRA_BovSV5469	deletion	774,185	Chr17	50,763,840	51,538,026	INRA_BovSV915	tandem duplication	774,175	Chr17	50,763,881	51,538,057	within animal
INRA_BovSV5693	deletion	109,380	Chr18	59,339,024	59,448,405	INRA_BovSV1240	tandem duplication	109,356	Chr18	59,339,028	59,448,385	within animal
INRA_BovSV306	deletion	21,392	Chr23	29,769,430	29,790,823	INRA_BovSV2735	tandem duplication	21,376	Chr23	29,768,653	29,790,030	within animal
INRA_BovSV198	deletion	21,790	Chr23	24,865,412	24,887,203	INRA_BovSV2119	tandem duplication	21,783	Chr23	24,865,429	24,887,213	within animal
INRA_BovSV4975	deletion	103,279	Chr15	49,585,150	49,688,430	INRA_BovSV116	tandem duplication	103,254	Chr15	49,584,955	49,688,210	within animal
INRA_BovSV1818	deletion	92,572	Chr4	99,818,206	99,910,779	INRA_BovSV4112	tandem duplication	92,046	Chr4	99,817,784	99,909,831	within animal
INRA_BovSV2964	deletion	3,304	Chr9	7,769,423	7,772,728	INRA_BovSV4624	tandem duplication	3,285	Chr9	7,769,735	7,773,021	within animal
INRA_BovSV2009	deletion	271,337	Chr5	58,961,895	59,233,233	INRA_BovSV4234	tandem duplication	271,328	Chr5	58,962,623	59,233,952	within animal
INRA_BovSV1804	deletion	3,880	Chr4	95,096,422	95,100,303	INRA_BovSV4104	tandem duplication	5,001	Chr4	95,095,621	95,100,623	within animal
INRA_BovSV5096	deletion	118,823	Chr16	4,827,627	4,946,451	INRA_BovSV395	tandem duplication	118,810	Chr16	4,826,803	4,945,614	within animal
INRA_BovSV3911	deletion	622,671	Chr12	75,820,625	76,443,297	INRA_BovSV5394	tandem duplication	622,640	Chr12	75,820,636	76,443,277	within animal
INRA_BovSV5679	deletion	3,174	Chr18	57,566,735	57,569,910	INRA_BovSV1201	tandem duplication	3,171	Chr18	57,566,016	57,569,188	within animal
INRA_BovSV4653	deletion	15,291	Chr14	14,843,775	14,859,067	INRA_BovSV6250	tandem duplication	15,286	Chr14	14,843,790	14,859,077	within animal
INRA_BovSV3832	deletion	644,000	Chr12	75,783,023	76,427,024	INRA_BovSV5352	tandem duplication	643,991	Chr12	75,782,917	76,426,909	within animal	INRA_BovSV3832
INRA_BovSV3753	deletion	8,892	Chr12	73,002,830	73,011,723	INRA_BovSV4640	tandem duplication	8,889	Chr12	73,002,703	73,011,593	within animal
INRA_BovSV878	deletion	27,460	Chr11	49,078,854	49,106,315	INRA_BovSV3680	tandem duplication	27,451	Chr11	49,079,217	49,106,669	within animal
INRA_BovSV3689	deletion	1,444,975	Chr12	73,227,413	74,672,389	INRA_BovSV4807	tandem duplication	1,444,959	Chr12	73,226,459	74,671,419	within animal
INRA_BovSV3713	deletion	268,273	Chr12	74,374,132	74,642,406	INRA_BovSV4926	tandem duplication	268,270	Chr12	74,374,275	74,642,546	within animal
INRA_BovSV5870	deletion	268,109	Chr19	54,571,205	54,839,315	INRA_BovSV1585	tandem duplication	268,104	Chr19	54,571,192	54,839,297	within animal	INRA_BovSV5870
INRA_BovSV498	deletion	13,251	Chr24	62,372,902	62,386,154	INRA_BovSV2928	tandem duplication	13,199	Chr24	62,372,044	62,385,244	within animal
INRA_BovSV267	deletion	26,535	Chr23	29,775,666	29,802,202	INRA_BovSV2754	tandem duplication	26,543	Chr23	29,776,214	29,802,758	within animal
INRA_BovSV3783	deletion	813,298	Chr12	73,636,894	74,450,193	INRA_BovSV4855	tandem duplication	813,282	Chr12	73,636,752	74,450,035	within animal
INRA_BovSV3782	deletion	813,267	Chr12	73,636,185	74,449,453	INRA_BovSV4855	tandem duplication	813,282	Chr12	73,636,752	74,450,035	within animal
INRA_BovSV3688	deletion	1,444,971	Chr12	73,225,505	74,670,477	INRA_BovSV4807	tandem duplication	1,444,959	Chr12	73,226,459	74,671,419	within animal
INRA_BovSV4184	deletion	389,128	Chr13	10,827,789	11,216,918	INRA_BovSV5647	tandem duplication	389,045	Chr13	10,827,442	11,216,488	within animal
INRA_BovSV4598	deletion	1,060,858	Chr14	296,185	1,357,044	INRA_BovSV6010	tandem duplication	1,060,846	Chr14	296,204	1,357,051	within animal
