# Supplementary material for: Genome-Wide Study of Structural Variants in Bovine Holstein, Montbéliarde and Normande Dairy Breeds
Source: PLoS One. 2015 Aug 28;10(8):e0135931. doi: 10.1371/journal.pone.0135931 (PMC4552564; doi:10.1371/journal.pone.0135931)
Supplement: S5 Table — Results of comparison between deletions and tandem duplication regions identified in this study with publicly available CNV regions (XLSX) [file pone.0135931.s005.xlsx]

## Sheet: sheet1
S5 Table: Comparison of SVs identified in this study with publicly available CNVs
sv code	sv type	sv length	sv bta	sv start	sv end	sources	sv bta	cnv start	cnv end	SVs identified as potential CNVs by our overlapping approach (from S4 Table)	validation by genotyping
INRA_BovSV5933	deletion	4,854	Chr1	15,586,048	15,590,903	Shin DH, Lee HJ, Cho S, Kim HJ, Hwang JY, Lee CK, Jeong J, Yoon D, Kim H 2014	Chr1	15,586,099	15,590,977
INRA_BovSV5954	deletion	1,914	Chr1	29,432,838	29,434,753	Shin DH, Lee HJ, Cho S, Kim HJ, Hwang JY, Lee CK, Jeong J, Yoon D, Kim H 2014	Chr1	29,432,783	29,434,722
INRA_BovSV4820	tandem duplication	79,453	Chr10	22,668,872	22,748,326	Liu GE, Hou Y, Zhu B, Cardone MF, Jiang L, Cellamare A, Mitra A, Alexander LJ, Coutinho LL, Dell'Aquila ME, Gasbarre LC, Lacalandra G, Li RW, Matukumalli LK, Nonneman D, Regitano LC, Smith TP, Song J, Sonstegard TS, Van Tassell CP, Ventura M, Eichler EE, McDaneld TG, Keele JW 2010	Chr10	22,676,682	22,752,821
INRA_BovSV109	tandem duplication	844,956	Chr10	24,017,703	24,862,660	Hou Y, Liu GE, Bickhart DM, Cardone MF, Wang K, Kim ES, Matukumalli LK, Ventura M, Song J, VanRaden PM, Sonstegard TS, Van Tassell CP 2011	Chr10	24,017,023	24,862,841
INRA_BovSV456	tandem duplication	524,210	Chr10	24,306,732	24,830,943	Hou Y, Liu GE, Bickhart DM, Cardone MF, Wang K, Kim ES, Matukumalli LK, Ventura M, Song J, VanRaden PM, Sonstegard TS, Van Tassell CP 2011	Chr10	24,299,532	24,823,988
INRA_BovSV456	tandem duplication	524,210	Chr10	24,306,732	24,830,943	Hou Y, Liu GE, Bickhart DM, Cardone MF, Wang K, Kim ES, Matukumalli LK, Ventura M, Song J, VanRaden PM, Sonstegard TS, Van Tassell CP 2011	Chr10	24,299,532	24,825,206
INRA_BovSV3956	deletion	7,312	Chr10	27,538,899	27,546,212	Zhang Ma Wang Zhang Zhao X 2014	Chr10	27,539,744	27,545,199
INRA_BovSV3465	deletion	482	Chr10	27,746,888	27,747,371	Shin DH, Lee HJ, Cho S, Kim HJ, Hwang JY, Lee CK, Jeong J, Yoon D, Kim H 2014	Chr10	27,746,887	27,747,370
INRA_BovSV3465	deletion	482	Chr10	27,746,888	27,747,371	Shin DH, Lee HJ, Cho S, Kim HJ, Hwang JY, Lee CK, Jeong J, Yoon D, Kim H 2014	Chr10	27,746,810	27,747,377
INRA_BovSV6077	deletion	1,393	Chr10	99,547,940	99,549,334	Shin DH, Lee HJ, Cho S, Kim HJ, Hwang JY, Lee CK, Jeong J, Yoon D, Kim H 2014	Chr10	99,548,054	99,549,455
INRA_BovSV753	deletion	14,370	Chr11	44,717,210	44,731,581	Bickhart DM, Hou Y, Schroeder SG, Alkan C, Cardone MF, Matukumalli LK, Song J, Schnabel RD, Ventura M, Taylor JF, Garcia JF, Van Tassell CP, Sonstegard TS, Eichler EE, Liu GE 2012	Chr11	44,714,426	44,730,024
INRA_BovSV826	deletion	33,396	Chr11	47,073,525	47,106,922	Bickhart DM, Hou Y, Schroeder SG, Alkan C, Cardone MF, Matukumalli LK, Song J, Schnabel RD, Ventura M, Taylor JF, Garcia JF, Van Tassell CP, Sonstegard TS, Eichler EE, Liu GE 2012	Chr11	47,076,777	47,111,935
INRA_BovSV3594	tandem duplication	30,484	Chr11	49,069,309	49,099,794	Bickhart DM, Hou Y, Schroeder SG, Alkan C, Cardone MF, Matukumalli LK, Song J, Schnabel RD, Ventura M, Taylor JF, Garcia JF, Van Tassell CP, Sonstegard TS, Eichler EE, Liu GE 2012	Chr11	49,069,439	49,108,589	INRA_BovSV3594
INRA_BovSV3594	tandem duplication	30,484	Chr11	49,069,309	49,099,794	Bickhart DM, Hou Y, Schroeder SG, Alkan C, Cardone MF, Matukumalli LK, Song J, Schnabel RD, Ventura M, Taylor JF, Garcia JF, Van Tassell CP, Sonstegard TS, Eichler EE, Liu GE 2012	Chr11	49,064,672	49,108,081	INRA_BovSV3594
INRA_BovSV878	deletion	27,460	Chr11	49,078,854	49,106,315	Bickhart DM, Hou Y, Schroeder SG, Alkan C, Cardone MF, Matukumalli LK, Song J, Schnabel RD, Ventura M, Taylor JF, Garcia JF, Van Tassell CP, Sonstegard TS, Eichler EE, Liu GE 2012	Chr11	49,069,439	49,108,589	INRA_BovSV878
INRA_BovSV3653	tandem duplication	27,450	Chr11	49,079,217	49,106,668	Bickhart DM, Hou Y, Schroeder SG, Alkan C, Cardone MF, Matukumalli LK, Song J, Schnabel RD, Ventura M, Taylor JF, Garcia JF, Van Tassell CP, Sonstegard TS, Eichler EE, Liu GE 2012	Chr11	49,069,439	49,108,589	INRA_BovSV3653
INRA_BovSV3680	tandem duplication	27,451	Chr11	49,079,217	49,106,669	Bickhart DM, Hou Y, Schroeder SG, Alkan C, Cardone MF, Matukumalli LK, Song J, Schnabel RD, Ventura M, Taylor JF, Garcia JF, Van Tassell CP, Sonstegard TS, Eichler EE, Liu GE 2012	Chr11	49,069,439	49,108,589	INRA_BovSV3680
INRA_BovSV1036	deletion	671	Chr11	50,234,224	50,234,896	Shin DH, Lee HJ, Cho S, Kim HJ, Hwang JY, Lee CK, Jeong J, Yoon D, Kim H 2014	Chr11	50,234,168	50,234,835
INRA_BovSV2082	deletion	314	Chr12	2,867,407	2,867,722	Shin DH, Lee HJ, Cho S, Kim HJ, Hwang JY, Lee CK, Jeong J, Yoon D, Kim H 2014	Chr12	2,867,424	2,867,737
INRA_BovSV3483	deletion	963	Chr12	60,035,129	60,036,093	Shin DH, Lee HJ, Cho S, Kim HJ, Hwang JY, Lee CK, Jeong J, Yoon D, Kim H 2014	Chr12	60,035,236	60,036,212
INRA_BovSV3754	deletion	1,688,291	Chr12	73,107,767	74,796,059	Liu GE, Hou Y, Zhu B, Cardone MF, Jiang L, Cellamare A, Mitra A, Alexander LJ, Coutinho LL, Dell'Aquila ME, Gasbarre LC, Lacalandra G, Li RW, Matukumalli LK, Nonneman D, Regitano LC, Smith TP, Song J, Sonstegard TS, Van Tassell CP, Ventura M, Eichler EE, McDaneld TG, Keele JW 2010	Chr12	73,101,590	74,791,983
INRA_BovSV3754	deletion	1,688,291	Chr12	73,107,767	74,796,059	Hou Y, Liu GE, Bickhart DM, Cardone MF, Wang K, Kim ES, Matukumalli LK, Ventura M, Song J, VanRaden PM, Sonstegard TS, Van Tassell CP 2011	Chr12	73,102,069	74,791,983
INRA_BovSV3754	deletion	1,688,291	Chr12	73,107,767	74,796,059	Hou Y, Liu GE, Bickhart DM, Matukumalli LK, Li C, Song J, Gasbarre LC, Van Tassell CP, Sonstegard TS 2011b	Chr12	73,102,069	74,791,983
INRA_BovSV3754	deletion	1,688,291	Chr12	73,107,767	74,796,059	Hou Y, Liu GE, Bickhart DM, Cardone MF, Wang K, Kim ES, Matukumalli LK, Ventura M, Song J, VanRaden PM, Sonstegard TS, Van Tassell CP 2011	Chr12	73,101,403	74,791,983
INRA_BovSV3754	deletion	1,688,291	Chr12	73,107,767	74,796,059	Hou Y, Liu GE, Bickhart DM, Matukumalli LK, Li C, Song J, Gasbarre LC, Van Tassell CP, Sonstegard TS 2011b	Chr12	73,101,403	74,791,983
INRA_BovSV3754	deletion	1,688,291	Chr12	73,107,767	74,796,059	Hou Y, Liu GE, Bickhart DM, Cardone MF, Wang K, Kim ES, Matukumalli LK, Ventura M, Song J, VanRaden PM, Sonstegard TS, Van Tassell CP 2011	Chr12	73,101,590	74,790,657
INRA_BovSV3754	deletion	1,688,291	Chr12	73,107,767	74,796,059	Liu GE, Hou Y, Zhu B, Cardone MF, Jiang L, Cellamare A, Mitra A, Alexander LJ, Coutinho LL, Dell'Aquila ME, Gasbarre LC, Lacalandra G, Li RW, Matukumalli LK, Nonneman D, Regitano LC, Smith TP, Song J, Sonstegard TS, Van Tassell CP, Ventura M, Eichler EE, McDaneld TG, Keele JW 2010	Chr12	73,101,403	74,791,983
INRA_BovSV3754	deletion	1,688,291	Chr12	73,107,767	74,796,059	Hou Y, Liu GE, Bickhart DM, Cardone MF, Wang K, Kim ES, Matukumalli LK, Ventura M, Song J, VanRaden PM, Sonstegard TS, Van Tassell CP 2011	Chr12	73,101,403	74,791,365
INRA_BovSV4193	deletion	81,772	Chr13	11,211,919	11,293,692	Hou Y, Liu GE, Bickhart DM, Matukumalli LK, Li C, Song J, Gasbarre LC, Van Tassell CP, Sonstegard TS 2011b	Chr13	11,214,863	11,297,014
INRA_BovSV4193	deletion	81,772	Chr13	11,211,919	11,293,692	Hou Y, Liu GE, Bickhart DM, Cardone MF, Wang K, Kim ES, Matukumalli LK, Ventura M, Song J, VanRaden PM, Sonstegard TS, Van Tassell CP 2011	Chr13	11,212,943	11,297,014
INRA_BovSV4193	deletion	81,772	Chr13	11,211,919	11,293,692	Bickhart DM, Hou Y, Schroeder SG, Alkan C, Cardone MF, Matukumalli LK, Song J, Schnabel RD, Ventura M, Taylor JF, Garcia JF, Van Tassell CP, Sonstegard TS, Eichler EE, Liu GE 2012	Chr13	11,212,943	11,297,012
INRA_BovSV4193	deletion	81,772	Chr13	11,211,919	11,293,692	Hou Y, Liu GE, Bickhart DM, Matukumalli LK, Li C, Song J, Gasbarre LC, Van Tassell CP, Sonstegard TS 2011b	Chr13	11,212,943	11,297,004
INRA_BovSV4193	deletion	81,772	Chr13	11,211,919	11,293,692	Hou Y, Liu GE, Bickhart DM, Matukumalli LK, Li C, Song J, Gasbarre LC, Van Tassell CP, Sonstegard TS 2011b	Chr13	11,212,943	11,296,961
INRA_BovSV4193	deletion	81,772	Chr13	11,211,919	11,293,692	Hou Y, Liu GE, Bickhart DM, Matukumalli LK, Li C, Song J, Gasbarre LC, Van Tassell CP, Sonstegard TS 2011b	Chr13	11,214,975	11,297,014
INRA_BovSV4400	deletion	195	Chr13	60,248,938	60,249,134	Shin DH, Lee HJ, Cho S, Kim HJ, Hwang JY, Lee CK, Jeong J, Yoon D, Kim H 2014	Chr13	60,248,942	60,249,144
INRA_BovSV6222	tandem duplication	36,941	Chr14	2,696,450	2,733,392	Liu GE, Hou Y, Zhu B, Cardone MF, Jiang L, Cellamare A, Mitra A, Alexander LJ, Coutinho LL, Dell'Aquila ME, Gasbarre LC, Lacalandra G, Li RW, Matukumalli LK, Nonneman D, Regitano LC, Smith TP, Song J, Sonstegard TS, Van Tassell CP, Ventura M, Eichler EE, McDaneld TG, Keele JW 2010	Chr14	2,696,599	2,742,833
INRA_BovSV6222	tandem duplication	36,941	Chr14	2,696,450	2,733,392	Bickhart DM, Hou Y, Schroeder SG, Alkan C, Cardone MF, Matukumalli LK, Song J, Schnabel RD, Ventura M, Taylor JF, Garcia JF, Van Tassell CP, Sonstegard TS, Eichler EE, Liu GE 2012	Chr14	2,696,599	2,741,606
INRA_BovSV4849	deletion	53,711	Chr14	79,538,050	79,591,762	Bickhart DM, Hou Y, Schroeder SG, Alkan C, Cardone MF, Matukumalli LK, Song J, Schnabel RD, Ventura M, Taylor JF, Garcia JF, Van Tassell CP, Sonstegard TS, Eichler EE, Liu GE 2012	Chr14	79,531,452	79,593,930	INRA_BovSV4849
INRA_BovSV42	tandem duplication	21,770	Chr15	46,861,975	46,883,746	Bickhart DM, Hou Y, Schroeder SG, Alkan C, Cardone MF, Matukumalli LK, Song J, Schnabel RD, Ventura M, Taylor JF, Garcia JF, Van Tassell CP, Sonstegard TS, Eichler EE, Liu GE 2012	Chr15	46,863,953	46,882,816
INRA_BovSV42	tandem duplication	21,770	Chr15	46,861,975	46,883,746	Bickhart DM, Hou Y, Schroeder SG, Alkan C, Cardone MF, Matukumalli LK, Song J, Schnabel RD, Ventura M, Taylor JF, Garcia JF, Van Tassell CP, Sonstegard TS, Eichler EE, Liu GE 2012	Chr15	46,863,953	46,882,571
INRA_BovSV4980	deletion	101,519	Chr15	47,868,586	47,970,106	Jiang L, Jiang J, Yang J, Liu X, Wang J, Wang H, Ding X, Liu J, Zhang Q 2013	Chr15	47,873,132	47,968,279
INRA_BovSV4958	deletion	101,514	Chr15	47,868,591	47,970,106	Jiang L, Jiang J, Yang J, Liu X, Wang J, Wang H, Ding X, Liu J, Zhang Q 2013	Chr15	47,873,132	47,968,279
INRA_BovSV4981	deletion	93,950	Chr15	47,869,841	47,963,792	Jiang L, Jiang J, Yang J, Liu X, Wang J, Wang H, Ding X, Liu J, Zhang Q 2013	Chr15	47,873,132	47,968,279
INRA_BovSV4959	deletion	101,594	Chr15	47,873,299	47,974,894	Bickhart DM, Hou Y, Schroeder SG, Alkan C, Cardone MF, Matukumalli LK, Song J, Schnabel RD, Ventura M, Taylor JF, Garcia JF, Van Tassell CP, Sonstegard TS, Eichler EE, Liu GE 2012	Chr15	47,880,324	47,982,486
INRA_BovSV4959	deletion	101,594	Chr15	47,873,299	47,974,894	Jiang L, Jiang J, Yang J, Liu X, Wang J, Wang H, Ding X, Liu J, Zhang Q 2013	Chr15	47,873,132	47,968,279
INRA_BovSV4960	deletion	94,781	Chr15	47,874,236	47,969,018	Jiang L, Jiang J, Yang J, Liu X, Wang J, Wang H, Ding X, Liu J, Zhang Q 2013	Chr15	47,873,132	47,968,279
INRA_BovSV4961	deletion	99,287	Chr15	47,888,119	47,987,407	Bickhart DM, Hou Y, Schroeder SG, Alkan C, Cardone MF, Matukumalli LK, Song J, Schnabel RD, Ventura M, Taylor JF, Garcia JF, Van Tassell CP, Sonstegard TS, Eichler EE, Liu GE 2012	Chr15	47,880,324	47,982,486		validated
INRA_BovSV68	tandem duplication	54,225	Chr15	48,416,647	48,470,873	Bickhart DM, Hou Y, Schroeder SG, Alkan C, Cardone MF, Matukumalli LK, Song J, Schnabel RD, Ventura M, Taylor JF, Garcia JF, Van Tassell CP, Sonstegard TS, Eichler EE, Liu GE 2012	Chr15	48,416,791	48,464,958
INRA_BovSV68	tandem duplication	54,225	Chr15	48,416,647	48,470,873	Bickhart DM, Hou Y, Schroeder SG, Alkan C, Cardone MF, Matukumalli LK, Song J, Schnabel RD, Ventura M, Taylor JF, Garcia JF, Van Tassell CP, Sonstegard TS, Eichler EE, Liu GE 2012	Chr15	48,416,791	48,463,228
INRA_BovSV70	tandem duplication	54,224	Chr15	48,417,724	48,471,949	Bickhart DM, Hou Y, Schroeder SG, Alkan C, Cardone MF, Matukumalli LK, Song J, Schnabel RD, Ventura M, Taylor JF, Garcia JF, Van Tassell CP, Sonstegard TS, Eichler EE, Liu GE 2012	Chr15	48,416,791	48,464,958
INRA_BovSV70	tandem duplication	54,224	Chr15	48,417,724	48,471,949	Bickhart DM, Hou Y, Schroeder SG, Alkan C, Cardone MF, Matukumalli LK, Song J, Schnabel RD, Ventura M, Taylor JF, Garcia JF, Van Tassell CP, Sonstegard TS, Eichler EE, Liu GE 2012	Chr15	48,416,791	48,463,228
INRA_BovSV4964	deletion	47,108	Chr15	48,454,936	48,502,045	Bickhart DM, Hou Y, Schroeder SG, Alkan C, Cardone MF, Matukumalli LK, Song J, Schnabel RD, Ventura M, Taylor JF, Garcia JF, Van Tassell CP, Sonstegard TS, Eichler EE, Liu GE 2012	Chr15	48,460,291	48,500,273	INRA_BovSV4964
INRA_BovSV4964	deletion	47,108	Chr15	48,454,936	48,502,045	Bickhart DM, Hou Y, Schroeder SG, Alkan C, Cardone MF, Matukumalli LK, Song J, Schnabel RD, Ventura M, Taylor JF, Garcia JF, Van Tassell CP, Sonstegard TS, Eichler EE, Liu GE 2012	Chr15	48,460,291	48,504,509	INRA_BovSV4964
INRA_BovSV163	tandem duplication	54,780	Chr15	51,671,610	51,726,391	Jiang L, Jiang J, Yang J, Liu X, Wang J, Wang H, Ding X, Liu J, Zhang Q 2013	Chr15	51,677,689	51,735,354	INRA_BovSV163
INRA_BovSV5006	deletion	55,097	Chr15	51,674,161	51,729,259	Jiang L, Jiang J, Yang J, Liu X, Wang J, Wang H, Ding X, Liu J, Zhang Q 2013	Chr15	51,677,689	51,735,354	INRA_BovSV5006	validated
INRA_BovSV5026	deletion	1,789	Chr15	61,408,912	61,410,702	Shin DH, Lee HJ, Cho S, Kim HJ, Hwang JY, Lee CK, Jeong J, Yoon D, Kim H 2014	Chr15	61,408,913	61,410,721
INRA_BovSV5078	deletion	387,891	Chr15	80,419,040	80,806,932	Hou Y, Liu GE, Bickhart DM, Cardone MF, Wang K, Kim ES, Matukumalli LK, Ventura M, Song J, VanRaden PM, Sonstegard TS, Van Tassell CP 2011	Chr15	80,419,419	80,814,122
INRA_BovSV319	tandem duplication	394,823	Chr15	80,567,673	80,962,497	Hou Y, Liu GE, Bickhart DM, Cardone MF, Wang K, Kim ES, Matukumalli LK, Ventura M, Song J, VanRaden PM, Sonstegard TS, Van Tassell CP 2011	Chr15	80,564,369	80,959,286
INRA_BovSV319	tandem duplication	394,823	Chr15	80,567,673	80,962,497	Hou Y, Liu GE, Bickhart DM, Matukumalli LK, Li C, Song J, Gasbarre LC, Van Tassell CP, Sonstegard TS 2011b	Chr15	80,564,369	80,959,286
INRA_BovSV467	tandem duplication	325,030	Chr16	5,818,885	6,143,916	Liu GE, Hou Y, Zhu B, Cardone MF, Jiang L, Cellamare A, Mitra A, Alexander LJ, Coutinho LL, Dell'Aquila ME, Gasbarre LC, Lacalandra G, Li RW, Matukumalli LK, Nonneman D, Regitano LC, Smith TP, Song J, Sonstegard TS, Van Tassell CP, Ventura M, Eichler EE, McDaneld TG, Keele JW 2010	Chr16	5,812,157	6,135,952
INRA_BovSV512	tandem duplication	129,424	Chr16	5,898,868	6,028,293	Jiang L, Jiang J, Yang J, Liu X, Wang J, Wang H, Ding X, Liu J, Zhang Q 2013	Chr16	5,908,813	6,027,593	INRA_BovSV512
INRA_BovSV5115	deletion	129,430	Chr16	5,899,384	6,028,815	Jiang L, Jiang J, Yang J, Liu X, Wang J, Wang H, Ding X, Liu J, Zhang Q 2013	Chr16	5,908,813	6,027,593	INRA_BovSV5115
INRA_BovSV5116	deletion	119,742	Chr16	5,912,771	6,032,514	Jiang L, Jiang J, Yang J, Liu X, Wang J, Wang H, Ding X, Liu J, Zhang Q 2013	Chr16	5,908,813	6,027,593
INRA_BovSV5117	deletion	119,529	Chr16	5,914,502	6,034,032	Jiang L, Jiang J, Yang J, Liu X, Wang J, Wang H, Ding X, Liu J, Zhang Q 2013	Chr16	5,908,813	6,027,593
INRA_BovSV5118	deletion	119,535	Chr16	5,914,715	6,034,251	Jiang L, Jiang J, Yang J, Liu X, Wang J, Wang H, Ding X, Liu J, Zhang Q 2013	Chr16	5,908,813	6,027,593
INRA_BovSV5132	deletion	85,524	Chr16	7,136,215	7,221,740	Bickhart DM, Hou Y, Schroeder SG, Alkan C, Cardone MF, Matukumalli LK, Song J, Schnabel RD, Ventura M, Taylor JF, Garcia JF, Van Tassell CP, Sonstegard TS, Eichler EE, Liu GE 2012	Chr16	7,131,759	7,223,438
INRA_BovSV5210	deletion	1,132	Chr16	27,755,872	27,757,005	Shin DH, Lee HJ, Cho S, Kim HJ, Hwang JY, Lee CK, Jeong J, Yoon D, Kim H 2014	Chr16	27,755,725	27,756,855
INRA_BovSV5523	deletion	16,032	Chr17	63,654,152	63,670,185	Zhang Ma Wang Zhang Zhao X 2014	Chr17	63,655,359	63,671,838
INRA_BovSV5523	deletion	16,032	Chr17	63,654,152	63,670,185	Zhang Ma Wang Zhang Zhao X 2014	Chr17	63,655,359	63,668,916
INRA_BovSV5516	deletion	16,009	Chr17	63,654,648	63,670,658	Zhang Ma Wang Zhang Zhao X 2014	Chr17	63,655,359	63,671,838
INRA_BovSV5516	deletion	16,009	Chr17	63,654,648	63,670,658	Zhang Ma Wang Zhang Zhao X 2014	Chr17	63,655,359	63,668,916
INRA_BovSV1010	tandem duplication	45,456	Chr17	71,622,501	71,667,958	Bickhart DM, Hou Y, Schroeder SG, Alkan C, Cardone MF, Matukumalli LK, Song J, Schnabel RD, Ventura M, Taylor JF, Garcia JF, Van Tassell CP, Sonstegard TS, Eichler EE, Liu GE 2012	Chr17	71,624,344	71,660,870
INRA_BovSV1010	tandem duplication	45,456	Chr17	71,622,501	71,667,958	Liu GE, Hou Y, Zhu B, Cardone MF, Jiang L, Cellamare A, Mitra A, Alexander LJ, Coutinho LL, Dell'Aquila ME, Gasbarre LC, Lacalandra G, Li RW, Matukumalli LK, Nonneman D, Regitano LC, Smith TP, Song J, Sonstegard TS, Van Tassell CP, Ventura M, Eichler EE, McDaneld TG, Keele JW 2010	Chr17	71,620,102	71,670,967
INRA_BovSV1010	tandem duplication	45,456	Chr17	71,622,501	71,667,958	Bickhart DM, Hou Y, Schroeder SG, Alkan C, Cardone MF, Matukumalli LK, Song J, Schnabel RD, Ventura M, Taylor JF, Garcia JF, Van Tassell CP, Sonstegard TS, Eichler EE, Liu GE 2012	Chr17	71,620,102	71,665,821
INRA_BovSV1010	tandem duplication	45,456	Chr17	71,622,501	71,667,958	Bickhart DM, Hou Y, Schroeder SG, Alkan C, Cardone MF, Matukumalli LK, Song J, Schnabel RD, Ventura M, Taylor JF, Garcia JF, Van Tassell CP, Sonstegard TS, Eichler EE, Liu GE 2012	Chr17	71,627,344	71,660,870
INRA_BovSV5669	deletion	340,518	Chr18	50,892,218	51,232,737	Hou Y, Liu GE, Bickhart DM, Cardone MF, Wang K, Kim ES, Matukumalli LK, Ventura M, Song J, VanRaden PM, Sonstegard TS, Van Tassell CP 2011	Chr18	50,887,503	51,234,712
INRA_BovSV5669	deletion	340,518	Chr18	50,892,218	51,232,737	Bickhart DM, Hou Y, Schroeder SG, Alkan C, Cardone MF, Matukumalli LK, Song J, Schnabel RD, Ventura M, Taylor JF, Garcia JF, Van Tassell CP, Sonstegard TS, Eichler EE, Liu GE 2012	Chr18	50,901,588	51,236,589
INRA_BovSV5669	deletion	340,518	Chr18	50,892,218	51,232,737	Bickhart DM, Hou Y, Schroeder SG, Alkan C, Cardone MF, Matukumalli LK, Song J, Schnabel RD, Ventura M, Taylor JF, Garcia JF, Van Tassell CP, Sonstegard TS, Eichler EE, Liu GE 2012	Chr18	50,891,710	51,235,042
INRA_BovSV5669	deletion	340,518	Chr18	50,892,218	51,232,737	Hou Y, Liu GE, Bickhart DM, Cardone MF, Wang K, Kim ES, Matukumalli LK, Ventura M, Song J, VanRaden PM, Sonstegard TS, Van Tassell CP 2011	Chr18	50,901,588	51,236,589
INRA_BovSV5669	deletion	340,518	Chr18	50,892,218	51,232,737	Bickhart DM, Hou Y, Schroeder SG, Alkan C, Cardone MF, Matukumalli LK, Song J, Schnabel RD, Ventura M, Taylor JF, Garcia JF, Van Tassell CP, Sonstegard TS, Eichler EE, Liu GE 2012	Chr18	50,887,503	51,234,712
INRA_BovSV5669	deletion	340,518	Chr18	50,892,218	51,232,737	Hou Y, Liu GE, Bickhart DM, Cardone MF, Wang K, Kim ES, Matukumalli LK, Ventura M, Song J, VanRaden PM, Sonstegard TS, Van Tassell CP 2011	Chr18	50,891,710	51,235,042
INRA_BovSV5659	deletion	40,323	Chr18	51,738,524	51,778,848	Liu GE, Hou Y, Zhu B, Cardone MF, Jiang L, Cellamare A, Mitra A, Alexander LJ, Coutinho LL, Dell'Aquila ME, Gasbarre LC, Lacalandra G, Li RW, Matukumalli LK, Nonneman D, Regitano LC, Smith TP, Song J, Sonstegard TS, Van Tassell CP, Ventura M, Eichler EE, McDaneld TG, Keele JW 2010	Chr18	51,742,742	51,775,366	INRA_BovSV5659
INRA_BovSV5659	deletion	40,323	Chr18	51,738,524	51,778,848	Liu GE, Hou Y, Zhu B, Cardone MF, Jiang L, Cellamare A, Mitra A, Alexander LJ, Coutinho LL, Dell'Aquila ME, Gasbarre LC, Lacalandra G, Li RW, Matukumalli LK, Nonneman D, Regitano LC, Smith TP, Song J, Sonstegard TS, Van Tassell CP, Ventura M, Eichler EE, McDaneld TG, Keele JW 2010	Chr18	51,729,412	51,773,189	INRA_BovSV5659
INRA_BovSV5659	deletion	40,323	Chr18	51,738,524	51,778,848	Bickhart DM, Hou Y, Schroeder SG, Alkan C, Cardone MF, Matukumalli LK, Song J, Schnabel RD, Ventura M, Taylor JF, Garcia JF, Van Tassell CP, Sonstegard TS, Eichler EE, Liu GE 2012	Chr18	51,743,000	51,787,553	INRA_BovSV5659
INRA_BovSV1163	tandem duplication	39,994	Chr18	51,739,512	51,779,507	Liu GE, Hou Y, Zhu B, Cardone MF, Jiang L, Cellamare A, Mitra A, Alexander LJ, Coutinho LL, Dell'Aquila ME, Gasbarre LC, Lacalandra G, Li RW, Matukumalli LK, Nonneman D, Regitano LC, Smith TP, Song J, Sonstegard TS, Van Tassell CP, Ventura M, Eichler EE, McDaneld TG, Keele JW 2010	Chr18	51,742,742	51,775,366	INRA_BovSV1163
INRA_BovSV1163	tandem duplication	39,994	Chr18	51,739,512	51,779,507	Bickhart DM, Hou Y, Schroeder SG, Alkan C, Cardone MF, Matukumalli LK, Song J, Schnabel RD, Ventura M, Taylor JF, Garcia JF, Van Tassell CP, Sonstegard TS, Eichler EE, Liu GE 2012	Chr18	51,743,000	51,787,553	INRA_BovSV1163
INRA_BovSV1183	tandem duplication	18,425	Chr18	51,759,837	51,778,263	Shin DH, Lee HJ, Cho S, Kim HJ, Hwang JY, Lee CK, Jeong J, Yoon D, Kim H 2014	Chr18	51,762,791	51,781,347	INRA_BovSV1183
INRA_BovSV1245	tandem duplication	39,721	Chr18	59,522,170	59,561,892	Bickhart DM, Hou Y, Schroeder SG, Alkan C, Cardone MF, Matukumalli LK, Song J, Schnabel RD, Ventura M, Taylor JF, Garcia JF, Van Tassell CP, Sonstegard TS, Eichler EE, Liu GE 2012	Chr18	59,528,619	59,558,114
INRA_BovSV5714	deletion	58,387	Chr18	60,866,442	60,924,830	Bickhart DM, Hou Y, Schroeder SG, Alkan C, Cardone MF, Matukumalli LK, Song J, Schnabel RD, Ventura M, Taylor JF, Garcia JF, Van Tassell CP, Sonstegard TS, Eichler EE, Liu GE 2012	Chr18	60,861,434	60,928,055	INRA_BovSV5714
INRA_BovSV5747	deletion	58,388	Chr18	60,866,469	60,924,858	Bickhart DM, Hou Y, Schroeder SG, Alkan C, Cardone MF, Matukumalli LK, Song J, Schnabel RD, Ventura M, Taylor JF, Garcia JF, Van Tassell CP, Sonstegard TS, Eichler EE, Liu GE 2012	Chr18	60,861,434	60,928,055	INRA_BovSV5747
INRA_BovSV1303	tandem duplication	58,039	Chr18	60,870,878	60,928,918	Bickhart DM, Hou Y, Schroeder SG, Alkan C, Cardone MF, Matukumalli LK, Song J, Schnabel RD, Ventura M, Taylor JF, Garcia JF, Van Tassell CP, Sonstegard TS, Eichler EE, Liu GE 2012	Chr18	60,861,434	60,928,055	INRA_BovSV1303
INRA_BovSV5717	deletion	54,172	Chr18	60,893,951	60,948,124	Zhang Ma Wang Zhang Zhao X 2014	Chr18	60,897,085	60,939,823
INRA_BovSV5718	deletion	54,167	Chr18	60,893,955	60,948,123	Zhang Ma Wang Zhang Zhao X 2014	Chr18	60,897,085	60,939,823
INRA_BovSV5725	deletion	258,830	Chr18	61,406,551	61,665,382	Hou Y, Liu GE, Bickhart DM, Cardone MF, Wang K, Kim ES, Matukumalli LK, Ventura M, Song J, VanRaden PM, Sonstegard TS, Van Tassell CP 2011	Chr18	61,402,658	61,661,536	INRA_BovSV5725
INRA_BovSV5725	deletion	258,830	Chr18	61,406,551	61,665,382	Bickhart DM, Hou Y, Schroeder SG, Alkan C, Cardone MF, Matukumalli LK, Song J, Schnabel RD, Ventura M, Taylor JF, Garcia JF, Van Tassell CP, Sonstegard TS, Eichler EE, Liu GE 2012	Chr18	61,402,658	61,661,536	INRA_BovSV5725
INRA_BovSV5725	deletion	258,830	Chr18	61,406,551	61,665,382	Hou Y, Liu GE, Bickhart DM, Cardone MF, Wang K, Kim ES, Matukumalli LK, Ventura M, Song J, VanRaden PM, Sonstegard TS, Van Tassell CP 2011	Chr18	61,402,658	61,667,708	INRA_BovSV5725
INRA_BovSV5725	deletion	258,830	Chr18	61,406,551	61,665,382	Hou Y, Liu GE, Bickhart DM, Matukumalli LK, Li C, Song J, Gasbarre LC, Van Tassell CP, Sonstegard TS 2011b	Chr18	61,402,658	61,667,708	INRA_BovSV5725
INRA_BovSV5725	deletion	258,830	Chr18	61,406,551	61,665,382	Liu GE, Hou Y, Zhu B, Cardone MF, Jiang L, Cellamare A, Mitra A, Alexander LJ, Coutinho LL, Dell'Aquila ME, Gasbarre LC, Lacalandra G, Li RW, Matukumalli LK, Nonneman D, Regitano LC, Smith TP, Song J, Sonstegard TS, Van Tassell CP, Ventura M, Eichler EE, McDaneld TG, Keele JW 2010	Chr18	61,402,658	61,667,708	INRA_BovSV5725
INRA_BovSV1344	tandem duplication	259,122	Chr18	61,407,562	61,666,685	Hou Y, Liu GE, Bickhart DM, Cardone MF, Wang K, Kim ES, Matukumalli LK, Ventura M, Song J, VanRaden PM, Sonstegard TS, Van Tassell CP 2011	Chr18	61,402,658	61,661,536	INRA_BovSV1344
INRA_BovSV1344	tandem duplication	259,122	Chr18	61,407,562	61,666,685	Bickhart DM, Hou Y, Schroeder SG, Alkan C, Cardone MF, Matukumalli LK, Song J, Schnabel RD, Ventura M, Taylor JF, Garcia JF, Van Tassell CP, Sonstegard TS, Eichler EE, Liu GE 2012	Chr18	61,402,658	61,661,536	INRA_BovSV1344
INRA_BovSV1344	tandem duplication	259,122	Chr18	61,407,562	61,666,685	Hou Y, Liu GE, Bickhart DM, Cardone MF, Wang K, Kim ES, Matukumalli LK, Ventura M, Song J, VanRaden PM, Sonstegard TS, Van Tassell CP 2011	Chr18	61,402,658	61,667,708	INRA_BovSV1344
INRA_BovSV1344	tandem duplication	259,122	Chr18	61,407,562	61,666,685	Hou Y, Liu GE, Bickhart DM, Matukumalli LK, Li C, Song J, Gasbarre LC, Van Tassell CP, Sonstegard TS 2011b	Chr18	61,402,658	61,667,708	INRA_BovSV1344
INRA_BovSV1344	tandem duplication	259,122	Chr18	61,407,562	61,666,685	Liu GE, Hou Y, Zhu B, Cardone MF, Jiang L, Cellamare A, Mitra A, Alexander LJ, Coutinho LL, Dell'Aquila ME, Gasbarre LC, Lacalandra G, Li RW, Matukumalli LK, Nonneman D, Regitano LC, Smith TP, Song J, Sonstegard TS, Van Tassell CP, Ventura M, Eichler EE, McDaneld TG, Keele JW 2010	Chr18	61,402,658	61,667,708	INRA_BovSV1344
INRA_BovSV1379	tandem duplication	45,487	Chr18	63,511,040	63,556,528	Liu GE, Hou Y, Zhu B, Cardone MF, Jiang L, Cellamare A, Mitra A, Alexander LJ, Coutinho LL, Dell'Aquila ME, Gasbarre LC, Lacalandra G, Li RW, Matukumalli LK, Nonneman D, Regitano LC, Smith TP, Song J, Sonstegard TS, Van Tassell CP, Ventura M, Eichler EE, McDaneld TG, Keele JW 2010	Chr18	63,520,140	63,554,601	INRA_BovSV1379
INRA_BovSV1379	tandem duplication	45,487	Chr18	63,511,040	63,556,528	Liu GE, Hou Y, Zhu B, Cardone MF, Jiang L, Cellamare A, Mitra A, Alexander LJ, Coutinho LL, Dell'Aquila ME, Gasbarre LC, Lacalandra G, Li RW, Matukumalli LK, Nonneman D, Regitano LC, Smith TP, Song J, Sonstegard TS, Van Tassell CP, Ventura M, Eichler EE, McDaneld TG, Keele JW 2010	Chr18	63,504,479	63,558,475	INRA_BovSV1379
INRA_BovSV1379	tandem duplication	45,487	Chr18	63,511,040	63,556,528	Liu GE, Hou Y, Zhu B, Cardone MF, Jiang L, Cellamare A, Mitra A, Alexander LJ, Coutinho LL, Dell'Aquila ME, Gasbarre LC, Lacalandra G, Li RW, Matukumalli LK, Nonneman D, Regitano LC, Smith TP, Song J, Sonstegard TS, Van Tassell CP, Ventura M, Eichler EE, McDaneld TG, Keele JW 2010	Chr18	63,514,341	63,554,601	INRA_BovSV1379
INRA_BovSV5758	deletion	45,481	Chr18	63,514,102	63,559,584	Liu GE, Hou Y, Zhu B, Cardone MF, Jiang L, Cellamare A, Mitra A, Alexander LJ, Coutinho LL, Dell'Aquila ME, Gasbarre LC, Lacalandra G, Li RW, Matukumalli LK, Nonneman D, Regitano LC, Smith TP, Song J, Sonstegard TS, Van Tassell CP, Ventura M, Eichler EE, McDaneld TG, Keele JW 2010	Chr18	63,520,140	63,554,601	INRA_BovSV5758
INRA_BovSV5758	deletion	45,481	Chr18	63,514,102	63,559,584	Liu GE, Hou Y, Zhu B, Cardone MF, Jiang L, Cellamare A, Mitra A, Alexander LJ, Coutinho LL, Dell'Aquila ME, Gasbarre LC, Lacalandra G, Li RW, Matukumalli LK, Nonneman D, Regitano LC, Smith TP, Song J, Sonstegard TS, Van Tassell CP, Ventura M, Eichler EE, McDaneld TG, Keele JW 2010	Chr18	63,504,479	63,558,475	INRA_BovSV5758
INRA_BovSV5758	deletion	45,481	Chr18	63,514,102	63,559,584	Liu GE, Hou Y, Zhu B, Cardone MF, Jiang L, Cellamare A, Mitra A, Alexander LJ, Coutinho LL, Dell'Aquila ME, Gasbarre LC, Lacalandra G, Li RW, Matukumalli LK, Nonneman D, Regitano LC, Smith TP, Song J, Sonstegard TS, Van Tassell CP, Ventura M, Eichler EE, McDaneld TG, Keele JW 2010	Chr18	63,514,341	63,554,601	INRA_BovSV5758
INRA_BovSV5769	deletion	2,028	Chr19	2,685,878	2,687,907	Shin DH, Lee HJ, Cho S, Kim HJ, Hwang JY, Lee CK, Jeong J, Yoon D, Kim H 2014	Chr19	2,685,885	2,687,916
INRA_BovSV5869	deletion	139,911	Chr19	52,739,873	52,879,785	Shin DH, Lee HJ, Cho S, Kim HJ, Hwang JY, Lee CK, Jeong J, Yoon D, Kim H 2014	Chr19	52,743,758	52,883,805	INRA_BovSV5869
INRA_BovSV1573	tandem duplication	139,905	Chr19	52,739,883	52,879,789	Shin DH, Lee HJ, Cho S, Kim HJ, Hwang JY, Lee CK, Jeong J, Yoon D, Kim H 2014	Chr19	52,743,758	52,883,805	INRA_BovSV1573
INRA_BovSV5873	deletion	141,590	Chr19	52,756,291	52,897,882	Liu GE, Hou Y, Zhu B, Cardone MF, Jiang L, Cellamare A, Mitra A, Alexander LJ, Coutinho LL, Dell'Aquila ME, Gasbarre LC, Lacalandra G, Li RW, Matukumalli LK, Nonneman D, Regitano LC, Smith TP, Song J, Sonstegard TS, Van Tassell CP, Ventura M, Eichler EE, McDaneld TG, Keele JW 2010	Chr19	52,756,398	52,899,365
INRA_BovSV1189	deletion	1,243	Chr2	5,300,754	5,301,998	Shin DH, Lee HJ, Cho S, Kim HJ, Hwang JY, Lee CK, Jeong J, Yoon D, Kim H 2014	Chr2	5,300,795	5,302,051
INRA_BovSV6256	deletion	5,864	Chr20	27,035,037	27,040,902	Shin DH, Lee HJ, Cho S, Kim HJ, Hwang JY, Lee CK, Jeong J, Yoon D, Kim H 2014	Chr20	27,035,086	27,040,965
INRA_BovSV6257	deletion	712	Chr20	28,886,874	28,887,587	Shin DH, Lee HJ, Cho S, Kim HJ, Hwang JY, Lee CK, Jeong J, Yoon D, Kim H 2014	Chr20	28,886,769	28,887,514
INRA_BovSV6302	deletion	2,063	Chr20	52,763,297	52,765,361	Shin DH, Lee HJ, Cho S, Kim HJ, Hwang JY, Lee CK, Jeong J, Yoon D, Kim H 2014	Chr20	52,763,445	52,765,556
INRA_BovSV6332	deletion	985	Chr20	68,774,059	68,775,045	Shin DH, Lee HJ, Cho S, Kim HJ, Hwang JY, Lee CK, Jeong J, Yoon D, Kim H 2014	Chr20	68,774,084	68,775,067
INRA_BovSV6398	deletion	91,866	Chr21	20,091,338	20,183,205	Liu GE, Hou Y, Zhu B, Cardone MF, Jiang L, Cellamare A, Mitra A, Alexander LJ, Coutinho LL, Dell'Aquila ME, Gasbarre LC, Lacalandra G, Li RW, Matukumalli LK, Nonneman D, Regitano LC, Smith TP, Song J, Sonstegard TS, Van Tassell CP, Ventura M, Eichler EE, McDaneld TG, Keele JW 2010	Chr21	20,093,805	20,185,852
INRA_BovSV6399	deletion	100,643	Chr21	20,093,226	20,193,870	Liu GE, Hou Y, Zhu B, Cardone MF, Jiang L, Cellamare A, Mitra A, Alexander LJ, Coutinho LL, Dell'Aquila ME, Gasbarre LC, Lacalandra G, Li RW, Matukumalli LK, Nonneman D, Regitano LC, Smith TP, Song J, Sonstegard TS, Van Tassell CP, Ventura M, Eichler EE, McDaneld TG, Keele JW 2010	Chr21	20,093,805	20,185,852
INRA_BovSV6389	deletion	91,045	Chr21	20,096,972	20,188,018	Liu GE, Hou Y, Zhu B, Cardone MF, Jiang L, Cellamare A, Mitra A, Alexander LJ, Coutinho LL, Dell'Aquila ME, Gasbarre LC, Lacalandra G, Li RW, Matukumalli LK, Nonneman D, Regitano LC, Smith TP, Song J, Sonstegard TS, Van Tassell CP, Ventura M, Eichler EE, McDaneld TG, Keele JW 2010	Chr21	20,093,805	20,185,852
INRA_BovSV269	deletion	45,224	Chr23	25,330,083	25,375,308	Bickhart DM, Hou Y, Schroeder SG, Alkan C, Cardone MF, Matukumalli LK, Song J, Schnabel RD, Ventura M, Taylor JF, Garcia JF, Van Tassell CP, Sonstegard TS, Eichler EE, Liu GE 2012	Chr23	25,331,606	25,376,420
INRA_BovSV281	deletion	162,677	Chr23	26,498,700	26,661,378	Bickhart DM, Hou Y, Schroeder SG, Alkan C, Cardone MF, Matukumalli LK, Song J, Schnabel RD, Ventura M, Taylor JF, Garcia JF, Van Tassell CP, Sonstegard TS, Eichler EE, Liu GE 2012	Chr23	26,497,899	26,660,249
INRA_BovSV281	deletion	162,677	Chr23	26,498,700	26,661,378	Liu GE, Hou Y, Zhu B, Cardone MF, Jiang L, Cellamare A, Mitra A, Alexander LJ, Coutinho LL, Dell'Aquila ME, Gasbarre LC, Lacalandra G, Li RW, Matukumalli LK, Nonneman D, Regitano LC, Smith TP, Song J, Sonstegard TS, Van Tassell CP, Ventura M, Eichler EE, McDaneld TG, Keele JW 2010	Chr23	26,490,342	26,661,142
INRA_BovSV282	deletion	162,656	Chr23	26,500,098	26,662,755	Bickhart DM, Hou Y, Schroeder SG, Alkan C, Cardone MF, Matukumalli LK, Song J, Schnabel RD, Ventura M, Taylor JF, Garcia JF, Van Tassell CP, Sonstegard TS, Eichler EE, Liu GE 2012	Chr23	26,497,899	26,660,249
INRA_BovSV282	deletion	162,656	Chr23	26,500,098	26,662,755	Liu GE, Hou Y, Zhu B, Cardone MF, Jiang L, Cellamare A, Mitra A, Alexander LJ, Coutinho LL, Dell'Aquila ME, Gasbarre LC, Lacalandra G, Li RW, Matukumalli LK, Nonneman D, Regitano LC, Smith TP, Song J, Sonstegard TS, Van Tassell CP, Ventura M, Eichler EE, McDaneld TG, Keele JW 2010	Chr23	26,490,342	26,661,142
INRA_BovSV224	deletion	6,019	Chr23	26,870,613	26,876,633	Shin DH, Lee HJ, Cho S, Kim HJ, Hwang JY, Lee CK, Jeong J, Yoon D, Kim H 2014	Chr23	26,871,089	26,877,143
INRA_BovSV2381	tandem duplication	149,405	Chr23	27,721,974	27,871,380	Liu GE, Hou Y, Zhu B, Cardone MF, Jiang L, Cellamare A, Mitra A, Alexander LJ, Coutinho LL, Dell'Aquila ME, Gasbarre LC, Lacalandra G, Li RW, Matukumalli LK, Nonneman D, Regitano LC, Smith TP, Song J, Sonstegard TS, Van Tassell CP, Ventura M, Eichler EE, McDaneld TG, Keele JW 2010	Chr23	27,730,469	27,869,180
INRA_BovSV2381	tandem duplication	149,405	Chr23	27,721,974	27,871,380	Bickhart DM, Hou Y, Schroeder SG, Alkan C, Cardone MF, Matukumalli LK, Song J, Schnabel RD, Ventura M, Taylor JF, Garcia JF, Van Tassell CP, Sonstegard TS, Eichler EE, Liu GE 2012	Chr23	27,730,469	27,872,799
INRA_BovSV2381	tandem duplication	149,405	Chr23	27,721,974	27,871,380	Hou Y, Liu GE, Bickhart DM, Cardone MF, Wang K, Kim ES, Matukumalli LK, Ventura M, Song J, VanRaden PM, Sonstegard TS, Van Tassell CP 2011	Chr23	27,730,469	27,872,799
INRA_BovSV2381	tandem duplication	149,405	Chr23	27,721,974	27,871,380	Liu GE, Hou Y, Zhu B, Cardone MF, Jiang L, Cellamare A, Mitra A, Alexander LJ, Coutinho LL, Dell'Aquila ME, Gasbarre LC, Lacalandra G, Li RW, Matukumalli LK, Nonneman D, Regitano LC, Smith TP, Song J, Sonstegard TS, Van Tassell CP, Ventura M, Eichler EE, McDaneld TG, Keele JW 2010	Chr23	27,730,469	27,872,383
INRA_BovSV2381	tandem duplication	149,405	Chr23	27,721,974	27,871,380	Liu GE, Hou Y, Zhu B, Cardone MF, Jiang L, Cellamare A, Mitra A, Alexander LJ, Coutinho LL, Dell'Aquila ME, Gasbarre LC, Lacalandra G, Li RW, Matukumalli LK, Nonneman D, Regitano LC, Smith TP, Song J, Sonstegard TS, Van Tassell CP, Ventura M, Eichler EE, McDaneld TG, Keele JW 2010	Chr23	27,730,469	27,872,799
INRA_BovSV2381	tandem duplication	149,405	Chr23	27,721,974	27,871,380	Hou Y, Liu GE, Bickhart DM, Cardone MF, Wang K, Kim ES, Matukumalli LK, Ventura M, Song J, VanRaden PM, Sonstegard TS, Van Tassell CP 2011	Chr23	27,730,469	27,865,383
INRA_BovSV289	deletion	74,625	Chr23	28,483,206	28,557,832	Bickhart DM, Hou Y, Schroeder SG, Alkan C, Cardone MF, Matukumalli LK, Song J, Schnabel RD, Ventura M, Taylor JF, Garcia JF, Van Tassell CP, Sonstegard TS, Eichler EE, Liu GE 2012	Chr23	28,480,783	28,559,330
INRA_BovSV237	deletion	57,221	Chr23	29,007,652	29,064,874	Bickhart DM, Hou Y, Schroeder SG, Alkan C, Cardone MF, Matukumalli LK, Song J, Schnabel RD, Ventura M, Taylor JF, Garcia JF, Van Tassell CP, Sonstegard TS, Eichler EE, Liu GE 2012	Chr23	29,004,548	29,060,512	INRA_BovSV237	validated
INRA_BovSV261	deletion	49,778	Chr23	29,757,815	29,807,594	Bickhart DM, Hou Y, Schroeder SG, Alkan C, Cardone MF, Matukumalli LK, Song J, Schnabel RD, Ventura M, Taylor JF, Garcia JF, Van Tassell CP, Sonstegard TS, Eichler EE, Liu GE 2012	Chr23	29,762,648	29,814,571
INRA_BovSV2854	tandem duplication	348	Chr23	51,184,934	51,185,283	Shin DH, Lee HJ, Cho S, Kim HJ, Hwang JY, Lee CK, Jeong J, Yoon D, Kim H 2014	Chr23	51,184,858	51,185,305
INRA_BovSV386	deletion	342	Chr24	1,840,225	1,840,568	Shin DH, Lee HJ, Cho S, Kim HJ, Hwang JY, Lee CK, Jeong J, Yoon D, Kim H 2014	Chr24	1,840,232	1,840,567
INRA_BovSV428	deletion	463	Chr24	22,679,979	22,680,443	Shin DH, Lee HJ, Cho S, Kim HJ, Hwang JY, Lee CK, Jeong J, Yoon D, Kim H 2014	Chr24	22,679,934	22,680,395
INRA_BovSV608	deletion	328	Chr26	5,109,830	5,110,159	Shin DH, Lee HJ, Cho S, Kim HJ, Hwang JY, Lee CK, Jeong J, Yoon D, Kim H 2014	Chr26	5,109,821	5,110,163
INRA_BovSV681	deletion	203	Chr26	44,523,644	44,523,848	Shin DH, Lee HJ, Cho S, Kim HJ, Hwang JY, Lee CK, Jeong J, Yoon D, Kim H 2014	Chr26	44,523,678	44,523,884
INRA_BovSV787	deletion	772	Chr27	18,467,249	18,468,022	Shin DH, Lee HJ, Cho S, Kim HJ, Hwang JY, Lee CK, Jeong J, Yoon D, Kim H 2014	Chr27	18,467,169	18,468,007
INRA_BovSV1098	deletion	18,630	Chr29	36,593,793	36,612,424	Bickhart DM, Hou Y, Schroeder SG, Alkan C, Cardone MF, Matukumalli LK, Song J, Schnabel RD, Ventura M, Taylor JF, Garcia JF, Van Tassell CP, Sonstegard TS, Eichler EE, Liu GE 2012	Chr29	36,586,809	36,613,275
INRA_BovSV1099	deletion	230	Chr29	36,692,853	36,693,084	Shin DH, Lee HJ, Cho S, Kim HJ, Hwang JY, Lee CK, Jeong J, Yoon D, Kim H 2014	Chr29	36,692,847	36,693,116		validated
INRA_BovSV1129	deletion	35,516	Chr29	38,369,851	38,405,368	Bickhart DM, Hou Y, Schroeder SG, Alkan C, Cardone MF, Matukumalli LK, Song J, Schnabel RD, Ventura M, Taylor JF, Garcia JF, Van Tassell CP, Sonstegard TS, Eichler EE, Liu GE 2012	Chr29	38,373,866	38,409,783
INRA_BovSV1142	deletion	69,846	Chr29	40,003,870	40,073,717	Bickhart DM, Hou Y, Schroeder SG, Alkan C, Cardone MF, Matukumalli LK, Song J, Schnabel RD, Ventura M, Taylor JF, Garcia JF, Van Tassell CP, Sonstegard TS, Eichler EE, Liu GE 2012	Chr29	39,994,540	40,078,929		validated
INRA_BovSV1153	deletion	60,423	Chr29	42,510,281	42,570,705	Shin DH, Lee HJ, Cho S, Kim HJ, Hwang JY, Lee CK, Jeong J, Yoon D, Kim H 2014	Chr29	42,507,796	42,568,517
INRA_BovSV1434	deletion	608	Chr3	6,177,777	6,178,386	Shin DH, Lee HJ, Cho S, Kim HJ, Hwang JY, Lee CK, Jeong J, Yoon D, Kim H 2014	Chr3	6,177,808	6,178,364
INRA_BovSV1451	deletion	24,220	Chr3	11,868,909	11,893,130	Shin DH, Lee HJ, Cho S, Kim HJ, Hwang JY, Lee CK, Jeong J, Yoon D, Kim H 2014	Chr3	11,860,695	11,892,665
INRA_BovSV1470	deletion	265,839	Chr3	17,419,358	17,685,198	Bickhart DM, Hou Y, Schroeder SG, Alkan C, Cardone MF, Matukumalli LK, Song J, Schnabel RD, Ventura M, Taylor JF, Garcia JF, Van Tassell CP, Sonstegard TS, Eichler EE, Liu GE 2012	Chr3	17,428,568	17,680,105
INRA_BovSV1524	deletion	371	Chr3	48,260,757	48,261,129	Shin DH, Lee HJ, Cho S, Kim HJ, Hwang JY, Lee CK, Jeong J, Yoon D, Kim H 2014	Chr3	48,260,794	48,261,179
INRA_BovSV1537	deletion	241,380	Chr3	54,357,110	54,598,491	Shin DH, Lee HJ, Cho S, Kim HJ, Hwang JY, Lee CK, Jeong J, Yoon D, Kim H 2014	Chr3	54,359,270	54,600,334	INRA_BovSV1537
INRA_BovSV3968	tandem duplication	241,043	Chr3	54,359,852	54,600,896	Shin DH, Lee HJ, Cho S, Kim HJ, Hwang JY, Lee CK, Jeong J, Yoon D, Kim H 2014	Chr3	54,368,309	54,608,216	INRA_BovSV3968
INRA_BovSV3968	tandem duplication	241,043	Chr3	54,359,852	54,600,896	Shin DH, Lee HJ, Cho S, Kim HJ, Hwang JY, Lee CK, Jeong J, Yoon D, Kim H 2014	Chr3	54,359,270	54,600,334	INRA_BovSV3968
INRA_BovSV3973	tandem duplication	241,018	Chr3	54,364,637	54,605,656	Shin DH, Lee HJ, Cho S, Kim HJ, Hwang JY, Lee CK, Jeong J, Yoon D, Kim H 2014	Chr3	54,368,309	54,608,216	INRA_BovSV3973
INRA_BovSV3973	tandem duplication	241,018	Chr3	54,364,637	54,605,656	Shin DH, Lee HJ, Cho S, Kim HJ, Hwang JY, Lee CK, Jeong J, Yoon D, Kim H 2014	Chr3	54,370,572	54,611,136	INRA_BovSV3973
INRA_BovSV3973	tandem duplication	241,018	Chr3	54,364,637	54,605,656	Shin DH, Lee HJ, Cho S, Kim HJ, Hwang JY, Lee CK, Jeong J, Yoon D, Kim H 2014	Chr3	54,359,270	54,600,334	INRA_BovSV3973
INRA_BovSV1538	deletion	240,524	Chr3	54,371,205	54,611,730	Shin DH, Lee HJ, Cho S, Kim HJ, Hwang JY, Lee CK, Jeong J, Yoon D, Kim H 2014	Chr3	54,368,309	54,608,216	INRA_BovSV1538	validated
INRA_BovSV1538	deletion	240,524	Chr3	54,371,205	54,611,730	Shin DH, Lee HJ, Cho S, Kim HJ, Hwang JY, Lee CK, Jeong J, Yoon D, Kim H 2014	Chr3	54,370,572	54,611,136	INRA_BovSV1538	validated
INRA_BovSV1539	deletion	234,901	Chr3	54,393,238	54,628,140	Shin DH, Lee HJ, Cho S, Kim HJ, Hwang JY, Lee CK, Jeong J, Yoon D, Kim H 2014	Chr3	54,396,186	54,631,209
INRA_BovSV1539	deletion	234,901	Chr3	54,393,238	54,628,140	Hou Y, Liu GE, Bickhart DM, Cardone MF, Wang K, Kim ES, Matukumalli LK, Ventura M, Song J, VanRaden PM, Sonstegard TS, Van Tassell CP 2011	Chr3	54,390,722	54,636,819
INRA_BovSV1540	deletion	234,936	Chr3	54,394,840	54,629,777	Shin DH, Lee HJ, Cho S, Kim HJ, Hwang JY, Lee CK, Jeong J, Yoon D, Kim H 2014	Chr3	54,396,186	54,631,209
INRA_BovSV1540	deletion	234,936	Chr3	54,394,840	54,629,777	Hou Y, Liu GE, Bickhart DM, Cardone MF, Wang K, Kim ES, Matukumalli LK, Ventura M, Song J, VanRaden PM, Sonstegard TS, Van Tassell CP 2011	Chr3	54,390,722	54,636,819
INRA_BovSV1547	deletion	530,002	Chr3	54,460,326	54,990,329	Hou Y, Liu GE, Bickhart DM, Cardone MF, Wang K, Kim ES, Matukumalli LK, Ventura M, Song J, VanRaden PM, Sonstegard TS, Van Tassell CP 2011	Chr3	54,450,339	54,981,260
INRA_BovSV1548	deletion	322,345	Chr3	54,537,863	54,860,209	Hou Y, Liu GE, Bickhart DM, Cardone MF, Wang K, Kim ES, Matukumalli LK, Ventura M, Song J, VanRaden PM, Sonstegard TS, Van Tassell CP 2011	Chr3	54,532,796	54,855,142	INRA_BovSV1548
INRA_BovSV1548	deletion	322,345	Chr3	54,537,863	54,860,209	Bickhart DM, Hou Y, Schroeder SG, Alkan C, Cardone MF, Matukumalli LK, Song J, Schnabel RD, Ventura M, Taylor JF, Garcia JF, Van Tassell CP, Sonstegard TS, Eichler EE, Liu GE 2012	Chr3	54,532,796	54,855,142	INRA_BovSV1548
INRA_BovSV1548	deletion	322,345	Chr3	54,537,863	54,860,209	Bickhart DM, Hou Y, Schroeder SG, Alkan C, Cardone MF, Matukumalli LK, Song J, Schnabel RD, Ventura M, Taylor JF, Garcia JF, Van Tassell CP, Sonstegard TS, Eichler EE, Liu GE 2012	Chr3	54,531,465	54,856,250	INRA_BovSV1548
INRA_BovSV1548	deletion	322,345	Chr3	54,537,863	54,860,209	Liu GE, Hou Y, Zhu B, Cardone MF, Jiang L, Cellamare A, Mitra A, Alexander LJ, Coutinho LL, Dell'Aquila ME, Gasbarre LC, Lacalandra G, Li RW, Matukumalli LK, Nonneman D, Regitano LC, Smith TP, Song J, Sonstegard TS, Van Tassell CP, Ventura M, Eichler EE, McDaneld TG, Keele JW 2010	Chr3	54,531,465	54,856,250	INRA_BovSV1548
INRA_BovSV1548	deletion	322,345	Chr3	54,537,863	54,860,209	Hou Y, Liu GE, Bickhart DM, Cardone MF, Wang K, Kim ES, Matukumalli LK, Ventura M, Song J, VanRaden PM, Sonstegard TS, Van Tassell CP 2011	Chr3	54,531,465	54,856,250	INRA_BovSV1548
INRA_BovSV3979	tandem duplication	324,076	Chr3	54,539,438	54,863,515	Hou Y, Liu GE, Bickhart DM, Cardone MF, Wang K, Kim ES, Matukumalli LK, Ventura M, Song J, VanRaden PM, Sonstegard TS, Van Tassell CP 2011	Chr3	54,532,796	54,855,142	INRA_BovSV3979
INRA_BovSV3979	tandem duplication	324,076	Chr3	54,539,438	54,863,515	Bickhart DM, Hou Y, Schroeder SG, Alkan C, Cardone MF, Matukumalli LK, Song J, Schnabel RD, Ventura M, Taylor JF, Garcia JF, Van Tassell CP, Sonstegard TS, Eichler EE, Liu GE 2012	Chr3	54,532,796	54,855,142	INRA_BovSV3979
INRA_BovSV3979	tandem duplication	324,076	Chr3	54,539,438	54,863,515	Bickhart DM, Hou Y, Schroeder SG, Alkan C, Cardone MF, Matukumalli LK, Song J, Schnabel RD, Ventura M, Taylor JF, Garcia JF, Van Tassell CP, Sonstegard TS, Eichler EE, Liu GE 2012	Chr3	54,531,465	54,856,250	INRA_BovSV3979
INRA_BovSV3979	tandem duplication	324,076	Chr3	54,539,438	54,863,515	Liu GE, Hou Y, Zhu B, Cardone MF, Jiang L, Cellamare A, Mitra A, Alexander LJ, Coutinho LL, Dell'Aquila ME, Gasbarre LC, Lacalandra G, Li RW, Matukumalli LK, Nonneman D, Regitano LC, Smith TP, Song J, Sonstegard TS, Van Tassell CP, Ventura M, Eichler EE, McDaneld TG, Keele JW 2010	Chr3	54,531,465	54,856,250	INRA_BovSV3979
INRA_BovSV3979	tandem duplication	324,076	Chr3	54,539,438	54,863,515	Hou Y, Liu GE, Bickhart DM, Cardone MF, Wang K, Kim ES, Matukumalli LK, Ventura M, Song J, VanRaden PM, Sonstegard TS, Van Tassell CP 2011	Chr3	54,531,465	54,856,250	INRA_BovSV3979
INRA_BovSV1629	deletion	57,557	Chr3	93,940,639	93,998,197	Hou Y, Liu GE, Bickhart DM, Cardone MF, Wang K, Kim ES, Matukumalli LK, Ventura M, Song J, VanRaden PM, Sonstegard TS, Van Tassell CP 2011	Chr3	93,936,477	93,993,475
INRA_BovSV1709	deletion	639	Chr4	22,870,541	22,871,181	Shin DH, Lee HJ, Cho S, Kim HJ, Hwang JY, Lee CK, Jeong J, Yoon D, Kim H 2014	Chr4	22,870,510	22,871,158
INRA_BovSV1733	deletion	1,475	Chr4	37,491,899	37,493,375	Shin DH, Lee HJ, Cho S, Kim HJ, Hwang JY, Lee CK, Jeong J, Yoon D, Kim H 2014	Chr4	37,491,862	37,493,347
INRA_BovSV1833	deletion	70,509	Chr4	106,471,553	106,542,063	Bickhart DM, Hou Y, Schroeder SG, Alkan C, Cardone MF, Matukumalli LK, Song J, Schnabel RD, Ventura M, Taylor JF, Garcia JF, Van Tassell CP, Sonstegard TS, Eichler EE, Liu GE 2012	Chr4	106,473,473	106,548,687
INRA_BovSV1839	deletion	115,963	Chr4	106,636,597	106,752,561	Hou Y, Liu GE, Bickhart DM, Cardone MF, Wang K, Kim ES, Matukumalli LK, Ventura M, Song J, VanRaden PM, Sonstegard TS, Van Tassell CP 2011	Chr4	106,633,752	106,758,863
INRA_BovSV1839	deletion	115,963	Chr4	106,636,597	106,752,561	Bickhart DM, Hou Y, Schroeder SG, Alkan C, Cardone MF, Matukumalli LK, Song J, Schnabel RD, Ventura M, Taylor JF, Garcia JF, Van Tassell CP, Sonstegard TS, Eichler EE, Liu GE 2012	Chr4	106,637,263	106,759,368
INRA_BovSV1839	deletion	115,963	Chr4	106,636,597	106,752,561	Hou Y, Liu GE, Bickhart DM, Matukumalli LK, Li C, Song J, Gasbarre LC, Van Tassell CP, Sonstegard TS 2011b	Chr4	106,633,752	106,758,863
INRA_BovSV1839	deletion	115,963	Chr4	106,636,597	106,752,561	Bickhart DM, Hou Y, Schroeder SG, Alkan C, Cardone MF, Matukumalli LK, Song J, Schnabel RD, Ventura M, Taylor JF, Garcia JF, Van Tassell CP, Sonstegard TS, Eichler EE, Liu GE 2012	Chr4	106,643,418	106,759,368
INRA_BovSV1840	deletion	86,545	Chr4	106,639,692	106,726,238	Shin DH, Lee HJ, Cho S, Kim HJ, Hwang JY, Lee CK, Jeong J, Yoon D, Kim H 2014	Chr4	106,639,847	106,726,458
INRA_BovSV4143	tandem duplication	96,997	Chr4	106,653,052	106,750,050	Bickhart DM, Hou Y, Schroeder SG, Alkan C, Cardone MF, Matukumalli LK, Song J, Schnabel RD, Ventura M, Taylor JF, Garcia JF, Van Tassell CP, Sonstegard TS, Eichler EE, Liu GE 2012	Chr4	106,643,418	106,759,368	INRA_BovSV4143
INRA_BovSV4144	tandem duplication	124,515	Chr4	106,666,321	106,790,837	Liu GE, Hou Y, Zhu B, Cardone MF, Jiang L, Cellamare A, Mitra A, Alexander LJ, Coutinho LL, Dell'Aquila ME, Gasbarre LC, Lacalandra G, Li RW, Matukumalli LK, Nonneman D, Regitano LC, Smith TP, Song J, Sonstegard TS, Van Tassell CP, Ventura M, Eichler EE, McDaneld TG, Keele JW 2010	Chr4	106,668,826	106,786,274
INRA_BovSV1842	deletion	104,626	Chr4	106,675,542	106,780,169	Liu GE, Hou Y, Zhu B, Cardone MF, Jiang L, Cellamare A, Mitra A, Alexander LJ, Coutinho LL, Dell'Aquila ME, Gasbarre LC, Lacalandra G, Li RW, Matukumalli LK, Nonneman D, Regitano LC, Smith TP, Song J, Sonstegard TS, Van Tassell CP, Ventura M, Eichler EE, McDaneld TG, Keele JW 2010	Chr4	106,683,629	106,786,274
INRA_BovSV1842	deletion	104,626	Chr4	106,675,542	106,780,169	Liu GE, Hou Y, Zhu B, Cardone MF, Jiang L, Cellamare A, Mitra A, Alexander LJ, Coutinho LL, Dell'Aquila ME, Gasbarre LC, Lacalandra G, Li RW, Matukumalli LK, Nonneman D, Regitano LC, Smith TP, Song J, Sonstegard TS, Van Tassell CP, Ventura M, Eichler EE, McDaneld TG, Keele JW 2010	Chr4	106,668,826	106,786,274
INRA_BovSV1863	deletion	104,629	Chr4	106,675,858	106,780,488	Liu GE, Hou Y, Zhu B, Cardone MF, Jiang L, Cellamare A, Mitra A, Alexander LJ, Coutinho LL, Dell'Aquila ME, Gasbarre LC, Lacalandra G, Li RW, Matukumalli LK, Nonneman D, Regitano LC, Smith TP, Song J, Sonstegard TS, Van Tassell CP, Ventura M, Eichler EE, McDaneld TG, Keele JW 2010	Chr4	106,683,629	106,786,274
INRA_BovSV1863	deletion	104,629	Chr4	106,675,858	106,780,488	Liu GE, Hou Y, Zhu B, Cardone MF, Jiang L, Cellamare A, Mitra A, Alexander LJ, Coutinho LL, Dell'Aquila ME, Gasbarre LC, Lacalandra G, Li RW, Matukumalli LK, Nonneman D, Regitano LC, Smith TP, Song J, Sonstegard TS, Van Tassell CP, Ventura M, Eichler EE, McDaneld TG, Keele JW 2010	Chr4	106,668,826	106,786,274
INRA_BovSV4154	tandem duplication	53,948	Chr4	108,289,114	108,343,063	Bickhart DM, Hou Y, Schroeder SG, Alkan C, Cardone MF, Matukumalli LK, Song J, Schnabel RD, Ventura M, Taylor JF, Garcia JF, Van Tassell CP, Sonstegard TS, Eichler EE, Liu GE 2012	Chr4	108,298,324	108,342,844	INRA_BovSV4154
INRA_BovSV4175	tandem duplication	185,028	Chr4	120,642,321	120,827,350	Liu GE, Hou Y, Zhu B, Cardone MF, Jiang L, Cellamare A, Mitra A, Alexander LJ, Coutinho LL, Dell'Aquila ME, Gasbarre LC, Lacalandra G, Li RW, Matukumalli LK, Nonneman D, Regitano LC, Smith TP, Song J, Sonstegard TS, Van Tassell CP, Ventura M, Eichler EE, McDaneld TG, Keele JW 2010	Chr4	120,642,370	120,828,948
INRA_BovSV4175	tandem duplication	185,028	Chr4	120,642,321	120,827,350	Bickhart DM, Hou Y, Schroeder SG, Alkan C, Cardone MF, Matukumalli LK, Song J, Schnabel RD, Ventura M, Taylor JF, Garcia JF, Van Tassell CP, Sonstegard TS, Eichler EE, Liu GE 2012	Chr4	120,642,370	120,828,948
INRA_BovSV4175	tandem duplication	185,028	Chr4	120,642,321	120,827,350	Liu GE, Hou Y, Zhu B, Cardone MF, Jiang L, Cellamare A, Mitra A, Alexander LJ, Coutinho LL, Dell'Aquila ME, Gasbarre LC, Lacalandra G, Li RW, Matukumalli LK, Nonneman D, Regitano LC, Smith TP, Song J, Sonstegard TS, Van Tassell CP, Ventura M, Eichler EE, McDaneld TG, Keele JW 2010	Chr4	120,641,553	120,820,477
INRA_BovSV4177	tandem duplication	185,030	Chr4	120,642,321	120,827,352	Liu GE, Hou Y, Zhu B, Cardone MF, Jiang L, Cellamare A, Mitra A, Alexander LJ, Coutinho LL, Dell'Aquila ME, Gasbarre LC, Lacalandra G, Li RW, Matukumalli LK, Nonneman D, Regitano LC, Smith TP, Song J, Sonstegard TS, Van Tassell CP, Ventura M, Eichler EE, McDaneld TG, Keele JW 2010	Chr4	120,642,370	120,828,948
INRA_BovSV4177	tandem duplication	185,030	Chr4	120,642,321	120,827,352	Bickhart DM, Hou Y, Schroeder SG, Alkan C, Cardone MF, Matukumalli LK, Song J, Schnabel RD, Ventura M, Taylor JF, Garcia JF, Van Tassell CP, Sonstegard TS, Eichler EE, Liu GE 2012	Chr4	120,642,370	120,828,948
INRA_BovSV4177	tandem duplication	185,030	Chr4	120,642,321	120,827,352	Liu GE, Hou Y, Zhu B, Cardone MF, Jiang L, Cellamare A, Mitra A, Alexander LJ, Coutinho LL, Dell'Aquila ME, Gasbarre LC, Lacalandra G, Li RW, Matukumalli LK, Nonneman D, Regitano LC, Smith TP, Song J, Sonstegard TS, Van Tassell CP, Ventura M, Eichler EE, McDaneld TG, Keele JW 2010	Chr4	120,641,553	120,820,477
INRA_BovSV4178	tandem duplication	185,041	Chr4	120,642,321	120,827,363	Liu GE, Hou Y, Zhu B, Cardone MF, Jiang L, Cellamare A, Mitra A, Alexander LJ, Coutinho LL, Dell'Aquila ME, Gasbarre LC, Lacalandra G, Li RW, Matukumalli LK, Nonneman D, Regitano LC, Smith TP, Song J, Sonstegard TS, Van Tassell CP, Ventura M, Eichler EE, McDaneld TG, Keele JW 2010	Chr4	120,642,370	120,828,948
INRA_BovSV4178	tandem duplication	185,041	Chr4	120,642,321	120,827,363	Bickhart DM, Hou Y, Schroeder SG, Alkan C, Cardone MF, Matukumalli LK, Song J, Schnabel RD, Ventura M, Taylor JF, Garcia JF, Van Tassell CP, Sonstegard TS, Eichler EE, Liu GE 2012	Chr4	120,642,370	120,828,948
INRA_BovSV4178	tandem duplication	185,041	Chr4	120,642,321	120,827,363	Liu GE, Hou Y, Zhu B, Cardone MF, Jiang L, Cellamare A, Mitra A, Alexander LJ, Coutinho LL, Dell'Aquila ME, Gasbarre LC, Lacalandra G, Li RW, Matukumalli LK, Nonneman D, Regitano LC, Smith TP, Song J, Sonstegard TS, Van Tassell CP, Ventura M, Eichler EE, McDaneld TG, Keele JW 2010	Chr4	120,641,553	120,820,477
INRA_BovSV1917	deletion	2,732	Chr5	13,081,388	13,084,121	Shin DH, Lee HJ, Cho S, Kim HJ, Hwang JY, Lee CK, Jeong J, Yoon D, Kim H 2014	Chr5	13,081,431	13,084,173
INRA_BovSV4205	tandem duplication	22,047	Chr5	44,425,599	44,447,647	Bickhart DM, Hou Y, Schroeder SG, Alkan C, Cardone MF, Matukumalli LK, Song J, Schnabel RD, Ventura M, Taylor JF, Garcia JF, Van Tassell CP, Sonstegard TS, Eichler EE, Liu GE 2012	Chr5	44,431,699	44,447,612	INRA_BovSV4205
INRA_BovSV1974	deletion	112,701	Chr5	44,432,145	44,544,847	Bickhart DM, Hou Y, Schroeder SG, Alkan C, Cardone MF, Matukumalli LK, Song J, Schnabel RD, Ventura M, Taylor JF, Garcia JF, Van Tassell CP, Sonstegard TS, Eichler EE, Liu GE 2012	Chr5	44,430,520	44,538,374
INRA_BovSV1974	deletion	112,701	Chr5	44,432,145	44,544,847	Bickhart DM, Hou Y, Schroeder SG, Alkan C, Cardone MF, Matukumalli LK, Song J, Schnabel RD, Ventura M, Taylor JF, Garcia JF, Van Tassell CP, Sonstegard TS, Eichler EE, Liu GE 2012	Chr5	44,430,520	44,538,468
INRA_BovSV1977	deletion	90,164	Chr5	44,438,995	44,529,160	Bickhart DM, Hou Y, Schroeder SG, Alkan C, Cardone MF, Matukumalli LK, Song J, Schnabel RD, Ventura M, Taylor JF, Garcia JF, Van Tassell CP, Sonstegard TS, Eichler EE, Liu GE 2012	Chr5	44,432,239	44,520,216	INRA_BovSV1977
INRA_BovSV1977	deletion	90,164	Chr5	44,438,995	44,529,160	Bickhart DM, Hou Y, Schroeder SG, Alkan C, Cardone MF, Matukumalli LK, Song J, Schnabel RD, Ventura M, Taylor JF, Garcia JF, Van Tassell CP, Sonstegard TS, Eichler EE, Liu GE 2012	Chr5	44,430,520	44,538,374	INRA_BovSV1977
INRA_BovSV1977	deletion	90,164	Chr5	44,438,995	44,529,160	Bickhart DM, Hou Y, Schroeder SG, Alkan C, Cardone MF, Matukumalli LK, Song J, Schnabel RD, Ventura M, Taylor JF, Garcia JF, Van Tassell CP, Sonstegard TS, Eichler EE, Liu GE 2012	Chr5	44,430,520	44,538,468	INRA_BovSV1977
INRA_BovSV4211	tandem duplication	90,139	Chr5	44,439,277	44,529,417	Bickhart DM, Hou Y, Schroeder SG, Alkan C, Cardone MF, Matukumalli LK, Song J, Schnabel RD, Ventura M, Taylor JF, Garcia JF, Van Tassell CP, Sonstegard TS, Eichler EE, Liu GE 2012	Chr5	44,432,239	44,520,216	INRA_BovSV4211
INRA_BovSV4211	tandem duplication	90,139	Chr5	44,439,277	44,529,417	Bickhart DM, Hou Y, Schroeder SG, Alkan C, Cardone MF, Matukumalli LK, Song J, Schnabel RD, Ventura M, Taylor JF, Garcia JF, Van Tassell CP, Sonstegard TS, Eichler EE, Liu GE 2012	Chr5	44,430,520	44,538,374	INRA_BovSV4211
INRA_BovSV4211	tandem duplication	90,139	Chr5	44,439,277	44,529,417	Bickhart DM, Hou Y, Schroeder SG, Alkan C, Cardone MF, Matukumalli LK, Song J, Schnabel RD, Ventura M, Taylor JF, Garcia JF, Van Tassell CP, Sonstegard TS, Eichler EE, Liu GE 2012	Chr5	44,430,520	44,538,468	INRA_BovSV4211
INRA_BovSV2022	deletion	271,856	Chr5	58,991,756	59,263,613	Hou Y, Liu GE, Bickhart DM, Matukumalli LK, Li C, Song J, Gasbarre LC, Van Tassell CP, Sonstegard TS 2011b	Chr5	58,986,333	59,258,146
INRA_BovSV2022	deletion	271,856	Chr5	58,991,756	59,263,613	Liu GE, Hou Y, Zhu B, Cardone MF, Jiang L, Cellamare A, Mitra A, Alexander LJ, Coutinho LL, Dell'Aquila ME, Gasbarre LC, Lacalandra G, Li RW, Matukumalli LK, Nonneman D, Regitano LC, Smith TP, Song J, Sonstegard TS, Van Tassell CP, Ventura M, Eichler EE, McDaneld TG, Keele JW 2010	Chr5	58,986,333	59,258,146
INRA_BovSV2022	deletion	271,856	Chr5	58,991,756	59,263,613	Hou Y, Liu GE, Bickhart DM, Cardone MF, Wang K, Kim ES, Matukumalli LK, Ventura M, Song J, VanRaden PM, Sonstegard TS, Van Tassell CP 2011	Chr5	58,986,333	59,258,146
INRA_BovSV2022	deletion	271,856	Chr5	58,991,756	59,263,613	Bickhart DM, Hou Y, Schroeder SG, Alkan C, Cardone MF, Matukumalli LK, Song J, Schnabel RD, Ventura M, Taylor JF, Garcia JF, Van Tassell CP, Sonstegard TS, Eichler EE, Liu GE 2012	Chr5	58,986,333	59,258,146
INRA_BovSV2023	deletion	271,858	Chr5	58,993,330	59,265,189	Hou Y, Liu GE, Bickhart DM, Matukumalli LK, Li C, Song J, Gasbarre LC, Van Tassell CP, Sonstegard TS 2011b	Chr5	58,986,333	59,258,146
INRA_BovSV2023	deletion	271,858	Chr5	58,993,330	59,265,189	Liu GE, Hou Y, Zhu B, Cardone MF, Jiang L, Cellamare A, Mitra A, Alexander LJ, Coutinho LL, Dell'Aquila ME, Gasbarre LC, Lacalandra G, Li RW, Matukumalli LK, Nonneman D, Regitano LC, Smith TP, Song J, Sonstegard TS, Van Tassell CP, Ventura M, Eichler EE, McDaneld TG, Keele JW 2010	Chr5	58,986,333	59,258,146
INRA_BovSV2023	deletion	271,858	Chr5	58,993,330	59,265,189	Hou Y, Liu GE, Bickhart DM, Cardone MF, Wang K, Kim ES, Matukumalli LK, Ventura M, Song J, VanRaden PM, Sonstegard TS, Van Tassell CP 2011	Chr5	58,986,333	59,258,146
INRA_BovSV2023	deletion	271,858	Chr5	58,993,330	59,265,189	Bickhart DM, Hou Y, Schroeder SG, Alkan C, Cardone MF, Matukumalli LK, Song J, Schnabel RD, Ventura M, Taylor JF, Garcia JF, Van Tassell CP, Sonstegard TS, Eichler EE, Liu GE 2012	Chr5	58,986,333	59,258,146
INRA_BovSV2020	deletion	204	Chr5	59,710,499	59,710,704	Shin DH, Lee HJ, Cho S, Kim HJ, Hwang JY, Lee CK, Jeong J, Yoon D, Kim H 2014	Chr5	59,710,492	59,710,697
INRA_BovSV2027	deletion	58,895	Chr5	59,847,749	59,906,645	Hou Y, Liu GE, Bickhart DM, Matukumalli LK, Li C, Song J, Gasbarre LC, Van Tassell CP, Sonstegard TS 2011b	Chr5	59,849,873	59,914,633	INRA_BovSV2027
INRA_BovSV2027	deletion	58,895	Chr5	59,847,749	59,906,645	Hou Y, Liu GE, Bickhart DM, Cardone MF, Wang K, Kim ES, Matukumalli LK, Ventura M, Song J, VanRaden PM, Sonstegard TS, Van Tassell CP 2011	Chr5	59,849,873	59,914,633	INRA_BovSV2027
INRA_BovSV2055	deletion	697	Chr5	75,294,433	75,295,131	Shin DH, Lee HJ, Cho S, Kim HJ, Hwang JY, Lee CK, Jeong J, Yoon D, Kim H 2014	Chr5	75,294,307	75,295,037
INRA_BovSV2077	deletion	2,504	Chr5	92,425,604	92,428,109	Shin DH, Lee HJ, Cho S, Kim HJ, Hwang JY, Lee CK, Jeong J, Yoon D, Kim H 2014	Chr5	92,425,499	92,428,133
INRA_BovSV2115	deletion	77,994	Chr5	99,699,532	99,777,527	Bickhart DM, Hou Y, Schroeder SG, Alkan C, Cardone MF, Matukumalli LK, Song J, Schnabel RD, Ventura M, Taylor JF, Garcia JF, Van Tassell CP, Sonstegard TS, Eichler EE, Liu GE 2012	Chr5	99,695,995	99,767,911
INRA_BovSV2183	deletion	1,211,056	Chr6	5,356,757	6,567,814	Liu GE, Hou Y, Zhu B, Cardone MF, Jiang L, Cellamare A, Mitra A, Alexander LJ, Coutinho LL, Dell'Aquila ME, Gasbarre LC, Lacalandra G, Li RW, Matukumalli LK, Nonneman D, Regitano LC, Smith TP, Song J, Sonstegard TS, Van Tassell CP, Ventura M, Eichler EE, McDaneld TG, Keele JW 2010	Chr6	5,361,285	6,569,572	INRA_BovSV2183
INRA_BovSV2184	deletion	1,211,054	Chr6	5,356,758	6,567,813	Liu GE, Hou Y, Zhu B, Cardone MF, Jiang L, Cellamare A, Mitra A, Alexander LJ, Coutinho LL, Dell'Aquila ME, Gasbarre LC, Lacalandra G, Li RW, Matukumalli LK, Nonneman D, Regitano LC, Smith TP, Song J, Sonstegard TS, Van Tassell CP, Ventura M, Eichler EE, McDaneld TG, Keele JW 2010	Chr6	5,361,285	6,569,572
INRA_BovSV2185	deletion	1,211,057	Chr6	5,356,764	6,567,822	Liu GE, Hou Y, Zhu B, Cardone MF, Jiang L, Cellamare A, Mitra A, Alexander LJ, Coutinho LL, Dell'Aquila ME, Gasbarre LC, Lacalandra G, Li RW, Matukumalli LK, Nonneman D, Regitano LC, Smith TP, Song J, Sonstegard TS, Van Tassell CP, Ventura M, Eichler EE, McDaneld TG, Keele JW 2010	Chr6	5,361,285	6,569,572	INRA_BovSV2185
INRA_BovSV2186	deletion	1,211,056	Chr6	5,356,765	6,567,822	Liu GE, Hou Y, Zhu B, Cardone MF, Jiang L, Cellamare A, Mitra A, Alexander LJ, Coutinho LL, Dell'Aquila ME, Gasbarre LC, Lacalandra G, Li RW, Matukumalli LK, Nonneman D, Regitano LC, Smith TP, Song J, Sonstegard TS, Van Tassell CP, Ventura M, Eichler EE, McDaneld TG, Keele JW 2010	Chr6	5,361,285	6,569,572	INRA_BovSV2186
INRA_BovSV2187	deletion	1,211,057	Chr6	5,356,765	6,567,823	Liu GE, Hou Y, Zhu B, Cardone MF, Jiang L, Cellamare A, Mitra A, Alexander LJ, Coutinho LL, Dell'Aquila ME, Gasbarre LC, Lacalandra G, Li RW, Matukumalli LK, Nonneman D, Regitano LC, Smith TP, Song J, Sonstegard TS, Van Tassell CP, Ventura M, Eichler EE, McDaneld TG, Keele JW 2010	Chr6	5,361,285	6,569,572	INRA_BovSV2187
INRA_BovSV2188	deletion	1,211,054	Chr6	5,356,766	6,567,821	Liu GE, Hou Y, Zhu B, Cardone MF, Jiang L, Cellamare A, Mitra A, Alexander LJ, Coutinho LL, Dell'Aquila ME, Gasbarre LC, Lacalandra G, Li RW, Matukumalli LK, Nonneman D, Regitano LC, Smith TP, Song J, Sonstegard TS, Van Tassell CP, Ventura M, Eichler EE, McDaneld TG, Keele JW 2010	Chr6	5,361,285	6,569,572
INRA_BovSV4308	tandem duplication	1,211,053	Chr6	5,356,767	6,567,821	Liu GE, Hou Y, Zhu B, Cardone MF, Jiang L, Cellamare A, Mitra A, Alexander LJ, Coutinho LL, Dell'Aquila ME, Gasbarre LC, Lacalandra G, Li RW, Matukumalli LK, Nonneman D, Regitano LC, Smith TP, Song J, Sonstegard TS, Van Tassell CP, Ventura M, Eichler EE, McDaneld TG, Keele JW 2010	Chr6	5,361,285	6,569,572	INRA_BovSV4308
INRA_BovSV4309	tandem duplication	1,211,023	Chr6	5,356,796	6,567,820	Liu GE, Hou Y, Zhu B, Cardone MF, Jiang L, Cellamare A, Mitra A, Alexander LJ, Coutinho LL, Dell'Aquila ME, Gasbarre LC, Lacalandra G, Li RW, Matukumalli LK, Nonneman D, Regitano LC, Smith TP, Song J, Sonstegard TS, Van Tassell CP, Ventura M, Eichler EE, McDaneld TG, Keele JW 2010	Chr6	5,361,285	6,569,572	INRA_BovSV4309
INRA_BovSV4310	tandem duplication	1,211,033	Chr6	5,356,796	6,567,830	Liu GE, Hou Y, Zhu B, Cardone MF, Jiang L, Cellamare A, Mitra A, Alexander LJ, Coutinho LL, Dell'Aquila ME, Gasbarre LC, Lacalandra G, Li RW, Matukumalli LK, Nonneman D, Regitano LC, Smith TP, Song J, Sonstegard TS, Van Tassell CP, Ventura M, Eichler EE, McDaneld TG, Keele JW 2010	Chr6	5,361,285	6,569,572	INRA_BovSV4310
INRA_BovSV4312	tandem duplication	1,211,034	Chr6	5,356,796	6,567,831	Liu GE, Hou Y, Zhu B, Cardone MF, Jiang L, Cellamare A, Mitra A, Alexander LJ, Coutinho LL, Dell'Aquila ME, Gasbarre LC, Lacalandra G, Li RW, Matukumalli LK, Nonneman D, Regitano LC, Smith TP, Song J, Sonstegard TS, Van Tassell CP, Ventura M, Eichler EE, McDaneld TG, Keele JW 2010	Chr6	5,361,285	6,569,572	INRA_BovSV4312
INRA_BovSV2295	deletion	2,380	Chr6	59,741,459	59,743,840	Shin DH, Lee HJ, Cho S, Kim HJ, Hwang JY, Lee CK, Jeong J, Yoon D, Kim H 2014	Chr6	59,741,566	59,744,014
INRA_BovSV4355	tandem duplication	24,997	Chr7	4,869,680	4,894,678	Bickhart DM, Hou Y, Schroeder SG, Alkan C, Cardone MF, Matukumalli LK, Song J, Schnabel RD, Ventura M, Taylor JF, Garcia JF, Van Tassell CP, Sonstegard TS, Eichler EE, Liu GE 2012	Chr7	4,868,959	4,903,144	INRA_BovSV4355
INRA_BovSV2434	deletion	25,032	Chr7	4,869,680	4,894,713	Bickhart DM, Hou Y, Schroeder SG, Alkan C, Cardone MF, Matukumalli LK, Song J, Schnabel RD, Ventura M, Taylor JF, Garcia JF, Van Tassell CP, Sonstegard TS, Eichler EE, Liu GE 2012	Chr7	4,868,959	4,903,144	INRA_BovSV2434
INRA_BovSV2464	deletion	689,699	Chr7	10,197,137	10,886,837	Shin DH, Lee HJ, Cho S, Kim HJ, Hwang JY, Lee CK, Jeong J, Yoon D, Kim H 2014	Chr7	10,204,714	10,894,330	INRA_BovSV2464
INRA_BovSV2465	deletion	689,703	Chr7	10,197,521	10,887,225	Shin DH, Lee HJ, Cho S, Kim HJ, Hwang JY, Lee CK, Jeong J, Yoon D, Kim H 2014	Chr7	10,204,714	10,894,330	INRA_BovSV2465
INRA_BovSV2466	deletion	689,701	Chr7	10,197,733	10,887,435	Shin DH, Lee HJ, Cho S, Kim HJ, Hwang JY, Lee CK, Jeong J, Yoon D, Kim H 2014	Chr7	10,204,714	10,894,330	INRA_BovSV2466
INRA_BovSV2467	deletion	689,552	Chr7	10,203,945	10,893,498	Shin DH, Lee HJ, Cho S, Kim HJ, Hwang JY, Lee CK, Jeong J, Yoon D, Kim H 2014	Chr7	10,204,714	10,894,330	INRA_BovSV2467
INRA_BovSV2468	deletion	689,559	Chr7	10,205,026	10,894,586	Shin DH, Lee HJ, Cho S, Kim HJ, Hwang JY, Lee CK, Jeong J, Yoon D, Kim H 2014	Chr7	10,204,714	10,894,330	INRA_BovSV2468
INRA_BovSV2504	deletion	689,585	Chr7	10,205,902	10,895,488	Shin DH, Lee HJ, Cho S, Kim HJ, Hwang JY, Lee CK, Jeong J, Yoon D, Kim H 2014	Chr7	10,204,714	10,894,330	INRA_BovSV2504
INRA_BovSV4368	tandem duplication	689,583	Chr7	10,206,445	10,896,029	Shin DH, Lee HJ, Cho S, Kim HJ, Hwang JY, Lee CK, Jeong J, Yoon D, Kim H 2014	Chr7	10,204,714	10,894,330	INRA_BovSV4368
INRA_BovSV2469	deletion	691,344	Chr7	10,229,686	10,921,031	Shin DH, Lee HJ, Cho S, Kim HJ, Hwang JY, Lee CK, Jeong J, Yoon D, Kim H 2014	Chr7	10,230,870	10,922,236		validated
INRA_BovSV2470	deletion	691,333	Chr7	10,231,064	10,922,398	Shin DH, Lee HJ, Cho S, Kim HJ, Hwang JY, Lee CK, Jeong J, Yoon D, Kim H 2014	Chr7	10,230,870	10,922,236
INRA_BovSV2471	deletion	691,352	Chr7	10,232,536	10,923,889	Shin DH, Lee HJ, Cho S, Kim HJ, Hwang JY, Lee CK, Jeong J, Yoon D, Kim H 2014	Chr7	10,230,870	10,922,236
INRA_BovSV2505	deletion	691,908	Chr7	10,234,373	10,926,282	Shin DH, Lee HJ, Cho S, Kim HJ, Hwang JY, Lee CK, Jeong J, Yoon D, Kim H 2014	Chr7	10,230,870	10,922,236
INRA_BovSV2634	deletion	32,933	Chr7	70,581,454	70,614,388	Bickhart DM, Hou Y, Schroeder SG, Alkan C, Cardone MF, Matukumalli LK, Song J, Schnabel RD, Ventura M, Taylor JF, Garcia JF, Van Tassell CP, Sonstegard TS, Eichler EE, Liu GE 2012	Chr7	70,587,668	70,612,001	INRA_BovSV2634
INRA_BovSV2634	deletion	32,933	Chr7	70,581,454	70,614,388	Bickhart DM, Hou Y, Schroeder SG, Alkan C, Cardone MF, Matukumalli LK, Song J, Schnabel RD, Ventura M, Taylor JF, Garcia JF, Van Tassell CP, Sonstegard TS, Eichler EE, Liu GE 2012	Chr7	70,580,669	70,612,001	INRA_BovSV2634
INRA_BovSV2634	deletion	32,933	Chr7	70,581,454	70,614,388	Bickhart DM, Hou Y, Schroeder SG, Alkan C, Cardone MF, Matukumalli LK, Song J, Schnabel RD, Ventura M, Taylor JF, Garcia JF, Van Tassell CP, Sonstegard TS, Eichler EE, Liu GE 2012	Chr7	70,583,669	70,612,001	INRA_BovSV2634
INRA_BovSV2634	deletion	32,933	Chr7	70,581,454	70,614,388	Bickhart DM, Hou Y, Schroeder SG, Alkan C, Cardone MF, Matukumalli LK, Song J, Schnabel RD, Ventura M, Taylor JF, Garcia JF, Van Tassell CP, Sonstegard TS, Eichler EE, Liu GE 2012	Chr7	70,581,669	70,612,001	INRA_BovSV2634
INRA_BovSV2635	deletion	32,578	Chr7	70,582,793	70,615,372	Bickhart DM, Hou Y, Schroeder SG, Alkan C, Cardone MF, Matukumalli LK, Song J, Schnabel RD, Ventura M, Taylor JF, Garcia JF, Van Tassell CP, Sonstegard TS, Eichler EE, Liu GE 2012	Chr7	70,587,668	70,612,001	INRA_BovSV2635
INRA_BovSV2635	deletion	32,578	Chr7	70,582,793	70,615,372	Bickhart DM, Hou Y, Schroeder SG, Alkan C, Cardone MF, Matukumalli LK, Song J, Schnabel RD, Ventura M, Taylor JF, Garcia JF, Van Tassell CP, Sonstegard TS, Eichler EE, Liu GE 2012	Chr7	70,580,669	70,612,001	INRA_BovSV2635
INRA_BovSV2635	deletion	32,578	Chr7	70,582,793	70,615,372	Bickhart DM, Hou Y, Schroeder SG, Alkan C, Cardone MF, Matukumalli LK, Song J, Schnabel RD, Ventura M, Taylor JF, Garcia JF, Van Tassell CP, Sonstegard TS, Eichler EE, Liu GE 2012	Chr7	70,583,669	70,612,001	INRA_BovSV2635
INRA_BovSV2635	deletion	32,578	Chr7	70,582,793	70,615,372	Bickhart DM, Hou Y, Schroeder SG, Alkan C, Cardone MF, Matukumalli LK, Song J, Schnabel RD, Ventura M, Taylor JF, Garcia JF, Van Tassell CP, Sonstegard TS, Eichler EE, Liu GE 2012	Chr7	70,581,669	70,612,001	INRA_BovSV2635
INRA_BovSV4433	tandem duplication	32,472	Chr7	70,583,413	70,615,886	Bickhart DM, Hou Y, Schroeder SG, Alkan C, Cardone MF, Matukumalli LK, Song J, Schnabel RD, Ventura M, Taylor JF, Garcia JF, Van Tassell CP, Sonstegard TS, Eichler EE, Liu GE 2012	Chr7	70,587,668	70,612,001	INRA_BovSV4433
INRA_BovSV4433	tandem duplication	32,472	Chr7	70,583,413	70,615,886	Bickhart DM, Hou Y, Schroeder SG, Alkan C, Cardone MF, Matukumalli LK, Song J, Schnabel RD, Ventura M, Taylor JF, Garcia JF, Van Tassell CP, Sonstegard TS, Eichler EE, Liu GE 2012	Chr7	70,580,669	70,612,001	INRA_BovSV4433
INRA_BovSV4433	tandem duplication	32,472	Chr7	70,583,413	70,615,886	Bickhart DM, Hou Y, Schroeder SG, Alkan C, Cardone MF, Matukumalli LK, Song J, Schnabel RD, Ventura M, Taylor JF, Garcia JF, Van Tassell CP, Sonstegard TS, Eichler EE, Liu GE 2012	Chr7	70,583,669	70,612,001	INRA_BovSV4433
INRA_BovSV4433	tandem duplication	32,472	Chr7	70,583,413	70,615,886	Bickhart DM, Hou Y, Schroeder SG, Alkan C, Cardone MF, Matukumalli LK, Song J, Schnabel RD, Ventura M, Taylor JF, Garcia JF, Van Tassell CP, Sonstegard TS, Eichler EE, Liu GE 2012	Chr7	70,581,669	70,612,001	INRA_BovSV4433
INRA_BovSV2719	deletion	3,135	Chr8	4,063,151	4,066,287	Shin DH, Lee HJ, Cho S, Kim HJ, Hwang JY, Lee CK, Jeong J, Yoon D, Kim H 2014	Chr8	4,063,159	4,066,296		validated
INRA_BovSV4468	tandem duplication	59,996	Chr8	7,098,968	7,158,965	Bickhart DM, Hou Y, Schroeder SG, Alkan C, Cardone MF, Matukumalli LK, Song J, Schnabel RD, Ventura M, Taylor JF, Garcia JF, Van Tassell CP, Sonstegard TS, Eichler EE, Liu GE 2012	Chr8	7,097,858	7,165,253	INRA_BovSV4468
INRA_BovSV4468	tandem duplication	59,996	Chr8	7,098,968	7,158,965	Bickhart DM, Hou Y, Schroeder SG, Alkan C, Cardone MF, Matukumalli LK, Song J, Schnabel RD, Ventura M, Taylor JF, Garcia JF, Van Tassell CP, Sonstegard TS, Eichler EE, Liu GE 2012	Chr8	7,097,858	7,162,404	INRA_BovSV4468
INRA_BovSV2725	deletion	60,018	Chr8	7,099,774	7,159,793	Bickhart DM, Hou Y, Schroeder SG, Alkan C, Cardone MF, Matukumalli LK, Song J, Schnabel RD, Ventura M, Taylor JF, Garcia JF, Van Tassell CP, Sonstegard TS, Eichler EE, Liu GE 2012	Chr8	7,097,858	7,165,253	INRA_BovSV2725
INRA_BovSV2725	deletion	60,018	Chr8	7,099,774	7,159,793	Bickhart DM, Hou Y, Schroeder SG, Alkan C, Cardone MF, Matukumalli LK, Song J, Schnabel RD, Ventura M, Taylor JF, Garcia JF, Van Tassell CP, Sonstegard TS, Eichler EE, Liu GE 2012	Chr8	7,097,858	7,162,404	INRA_BovSV2725
INRA_BovSV4498	tandem duplication	75,326	Chr8	23,021,581	23,096,908	Bickhart DM, Hou Y, Schroeder SG, Alkan C, Cardone MF, Matukumalli LK, Song J, Schnabel RD, Ventura M, Taylor JF, Garcia JF, Van Tassell CP, Sonstegard TS, Eichler EE, Liu GE 2012	Chr8	23,017,000	23,102,694
INRA_BovSV2781	deletion	1,083	Chr8	30,926,934	30,928,018	Shin DH, Lee HJ, Cho S, Kim HJ, Hwang JY, Lee CK, Jeong J, Yoon D, Kim H 2014	Chr8	30,926,831	30,927,916
INRA_BovSV4509	tandem duplication	69,269	Chr8	60,493,915	60,563,185	Bickhart DM, Hou Y, Schroeder SG, Alkan C, Cardone MF, Matukumalli LK, Song J, Schnabel RD, Ventura M, Taylor JF, Garcia JF, Van Tassell CP, Sonstegard TS, Eichler EE, Liu GE 2012	Chr8	60,500,909	60,563,651	INRA_BovSV4509
INRA_BovSV4511	tandem duplication	68,950	Chr8	60,496,338	60,565,289	Bickhart DM, Hou Y, Schroeder SG, Alkan C, Cardone MF, Matukumalli LK, Song J, Schnabel RD, Ventura M, Taylor JF, Garcia JF, Van Tassell CP, Sonstegard TS, Eichler EE, Liu GE 2012	Chr8	60,500,909	60,563,651	INRA_BovSV4511
INRA_BovSV2831	deletion	68,962	Chr8	60,496,412	60,565,375	Bickhart DM, Hou Y, Schroeder SG, Alkan C, Cardone MF, Matukumalli LK, Song J, Schnabel RD, Ventura M, Taylor JF, Garcia JF, Van Tassell CP, Sonstegard TS, Eichler EE, Liu GE 2012	Chr8	60,500,909	60,563,651	INRA_BovSV2831
INRA_BovSV2868	deletion	242,609	Chr8	70,938,967	71,181,577	Hou Y, Liu GE, Bickhart DM, Cardone MF, Wang K, Kim ES, Matukumalli LK, Ventura M, Song J, VanRaden PM, Sonstegard TS, Van Tassell CP 2011	Chr8	70,948,618	71,191,374	INRA_BovSV2868
INRA_BovSV2868	deletion	242,609	Chr8	70,938,967	71,181,577	Liu GE, Hou Y, Zhu B, Cardone MF, Jiang L, Cellamare A, Mitra A, Alexander LJ, Coutinho LL, Dell'Aquila ME, Gasbarre LC, Lacalandra G, Li RW, Matukumalli LK, Nonneman D, Regitano LC, Smith TP, Song J, Sonstegard TS, Van Tassell CP, Ventura M, Eichler EE, McDaneld TG, Keele JW 2010	Chr8	70,948,618	71,191,374	INRA_BovSV2868
INRA_BovSV2857	deletion	242,607	Chr8	70,938,969	71,181,577	Hou Y, Liu GE, Bickhart DM, Cardone MF, Wang K, Kim ES, Matukumalli LK, Ventura M, Song J, VanRaden PM, Sonstegard TS, Van Tassell CP 2011	Chr8	70,948,618	71,191,374
INRA_BovSV2857	deletion	242,607	Chr8	70,938,969	71,181,577	Liu GE, Hou Y, Zhu B, Cardone MF, Jiang L, Cellamare A, Mitra A, Alexander LJ, Coutinho LL, Dell'Aquila ME, Gasbarre LC, Lacalandra G, Li RW, Matukumalli LK, Nonneman D, Regitano LC, Smith TP, Song J, Sonstegard TS, Van Tassell CP, Ventura M, Eichler EE, McDaneld TG, Keele JW 2010	Chr8	70,948,618	71,191,374
INRA_BovSV2858	deletion	242,610	Chr8	70,940,593	71,183,204	Hou Y, Liu GE, Bickhart DM, Cardone MF, Wang K, Kim ES, Matukumalli LK, Ventura M, Song J, VanRaden PM, Sonstegard TS, Van Tassell CP 2011	Chr8	70,948,618	71,191,374		validated
INRA_BovSV2858	deletion	242,610	Chr8	70,940,593	71,183,204	Liu GE, Hou Y, Zhu B, Cardone MF, Jiang L, Cellamare A, Mitra A, Alexander LJ, Coutinho LL, Dell'Aquila ME, Gasbarre LC, Lacalandra G, Li RW, Matukumalli LK, Nonneman D, Regitano LC, Smith TP, Song J, Sonstegard TS, Van Tassell CP, Ventura M, Eichler EE, McDaneld TG, Keele JW 2010	Chr8	70,948,618	71,191,374		validated
INRA_BovSV4539	tandem duplication	242,556	Chr8	70,945,739	71,188,296	Hou Y, Liu GE, Bickhart DM, Cardone MF, Wang K, Kim ES, Matukumalli LK, Ventura M, Song J, VanRaden PM, Sonstegard TS, Van Tassell CP 2011	Chr8	70,948,618	71,191,374	INRA_BovSV4539
INRA_BovSV4539	tandem duplication	242,556	Chr8	70,945,739	71,188,296	Liu GE, Hou Y, Zhu B, Cardone MF, Jiang L, Cellamare A, Mitra A, Alexander LJ, Coutinho LL, Dell'Aquila ME, Gasbarre LC, Lacalandra G, Li RW, Matukumalli LK, Nonneman D, Regitano LC, Smith TP, Song J, Sonstegard TS, Van Tassell CP, Ventura M, Eichler EE, McDaneld TG, Keele JW 2010	Chr8	70,948,618	71,191,374	INRA_BovSV4539
INRA_BovSV2950	deletion	2,063	Chr9	3,637,245	3,639,309	Shin DH, Lee HJ, Cho S, Kim HJ, Hwang JY, Lee CK, Jeong J, Yoon D, Kim H 2014	Chr9	3,637,318	3,639,387
INRA_BovSV3119	deletion	1,407	Chr9	99,252,764	99,254,172	Shin DH, Lee HJ, Cho S, Kim HJ, Hwang JY, Lee CK, Jeong J, Yoon D, Kim H 2014	Chr9	99,252,788	99,254,197
INRA_BovSV3276	deletion	259,560	ChrX	84,062,029	84,321,590	Liu GE, Hou Y, Zhu B, Cardone MF, Jiang L, Cellamare A, Mitra A, Alexander LJ, Coutinho LL, Dell'Aquila ME, Gasbarre LC, Lacalandra G, Li RW, Matukumalli LK, Nonneman D, Regitano LC, Smith TP, Song J, Sonstegard TS, Van Tassell CP, Ventura M, Eichler EE, McDaneld TG, Keele JW 2010	ChrX	84,055,067	84,316,585
INRA_BovSV3277	deletion	259,560	ChrX	84,062,071	84,321,632	Liu GE, Hou Y, Zhu B, Cardone MF, Jiang L, Cellamare A, Mitra A, Alexander LJ, Coutinho LL, Dell'Aquila ME, Gasbarre LC, Lacalandra G, Li RW, Matukumalli LK, Nonneman D, Regitano LC, Smith TP, Song J, Sonstegard TS, Van Tassell CP, Ventura M, Eichler EE, McDaneld TG, Keele JW 2010	ChrX	84,055,067	84,316,585
