# Supplementary material for: Genome-Wide Study of Structural Variants in Bovine Holstein, Montbéliarde and Normande Dairy Breeds
Source: PLoS One. 2015 Aug 28;10(8):e0135931. doi: 10.1371/journal.pone.0135931 (PMC4552564; doi:10.1371/journal.pone.0135931)
Supplement: S6 Table — List of genes located within or overlapped with SV regions. (XLSX) [file pone.0135931.s006.xlsx]

## Sheet: sheet1
S6 Table: Gene content in putative SV regions
sv code	sv type	sv length	sv bta	sv start	sv end	Impact	Gene	BTA	gene_starnd	gene_start	gene_end	gene2/exon	gene2/exon_strand	gene2/exon_start	gene2/exon_bta	gene2/exon_end
INRA_BovSV6249	deletion	46,653	Chr11	1,840,408	1,887,062	SV BPs are located in 2 different genes	ENSBTAG00000034586	Chr11	1	1,821,486	1,846,701	ENSBTAG00000034657	1	Chr11	1,886,690	1,891,332
INRA_BovSV171	inversion	25,821	Chr11	3,790,011	3,815,833	SV BPs are located in 2 different genes	ENSBTAG00000014873	Chr11	-1	3,758,860	3,793,358	ENSBTAG00000010388	-1	Chr11	3,810,019	3,926,273
INRA_BovSV884	deletion	2,705,837	Chr28	1,688,518	4,394,356	SV BPs are located in 2 different genes	ENSBTAG00000048153	Chr28	1	1,681,116	1,764,828	ENSBTAG00000025021	1	Chr28	4,121,685	4,483,004
INRA_BovSV885	deletion	2,716,746	Chr28	1,747,497	4,464,244	SV BPs are located in 2 different genes	ENSBTAG00000048153	Chr28	1	1,681,116	1,764,828	ENSBTAG00000025021	1	Chr28	4,121,685	4,483,004
INRA_BovSV3407	tandem duplication	2,683,470	Chr28	1,736,195	4,419,666	SV BPs are located in 2 different genes	ENSBTAG00000048153	Chr28	1	1,681,116	1,764,828	ENSBTAG00000025021	1	Chr28	4,121,685	4,483,004
INRA_BovSV3392	tandem duplication	2,683,339	Chr28	1,731,411	4,414,751	SV BPs are located in 2 different genes	ENSBTAG00000048153	Chr28	1	1,681,116	1,764,828	ENSBTAG00000025021	1	Chr28	4,121,685	4,483,004
INRA_BovSV3914	inversion	160,680	ChrX	4,356,979	4,517,642	SV BPs are located in 2 different genes	ENSBTAG00000038497	ChrX	1	4,355,493	4,387,239	ENSBTAG00000048187	1	ChrX	4,517,300	4,518,975
INRA_BovSV5096	deletion	118,823	Chr16	4,827,627	4,946,451	SV BPs are located in 2 different genes	ENSBTAG00000009876	Chr16	1	4,785,229	4,831,852	ENSBTAG00000039196	1	Chr16	4,939,775	4,950,977
INRA_BovSV395	tandem duplication	118,810	Chr16	4,826,803	4,945,614	SV BPs are located in 2 different genes	ENSBTAG00000009876	Chr16	1	4,785,229	4,831,852	ENSBTAG00000039196	1	Chr16	4,939,775	4,950,977
INRA_BovSV1274	inversion	301,588	Chr27	5,124,910	5,426,499	SV BPs are located in 2 different genes	ENSBTAG00000027225	Chr27	1	5,124,123	5,125,987	ENSBTAG00000047284	1	Chr27	5,425,378	5,427,298
INRA_BovSV1275	inversion	256,856	Chr27	5,227,229	5,484,086	SV BPs are located in 2 different genes	ENSBTAG00000039856	Chr27	1	5,221,877	5,227,956	ENSBTAG00000033545	1	Chr27	5,483,408	5,539,158
INRA_BovSV735	deletion	137,392	Chr27	5,426,819	5,564,212	SV BPs are located in 2 different genes	ENSBTAG00000047284	Chr27	-1	5,425,378	5,427,298	ENSBTAG00000034954	-1	Chr27	5,560,976	5,564,586
INRA_BovSV407	tandem duplication	407,731	Chr16	5,547,711	5,955,443	SV BPs are located in 2 different genes	ENSBTAG00000023177	Chr16	-1	5,517,505	5,574,559	ENSBTAG00000024647	-1	Chr16	5,600,155	5,959,906
INRA_BovSV410	tandem duplication	271,587	Chr16	5,564,393	5,835,981	SV BPs are located in 2 different genes	ENSBTAG00000023177	Chr16	-1	5,517,505	5,574,559	ENSBTAG00000024647	-1	Chr16	5,600,155	5,959,906
INRA_BovSV5101	deletion	407,744	Chr16	5,547,709	5,955,454	SV BPs are located in 2 different genes	ENSBTAG00000023177	Chr16	-1	5,517,505	5,574,559	ENSBTAG00000024647	-1	Chr16	5,600,155	5,959,906
INRA_BovSV412	tandem duplication	271,753	Chr16	5,568,871	5,840,625	SV BPs are located in 2 different genes	ENSBTAG00000023177	Chr16	-1	5,517,505	5,574,559	ENSBTAG00000024647	-1	Chr16	5,600,155	5,959,906
INRA_BovSV5102	deletion	296,192	Chr16	5,571,573	5,867,766	SV BPs are located in 2 different genes	ENSBTAG00000023177	Chr16	-1	5,517,505	5,574,559	ENSBTAG00000024647	-1	Chr16	5,600,155	5,959,906
INRA_BovSV5102	deletion	296,192	Chr16	5,571,573	5,867,766	SV BPs are located in 2 different genes	ENSBTAG00000023177	Chr16	-1	5,517,505	5,574,559	ENSBTAG00000040409	-1	Chr16	5,847,772	5,876,373
INRA_BovSV1646	inversion	74,356	Chr2	5,874,854	5,949,211	SV BPs are located in 2 different genes	ENSBTAG00000007584	Chr2	-1	5,867,812	5,903,148	ENSBTAG00000007787	-1	Chr2	5,934,156	6,032,782
INRA_BovSV2192	deletion	453,936	Chr6	5,565,485	6,019,422	SV BPs are located in 2 different genes	ENSBTAG00000035129	Chr6	1	5,536,842	5,566,204	ENSBTAG00000035319	1	Chr6	6,013,172	6,020,467
INRA_BovSV4318	tandem duplication	453,943	Chr6	5,565,477	6,019,421	SV BPs are located in 2 different genes	ENSBTAG00000035129	Chr6	1	5,536,842	5,566,204	ENSBTAG00000035319	1	Chr6	6,013,172	6,020,467
INRA_BovSV4319	tandem duplication	453,924	Chr6	5,565,496	6,019,421	SV BPs are located in 2 different genes	ENSBTAG00000035129	Chr6	1	5,536,842	5,566,204	ENSBTAG00000035319	1	Chr6	6,013,172	6,020,467
INRA_BovSV2191	deletion	453,937	Chr6	5,565,484	6,019,422	SV BPs are located in 2 different genes	ENSBTAG00000035129	Chr6	1	5,536,842	5,566,204	ENSBTAG00000035319	1	Chr6	6,013,172	6,020,467
INRA_BovSV5438	inversion	424,964	Chr16	5,647,539	6,072,504	SV BPs are located in 2 different genes	ENSBTAG00000024647	Chr16	-1	5,600,155	5,959,906	ENSBTAG00000039995	-1	Chr16	6,052,925	6,122,550
INRA_BovSV5436	inversion	482,079	Chr16	5,572,038	6,054,118	SV BPs are located in 2 different genes	ENSBTAG00000023177	Chr16	-1	5,517,505	5,574,559	ENSBTAG00000039995	-1	Chr16	6,052,925	6,122,550
INRA_BovSV5407	inversion	267,686	Chr16	5,845,586	6,113,271	SV BPs are located in 2 different genes	ENSBTAG00000024647	Chr16	-1	5,600,155	5,959,906	ENSBTAG00000039995	-1	Chr16	6,052,925	6,122,550
INRA_BovSV5432	inversion	522,134	Chr16	5,556,441	6,078,576	SV BPs are located in 2 different genes	ENSBTAG00000023177	Chr16	-1	5,517,505	5,574,559	ENSBTAG00000039995	-1	Chr16	6,052,925	6,122,550
INRA_BovSV5442	inversion	267,541	Chr16	5,845,642	6,113,184	SV BPs are located in 2 different genes	ENSBTAG00000024647	Chr16	-1	5,600,155	5,959,906	ENSBTAG00000039995	-1	Chr16	6,052,925	6,122,550
INRA_BovSV5430	inversion	537,594	Chr16	5,548,519	6,086,114	SV BPs are located in 2 different genes	ENSBTAG00000023177	Chr16	-1	5,517,505	5,574,559	ENSBTAG00000039995	-1	Chr16	6,052,925	6,122,550
INRA_BovSV5443	inversion	199,724	Chr16	5,921,151	6,120,876	SV BPs are located in 2 different genes	ENSBTAG00000024647	Chr16	-1	5,600,155	5,959,906	ENSBTAG00000039995	-1	Chr16	6,052,925	6,122,550
INRA_BovSV5441	inversion	271,404	Chr16	5,844,314	6,115,719	SV BPs are located in 2 different genes	ENSBTAG00000024647	Chr16	-1	5,600,155	5,959,906	ENSBTAG00000039995	-1	Chr16	6,052,925	6,122,550
INRA_BovSV5434	inversion	493,360	Chr16	5,565,911	6,059,272	SV BPs are located in 2 different genes	ENSBTAG00000023177	Chr16	-1	5,517,505	5,574,559	ENSBTAG00000039995	-1	Chr16	6,052,925	6,122,550
INRA_BovSV6110	inversion	111,841	Chr19	6,332,662	6,444,504	SV BPs are located in 2 different genes	ENSBTAG00000038770	Chr19	-1	6,313,771	6,338,246	ENSBTAG00000018706	-1	Chr19	6,439,283	6,464,109
INRA_BovSV5789	deletion	84,360	Chr19	6,365,891	6,450,252	SV BPs are located in 2 different genes	ENSBTAG00000039563	Chr19	1	6,355,436	6,378,384	ENSBTAG00000018706	1	Chr19	6,439,283	6,464,109
INRA_BovSV1491	tandem duplication	84,374	Chr19	6,367,032	6,451,407	SV BPs are located in 2 different genes	ENSBTAG00000039563	Chr19	1	6,355,436	6,378,384	ENSBTAG00000018706	1	Chr19	6,439,283	6,464,109
INRA_BovSV176	inversion	27,305	Chr20	6,743,155	6,770,461	SV BPs are located in 2 different genes	ENSBTAG00000015512	Chr20	-1	6,721,327	6,753,670	ENSBTAG00000034138	-1	Chr20	6,760,173	6,794,112
INRA_BovSV175	inversion	24,688	Chr20	6,744,454	6,769,143	SV BPs are located in 2 different genes	ENSBTAG00000015512	Chr20	-1	6,721,327	6,753,670	ENSBTAG00000034138	-1	Chr20	6,760,173	6,794,112
INRA_BovSV170	inversion	51,540	Chr20	6,730,862	6,782,403	SV BPs are located in 2 different genes	ENSBTAG00000015512	Chr20	-1	6,721,327	6,753,670	ENSBTAG00000034138	-1	Chr20	6,760,173	6,794,112
INRA_BovSV169	deletion	22,698	Chr23	7,084,586	7,107,285	SV BPs are located in 2 different genes	ENSBTAG00000003037	Chr23	-1	7,082,809	7,086,786	ENSBTAG00000003038	-1	Chr23	7,079,669	7,109,540
INRA_BovSV2212	deletion	80,636	Chr6	7,108,130	7,188,767	SV BPs are located in 2 different genes	ENSBTAG00000017045	Chr6	-1	7,105,321	7,108,886	ENSBTAG00000010350	-1	Chr6	7,151,718	7,207,800
INRA_BovSV3181	inversion	202,130	Chr7	8,068,633	8,270,726	SV BPs are located in 2 different genes	ENSBTAG00000033092	Chr7	1	8,067,706	8,068,653	ENSBTAG00000001084	1	Chr7	8,270,706	8,271,653
INRA_BovSV4050	tandem duplication	363,733	Chr4	9,163,584	9,527,318	SV BPs are located in 2 different genes	ENSBTAG00000007442	Chr4	1	9,162,749	9,303,751	ENSBTAG00000034936	1	Chr4	9,471,570	9,574,424
INRA_BovSV2487	deletion	163,393	Chr7	11,649,445	11,812,839	SV BPs are located in 2 different genes	ENSBTAG00000026148	Chr7	1	11,620,385	11,663,606	ENSBTAG00000003528	1	Chr7	11,786,311	11,831,715
INRA_BovSV4390	tandem duplication	165,520	Chr7	11,625,781	11,791,302	SV BPs are located in 2 different genes	ENSBTAG00000026148	Chr7	1	11,620,385	11,663,606	ENSBTAG00000003528	1	Chr7	11,786,311	11,831,715
INRA_BovSV5804	deletion	1,080,613	Chr19	11,491,721	12,572,335	SV BPs are located in 2 different genes	ENSBTAG00000047313	Chr19	1	11,490,263	11,492,611	ENSBTAG00000002663	1	Chr19	12,242,530	12,588,255
INRA_BovSV2098	tandem duplication	708,039	Chr23	11,983,572	12,691,612	SV BPs are located in 2 different genes	ENSBTAG00000000527	Chr23	1	11,712,802	12,040,961	ENSBTAG00000014063	1	Chr23	12,550,367	12,883,939
INRA_BovSV5804	deletion	1,080,613	Chr19	11,491,721	12,572,335	SV BPs are located in 2 different genes	ENSBTAG00000047313	Chr19	1	11,490,263	11,492,611	ENSBTAG00000045964	1	Chr19	12,570,839	12,573,533
INRA_BovSV5808	inversion	83,480	Chr17	14,240,281	14,323,762	SV BPs are located in 2 different genes	ENSBTAG00000039325	Chr17	1	14,230,809	14,257,095	ENSBTAG00000047331	1	Chr17	14,305,422	14,333,746
INRA_BovSV3026	tandem duplication	83,795	Chr26	16,445,971	16,529,767	SV BPs are located in 2 different genes	ENSBTAG00000024700	Chr26	-1	16,411,562	16,462,624	ENSBTAG00000047324	-1	Chr26	16,498,733	16,538,258
INRA_BovSV5821	deletion	32,215	Chr19	19,849,168	19,881,384	SV BPs are located in 2 different genes	ENSBTAG00000024490	Chr19	1	19,833,725	19,875,946	ENSBTAG00000006894	1	Chr19	19,758,764	19,956,549
INRA_BovSV5820	deletion	76,916	Chr19	19,836,019	19,912,936	SV BPs are located in 2 different genes	ENSBTAG00000024490	Chr19	1	19,833,725	19,875,946	ENSBTAG00000006894	1	Chr19	19,758,764	19,956,549
INRA_BovSV2537	deletion	30,050	Chr7	19,853,110	19,883,161	SV BPs are located in 2 different genes	ENSBTAG00000007875	Chr7	-1	19,846,208	19,876,661	ENSBTAG00000035584	-1	Chr7	19,877,380	19,908,016
INRA_BovSV6398	deletion	91,866	Chr21	20,091,338	20,183,205	SV BPs are located in 2 different genes	ENSBTAG00000047729	Chr21	1	20,082,490	20,103,922	ENSBTAG00000001308	1	Chr21	20,084,904	20,193,047
INRA_BovSV1970	tandem duplication	20,541	Chr21	20,158,273	20,178,815	SV BPs are located in 2 different genes	ENSBTAG00000040580	Chr21	-1	20,155,590	20,163,194	ENSBTAG00000001308	-1	Chr21	20,084,904	20,193,047
INRA_BovSV6389	deletion	91,045	Chr21	20,096,972	20,188,018	SV BPs are located in 2 different genes	ENSBTAG00000047729	Chr21	1	20,082,490	20,103,922	ENSBTAG00000001308	1	Chr21	20,084,904	20,193,047
INRA_BovSV6398	deletion	91,866	Chr21	20,091,338	20,183,205	SV BPs are located in 2 different genes	ENSBTAG00000047729	Chr21	1	20,082,490	20,103,922	ENSBTAG00000002786	1	Chr21	20,176,386	20,193,035
INRA_BovSV1970	tandem duplication	20,541	Chr21	20,158,273	20,178,815	SV BPs are located in 2 different genes	ENSBTAG00000040580	Chr21	-1	20,155,590	20,163,194	ENSBTAG00000002786	-1	Chr21	20,176,386	20,193,035
INRA_BovSV6389	deletion	91,045	Chr21	20,096,972	20,188,018	SV BPs are located in 2 different genes	ENSBTAG00000047729	Chr21	1	20,082,490	20,103,922	ENSBTAG00000002786	1	Chr21	20,176,386	20,193,035
INRA_BovSV2292	deletion	473,849	Chr10	22,452,909	22,926,759	SV BPs are located in 2 different genes	ENSBTAG00000039402	Chr10	1	22,318,715	22,462,591	ENSBTAG00000000432	1	Chr10	22,106,909	23,304,334
INRA_BovSV2293	deletion	473,859	Chr10	22,454,042	22,927,902	SV BPs are located in 2 different genes	ENSBTAG00000039402	Chr10	1	22,318,715	22,462,591	ENSBTAG00000000432	1	Chr10	22,106,909	23,304,334
INRA_BovSV631	inversion	647,106	Chr11	22,021,471	22,668,578	SV BPs are located in 2 different genes	ENSBTAG00000017318	Chr11	1	21,988,495	22,046,009	ENSBTAG00000013861	1	Chr11	22,443,220	22,797,877
INRA_BovSV1993	inversion	111,401	Chr3	22,779,666	22,891,068	SV BPs are located in 2 different genes	ENSBTAG00000021104	Chr3	-1	22,768,703	22,790,539	ENSBTAG00000017316	-1	Chr3	22,880,135	22,899,870
INRA_BovSV5832	deletion	18,780	Chr19	24,613,313	24,632,094	SV BPs are located in 2 different genes	ENSBTAG00000048099	Chr19	-1	24,612,770	24,613,735	ENSBTAG00000047049	-1	Chr19	24,631,549	24,632,514
INRA_BovSV5833	deletion	50,928	Chr19	24,711,886	24,762,815	SV BPs are located in 2 different genes	ENSBTAG00000038059	Chr19	-1	24,711,369	24,712,313	ENSBTAG00000045899	-1	Chr19	24,762,296	24,763,240
INRA_BovSV2119	tandem duplication	21,783	Chr23	24,865,429	24,887,213	SV BPs are located in 2 different genes	ENSBTAG00000025485	Chr23	-1	24,851,502	24,872,822	ENSBTAG00000021516	-1	Chr23	24,875,608	24,890,466
INRA_BovSV2105	tandem duplication	23,940	Chr23	24,855,893	24,879,834	SV BPs are located in 2 different genes	ENSBTAG00000025485	Chr23	-1	24,851,502	24,872,822	ENSBTAG00000021516	-1	Chr23	24,875,608	24,890,466
INRA_BovSV2124	tandem duplication	21,775	Chr23	24,865,437	24,887,213	SV BPs are located in 2 different genes	ENSBTAG00000025485	Chr23	-1	24,851,502	24,872,822	ENSBTAG00000021516	-1	Chr23	24,875,608	24,890,466
INRA_BovSV198	deletion	21,790	Chr23	24,865,412	24,887,203	SV BPs are located in 2 different genes	ENSBTAG00000025485	Chr23	-1	24,851,502	24,872,822	ENSBTAG00000021516	-1	Chr23	24,875,608	24,890,466
INRA_BovSV2116	tandem duplication	23,981	Chr23	24,858,228	24,882,210	SV BPs are located in 2 different genes	ENSBTAG00000025485	Chr23	-1	24,851,502	24,872,822	ENSBTAG00000021516	-1	Chr23	24,875,608	24,890,466
INRA_BovSV199	deletion	21,790	Chr23	24,865,422	24,887,213	SV BPs are located in 2 different genes	ENSBTAG00000025485	Chr23	-1	24,851,502	24,872,822	ENSBTAG00000021516	-1	Chr23	24,875,608	24,890,466
INRA_BovSV195	deletion	21,789	Chr23	24,865,402	24,887,192	SV BPs are located in 2 different genes	ENSBTAG00000025485	Chr23	-1	24,851,502	24,872,822	ENSBTAG00000021516	-1	Chr23	24,875,608	24,890,466
INRA_BovSV200	deletion	349,041	Chr23	25,626,221	25,975,263	SV BPs are located in 2 different genes	ENSBTAG00000034939	Chr23	1	25,607,823	25,632,464	ENSBTAG00000033979	1	Chr23	25,966,734	25,980,368
INRA_BovSV2165	tandem duplication	348,851	Chr23	25,628,891	25,977,743	SV BPs are located in 2 different genes	ENSBTAG00000034939	Chr23	1	25,607,823	25,632,464	ENSBTAG00000033979	1	Chr23	25,966,734	25,980,368
INRA_BovSV1565	inversion	17,314	Chr29	26,695,458	26,712,773	SV BPs are located in 2 different genes	ENSBTAG00000022395	Chr29	-1	26,693,329	26,696,498	ENSBTAG00000022394	-1	Chr29	26,711,467	26,714,908
INRA_BovSV3479	deletion	33,647	Chr10	27,883,130	27,916,778	SV BPs are located in 2 different genes	ENSBTAG00000046207	Chr10	-1	27,882,291	27,883,226	ENSBTAG00000045618	-1	Chr10	27,915,938	27,916,873
INRA_BovSV811	inversion	729,232	Chr23	27,602,473	28,331,706	SV BPs are located in 2 different genes	ENSBTAG00000008959	Chr23	1	27,600,055	27,604,052	ENSBTAG00000005146	1	Chr23	28,330,539	28,334,072
INRA_BovSV230	deletion	24,248	Chr23	28,331,312	28,355,561	SV BPs are located in 2 different genes	ENSBTAG00000005146	Chr23	-1	28,330,539	28,334,072	ENSBTAG00000019386	-1	Chr23	28,355,361	28,358,332
INRA_BovSV2643	tandem duplication	60,155	Chr23	29,033,090	29,093,246	SV BPs are located in 2 different genes	ENSBTAG00000047763	Chr23	-1	29,032,406	29,033,332	ENSBTAG00000039390	-1	Chr23	29,092,562	29,093,488
INRA_BovSV1519	tandem duplication	30,955	Chr19	30,089,411	30,120,367	SV BPs are located in 2 different genes	ENSBTAG00000037794	Chr19	-1	30,080,604	30,103,436	ENSBTAG00000018204	-1	Chr19	30,110,728	30,134,757
INRA_BovSV1522	tandem duplication	30,922	Chr19	30,089,543	30,120,466	SV BPs are located in 2 different genes	ENSBTAG00000037794	Chr19	-1	30,080,604	30,103,436	ENSBTAG00000018204	-1	Chr19	30,110,728	30,134,757
INRA_BovSV963	inversion	6,623,898	Chr24	25,956,853	32,580,722	SV BPs are located in 2 different genes	ENSBTAG00000021923	Chr24	-1	25,913,549	25,957,997	ENSBTAG00000020467	-1	Chr24	32,570,075	32,583,708
INRA_BovSV966	inversion	6,623,912	Chr24	25,956,836	32,580,749	SV BPs are located in 2 different genes	ENSBTAG00000021923	Chr24	-1	25,913,549	25,957,997	ENSBTAG00000020467	-1	Chr24	32,570,075	32,583,708
INRA_BovSV2316	inversion	458,356	Chr4	32,605,607	33,063,964	SV BPs are located in 2 different genes	ENSBTAG00000015666	Chr4	-1	32,573,085	32,646,499	ENSBTAG00000005997	-1	Chr4	33,026,387	33,095,702
INRA_BovSV2315	inversion	504,286	Chr4	32,581,723	33,086,010	SV BPs are located in 2 different genes	ENSBTAG00000015666	Chr4	-1	32,573,085	32,646,499	ENSBTAG00000005997	-1	Chr4	33,026,387	33,095,702
INRA_BovSV2314	inversion	509,941	Chr4	32,578,898	33,088,830	SV BPs are located in 2 different genes	ENSBTAG00000015666	Chr4	-1	32,573,085	32,646,499	ENSBTAG00000005997	-1	Chr4	33,026,387	33,095,702
INRA_BovSV323	deletion	51,463	Chr23	34,490,665	34,542,129	SV BPs are located in 2 different genes	ENSBTAG00000025302	Chr23	-1	34,479,662	34,491,996	ENSBTAG00000015827	-1	Chr23	34,531,406	34,543,487
INRA_BovSV2819	tandem duplication	57,778	Chr23	34,580,644	34,638,423	SV BPs are located in 2 different genes	ENSBTAG00000038718	Chr23	-1	34,576,555	34,581,696	ENSBTAG00000047671	-1	Chr23	34,634,055	34,652,778
INRA_BovSV325	deletion	32,679	Chr23	34,638,659	34,671,339	SV BPs are located in 2 different genes	ENSBTAG00000047671	Chr23	-1	34,634,055	34,652,778	ENSBTAG00000036106	-1	Chr23	34,667,011	34,678,163
INRA_BovSV952	deletion	97,658	Chr28	35,592,427	35,690,086	SV BPs are located in 2 different genes	ENSBTAG00000006536	Chr28	1	35,591,906	35,602,846	ENSBTAG00000048082	1	Chr28	35,668,986	35,700,161
INRA_BovSV955	deletion	48,047	Chr28	35,692,259	35,740,307	SV BPs are located in 2 different genes	ENSBTAG00000048082	Chr28	1	35,668,986	35,700,161	ENSBTAG00000047317	1	Chr28	35,714,667	35,748,478
INRA_BovSV954	deletion	69,426	Chr28	35,670,880	35,740,307	SV BPs are located in 2 different genes	ENSBTAG00000048082	Chr28	1	35,668,986	35,700,161	ENSBTAG00000047317	1	Chr28	35,714,667	35,748,478
INRA_BovSV579	deletion	74,585	Chr25	37,154,000	37,228,586	SV BPs are located in 2 different genes	ENSBTAG00000047379	Chr25	-1	37,125,929	37,175,162	ENSBTAG00000005450	-1	Chr25	37,189,786	37,242,576
INRA_BovSV1604	inversion	91,791	Chr29	38,156,482	38,248,246	SV BPs are located in 2 different genes	ENSBTAG00000033096	Chr29	-1	38,155,711	38,165,208	ENSBTAG00000019173	-1	Chr29	38,238,677	38,248,855
INRA_BovSV1611	inversion	43,265	Chr29	38,240,943	38,284,209	SV BPs are located in 2 different genes	ENSBTAG00000019173	Chr29	1	38,238,677	38,248,855	ENSBTAG00000024611	1	Chr29	38,276,111	38,285,529
INRA_BovSV1129	deletion	35,516	Chr29	38,369,851	38,405,368	SV BPs are located in 2 different genes	ENSBTAG00000046127	Chr29	-1	38,363,514	38,372,267	ENSBTAG00000047145	-1	Chr29	38,398,957	38,407,842
INRA_BovSV4733	tandem duplication	2,614,865	ChrX	36,574,108	39,188,974	SV BPs are located in 2 different genes	ENSBTAG00000047971	ChrX	-1	36,572,545	36,577,772	ENSBTAG00000022807	-1	ChrX	39,181,442	39,332,211
INRA_BovSV3214	deletion	35,176	ChrX	39,214,911	39,250,088	SV BPs are located in 2 different genes	ENSBTAG00000045951	ChrX	1	39,208,523	39,221,527	ENSBTAG00000022807	1	ChrX	39,181,442	39,332,211
INRA_BovSV3194	deletion	2,614,894	ChrX	36,574,092	39,188,987	SV BPs are located in 2 different genes	ENSBTAG00000047971	ChrX	-1	36,572,545	36,577,772	ENSBTAG00000022807	-1	ChrX	39,181,442	39,332,211
INRA_BovSV3193	deletion	2,752,612	ChrX	36,573,511	39,326,124	SV BPs are located in 2 different genes	ENSBTAG00000047971	ChrX	-1	36,572,545	36,577,772	ENSBTAG00000022807	-1	ChrX	39,181,442	39,332,211
INRA_BovSV3193	deletion	2,752,612	ChrX	36,573,511	39,326,124	SV BPs are located in 2 different genes	ENSBTAG00000047971	ChrX	-1	36,572,545	36,577,772	ENSBTAG00000038288	-1	ChrX	39,258,762	39,332,614
INRA_BovSV1114	deletion	467,018	Chr29	38,801,967	39,268,986	SV BPs are located in 2 different genes	ENSBTAG00000036277	Chr29	-1	38,793,756	38,802,922	ENSBTAG00000046398	-1	Chr29	39,261,026	39,270,024
INRA_BovSV3193	deletion	2,752,612	ChrX	36,573,511	39,326,124	SV BPs are located in 2 different genes	ENSBTAG00000047971	ChrX	-1	36,572,545	36,577,772	ENSBTAG00000047577	-1	ChrX	39,325,157	39,331,488
INRA_BovSV1608	inversion	455,856	Chr29	38,891,086	39,346,943	SV BPs are located in 2 different genes	ENSBTAG00000046497	Chr29	-1	38,880,449	38,892,585	ENSBTAG00000047419	-1	Chr29	39,326,703	39,397,241
INRA_BovSV1608	inversion	455,856	Chr29	38,891,086	39,346,943	SV BPs are located in 2 different genes	ENSBTAG00000046497	Chr29	-1	38,880,449	38,892,585	ENSBTAG00000034244	-1	Chr29	39,345,959	39,355,136
INRA_BovSV1124	deletion	187,045	Chr29	39,602,063	39,789,109	SV BPs are located in 2 different genes	ENSBTAG00000038918	Chr29	-1	39,594,293	39,605,710	ENSBTAG00000038506	-1	Chr29	39,784,352	39,790,880
INRA_BovSV3572	tandem duplication	1,383,019	Chr29	38,407,249	39,790,269	SV BPs are located in 2 different genes	ENSBTAG00000047145	Chr29	-1	38,398,957	38,407,842	ENSBTAG00000038506	-1	Chr29	39,784,352	39,790,880
INRA_BovSV3574	tandem duplication	1,383,012	Chr29	38,407,256	39,790,269	SV BPs are located in 2 different genes	ENSBTAG00000047145	Chr29	-1	38,398,957	38,407,842	ENSBTAG00000038506	-1	Chr29	39,784,352	39,790,880
INRA_BovSV1125	deletion	208,730	Chr29	39,633,959	39,842,690	SV BPs are located in 2 different genes	ENSBTAG00000026016	Chr29	-1	39,626,771	39,635,792	ENSBTAG00000048190	-1	Chr29	39,837,489	39,872,971
INRA_BovSV2800	deletion	1,840,798	Chr8	38,135,049	39,975,848	SV BPs are located in 2 different genes	ENSBTAG00000043987	Chr8	-1	37,980,606	38,175,047	ENSBTAG00000018667	-1	Chr8	39,930,090	39,994,840
INRA_BovSV1142	deletion	69,846	Chr29	40,003,870	40,073,717	SV BPs are located in 2 different genes	ENSBTAG00000022348	Chr29	-1	39,998,682	40,007,570	ENSBTAG00000006304	-1	Chr29	40,068,356	40,077,715
INRA_BovSV2581	deletion	22,949	Chr7	41,662,594	41,685,544	SV BPs are located in 2 different genes	ENSBTAG00000047927	Chr7	1	41,662,023	41,662,970	ENSBTAG00000047082	1	Chr7	41,684,972	41,685,919
INRA_BovSV3634	tandem duplication	2,376,470	Chr29	40,072,061	42,448,532	SV BPs are located in 2 different genes	ENSBTAG00000006304	Chr29	-1	40,068,356	40,077,715	ENSBTAG00000037645	-1	Chr29	42,445,012	42,451,969
INRA_BovSV2582	deletion	26,552	Chr7	42,651,739	42,678,292	SV BPs are located in 2 different genes	ENSBTAG00000025293	Chr7	1	42,651,611	42,652,555	ENSBTAG00000039797	1	Chr7	42,678,163	42,679,104
INRA_BovSV2583	deletion	142,975	Chr7	42,748,285	42,891,261	SV BPs are located in 2 different genes	ENSBTAG00000046318	Chr7	1	42,747,369	42,748,307	ENSBTAG00000045733	1	Chr7	42,890,345	42,891,283
INRA_BovSV5853	tandem duplication	44,380	Chr13	43,985,794	44,030,175	SV BPs are located in 2 different genes	ENSBTAG00000039289	Chr13	1	43,973,797	43,995,748	ENSBTAG00000022564	1	Chr13	43,947,621	44,116,989
INRA_BovSV5853	tandem duplication	44,380	Chr13	43,985,794	44,030,175	SV BPs are located in 2 different genes	ENSBTAG00000039289	Chr13	1	43,973,797	43,995,748	ENSBTAG00000021368	1	Chr13	44,018,812	44,042,285
INRA_BovSV4203	tandem duplication	22,084	Chr5	44,423,706	44,445,791	SV BPs are located in 2 different genes	ENSBTAG00000022971	Chr5	1	44,421,169	44,426,117	ENSBTAG00000000198	1	Chr5	44,443,587	44,448,198
INRA_BovSV4201	tandem duplication	22,110	Chr5	44,423,064	44,445,175	SV BPs are located in 2 different genes	ENSBTAG00000022971	Chr5	1	44,421,169	44,426,117	ENSBTAG00000000198	1	Chr5	44,443,587	44,448,198
INRA_BovSV4202	tandem duplication	22,091	Chr5	44,423,699	44,445,791	SV BPs are located in 2 different genes	ENSBTAG00000022971	Chr5	1	44,421,169	44,426,117	ENSBTAG00000000198	1	Chr5	44,443,587	44,448,198
INRA_BovSV4198	tandem duplication	22,399	Chr5	44,422,011	44,444,411	SV BPs are located in 2 different genes	ENSBTAG00000022971	Chr5	1	44,421,169	44,426,117	ENSBTAG00000000198	1	Chr5	44,443,587	44,448,198
INRA_BovSV1972	deletion	22,128	Chr5	44,423,136	44,445,265	SV BPs are located in 2 different genes	ENSBTAG00000022971	Chr5	1	44,421,169	44,426,117	ENSBTAG00000000198	1	Chr5	44,443,587	44,448,198
INRA_BovSV4205	tandem duplication	22,047	Chr5	44,425,599	44,447,647	SV BPs are located in 2 different genes	ENSBTAG00000022971	Chr5	1	44,421,169	44,426,117	ENSBTAG00000000198	1	Chr5	44,443,587	44,448,198
INRA_BovSV4199	tandem duplication	22,121	Chr5	44,423,052	44,445,174	SV BPs are located in 2 different genes	ENSBTAG00000022971	Chr5	1	44,421,169	44,426,117	ENSBTAG00000000198	1	Chr5	44,443,587	44,448,198
INRA_BovSV1985	deletion	22,129	Chr5	44,423,137	44,445,267	SV BPs are located in 2 different genes	ENSBTAG00000022971	Chr5	1	44,421,169	44,426,117	ENSBTAG00000000198	1	Chr5	44,443,587	44,448,198
INRA_BovSV4214	tandem duplication	90,570	Chr5	44,447,049	44,537,620	SV BPs are located in 2 different genes	ENSBTAG00000000198	Chr5	1	44,443,587	44,448,198	ENSBTAG00000020564	1	Chr5	44,533,886	44,559,481
INRA_BovSV5857	tandem duplication	2,627,786	Chr13	43,868,445	46,496,232	SV BPs are located in 2 different genes	ENSBTAG00000027419	Chr13	1	43,864,284	43,873,875	ENSBTAG00000014194	1	Chr13	46,383,731	46,630,127
INRA_BovSV5857	tandem duplication	2,627,786	Chr13	43,868,445	46,496,232	SV BPs are located in 2 different genes	ENSBTAG00000027419	Chr13	1	43,864,284	43,873,875	ENSBTAG00000039356	1	Chr13	46,492,045	46,502,978
INRA_BovSV4957	deletion	14,562	Chr15	47,159,441	47,174,004	SV BPs are located in 2 different genes	ENSBTAG00000009255	Chr15	-1	47,108,929	47,171,016	ENSBTAG00000015655	-1	Chr15	47,109,758	47,267,567
INRA_BovSV3012	inversion	6,155,746	Chr6	41,532,873	47,688,620	SV BPs are located in 2 different genes	ENSBTAG00000005108	Chr6	1	41,236,589	41,640,789	ENSBTAG00000033214	1	Chr6	47,570,062	47,723,788
INRA_BovSV3551	tandem duplication	35,027	Chr11	49,060,872	49,095,900	SV BPs are located in 2 different genes	ENSBTAG00000047449	Chr11	-1	49,060,227	49,062,860	ENSBTAG00000047816	-1	Chr11	49,095,620	49,096,943
INRA_BovSV3543	tandem duplication	35,017	Chr11	49,060,872	49,095,890	SV BPs are located in 2 different genes	ENSBTAG00000047449	Chr11	-1	49,060,227	49,062,860	ENSBTAG00000047816	-1	Chr11	49,095,620	49,096,943
INRA_BovSV5258	inversion	245,675	Chr15	49,085,117	49,330,793	SV BPs are located in 2 different genes	ENSBTAG00000040185	Chr15	1	49,084,883	49,085,845	ENSBTAG00000048310	1	Chr15	49,330,070	49,331,031
INRA_BovSV5015	deletion	27,790	Chr15	50,965,058	50,992,849	SV BPs are located in 2 different genes	ENSBTAG00000034711	Chr15	1	50,964,146	50,965,099	ENSBTAG00000027637	1	Chr15	50,991,935	50,992,888
INRA_BovSV5245	inversion	1,259,631	Chr15	49,834,203	51,093,823	SV BPs are located in 2 different genes	ENSBTAG00000048307	Chr15	-1	49,833,389	49,834,463	ENSBTAG00000039185	-1	Chr15	51,093,565	51,094,498
INRA_BovSV5496	deletion	114,416	Chr17	51,533,375	51,647,792	SV BPs are located in 2 different genes	ENSBTAG00000039769	Chr17	-1	51,532,092	51,533,990	ENSBTAG00000034761	-1	Chr17	51,645,903	51,648,371
INRA_BovSV5860	tandem duplication	114,000	Chr13	53,864,398	53,978,399	SV BPs are located in 2 different genes	ENSBTAG00000039016	Chr13	1	53,845,848	53,865,217	ENSBTAG00000039520	1	Chr13	53,903,061	53,988,803
INRA_BovSV4799	inversion	298,474	Chr13	53,685,315	53,983,790	SV BPs are located in 2 different genes	ENSBTAG00000007213	Chr13	-1	53,667,570	53,710,792	ENSBTAG00000039520	-1	Chr13	53,903,061	53,988,803
INRA_BovSV2068	inversion	34,838	Chr3	54,317,085	54,351,914	SV BPs are located in 2 different genes	ENSBTAG00000017670	Chr3	-1	54,307,500	54,323,003	ENSBTAG00000038938	-1	Chr3	54,345,574	54,369,322
INRA_BovSV3968	tandem duplication	241,043	Chr3	54,359,852	54,600,896	SV BPs are located in 2 different genes	ENSBTAG00000038938	Chr3	1	54,345,574	54,369,322	ENSBTAG00000037634	1	Chr3	54,587,049	54,609,180
INRA_BovSV1537	deletion	241,380	Chr3	54,357,110	54,598,491	SV BPs are located in 2 different genes	ENSBTAG00000038938	Chr3	1	54,345,574	54,369,322	ENSBTAG00000037634	1	Chr3	54,587,049	54,609,180
INRA_BovSV3973	tandem duplication	241,018	Chr3	54,364,637	54,605,656	SV BPs are located in 2 different genes	ENSBTAG00000038938	Chr3	1	54,345,574	54,369,322	ENSBTAG00000037634	1	Chr3	54,587,049	54,609,180
INRA_BovSV2069	inversion	279,800	Chr3	54,314,557	54,594,352	SV BPs are located in 2 different genes	ENSBTAG00000017670	Chr3	-1	54,307,500	54,323,003	ENSBTAG00000037634	-1	Chr3	54,587,049	54,609,180
INRA_BovSV5877	deletion	146,601	Chr19	57,328,094	57,474,696	SV BPs are located in 2 different genes	ENSBTAG00000008092	Chr19	-1	57,289,296	57,398,998	ENSBTAG00000046693	-1	Chr19	57,472,339	57,477,414
INRA_BovSV5697	deletion	77,579	Chr18	57,653,240	57,730,820	SV BPs are located in 2 different genes	ENSBTAG00000037699	Chr18	1	57,640,179	57,681,883	ENSBTAG00000038024	1	Chr18	57,721,812	57,733,328
INRA_BovSV5698	deletion	77,575	Chr18	57,653,320	57,730,896	SV BPs are located in 2 different genes	ENSBTAG00000037699	Chr18	1	57,640,179	57,681,883	ENSBTAG00000038024	1	Chr18	57,721,812	57,733,328
INRA_BovSV692	inversion	5,010,341	Chr22	52,880,804	57,891,112	SV BPs are located in 2 different genes	ENSBTAG00000006573	Chr22	-1	52,871,075	52,922,306	ENSBTAG00000013723	-1	Chr22	57,865,203	57,909,687
INRA_BovSV5682	deletion	73,638	Chr18	57,877,705	57,951,344	SV BPs are located in 2 different genes	ENSBTAG00000047675	Chr18	-1	57,871,270	57,879,941	ENSBTAG00000045880	-1	Chr18	57,938,695	57,953,490
INRA_BovSV5686	deletion	460,124	Chr18	58,741,460	59,201,585	SV BPs are located in 2 different genes	ENSBTAG00000030470	Chr18	1	58,688,854	58,765,602	ENSBTAG00000037440	1	Chr18	59,195,356	59,229,063
INRA_BovSV6026	inversion	313,508	Chr18	59,417,262	59,730,759	SV BPs are located in 2 different genes	ENSBTAG00000011052	Chr18	-1	59,398,666	59,423,657	ENSBTAG00000040411	-1	Chr18	59,692,586	59,748,845
INRA_BovSV5713	deletion	203,242	Chr18	60,604,396	60,807,639	SV BPs are located in 2 different genes	ENSBTAG00000034090	Chr18	-1	60,599,037	60,640,035	ENSBTAG00000045581	-1	Chr18	60,703,686	60,969,254
INRA_BovSV5713	deletion	203,242	Chr18	60,604,396	60,807,639	SV BPs are located in 2 different genes	ENSBTAG00000038702	Chr18	-1	60,545,233	60,644,435	ENSBTAG00000045581	-1	Chr18	60,703,686	60,969,254
INRA_BovSV1278	tandem duplication	227,598	Chr18	60,587,330	60,814,929	SV BPs are located in 2 different genes	ENSBTAG00000038702	Chr18	-1	60,545,233	60,644,435	ENSBTAG00000045581	-1	Chr18	60,703,686	60,969,254
INRA_BovSV1273	tandem duplication	227,602	Chr18	60,587,326	60,814,929	SV BPs are located in 2 different genes	ENSBTAG00000038702	Chr18	-1	60,545,233	60,644,435	ENSBTAG00000045581	-1	Chr18	60,703,686	60,969,254
INRA_BovSV6058	inversion	193,087	Chr18	60,604,737	60,797,825	SV BPs are located in 2 different genes	ENSBTAG00000034090	Chr18	-1	60,599,037	60,640,035	ENSBTAG00000045581	-1	Chr18	60,703,686	60,969,254
INRA_BovSV6058	inversion	193,087	Chr18	60,604,737	60,797,825	SV BPs are located in 2 different genes	ENSBTAG00000038702	Chr18	-1	60,545,233	60,644,435	ENSBTAG00000045581	-1	Chr18	60,703,686	60,969,254
INRA_BovSV6058	inversion	193,087	Chr18	60,604,737	60,797,825	SV BPs are located in 2 different genes	ENSBTAG00000034090	Chr18	-1	60,599,037	60,640,035	ENSBTAG00000033642	-1	Chr18	60,781,779	60,803,711
INRA_BovSV6058	inversion	193,087	Chr18	60,604,737	60,797,825	SV BPs are located in 2 different genes	ENSBTAG00000038702	Chr18	-1	60,545,233	60,644,435	ENSBTAG00000033642	-1	Chr18	60,781,779	60,803,711
INRA_BovSV5712	deletion	411,638	Chr18	60,560,792	60,972,431	SV BPs are located in 2 different genes	ENSBTAG00000038702	Chr18	-1	60,545,233	60,644,435	ENSBTAG00000038755	-1	Chr18	60,952,727	60,988,020
INRA_BovSV6059	inversion	258,778	Chr18	61,108,140	61,366,919	SV BPs are located in 2 different genes	ENSBTAG00000038149	Chr18	1	61,091,348	61,143,063	ENSBTAG00000036224	1	Chr18	61,318,606	61,401,807
INRA_BovSV6064	inversion	244,773	Chr18	61,115,041	61,359,815	SV BPs are located in 2 different genes	ENSBTAG00000038149	Chr18	1	61,091,348	61,143,063	ENSBTAG00000036224	1	Chr18	61,318,606	61,401,807
INRA_BovSV6049	inversion	260,503	Chr18	61,107,285	61,367,749	SV BPs are located in 2 different genes	ENSBTAG00000038149	Chr18	1	61,091,348	61,143,063	ENSBTAG00000036224	1	Chr18	61,318,606	61,401,807
INRA_BovSV6062	inversion	245,870	Chr18	61,114,488	61,360,359	SV BPs are located in 2 different genes	ENSBTAG00000038149	Chr18	1	61,091,348	61,143,063	ENSBTAG00000036224	1	Chr18	61,318,606	61,401,807
INRA_BovSV5886	tandem duplication	122,164	Chr13	63,053,027	63,175,192	SV BPs are located in 2 different genes	ENSBTAG00000009144	Chr13	1	63,041,967	63,053,505	ENSBTAG00000019752	1	Chr13	63,165,306	63,175,675
INRA_BovSV5522	deletion	35,876	Chr17	63,627,719	63,663,596	SV BPs are located in 2 different genes	ENSBTAG00000014628	Chr17	-1	63,611,774	63,640,159	ENSBTAG00000037527	-1	Chr17	63,654,698	63,678,163
INRA_BovSV2642	deletion	364,913	Chr7	70,327,303	70,692,217	SV BPs are located in 2 different genes	ENSBTAG00000013185	Chr7	-1	70,297,936	70,348,692	ENSBTAG00000036102	-1	Chr7	70,691,095	70,731,179
INRA_BovSV2865	deletion	80,587	Chr8	70,855,880	70,936,468	SV BPs are located in 2 different genes	ENSBTAG00000031916	Chr8	-1	70,834,527	70,896,918	ENSBTAG00000047389	-1	Chr8	70,935,041	70,946,952
INRA_BovSV2864	deletion	80,562	Chr8	70,855,164	70,935,727	SV BPs are located in 2 different genes	ENSBTAG00000031916	Chr8	-1	70,834,527	70,896,918	ENSBTAG00000047389	-1	Chr8	70,935,041	70,946,952
INRA_BovSV2859	deletion	234,312	Chr8	70,941,236	71,175,549	SV BPs are located in 2 different genes	ENSBTAG00000047389	Chr8	1	70,935,041	70,946,952	ENSBTAG00000048226	1	Chr8	71,173,663	71,176,608
INRA_BovSV4537	tandem duplication	234,283	Chr8	70,940,444	71,174,728	SV BPs are located in 2 different genes	ENSBTAG00000047389	Chr8	1	70,935,041	70,946,952	ENSBTAG00000048226	1	Chr8	71,173,663	71,176,608
INRA_BovSV2858	deletion	242,610	Chr8	70,940,593	71,183,204	SV BPs are located in 2 different genes	ENSBTAG00000047389	Chr8	1	70,935,041	70,946,952	ENSBTAG00000046431	1	Chr8	71,181,973	71,184,938
INRA_BovSV5557	deletion	6,323	Chr17	73,145,652	73,151,976	SV BPs are located in 2 different genes	ENSBTAG00000047121	Chr17	1	73,113,557	73,146,553	ENSBTAG00000031160	1	Chr17	72,826,680	73,152,862
INRA_BovSV5548	deletion	6,308	Chr17	73,144,567	73,150,876	SV BPs are located in 2 different genes	ENSBTAG00000047121	Chr17	1	73,113,557	73,146,553	ENSBTAG00000031160	1	Chr17	72,826,680	73,152,862
INRA_BovSV4823	inversion	286,258	Chr13	74,527,182	74,813,441	SV BPs are located in 2 different genes	ENSBTAG00000014345	Chr13	-1	74,526,199	74,535,935	ENSBTAG00000038966	-1	Chr13	74,797,637	74,814,416
INRA_BovSV2053	deletion	28,813	Chr5	74,951,886	74,980,700	SV BPs are located in 2 different genes	ENSBTAG00000038652	Chr5	1	74,935,713	74,959,662	ENSBTAG00000040244	1	Chr5	74,974,807	74,986,755
INRA_BovSV3881	deletion	3,412,499	Chr12	72,112,006	75,524,506	SV BPs are located in 2 different genes	ENSBTAG00000045751	Chr12	1	72,065,148	72,204,484	ENSBTAG00000026070	1	Chr12	75,457,897	75,536,848
INRA_BovSV3882	deletion	3,412,521	Chr12	72,112,023	75,524,545	SV BPs are located in 2 different genes	ENSBTAG00000045751	Chr12	1	72,065,148	72,204,484	ENSBTAG00000026070	1	Chr12	75,457,897	75,536,848
INRA_BovSV5380	inversion	1,309,364	Chr15	80,061,098	81,370,463	SV BPs are located in 2 different genes	ENSBTAG00000030920	Chr15	-1	80,020,432	80,064,753	ENSBTAG00000031017	-1	Chr15	81,366,669	81,407,542
INRA_BovSV5369	inversion	1,309,392	Chr15	80,061,087	81,370,480	SV BPs are located in 2 different genes	ENSBTAG00000030920	Chr15	-1	80,020,432	80,064,753	ENSBTAG00000031017	-1	Chr15	81,366,669	81,407,542
INRA_BovSV5077	deletion	121,187	Chr15	84,819,565	84,940,753	SV BPs are located in 2 different genes	ENSBTAG00000002260	Chr15	-1	84,777,784	84,838,995	ENSBTAG00000038756	-1	Chr15	84,935,376	84,962,322
INRA_BovSV4333	tandem duplication	28,999	Chr6	86,051,714	86,080,714	SV BPs are located in 2 different genes	ENSBTAG00000032350	Chr6	-1	86,034,662	86,055,504	ENSBTAG00000037613	-1	Chr6	86,063,673	86,084,510
INRA_BovSV2350	deletion	29,009	Chr6	86,051,708	86,080,718	SV BPs are located in 2 different genes	ENSBTAG00000032350	Chr6	-1	86,034,662	86,055,504	ENSBTAG00000037613	-1	Chr6	86,063,673	86,084,510
INRA_BovSV5840	deletion	707,342	Chr10	87,193,327	87,900,670	SV BPs are located in 2 different genes	ENSBTAG00000040078	Chr10	1	87,160,747	87,200,485	ENSBTAG00000011985	1	Chr10	87,879,330	87,907,703
INRA_BovSV3097	deletion	859,666	Chr9	88,151,105	89,010,772	SV BPs are located in 2 different genes	ENSBTAG00000032007	Chr9	-1	88,115,145	88,183,314	ENSBTAG00000009679	-1	Chr9	88,955,700	89,122,287
INRA_BovSV4006	tandem duplication	52,389	Chr3	93,983,810	94,036,200	SV BPs are located in 2 different genes	ENSBTAG00000047375	Chr3	1	93,978,825	93,987,512	ENSBTAG00000002910	1	Chr3	94,016,558	94,046,956
INRA_BovSV3899	inversion	2,495,727	Chr9	96,516,451	99,012,179	SV BPs are located in 2 different genes	ENSBTAG00000010334	Chr9	1	96,514,752	96,597,679	ENSBTAG00000018996	1	Chr9	98,421,510	99,568,077
INRA_BovSV3897	inversion	2,495,835	Chr9	96,516,406	99,012,222	SV BPs are located in 2 different genes	ENSBTAG00000010334	Chr9	1	96,514,752	96,597,679	ENSBTAG00000018996	1	Chr9	98,421,510	99,568,077
INRA_BovSV2115	deletion	77,994	Chr5	99,699,532	99,777,527	SV BPs are located in 2 different genes	ENSBTAG00000014332	Chr5	-1	99,647,123	99,701,630	ENSBTAG00000014154	-1	Chr5	99,775,091	99,779,613
INRA_BovSV1813	deletion	93,720	Chr4	99,785,476	99,879,197	SV BPs are located in 2 different genes	ENSBTAG00000001346	Chr4	1	99,767,237	99,786,672	ENSBTAG00000031548	1	Chr4	99,787,244	99,948,547
INRA_BovSV4288	tandem duplication	206,615	Chr5	102,518,128	102,724,744	SV BPs are located in 2 different genes	ENSBTAG00000039380	Chr5	1	102,489,629	102,521,321	ENSBTAG00000039041	1	Chr5	102,715,224	102,729,724
INRA_BovSV2845	inversion	654,023	Chr5	102,503,591	103,157,615	SV BPs are located in 2 different genes	ENSBTAG00000039380	Chr5	1	102,489,629	102,521,321	ENSBTAG00000039470	1	Chr5	103,132,709	103,261,137
INRA_BovSV2861	inversion	615,311	Chr5	102,520,897	103,136,209	SV BPs are located in 2 different genes	ENSBTAG00000039380	Chr5	1	102,489,629	102,521,321	ENSBTAG00000039470	1	Chr5	103,132,709	103,261,137
INRA_BovSV2855	inversion	872,009	Chr5	102,414,376	103,286,386	SV BPs are located in 2 different genes	ENSBTAG00000039817	Chr5	1	102,393,240	102,427,984	ENSBTAG00000039256	1	Chr5	103,276,708	103,332,323
INRA_BovSV4292	tandem duplication	101,585	Chr5	103,291,709	103,393,295	SV BPs are located in 2 different genes	ENSBTAG00000039256	Chr5	-1	103,276,708	103,332,323	ENSBTAG00000026531	-1	Chr5	103,375,408	103,439,148
INRA_BovSV4291	tandem duplication	101,582	Chr5	103,291,709	103,393,292	SV BPs are located in 2 different genes	ENSBTAG00000039256	Chr5	-1	103,276,708	103,332,323	ENSBTAG00000026531	-1	Chr5	103,375,408	103,439,148
INRA_BovSV4294	tandem duplication	101,757	Chr5	103,296,781	103,398,539	SV BPs are located in 2 different genes	ENSBTAG00000039256	Chr5	-1	103,276,708	103,332,323	ENSBTAG00000026531	-1	Chr5	103,375,408	103,439,148
INRA_BovSV2125	deletion	101,578	Chr5	103,289,104	103,390,683	SV BPs are located in 2 different genes	ENSBTAG00000039256	Chr5	-1	103,276,708	103,332,323	ENSBTAG00000026531	-1	Chr5	103,375,408	103,439,148
INRA_BovSV1838	deletion	18,253	Chr4	106,523,403	106,541,657	SV BPs are located in 2 different genes	ENSBTAG00000038690	Chr4	1	106,523,231	106,523,700	ENSBTAG00000038307	1	Chr4	106,541,484	106,541,954
INRA_BovSV2594	inversion	160,977	Chr4	113,872,984	114,033,962	SV BPs are located in 2 different genes	ENSBTAG00000046257	Chr4	-1	113,866,800	113,874,303	ENSBTAG00000039928	-1	Chr4	114,032,643	114,038,805
INRA_BovSV2595	inversion	12,613	Chr4	114,136,531	114,149,145	SV BPs are located in 2 different genes	ENSBTAG00000004894	Chr4	1	114,127,188	114,137,744	ENSBTAG00000000715	1	Chr4	114,148,311	114,155,451
INRA_BovSV1658	deletion	607,336	Chr3	113,610,758	114,218,095	SV BPs are located in 2 different genes	ENSBTAG00000003928	Chr3	1	113,578,537	113,621,347	ENSBTAG00000014652	1	Chr3	114,192,084	114,278,198
INRA_BovSV3166	inversion	57,762	Chr6	117,842,774	117,900,537	SV BPs are located in 2 different genes	ENSBTAG00000019584	Chr6	-1	117,798,819	117,856,796	ENSBTAG00000027825	-1	Chr6	117,898,822	117,923,220
INRA_BovSV3794	tandem duplication	27,246	Chr2	133,154,804	133,182,051	SV BPs are located in 2 different genes	ENSBTAG00000046977	Chr2	1	133,149,365	133,157,295	ENSBTAG00000020499	1	Chr2	133,176,678	133,189,041
INRA_BovSV1402	deletion	27,288	Chr2	133,151,157	133,178,446	SV BPs are located in 2 different genes	ENSBTAG00000046977	Chr2	1	133,149,365	133,157,295	ENSBTAG00000020499	1	Chr2	133,176,678	133,189,041
INRA_BovSV1401	deletion	27,291	Chr2	133,149,823	133,177,115	SV BPs are located in 2 different genes	ENSBTAG00000046977	Chr2	1	133,149,365	133,157,295	ENSBTAG00000020499	1	Chr2	133,176,678	133,189,041
INRA_BovSV110	inversion	93,489	Chr1	133,292,051	133,385,537	SV BPs are located in 2 different genes	ENSBTAG00000008299	Chr1	-1	133,269,145	133,310,063	ENSBTAG00000018427	-1	Chr1	133,319,427	133,395,740
INRA_BovSV1404	deletion	28,383	Chr2	133,293,626	133,322,010	SV BPs are located in 2 different genes	ENSBTAG00000005759	Chr2	1	133,289,295	133,295,334	ENSBTAG00000013039	1	Chr2	133,319,863	133,323,729
INRA_BovSV3800	tandem duplication	28,354	Chr2	133,294,671	133,323,026	SV BPs are located in 2 different genes	ENSBTAG00000005759	Chr2	1	133,289,295	133,295,334	ENSBTAG00000013039	1	Chr2	133,319,863	133,323,729
INRA_BovSV1403	deletion	28,383	Chr2	133,293,611	133,321,995	SV BPs are located in 2 different genes	ENSBTAG00000005759	Chr2	1	133,289,295	133,295,334	ENSBTAG00000013039	1	Chr2	133,319,863	133,323,729
INRA_BovSV144	inversion	146,070	Chr1	154,084,278	154,230,347	SV BPs are located in 2 different genes	ENSBTAG00000023377	Chr1	-1	154,024,457	154,103,515	ENSBTAG00000040193	-1	Chr1	154,218,714	154,285,721
INRA_BovSV3438	tandem duplication	100,900	Chr29	1,391,865	1,492,766	SV region overlaps exon coding regions of a gene	ENSBTAG00000035110	Chr29	-1	1,379,817	1,497,748	ENSBTAE00000368620	-1	Chr29	1,405,383	1,405,497
INRA_BovSV3438	tandem duplication	100,900	Chr29	1,391,865	1,492,766	SV region overlaps exon coding regions of a gene	ENSBTAG00000035110	Chr29	-1	1,379,817	1,497,748	ENSBTAE00000449441	-1	Chr29	1,409,201	1,409,221
INRA_BovSV3438	tandem duplication	100,900	Chr29	1,391,865	1,492,766	SV region overlaps exon coding regions of a gene	ENSBTAG00000035110	Chr29	-1	1,379,817	1,497,748	ENSBTAE00000368627	-1	Chr29	1,411,171	1,411,352
INRA_BovSV3438	tandem duplication	100,900	Chr29	1,391,865	1,492,766	SV region overlaps exon coding regions of a gene	ENSBTAG00000035110	Chr29	-1	1,379,817	1,497,748	ENSBTAE00000368633	-1	Chr29	1,437,849	1,437,935
INRA_BovSV3438	tandem duplication	100,900	Chr29	1,391,865	1,492,766	SV region overlaps exon coding regions of a gene	ENSBTAG00000035110	Chr29	-1	1,379,817	1,497,748	ENSBTAE00000368638	-1	Chr29	1,439,818	1,440,015
INRA_BovSV3438	tandem duplication	100,900	Chr29	1,391,865	1,492,766	SV region overlaps exon coding regions of a gene	ENSBTAG00000035110	Chr29	-1	1,379,817	1,497,748	ENSBTAE00000368642	-1	Chr29	1,446,997	1,447,102
INRA_BovSV120	inversion	60,041	Chr11	1,404,808	1,464,850	SV region overlaps exon coding regions of a gene	ENSBTAG00000004297	Chr11	-1	1,205,162	1,533,761	ENSBTAE00000468873	-1	Chr11	1,451,273	1,451,307
INRA_BovSV3438	tandem duplication	100,900	Chr29	1,391,865	1,492,766	SV region overlaps exon coding regions of a gene	ENSBTAG00000035110	Chr29	-1	1,379,817	1,497,748	ENSBTAE00000368645	-1	Chr29	1,454,482	1,454,627
INRA_BovSV3438	tandem duplication	100,900	Chr29	1,391,865	1,492,766	SV region overlaps exon coding regions of a gene	ENSBTAG00000035110	Chr29	-1	1,379,817	1,497,748	ENSBTAE00000373099	-1	Chr29	1,470,769	1,471,011
INRA_BovSV3438	tandem duplication	100,900	Chr29	1,391,865	1,492,766	SV region overlaps exon coding regions of a gene	ENSBTAG00000035110	Chr29	-1	1,379,817	1,497,748	ENSBTAE00000373100	-1	Chr29	1,474,862	1,474,975
INRA_BovSV3438	tandem duplication	100,900	Chr29	1,391,865	1,492,766	SV region overlaps exon coding regions of a gene	ENSBTAG00000035110	Chr29	-1	1,379,817	1,497,748	ENSBTAE00000373101	-1	Chr29	1,481,440	1,481,574
INRA_BovSV718	inversion	6,899	Chr23	2,522,531	2,529,431	SV region overlaps exon coding regions of a gene	ENSBTAG00000007937	Chr23	-1	2,475,807	2,809,862	ENSBTAE00000418099	-1	Chr23	2,525,878	2,526,004
INRA_BovSV897	deletion	140,123	Chr28	4,300,605	4,440,729	SV region overlaps exon coding regions of a gene	ENSBTAG00000025021	Chr28	1	4,121,685	4,483,004	ENSBTAE00000368478	1	Chr28	4,314,407	4,314,494
INRA_BovSV897	deletion	140,123	Chr28	4,300,605	4,440,729	SV region overlaps exon coding regions of a gene	ENSBTAG00000025021	Chr28	1	4,121,685	4,483,004	ENSBTAE00000368469	1	Chr28	4,339,024	4,339,085
INRA_BovSV897	deletion	140,123	Chr28	4,300,605	4,440,729	SV region overlaps exon coding regions of a gene	ENSBTAG00000025021	Chr28	1	4,121,685	4,483,004	ENSBTAE00000368459	1	Chr28	4,389,974	4,390,065
INRA_BovSV897	deletion	140,123	Chr28	4,300,605	4,440,729	SV region overlaps exon coding regions of a gene	ENSBTAG00000025021	Chr28	1	4,121,685	4,483,004	ENSBTAE00000481162	1	Chr28	4,390,227	4,390,356
INRA_BovSV897	deletion	140,123	Chr28	4,300,605	4,440,729	SV region overlaps exon coding regions of a gene	ENSBTAG00000025021	Chr28	1	4,121,685	4,483,004	ENSBTAE00000368435	1	Chr28	4,391,159	4,391,305
INRA_BovSV897	deletion	140,123	Chr28	4,300,605	4,440,729	SV region overlaps exon coding regions of a gene	ENSBTAG00000025021	Chr28	1	4,121,685	4,483,004	ENSBTAE00000465960	1	Chr28	4,395,926	4,395,985
INRA_BovSV897	deletion	140,123	Chr28	4,300,605	4,440,729	SV region overlaps exon coding regions of a gene	ENSBTAG00000025021	Chr28	1	4,121,685	4,483,004	ENSBTAE00000482559	1	Chr28	4,396,119	4,396,239
INRA_BovSV897	deletion	140,123	Chr28	4,300,605	4,440,729	SV region overlaps exon coding regions of a gene	ENSBTAG00000025021	Chr28	1	4,121,685	4,483,004	ENSBTAE00000464692	1	Chr28	4,414,892	4,414,984
INRA_BovSV897	deletion	140,123	Chr28	4,300,605	4,440,729	SV region overlaps exon coding regions of a gene	ENSBTAG00000025021	Chr28	1	4,121,685	4,483,004	ENSBTAE00000445274	1	Chr28	4,422,511	4,422,562
INRA_BovSV2619	inversion	4,197	Chr5	4,849,965	4,854,163	SV region overlaps exon coding regions of a gene	ENSBTAG00000004569	Chr5	1	4,824,769	4,866,969	ENSBTAE00000279164	1	Chr5	4,851,357	4,851,442
INRA_BovSV455	tandem duplication	187,571	Chr16	5,701,299	5,888,871	SV region overlaps exon coding regions of a gene	ENSBTAG00000024647	Chr16	-1	5,600,155	5,959,906	ENSBTAE00000483509	-1	Chr16	5,723,784	5,723,806
INRA_BovSV5109	deletion	187,593	Chr16	5,701,226	5,888,820	SV region overlaps exon coding regions of a gene	ENSBTAG00000024647	Chr16	-1	5,600,155	5,959,906	ENSBTAE00000483509	-1	Chr16	5,723,784	5,723,806
INRA_BovSV451	tandem duplication	186,608	Chr16	5,697,935	5,884,544	SV region overlaps exon coding regions of a gene	ENSBTAG00000024647	Chr16	-1	5,600,155	5,959,906	ENSBTAE00000483509	-1	Chr16	5,723,784	5,723,806
INRA_BovSV5150	deletion	319,367	Chr16	5,605,442	5,924,810	SV region overlaps exon coding regions of a gene	ENSBTAG00000024647	Chr16	-1	5,600,155	5,959,906	ENSBTAE00000483509	-1	Chr16	5,723,784	5,723,806
INRA_BovSV5105	deletion	190,721	Chr16	5,677,200	5,867,922	SV region overlaps exon coding regions of a gene	ENSBTAG00000024647	Chr16	-1	5,600,155	5,959,906	ENSBTAE00000483509	-1	Chr16	5,723,784	5,723,806
INRA_BovSV5106	deletion	191,451	Chr16	5,685,005	5,876,457	SV region overlaps exon coding regions of a gene	ENSBTAG00000024647	Chr16	-1	5,600,155	5,959,906	ENSBTAE00000483509	-1	Chr16	5,723,784	5,723,806
INRA_BovSV5155	deletion	186,652	Chr16	5,704,858	5,891,511	SV region overlaps exon coding regions of a gene	ENSBTAG00000024647	Chr16	-1	5,600,155	5,959,906	ENSBTAE00000483509	-1	Chr16	5,723,784	5,723,806
INRA_BovSV439	tandem duplication	123,923	Chr16	5,676,453	5,800,377	SV region overlaps exon coding regions of a gene	ENSBTAG00000024647	Chr16	-1	5,600,155	5,959,906	ENSBTAE00000483509	-1	Chr16	5,723,784	5,723,806
INRA_BovSV5104	deletion	299,253	Chr16	5,658,728	5,957,982	SV region overlaps exon coding regions of a gene	ENSBTAG00000024647	Chr16	-1	5,600,155	5,959,906	ENSBTAE00000483509	-1	Chr16	5,723,784	5,723,806
INRA_BovSV5154	deletion	186,652	Chr16	5,704,858	5,891,511	SV region overlaps exon coding regions of a gene	ENSBTAG00000024647	Chr16	-1	5,600,155	5,959,906	ENSBTAE00000483509	-1	Chr16	5,723,784	5,723,806
INRA_BovSV436	tandem duplication	113,707	Chr16	5,673,202	5,786,910	SV region overlaps exon coding regions of a gene	ENSBTAG00000024647	Chr16	-1	5,600,155	5,959,906	ENSBTAE00000483509	-1	Chr16	5,723,784	5,723,806
INRA_BovSV5113	deletion	82,002	Chr16	5,844,825	5,926,828	SV region overlaps exon coding regions of a gene	ENSBTAG00000024647	Chr16	-1	5,600,155	5,959,906	ENSBTAE00000387887	-1	Chr16	5,919,650	5,919,895
INRA_BovSV5112	deletion	82,018	Chr16	5,844,220	5,926,239	SV region overlaps exon coding regions of a gene	ENSBTAG00000024647	Chr16	-1	5,600,155	5,959,906	ENSBTAE00000387887	-1	Chr16	5,919,650	5,919,895
INRA_BovSV5150	deletion	319,367	Chr16	5,605,442	5,924,810	SV region overlaps exon coding regions of a gene	ENSBTAG00000024647	Chr16	-1	5,600,155	5,959,906	ENSBTAE00000387887	-1	Chr16	5,919,650	5,919,895
INRA_BovSV474	tandem duplication	81,982	Chr16	5,844,146	5,926,129	SV region overlaps exon coding regions of a gene	ENSBTAG00000024647	Chr16	-1	5,600,155	5,959,906	ENSBTAE00000387887	-1	Chr16	5,919,650	5,919,895
INRA_BovSV5156	deletion	82,043	Chr16	5,844,143	5,926,187	SV region overlaps exon coding regions of a gene	ENSBTAG00000024647	Chr16	-1	5,600,155	5,959,906	ENSBTAE00000387887	-1	Chr16	5,919,650	5,919,895
INRA_BovSV5104	deletion	299,253	Chr16	5,658,728	5,957,982	SV region overlaps exon coding regions of a gene	ENSBTAG00000024647	Chr16	-1	5,600,155	5,959,906	ENSBTAE00000387887	-1	Chr16	5,919,650	5,919,895
INRA_BovSV5113	deletion	82,002	Chr16	5,844,825	5,926,828	SV region overlaps exon coding regions of a gene	ENSBTAG00000024647	Chr16	-1	5,600,155	5,959,906	ENSBTAE00000462159	-1	Chr16	5,920,331	5,920,513
INRA_BovSV5112	deletion	82,018	Chr16	5,844,220	5,926,239	SV region overlaps exon coding regions of a gene	ENSBTAG00000024647	Chr16	-1	5,600,155	5,959,906	ENSBTAE00000462159	-1	Chr16	5,920,331	5,920,513
INRA_BovSV5150	deletion	319,367	Chr16	5,605,442	5,924,810	SV region overlaps exon coding regions of a gene	ENSBTAG00000024647	Chr16	-1	5,600,155	5,959,906	ENSBTAE00000462159	-1	Chr16	5,920,331	5,920,513
INRA_BovSV474	tandem duplication	81,982	Chr16	5,844,146	5,926,129	SV region overlaps exon coding regions of a gene	ENSBTAG00000024647	Chr16	-1	5,600,155	5,959,906	ENSBTAE00000462159	-1	Chr16	5,920,331	5,920,513
INRA_BovSV5156	deletion	82,043	Chr16	5,844,143	5,926,187	SV region overlaps exon coding regions of a gene	ENSBTAG00000024647	Chr16	-1	5,600,155	5,959,906	ENSBTAE00000462159	-1	Chr16	5,920,331	5,920,513
INRA_BovSV5104	deletion	299,253	Chr16	5,658,728	5,957,982	SV region overlaps exon coding regions of a gene	ENSBTAG00000024647	Chr16	-1	5,600,155	5,959,906	ENSBTAE00000462159	-1	Chr16	5,920,331	5,920,513
INRA_BovSV5104	deletion	299,253	Chr16	5,658,728	5,957,982	SV region overlaps exon coding regions of a gene	ENSBTAG00000024647	Chr16	-1	5,600,155	5,959,906	ENSBTAE00000473404	-1	Chr16	5,937,839	5,937,899
INRA_BovSV5104	deletion	299,253	Chr16	5,658,728	5,957,982	SV region overlaps exon coding regions of a gene	ENSBTAG00000024647	Chr16	-1	5,600,155	5,959,906	ENSBTAE00000453501	-1	Chr16	5,937,902	5,938,011
INRA_BovSV5104	deletion	299,253	Chr16	5,658,728	5,957,982	SV region overlaps exon coding regions of a gene	ENSBTAG00000024647	Chr16	-1	5,600,155	5,959,906	ENSBTAE00000444700	-1	Chr16	5,939,070	5,939,246
INRA_BovSV5104	deletion	299,253	Chr16	5,658,728	5,957,982	SV region overlaps exon coding regions of a gene	ENSBTAG00000024647	Chr16	-1	5,600,155	5,959,906	ENSBTAE00000483298	-1	Chr16	5,941,689	5,941,862
INRA_BovSV5104	deletion	299,253	Chr16	5,658,728	5,957,982	SV region overlaps exon coding regions of a gene	ENSBTAG00000024647	Chr16	-1	5,600,155	5,959,906	ENSBTAE00000469607	-1	Chr16	5,942,492	5,942,607
INRA_BovSV5104	deletion	299,253	Chr16	5,658,728	5,957,982	SV region overlaps exon coding regions of a gene	ENSBTAG00000024647	Chr16	-1	5,600,155	5,959,906	ENSBTAE00000392005	-1	Chr16	5,942,629	5,942,701
INRA_BovSV5104	deletion	299,253	Chr16	5,658,728	5,957,982	SV region overlaps exon coding regions of a gene	ENSBTAG00000024647	Chr16	-1	5,600,155	5,959,906	ENSBTAE00000479580	-1	Chr16	5,950,299	5,950,481
INRA_BovSV5104	deletion	299,253	Chr16	5,658,728	5,957,982	SV region overlaps exon coding regions of a gene	ENSBTAG00000024647	Chr16	-1	5,600,155	5,959,906	ENSBTAE00000472783	-1	Chr16	5,955,820	5,955,999
INRA_BovSV1366	inversion	22,126	Chr28	6,122,827	6,144,954	SV region overlaps exon coding regions of a gene	ENSBTAG00000000535	Chr28	-1	5,915,711	6,227,327	ENSBTAE00000141654	-1	Chr28	6,128,458	6,128,549
INRA_BovSV1366	inversion	22,126	Chr28	6,122,827	6,144,954	SV region overlaps exon coding regions of a gene	ENSBTAG00000000535	Chr28	-1	5,915,711	6,227,327	ENSBTAE00000141653	-1	Chr28	6,130,165	6,130,275
INRA_BovSV1366	inversion	22,126	Chr28	6,122,827	6,144,954	SV region overlaps exon coding regions of a gene	ENSBTAG00000000535	Chr28	-1	5,915,711	6,227,327	ENSBTAE00000262396	-1	Chr28	6,139,813	6,139,984
INRA_BovSV6315	inversion	28,036	Chr10	6,959,026	6,987,063	SV region overlaps exon coding regions of a gene	ENSBTAG00000044151	Chr10	1	6,954,642	7,010,832	ENSBTAE00000454788	1	Chr10	6,970,413	6,970,511
INRA_BovSV6315	inversion	28,036	Chr10	6,959,026	6,987,063	SV region overlaps exon coding regions of a gene	ENSBTAG00000044151	Chr10	1	6,954,642	7,010,832	ENSBTAE00000451029	1	Chr10	6,970,973	6,970,976
INRA_BovSV6315	inversion	28,036	Chr10	6,959,026	6,987,063	SV region overlaps exon coding regions of a gene	ENSBTAG00000044151	Chr10	1	6,954,642	7,010,832	ENSBTAE00000471494	1	Chr10	6,971,260	6,971,315
INRA_BovSV6315	inversion	28,036	Chr10	6,959,026	6,987,063	SV region overlaps exon coding regions of a gene	ENSBTAG00000044151	Chr10	1	6,954,642	7,010,832	ENSBTAE00000449525	1	Chr10	6,971,317	6,971,358
INRA_BovSV6315	inversion	28,036	Chr10	6,959,026	6,987,063	SV region overlaps exon coding regions of a gene	ENSBTAG00000044151	Chr10	1	6,954,642	7,010,832	ENSBTAE00000478529	1	Chr10	6,971,670	6,971,682
INRA_BovSV6315	inversion	28,036	Chr10	6,959,026	6,987,063	SV region overlaps exon coding regions of a gene	ENSBTAG00000044151	Chr10	1	6,954,642	7,010,832	ENSBTAE00000461635	1	Chr10	6,972,944	6,972,974
INRA_BovSV6315	inversion	28,036	Chr10	6,959,026	6,987,063	SV region overlaps exon coding regions of a gene	ENSBTAG00000044151	Chr10	1	6,954,642	7,010,832	ENSBTAE00000457874	1	Chr10	6,973,609	6,973,646
INRA_BovSV6315	inversion	28,036	Chr10	6,959,026	6,987,063	SV region overlaps exon coding regions of a gene	ENSBTAG00000044151	Chr10	1	6,954,642	7,010,832	ENSBTAE00000451182	1	Chr10	6,974,525	6,974,544
INRA_BovSV6315	inversion	28,036	Chr10	6,959,026	6,987,063	SV region overlaps exon coding regions of a gene	ENSBTAG00000044151	Chr10	1	6,954,642	7,010,832	ENSBTAE00000439411	1	Chr10	6,976,387	6,976,485
INRA_BovSV6315	inversion	28,036	Chr10	6,959,026	6,987,063	SV region overlaps exon coding regions of a gene	ENSBTAG00000044151	Chr10	1	6,954,642	7,010,832	ENSBTAE00000444802	1	Chr10	6,981,061	6,981,085
INRA_BovSV6315	inversion	28,036	Chr10	6,959,026	6,987,063	SV region overlaps exon coding regions of a gene	ENSBTAG00000044151	Chr10	1	6,954,642	7,010,832	ENSBTAE00000440459	1	Chr10	6,981,286	6,981,371
INRA_BovSV6315	inversion	28,036	Chr10	6,959,026	6,987,063	SV region overlaps exon coding regions of a gene	ENSBTAG00000044151	Chr10	1	6,954,642	7,010,832	ENSBTAE00000439440	1	Chr10	6,983,854	6,983,940
INRA_BovSV6315	inversion	28,036	Chr10	6,959,026	6,987,063	SV region overlaps exon coding regions of a gene	ENSBTAG00000044151	Chr10	1	6,954,642	7,010,832	ENSBTAE00000474636	1	Chr10	6,985,223	6,985,225
INRA_BovSV6315	inversion	28,036	Chr10	6,959,026	6,987,063	SV region overlaps exon coding regions of a gene	ENSBTAG00000044151	Chr10	1	6,954,642	7,010,832	ENSBTAE00000460818	1	Chr10	6,986,659	6,986,688
INRA_BovSV169	deletion	22,698	Chr23	7,084,586	7,107,285	SV region overlaps exon coding regions of a gene	ENSBTAG00000003038	Chr23	-1	7,079,669	7,109,540	ENSBTAE00000292919	-1	Chr23	7,102,301	7,102,390
INRA_BovSV169	deletion	22,698	Chr23	7,084,586	7,107,285	SV region overlaps exon coding regions of a gene	ENSBTAG00000003038	Chr23	-1	7,079,669	7,109,540	ENSBTAE00000481697	-1	Chr23	7,102,616	7,102,752
INRA_BovSV169	deletion	22,698	Chr23	7,084,586	7,107,285	SV region overlaps exon coding regions of a gene	ENSBTAG00000003038	Chr23	-1	7,079,669	7,109,540	ENSBTAE00000474089	-1	Chr23	7,102,989	7,103,148
INRA_BovSV169	deletion	22,698	Chr23	7,084,586	7,107,285	SV region overlaps exon coding regions of a gene	ENSBTAG00000003038	Chr23	-1	7,079,669	7,109,540	ENSBTAE00000458594	-1	Chr23	7,103,303	7,103,476
INRA_BovSV169	deletion	22,698	Chr23	7,084,586	7,107,285	SV region overlaps exon coding regions of a gene	ENSBTAG00000003038	Chr23	-1	7,079,669	7,109,540	ENSBTAE00000467092	-1	Chr23	7,103,590	7,103,778
INRA_BovSV169	deletion	22,698	Chr23	7,084,586	7,107,285	SV region overlaps exon coding regions of a gene	ENSBTAG00000003038	Chr23	-1	7,079,669	7,109,540	ENSBTAE00000031803	-1	Chr23	7,105,731	7,105,859
INRA_BovSV169	deletion	22,698	Chr23	7,084,586	7,107,285	SV region overlaps exon coding regions of a gene	ENSBTAG00000003038	Chr23	-1	7,079,669	7,109,540	ENSBTAE00000446597	-1	Chr23	7,106,306	7,106,503
INRA_BovSV169	deletion	22,698	Chr23	7,084,586	7,107,285	SV region overlaps exon coding regions of a gene	ENSBTAG00000003038	Chr23	-1	7,079,669	7,109,540	ENSBTAE00000445071	-1	Chr23	7,106,952	7,107,157
INRA_BovSV6113	inversion	4,683	Chr19	7,890,822	7,895,506	SV region overlaps exon coding regions of a gene	ENSBTAG00000004449	Chr19	1	7,875,201	7,899,782	ENSBTAE00000046542	1	Chr19	7,892,978	7,893,091
INRA_BovSV6113	inversion	4,683	Chr19	7,890,822	7,895,506	SV region overlaps exon coding regions of a gene	ENSBTAG00000004449	Chr19	1	7,875,201	7,899,782	ENSBTAE00000046544	1	Chr19	7,894,109	7,894,180
INRA_BovSV3867	tandem duplication	16,793	Chr3	8,625,417	8,642,211	SV region overlaps exon coding regions of a gene	ENSBTAG00000027775	Chr3	1	8,623,766	8,651,232	ENSBTAE00000455772	1	Chr3	8,625,830	8,625,948
INRA_BovSV3867	tandem duplication	16,793	Chr3	8,625,417	8,642,211	SV region overlaps exon coding regions of a gene	ENSBTAG00000027775	Chr3	1	8,623,766	8,651,232	ENSBTAE00000474455	1	Chr3	8,625,951	8,626,076
INRA_BovSV3867	tandem duplication	16,793	Chr3	8,625,417	8,642,211	SV region overlaps exon coding regions of a gene	ENSBTAG00000027775	Chr3	1	8,623,766	8,651,232	ENSBTAE00000447084	1	Chr3	8,626,403	8,626,561
INRA_BovSV3867	tandem duplication	16,793	Chr3	8,625,417	8,642,211	SV region overlaps exon coding regions of a gene	ENSBTAG00000027775	Chr3	1	8,623,766	8,651,232	ENSBTAE00000482961	1	Chr3	8,626,966	8,627,086
INRA_BovSV3867	tandem duplication	16,793	Chr3	8,625,417	8,642,211	SV region overlaps exon coding regions of a gene	ENSBTAG00000027775	Chr3	1	8,623,766	8,651,232	ENSBTAE00000464482	1	Chr3	8,628,848	8,628,951
INRA_BovSV3867	tandem duplication	16,793	Chr3	8,625,417	8,642,211	SV region overlaps exon coding regions of a gene	ENSBTAG00000027775	Chr3	1	8,623,766	8,651,232	ENSBTAE00000464430	1	Chr3	8,634,670	8,635,006
INRA_BovSV3867	tandem duplication	16,793	Chr3	8,625,417	8,642,211	SV region overlaps exon coding regions of a gene	ENSBTAG00000027775	Chr3	1	8,623,766	8,651,232	ENSBTAE00000449846	1	Chr3	8,640,667	8,640,678
INRA_BovSV3867	tandem duplication	16,793	Chr3	8,625,417	8,642,211	SV region overlaps exon coding regions of a gene	ENSBTAG00000027775	Chr3	1	8,623,766	8,651,232	ENSBTAE00000462147	1	Chr3	8,640,906	8,640,969
INRA_BovSV3867	tandem duplication	16,793	Chr3	8,625,417	8,642,211	SV region overlaps exon coding regions of a gene	ENSBTAG00000027775	Chr3	1	8,623,766	8,651,232	ENSBTAE00000443707	1	Chr3	8,640,915	8,640,969
INRA_BovSV3867	tandem duplication	16,793	Chr3	8,625,417	8,642,211	SV region overlaps exon coding regions of a gene	ENSBTAG00000027775	Chr3	1	8,623,766	8,651,232	ENSBTAE00000455952	1	Chr3	8,641,588	8,641,698
INRA_BovSV3867	tandem duplication	16,793	Chr3	8,625,417	8,642,211	SV region overlaps exon coding regions of a gene	ENSBTAG00000027775	Chr3	1	8,623,766	8,651,232	ENSBTAE00000451671	1	Chr3	8,641,591	8,641,698
INRA_BovSV1194	inversion	4,446	Chr26	8,650,176	8,654,623	SV region overlaps exon coding regions of a gene	ENSBTAG00000003529	Chr26	-1	8,632,200	8,690,464	ENSBTAE00000454201	-1	Chr26	8,651,311	8,651,406
INRA_BovSV1194	inversion	4,446	Chr26	8,650,176	8,654,623	SV region overlaps exon coding regions of a gene	ENSBTAG00000003529	Chr26	-1	8,632,200	8,690,464	ENSBTAE00000036841	-1	Chr26	8,652,154	8,652,193
INRA_BovSV1045	inversion	201,318	Chr25	10,755,728	10,957,005	SV region overlaps exon coding regions of a gene	ENSBTAG00000026371	Chr25	1	10,743,976	11,273,969	ENSBTAE00000428221	1	Chr25	10,768,541	10,768,605
INRA_BovSV1045	inversion	201,318	Chr25	10,755,728	10,957,005	SV region overlaps exon coding regions of a gene	ENSBTAG00000026371	Chr25	1	10,743,976	11,273,969	ENSBTAE00000385931	1	Chr25	10,771,181	10,771,233
INRA_BovSV1045	inversion	201,318	Chr25	10,755,728	10,957,005	SV region overlaps exon coding regions of a gene	ENSBTAG00000026371	Chr25	1	10,743,976	11,273,969	ENSBTAE00000430486	1	Chr25	10,792,175	10,792,299
INRA_BovSV1045	inversion	201,318	Chr25	10,755,728	10,957,005	SV region overlaps exon coding regions of a gene	ENSBTAG00000026371	Chr25	1	10,743,976	11,273,969	ENSBTAE00000402194	1	Chr25	10,814,940	10,815,120
INRA_BovSV1045	inversion	201,318	Chr25	10,755,728	10,957,005	SV region overlaps exon coding regions of a gene	ENSBTAG00000026371	Chr25	1	10,743,976	11,273,969	ENSBTAE00000389728	1	Chr25	10,818,364	10,818,434
INRA_BovSV1045	inversion	201,318	Chr25	10,755,728	10,957,005	SV region overlaps exon coding regions of a gene	ENSBTAG00000026371	Chr25	1	10,743,976	11,273,969	ENSBTAE00000407071	1	Chr25	10,819,993	10,820,241
INRA_BovSV1045	inversion	201,318	Chr25	10,755,728	10,957,005	SV region overlaps exon coding regions of a gene	ENSBTAG00000026371	Chr25	1	10,743,976	11,273,969	ENSBTAE00000384467	1	Chr25	10,822,199	10,822,574
INRA_BovSV1045	inversion	201,318	Chr25	10,755,728	10,957,005	SV region overlaps exon coding regions of a gene	ENSBTAG00000026371	Chr25	1	10,743,976	11,273,969	ENSBTAE00000346566	1	Chr25	10,832,424	10,832,542
INRA_BovSV1045	inversion	201,318	Chr25	10,755,728	10,957,005	SV region overlaps exon coding regions of a gene	ENSBTAG00000026371	Chr25	1	10,743,976	11,273,969	ENSBTAE00000346564	1	Chr25	10,835,815	10,835,890
INRA_BovSV1045	inversion	201,318	Chr25	10,755,728	10,957,005	SV region overlaps exon coding regions of a gene	ENSBTAG00000026371	Chr25	1	10,743,976	11,273,969	ENSBTAE00000292435	1	Chr25	10,838,203	10,838,285
INRA_BovSV1045	inversion	201,318	Chr25	10,755,728	10,957,005	SV region overlaps exon coding regions of a gene	ENSBTAG00000026371	Chr25	1	10,743,976	11,273,969	ENSBTAE00000292434	1	Chr25	10,883,675	10,883,738
INRA_BovSV1045	inversion	201,318	Chr25	10,755,728	10,957,005	SV region overlaps exon coding regions of a gene	ENSBTAG00000026371	Chr25	1	10,743,976	11,273,969	ENSBTAE00000023997	1	Chr25	10,886,156	10,886,284
INRA_BovSV5800	inversion	8,010	Chr17	11,936,455	11,944,466	SV region overlaps exon coding regions of a gene	ENSBTAG00000034522	Chr17	1	11,923,471	12,064,069	ENSBTAE00000363989	1	Chr17	11,941,803	11,941,939
INRA_BovSV1655	tandem duplication	21,772	Chr1	14,938,106	14,959,879	SV region overlaps exon coding regions of a gene	ENSBTAG00000003301	Chr1	-1	14,791,090	15,026,555	ENSBTAE00000034423	-1	Chr1	14,940,144	14,940,294
INRA_BovSV4212	deletion	13,674	Chr13	16,474,669	16,488,344	SV region overlaps exon coding regions of a gene	ENSBTAG00000005915	Chr13	1	16,366,946	16,640,879	ENSBTAE00000062349	1	Chr13	16,484,413	16,484,566
INRA_BovSV4697	inversion	5,916	Chr13	16,603,191	16,609,108	SV region overlaps exon coding regions of a gene	ENSBTAG00000005915	Chr13	1	16,366,946	16,640,879	ENSBTAE00000062364	1	Chr13	16,607,780	16,607,893
INRA_BovSV543	deletion	3,783	Chr25	18,713,995	18,717,779	SV region overlaps exon coding regions of a gene	ENSBTAG00000006449	Chr25	1	18,672,641	18,732,984	ENSBTAE00000068460	1	Chr25	18,714,287	18,714,378
INRA_BovSV543	deletion	3,783	Chr25	18,713,995	18,717,779	SV region overlaps exon coding regions of a gene	ENSBTAG00000006449	Chr25	1	18,672,641	18,732,984	ENSBTAE00000292266	1	Chr25	18,715,144	18,715,264
INRA_BovSV2344	inversion	6,293	Chr10	19,339,238	19,345,532	SV region overlaps exon coding regions of a gene	ENSBTAG00000007614	Chr10	1	19,317,484	19,363,592	ENSBTAE00000081468	1	Chr10	19,341,578	19,341,657
INRA_BovSV2344	inversion	6,293	Chr10	19,339,238	19,345,532	SV region overlaps exon coding regions of a gene	ENSBTAG00000007614	Chr10	1	19,317,484	19,363,592	ENSBTAE00000081469	1	Chr10	19,343,625	19,343,688
INRA_BovSV2344	inversion	6,293	Chr10	19,339,238	19,345,532	SV region overlaps exon coding regions of a gene	ENSBTAG00000007614	Chr10	1	19,317,484	19,363,592	ENSBTAE00000081470	1	Chr10	19,344,949	19,345,060
INRA_BovSV188	deletion	5,666	Chr23	20,025,096	20,030,763	SV region overlaps exon coding regions of a gene	ENSBTAG00000004345	Chr23	1	20,014,170	20,040,232	ENSBTAE00000045580	1	Chr23	20,028,611	20,028,832
INRA_BovSV188	deletion	5,666	Chr23	20,025,096	20,030,763	SV region overlaps exon coding regions of a gene	ENSBTAG00000004345	Chr23	1	20,014,170	20,040,232	ENSBTAE00000045582	1	Chr23	20,029,595	20,029,744
INRA_BovSV6398	deletion	91,866	Chr21	20,091,338	20,183,205	SV region overlaps exon coding regions of a gene	ENSBTAG00000001308	Chr21	-1	20,084,904	20,193,047	ENSBTAE00000429951	-1	Chr21	20,091,462	20,091,539
INRA_BovSV621	inversion	1,279	Chr11	21,231,900	21,233,160	SV region overlaps exon coding regions of a gene	ENSBTAG00000024042	Chr11	1	21,226,395	21,234,596	ENSBTAE00000263975	1	Chr11	21,232,568	21,232,704
INRA_BovSV1710	deletion	369,752	Chr4	23,506,616	23,876,369	SV region overlaps exon coding regions of a gene	ENSBTAG00000034154	Chr4	-1	23,499,626	23,891,236	ENSBTAE00000360392	-1	Chr4	23,684,111	23,684,216
INRA_BovSV1710	deletion	369,752	Chr4	23,506,616	23,876,369	SV region overlaps exon coding regions of a gene	ENSBTAG00000034154	Chr4	-1	23,499,626	23,891,236	ENSBTAE00000360401	-1	Chr4	23,690,048	23,690,130
INRA_BovSV1710	deletion	369,752	Chr4	23,506,616	23,876,369	SV region overlaps exon coding regions of a gene	ENSBTAG00000034154	Chr4	-1	23,499,626	23,891,236	ENSBTAE00000360405	-1	Chr4	23,704,156	23,704,272
INRA_BovSV1710	deletion	369,752	Chr4	23,506,616	23,876,369	SV region overlaps exon coding regions of a gene	ENSBTAG00000034154	Chr4	-1	23,499,626	23,891,236	ENSBTAE00000360421	-1	Chr4	23,705,748	23,705,882
INRA_BovSV1710	deletion	369,752	Chr4	23,506,616	23,876,369	SV region overlaps exon coding regions of a gene	ENSBTAG00000034154	Chr4	-1	23,499,626	23,891,236	ENSBTAE00000360448	-1	Chr4	23,710,619	23,710,698
INRA_BovSV1710	deletion	369,752	Chr4	23,506,616	23,876,369	SV region overlaps exon coding regions of a gene	ENSBTAG00000034154	Chr4	-1	23,499,626	23,891,236	ENSBTAE00000360462	-1	Chr4	23,710,789	23,710,854
INRA_BovSV1710	deletion	369,752	Chr4	23,506,616	23,876,369	SV region overlaps exon coding regions of a gene	ENSBTAG00000034154	Chr4	-1	23,499,626	23,891,236	ENSBTAE00000360475	-1	Chr4	23,711,244	23,711,310
INRA_BovSV1710	deletion	369,752	Chr4	23,506,616	23,876,369	SV region overlaps exon coding regions of a gene	ENSBTAG00000034154	Chr4	-1	23,499,626	23,891,236	ENSBTAE00000360482	-1	Chr4	23,731,511	23,731,606
INRA_BovSV1710	deletion	369,752	Chr4	23,506,616	23,876,369	SV region overlaps exon coding regions of a gene	ENSBTAG00000034154	Chr4	-1	23,499,626	23,891,236	ENSBTAE00000360488	-1	Chr4	23,760,571	23,760,674
INRA_BovSV1710	deletion	369,752	Chr4	23,506,616	23,876,369	SV region overlaps exon coding regions of a gene	ENSBTAG00000034154	Chr4	-1	23,499,626	23,891,236	ENSBTAE00000360496	-1	Chr4	23,874,891	23,875,042
INRA_BovSV1692	inversion	1,813	Chr2	24,153,725	24,155,539	SV region overlaps exon coding regions of a gene	ENSBTAG00000017266	Chr2	-1	24,131,486	24,217,715	ENSBTAE00000187385	-1	Chr2	24,154,099	24,154,242
INRA_BovSV1692	inversion	1,813	Chr2	24,153,725	24,155,539	SV region overlaps exon coding regions of a gene	ENSBTAG00000017266	Chr2	-1	24,131,486	24,217,715	ENSBTAE00000187384	-1	Chr2	24,154,416	24,154,576
INRA_BovSV6274	inversion	3,709	Chr1	24,487,555	24,491,265	SV region overlaps exon coding regions of a gene	ENSBTAG00000010462	Chr1	1	24,395,321	24,588,683	ENSBTAE00000466362	1	Chr1	24,488,696	24,488,817
INRA_BovSV6143	inversion	2,842	Chr19	28,477,860	28,480,703	SV region overlaps exon coding regions of a gene	ENSBTAG00000007117	Chr19	-1	28,466,248	28,483,634	ENSBTAE00000076232	-1	Chr19	28,478,787	28,478,995
INRA_BovSV6143	inversion	2,842	Chr19	28,477,860	28,480,703	SV region overlaps exon coding regions of a gene	ENSBTAG00000007117	Chr19	-1	28,466,248	28,483,634	ENSBTAE00000076227	-1	Chr19	28,479,146	28,479,383
INRA_BovSV2550	deletion	4,366	Chr7	28,574,732	28,579,099	SV region overlaps exon coding regions of a gene	ENSBTAG00000009646	Chr7	1	28,572,141	28,617,279	ENSBTAE00000103454	1	Chr7	28,576,505	28,576,696
INRA_BovSV2550	deletion	4,366	Chr7	28,574,732	28,579,099	SV region overlaps exon coding regions of a gene	ENSBTAG00000009646	Chr7	1	28,572,141	28,617,279	ENSBTAE00000469622	1	Chr7	28,578,535	28,578,588
INRA_BovSV1323	inversion	14,083	Chr27	31,914,210	31,928,294	SV region overlaps exon coding regions of a gene	ENSBTAG00000027118	Chr27	1	31,849,127	31,993,694	ENSBTAE00000473925	1	Chr27	31,921,632	31,921,740
INRA_BovSV567	deletion	5,335	Chr25	32,372,781	32,378,117	SV region overlaps exon coding regions of a gene	ENSBTAG00000047264	Chr25	-1	32,367,421	32,390,408	ENSBTAE00000470010	-1	Chr25	32,373,744	32,373,760
INRA_BovSV567	deletion	5,335	Chr25	32,372,781	32,378,117	SV region overlaps exon coding regions of a gene	ENSBTAG00000047264	Chr25	-1	32,367,421	32,390,408	ENSBTAE00000466426	-1	Chr25	32,374,687	32,374,799
INRA_BovSV567	deletion	5,335	Chr25	32,372,781	32,378,117	SV region overlaps exon coding regions of a gene	ENSBTAG00000047264	Chr25	-1	32,367,421	32,390,408	ENSBTAE00000455796	-1	Chr25	32,375,807	32,375,993
INRA_BovSV4739	inversion	4,391	Chr13	33,323,122	33,327,510	SV region overlaps exon coding regions of a gene	ENSBTAG00000022003	Chr13	-1	33,291,610	33,369,610	ENSBTAE00000239705	-1	Chr13	33,323,629	33,323,710
INRA_BovSV1705	inversion	7,829	Chr2	36,708,159	36,715,989	SV region overlaps exon coding regions of a gene	ENSBTAG00000008755	Chr2	-1	36,682,216	36,729,906	ENSBTAE00000299586	-1	Chr2	36,713,472	36,713,636
INRA_BovSV1108	inversion	954	Chr25	36,748,145	36,749,100	SV region overlaps exon coding regions of a gene	ENSBTAG00000010496	Chr25	-1	36,741,209	36,770,974	ENSBTAE00000113164	-1	Chr25	36,748,261	36,748,409
INRA_BovSV1108	inversion	954	Chr25	36,748,145	36,749,100	SV region overlaps exon coding regions of a gene	ENSBTAG00000010496	Chr25	-1	36,741,209	36,770,974	ENSBTAE00000290413	-1	Chr25	36,748,927	36,749,028
INRA_BovSV6321	inversion	14,376	Chr1	37,843,773	37,858,150	SV region overlaps exon coding regions of a gene	ENSBTAG00000023652	Chr1	-1	37,803,108	37,866,950	ENSBTAE00000360805	-1	Chr1	37,847,412	37,847,436
INRA_BovSV6321	inversion	14,376	Chr1	37,843,773	37,858,150	SV region overlaps exon coding regions of a gene	ENSBTAG00000023652	Chr1	-1	37,803,108	37,866,950	ENSBTAE00000360810	-1	Chr1	37,850,542	37,850,699
INRA_BovSV318	inversion	12,237	Chr20	38,036,656	38,048,872	SV region overlaps exon coding regions of a gene	ENSBTAG00000011334	Chr20	1	38,026,746	38,070,013	ENSBTAE00000257574	1	Chr20	38,040,313	38,040,401
INRA_BovSV318	inversion	12,237	Chr20	38,036,656	38,048,872	SV region overlaps exon coding regions of a gene	ENSBTAG00000011334	Chr20	1	38,026,746	38,070,013	ENSBTAE00000257573	1	Chr20	38,041,287	38,041,375
INRA_BovSV318	inversion	12,237	Chr20	38,036,656	38,048,872	SV region overlaps exon coding regions of a gene	ENSBTAG00000011334	Chr20	1	38,026,746	38,070,013	ENSBTAE00000257572	1	Chr20	38,042,288	38,042,369
INRA_BovSV318	inversion	12,237	Chr20	38,036,656	38,048,872	SV region overlaps exon coding regions of a gene	ENSBTAG00000011334	Chr20	1	38,026,746	38,070,013	ENSBTAE00000122095	1	Chr20	38,047,455	38,047,538
INRA_BovSV5839	tandem duplication	49,355	Chr13	38,712,826	38,762,182	SV region overlaps exon coding regions of a gene	ENSBTAG00000004620	Chr13	1	38,708,011	38,772,942	ENSBTAE00000444718	1	Chr13	38,716,418	38,716,439
INRA_BovSV5839	tandem duplication	49,355	Chr13	38,712,826	38,762,182	SV region overlaps exon coding regions of a gene	ENSBTAG00000004620	Chr13	1	38,708,011	38,772,942	ENSBTAE00000470826	1	Chr13	38,716,878	38,716,927
INRA_BovSV5839	tandem duplication	49,355	Chr13	38,712,826	38,762,182	SV region overlaps exon coding regions of a gene	ENSBTAG00000004620	Chr13	1	38,708,011	38,772,942	ENSBTAE00000460318	1	Chr13	38,717,152	38,717,278
INRA_BovSV5839	tandem duplication	49,355	Chr13	38,712,826	38,762,182	SV region overlaps exon coding regions of a gene	ENSBTAG00000004620	Chr13	1	38,708,011	38,772,942	ENSBTAE00000474581	1	Chr13	38,717,152	38,717,278
INRA_BovSV5839	tandem duplication	49,355	Chr13	38,712,826	38,762,182	SV region overlaps exon coding regions of a gene	ENSBTAG00000004620	Chr13	1	38,708,011	38,772,942	ENSBTAE00000048296	1	Chr13	38,717,678	38,717,773
INRA_BovSV5839	tandem duplication	49,355	Chr13	38,712,826	38,762,182	SV region overlaps exon coding regions of a gene	ENSBTAG00000004620	Chr13	1	38,708,011	38,772,942	ENSBTAE00000304858	1	Chr13	38,720,924	38,722,805
INRA_BovSV5839	tandem duplication	49,355	Chr13	38,712,826	38,762,182	SV region overlaps exon coding regions of a gene	ENSBTAG00000004620	Chr13	1	38,708,011	38,772,942	ENSBTAE00000459156	1	Chr13	38,721,410	38,722,382
INRA_BovSV3537	inversion	3,013	Chr8	41,550,590	41,553,604	SV region overlaps exon coding regions of a gene	ENSBTAG00000000819	Chr8	1	41,458,921	41,577,023	ENSBTAE00000401820	1	Chr8	41,552,533	41,552,692
INRA_BovSV675	deletion	8,951	Chr26	42,785,557	42,794,509	SV region overlaps exon coding regions of a gene	ENSBTAG00000022715	Chr26	1	42,782,329	42,813,472	ENSBTAE00000472662	1	Chr26	42,787,363	42,787,401
INRA_BovSV676	deletion	8,951	Chr26	42,785,593	42,794,545	SV region overlaps exon coding regions of a gene	ENSBTAG00000022715	Chr26	1	42,782,329	42,813,472	ENSBTAE00000472662	1	Chr26	42,787,363	42,787,401
INRA_BovSV675	deletion	8,951	Chr26	42,785,557	42,794,509	SV region overlaps exon coding regions of a gene	ENSBTAG00000022715	Chr26	1	42,782,329	42,813,472	ENSBTAE00000447160	1	Chr26	42,787,900	42,788,271
INRA_BovSV676	deletion	8,951	Chr26	42,785,593	42,794,545	SV region overlaps exon coding regions of a gene	ENSBTAG00000022715	Chr26	1	42,782,329	42,813,472	ENSBTAE00000447160	1	Chr26	42,787,900	42,788,271
INRA_BovSV3049	tandem duplication	3,284	Chr26	42,788,616	42,791,901	SV region overlaps exon coding regions of a gene	ENSBTAG00000022715	Chr26	1	42,782,329	42,813,472	ENSBTAE00000451534	1	Chr26	42,789,623	42,789,671
INRA_BovSV675	deletion	8,951	Chr26	42,785,557	42,794,509	SV region overlaps exon coding regions of a gene	ENSBTAG00000022715	Chr26	1	42,782,329	42,813,472	ENSBTAE00000451534	1	Chr26	42,789,623	42,789,671
INRA_BovSV676	deletion	8,951	Chr26	42,785,593	42,794,545	SV region overlaps exon coding regions of a gene	ENSBTAG00000022715	Chr26	1	42,782,329	42,813,472	ENSBTAE00000451534	1	Chr26	42,789,623	42,789,671
INRA_BovSV3049	tandem duplication	3,284	Chr26	42,788,616	42,791,901	SV region overlaps exon coding regions of a gene	ENSBTAG00000022715	Chr26	1	42,782,329	42,813,472	ENSBTAE00000470221	1	Chr26	42,790,642	42,790,671
INRA_BovSV675	deletion	8,951	Chr26	42,785,557	42,794,509	SV region overlaps exon coding regions of a gene	ENSBTAG00000022715	Chr26	1	42,782,329	42,813,472	ENSBTAE00000470221	1	Chr26	42,790,642	42,790,671
INRA_BovSV676	deletion	8,951	Chr26	42,785,593	42,794,545	SV region overlaps exon coding regions of a gene	ENSBTAG00000022715	Chr26	1	42,782,329	42,813,472	ENSBTAE00000470221	1	Chr26	42,790,642	42,790,671
INRA_BovSV677	deletion	3,283	Chr26	42,789,757	42,793,041	SV region overlaps exon coding regions of a gene	ENSBTAG00000022715	Chr26	1	42,782,329	42,813,472	ENSBTAE00000470221	1	Chr26	42,790,642	42,790,671
INRA_BovSV3049	tandem duplication	3,284	Chr26	42,788,616	42,791,901	SV region overlaps exon coding regions of a gene	ENSBTAG00000022715	Chr26	1	42,782,329	42,813,472	ENSBTAE00000443094	1	Chr26	42,791,216	42,791,562
INRA_BovSV675	deletion	8,951	Chr26	42,785,557	42,794,509	SV region overlaps exon coding regions of a gene	ENSBTAG00000022715	Chr26	1	42,782,329	42,813,472	ENSBTAE00000443094	1	Chr26	42,791,216	42,791,562
INRA_BovSV676	deletion	8,951	Chr26	42,785,593	42,794,545	SV region overlaps exon coding regions of a gene	ENSBTAG00000022715	Chr26	1	42,782,329	42,813,472	ENSBTAE00000443094	1	Chr26	42,791,216	42,791,562
INRA_BovSV677	deletion	3,283	Chr26	42,789,757	42,793,041	SV region overlaps exon coding regions of a gene	ENSBTAG00000022715	Chr26	1	42,782,329	42,813,472	ENSBTAE00000443094	1	Chr26	42,791,216	42,791,562
INRA_BovSV675	deletion	8,951	Chr26	42,785,557	42,794,509	SV region overlaps exon coding regions of a gene	ENSBTAG00000022715	Chr26	1	42,782,329	42,813,472	ENSBTAE00000460584	1	Chr26	42,793,472	42,793,510
INRA_BovSV676	deletion	8,951	Chr26	42,785,593	42,794,545	SV region overlaps exon coding regions of a gene	ENSBTAG00000022715	Chr26	1	42,782,329	42,813,472	ENSBTAE00000460584	1	Chr26	42,793,472	42,793,510
INRA_BovSV675	deletion	8,951	Chr26	42,785,557	42,794,509	SV region overlaps exon coding regions of a gene	ENSBTAG00000022715	Chr26	1	42,782,329	42,813,472	ENSBTAE00000461694	1	Chr26	42,794,012	42,794,372
INRA_BovSV676	deletion	8,951	Chr26	42,785,593	42,794,545	SV region overlaps exon coding regions of a gene	ENSBTAG00000022715	Chr26	1	42,782,329	42,813,472	ENSBTAE00000461694	1	Chr26	42,794,012	42,794,372
INRA_BovSV675	deletion	8,951	Chr26	42,785,557	42,794,509	SV region overlaps exon coding regions of a gene	ENSBTAG00000022715	Chr26	1	42,782,329	42,813,472	ENSBTAE00000442757	1	Chr26	42,794,423	42,794,497
INRA_BovSV676	deletion	8,951	Chr26	42,785,593	42,794,545	SV region overlaps exon coding regions of a gene	ENSBTAG00000022715	Chr26	1	42,782,329	42,813,472	ENSBTAE00000442757	1	Chr26	42,794,423	42,794,497
INRA_BovSV673	inversion	8,995	Chr22	44,112,188	44,121,184	SV region overlaps exon coding regions of a gene	ENSBTAG00000018433	Chr22	1	44,077,870	44,121,649	ENSBTAE00000199402	1	Chr22	44,115,059	44,115,124
INRA_BovSV673	inversion	8,995	Chr22	44,112,188	44,121,184	SV region overlaps exon coding regions of a gene	ENSBTAG00000018433	Chr22	1	44,077,870	44,121,649	ENSBTAE00000199404	1	Chr22	44,115,212	44,115,276
INRA_BovSV673	inversion	8,995	Chr22	44,112,188	44,121,184	SV region overlaps exon coding regions of a gene	ENSBTAG00000018433	Chr22	1	44,077,870	44,121,649	ENSBTAE00000199408	1	Chr22	44,115,849	44,115,938
INRA_BovSV673	inversion	8,995	Chr22	44,112,188	44,121,184	SV region overlaps exon coding regions of a gene	ENSBTAG00000018433	Chr22	1	44,077,870	44,121,649	ENSBTAE00000199411	1	Chr22	44,117,826	44,117,879
INRA_BovSV673	inversion	8,995	Chr22	44,112,188	44,121,184	SV region overlaps exon coding regions of a gene	ENSBTAG00000018433	Chr22	1	44,077,870	44,121,649	ENSBTAE00000199414	1	Chr22	44,117,986	44,118,095
INRA_BovSV673	inversion	8,995	Chr22	44,112,188	44,121,184	SV region overlaps exon coding regions of a gene	ENSBTAG00000018433	Chr22	1	44,077,870	44,121,649	ENSBTAE00000248316	1	Chr22	44,118,302	44,118,404
INRA_BovSV673	inversion	8,995	Chr22	44,112,188	44,121,184	SV region overlaps exon coding regions of a gene	ENSBTAG00000018433	Chr22	1	44,077,870	44,121,649	ENSBTAE00000248309	1	Chr22	44,119,774	44,119,848
INRA_BovSV1738	deletion	2,330	Chr4	44,298,960	44,301,291	SV region overlaps exon coding regions of a gene	ENSBTAG00000014879	Chr4	1	44,293,401	44,371,317	ENSBTAE00000252075	1	Chr4	44,301,147	44,301,262
INRA_BovSV1738	deletion	2,330	Chr4	44,298,960	44,301,291	SV region overlaps exon coding regions of a gene	ENSBTAG00000014879	Chr4	1	44,293,401	44,371,317	ENSBTAE00000473728	1	Chr4	44,301,153	44,301,262
INRA_BovSV1631	inversion	4,748	Chr29	45,406,195	45,410,944	SV region overlaps exon coding regions of a gene	ENSBTAG00000005929	Chr29	-1	45,358,814	45,438,945	ENSBTAE00000473716	-1	Chr29	45,408,438	45,408,486
INRA_BovSV2715	inversion	13,508	Chr5	47,619,118	47,632,627	SV region overlaps exon coding regions of a gene	ENSBTAG00000033726	Chr5	1	47,534,237	47,703,486	ENSBTAE00000357045	1	Chr5	47,622,406	47,622,495
INRA_BovSV4944	inversion	6,032	Chr14	48,607,351	48,613,384	SV region overlaps exon coding regions of a gene	ENSBTAG00000006209	Chr14	1	48,318,650	48,633,661	ENSBTAE00000065856	1	Chr14	48,611,004	48,611,122
INRA_BovSV4944	inversion	6,032	Chr14	48,607,351	48,613,384	SV region overlaps exon coding regions of a gene	ENSBTAG00000006209	Chr14	1	48,318,650	48,633,661	ENSBTAE00000065857	1	Chr14	48,612,567	48,612,662
INRA_BovSV2063	inversion	4,327	Chr3	50,988,925	50,993,253	SV region overlaps exon coding regions of a gene	ENSBTAG00000011363	Chr3	1	50,905,459	51,074,025	ENSBTAE00000122435	1	Chr3	50,990,274	50,990,414
INRA_BovSV2063	inversion	4,327	Chr3	50,988,925	50,993,253	SV region overlaps exon coding regions of a gene	ENSBTAG00000011363	Chr3	1	50,905,459	51,074,025	ENSBTAE00000122436	1	Chr3	50,991,659	50,991,817
INRA_BovSV1163	tandem duplication	39,994	Chr18	51,739,512	51,779,507	SV region overlaps exon coding regions of a gene	ENSBTAG00000006859	Chr18	-1	51,735,956	51,780,801	ENSBTAE00000446222	-1	Chr18	51,742,821	51,742,860
INRA_BovSV5659	deletion	40,323	Chr18	51,738,524	51,778,848	SV region overlaps exon coding regions of a gene	ENSBTAG00000006859	Chr18	-1	51,735,956	51,780,801	ENSBTAE00000446222	-1	Chr18	51,742,821	51,742,860
INRA_BovSV5660	deletion	21,601	Chr18	51,745,482	51,767,084	SV region overlaps exon coding regions of a gene	ENSBTAG00000006859	Chr18	-1	51,735,956	51,780,801	ENSBTAE00000473715	-1	Chr18	51,746,568	51,746,574
INRA_BovSV1163	tandem duplication	39,994	Chr18	51,739,512	51,779,507	SV region overlaps exon coding regions of a gene	ENSBTAG00000006859	Chr18	-1	51,735,956	51,780,801	ENSBTAE00000473715	-1	Chr18	51,746,568	51,746,574
INRA_BovSV5659	deletion	40,323	Chr18	51,738,524	51,778,848	SV region overlaps exon coding regions of a gene	ENSBTAG00000006859	Chr18	-1	51,735,956	51,780,801	ENSBTAE00000473715	-1	Chr18	51,746,568	51,746,574
INRA_BovSV1172	tandem duplication	21,640	Chr18	51,749,539	51,771,180	SV region overlaps exon coding regions of a gene	ENSBTAG00000006859	Chr18	-1	51,735,956	51,780,801	ENSBTAE00000459753	-1	Chr18	51,754,551	51,754,577
INRA_BovSV5660	deletion	21,601	Chr18	51,745,482	51,767,084	SV region overlaps exon coding regions of a gene	ENSBTAG00000006859	Chr18	-1	51,735,956	51,780,801	ENSBTAE00000459753	-1	Chr18	51,754,551	51,754,577
INRA_BovSV1163	tandem duplication	39,994	Chr18	51,739,512	51,779,507	SV region overlaps exon coding regions of a gene	ENSBTAG00000006859	Chr18	-1	51,735,956	51,780,801	ENSBTAE00000459753	-1	Chr18	51,754,551	51,754,577
INRA_BovSV5659	deletion	40,323	Chr18	51,738,524	51,778,848	SV region overlaps exon coding regions of a gene	ENSBTAG00000006859	Chr18	-1	51,735,956	51,780,801	ENSBTAE00000459753	-1	Chr18	51,754,551	51,754,577
INRA_BovSV1172	tandem duplication	21,640	Chr18	51,749,539	51,771,180	SV region overlaps exon coding regions of a gene	ENSBTAG00000006859	Chr18	-1	51,735,956	51,780,801	ENSBTAE00000450101	-1	Chr18	51,758,885	51,759,027
INRA_BovSV5673	deletion	18,514	Chr18	51,755,346	51,773,861	SV region overlaps exon coding regions of a gene	ENSBTAG00000006859	Chr18	-1	51,735,956	51,780,801	ENSBTAE00000450101	-1	Chr18	51,758,885	51,759,027
INRA_BovSV5674	deletion	18,504	Chr18	51,757,134	51,775,639	SV region overlaps exon coding regions of a gene	ENSBTAG00000006859	Chr18	-1	51,735,956	51,780,801	ENSBTAE00000450101	-1	Chr18	51,758,885	51,759,027
INRA_BovSV5660	deletion	21,601	Chr18	51,745,482	51,767,084	SV region overlaps exon coding regions of a gene	ENSBTAG00000006859	Chr18	-1	51,735,956	51,780,801	ENSBTAE00000450101	-1	Chr18	51,758,885	51,759,027
INRA_BovSV1163	tandem duplication	39,994	Chr18	51,739,512	51,779,507	SV region overlaps exon coding regions of a gene	ENSBTAG00000006859	Chr18	-1	51,735,956	51,780,801	ENSBTAE00000450101	-1	Chr18	51,758,885	51,759,027
INRA_BovSV5661	deletion	18,500	Chr18	51,756,664	51,775,165	SV region overlaps exon coding regions of a gene	ENSBTAG00000006859	Chr18	-1	51,735,956	51,780,801	ENSBTAE00000450101	-1	Chr18	51,758,885	51,759,027
INRA_BovSV5659	deletion	40,323	Chr18	51,738,524	51,778,848	SV region overlaps exon coding regions of a gene	ENSBTAG00000006859	Chr18	-1	51,735,956	51,780,801	ENSBTAE00000450101	-1	Chr18	51,758,885	51,759,027
INRA_BovSV1172	tandem duplication	21,640	Chr18	51,749,539	51,771,180	SV region overlaps exon coding regions of a gene	ENSBTAG00000006859	Chr18	-1	51,735,956	51,780,801	ENSBTAE00000483390	-1	Chr18	51,759,029	51,759,051
INRA_BovSV5673	deletion	18,514	Chr18	51,755,346	51,773,861	SV region overlaps exon coding regions of a gene	ENSBTAG00000006859	Chr18	-1	51,735,956	51,780,801	ENSBTAE00000483390	-1	Chr18	51,759,029	51,759,051
INRA_BovSV5674	deletion	18,504	Chr18	51,757,134	51,775,639	SV region overlaps exon coding regions of a gene	ENSBTAG00000006859	Chr18	-1	51,735,956	51,780,801	ENSBTAE00000483390	-1	Chr18	51,759,029	51,759,051
INRA_BovSV5660	deletion	21,601	Chr18	51,745,482	51,767,084	SV region overlaps exon coding regions of a gene	ENSBTAG00000006859	Chr18	-1	51,735,956	51,780,801	ENSBTAE00000483390	-1	Chr18	51,759,029	51,759,051
INRA_BovSV1163	tandem duplication	39,994	Chr18	51,739,512	51,779,507	SV region overlaps exon coding regions of a gene	ENSBTAG00000006859	Chr18	-1	51,735,956	51,780,801	ENSBTAE00000483390	-1	Chr18	51,759,029	51,759,051
INRA_BovSV5661	deletion	18,500	Chr18	51,756,664	51,775,165	SV region overlaps exon coding regions of a gene	ENSBTAG00000006859	Chr18	-1	51,735,956	51,780,801	ENSBTAE00000483390	-1	Chr18	51,759,029	51,759,051
INRA_BovSV5659	deletion	40,323	Chr18	51,738,524	51,778,848	SV region overlaps exon coding regions of a gene	ENSBTAG00000006859	Chr18	-1	51,735,956	51,780,801	ENSBTAE00000483390	-1	Chr18	51,759,029	51,759,051
INRA_BovSV1172	tandem duplication	21,640	Chr18	51,749,539	51,771,180	SV region overlaps exon coding regions of a gene	ENSBTAG00000006859	Chr18	-1	51,735,956	51,780,801	ENSBTAE00000445005	-1	Chr18	51,759,454	51,759,761
INRA_BovSV5662	deletion	18,484	Chr18	51,759,043	51,777,528	SV region overlaps exon coding regions of a gene	ENSBTAG00000006859	Chr18	-1	51,735,956	51,780,801	ENSBTAE00000445005	-1	Chr18	51,759,454	51,759,761
INRA_BovSV5673	deletion	18,514	Chr18	51,755,346	51,773,861	SV region overlaps exon coding regions of a gene	ENSBTAG00000006859	Chr18	-1	51,735,956	51,780,801	ENSBTAE00000445005	-1	Chr18	51,759,454	51,759,761
INRA_BovSV5674	deletion	18,504	Chr18	51,757,134	51,775,639	SV region overlaps exon coding regions of a gene	ENSBTAG00000006859	Chr18	-1	51,735,956	51,780,801	ENSBTAE00000445005	-1	Chr18	51,759,454	51,759,761
INRA_BovSV5660	deletion	21,601	Chr18	51,745,482	51,767,084	SV region overlaps exon coding regions of a gene	ENSBTAG00000006859	Chr18	-1	51,735,956	51,780,801	ENSBTAE00000445005	-1	Chr18	51,759,454	51,759,761
INRA_BovSV1163	tandem duplication	39,994	Chr18	51,739,512	51,779,507	SV region overlaps exon coding regions of a gene	ENSBTAG00000006859	Chr18	-1	51,735,956	51,780,801	ENSBTAE00000445005	-1	Chr18	51,759,454	51,759,761
INRA_BovSV5661	deletion	18,500	Chr18	51,756,664	51,775,165	SV region overlaps exon coding regions of a gene	ENSBTAG00000006859	Chr18	-1	51,735,956	51,780,801	ENSBTAE00000445005	-1	Chr18	51,759,454	51,759,761
INRA_BovSV5659	deletion	40,323	Chr18	51,738,524	51,778,848	SV region overlaps exon coding regions of a gene	ENSBTAG00000006859	Chr18	-1	51,735,956	51,780,801	ENSBTAE00000445005	-1	Chr18	51,759,454	51,759,761
INRA_BovSV1172	tandem duplication	21,640	Chr18	51,749,539	51,771,180	SV region overlaps exon coding regions of a gene	ENSBTAG00000006859	Chr18	-1	51,735,956	51,780,801	ENSBTAE00000480891	-1	Chr18	51,760,772	51,760,801
INRA_BovSV5662	deletion	18,484	Chr18	51,759,043	51,777,528	SV region overlaps exon coding regions of a gene	ENSBTAG00000006859	Chr18	-1	51,735,956	51,780,801	ENSBTAE00000480891	-1	Chr18	51,760,772	51,760,801
INRA_BovSV5673	deletion	18,514	Chr18	51,755,346	51,773,861	SV region overlaps exon coding regions of a gene	ENSBTAG00000006859	Chr18	-1	51,735,956	51,780,801	ENSBTAE00000480891	-1	Chr18	51,760,772	51,760,801
INRA_BovSV5674	deletion	18,504	Chr18	51,757,134	51,775,639	SV region overlaps exon coding regions of a gene	ENSBTAG00000006859	Chr18	-1	51,735,956	51,780,801	ENSBTAE00000480891	-1	Chr18	51,760,772	51,760,801
INRA_BovSV5660	deletion	21,601	Chr18	51,745,482	51,767,084	SV region overlaps exon coding regions of a gene	ENSBTAG00000006859	Chr18	-1	51,735,956	51,780,801	ENSBTAE00000480891	-1	Chr18	51,760,772	51,760,801
INRA_BovSV1163	tandem duplication	39,994	Chr18	51,739,512	51,779,507	SV region overlaps exon coding regions of a gene	ENSBTAG00000006859	Chr18	-1	51,735,956	51,780,801	ENSBTAE00000480891	-1	Chr18	51,760,772	51,760,801
INRA_BovSV5661	deletion	18,500	Chr18	51,756,664	51,775,165	SV region overlaps exon coding regions of a gene	ENSBTAG00000006859	Chr18	-1	51,735,956	51,780,801	ENSBTAE00000480891	-1	Chr18	51,760,772	51,760,801
INRA_BovSV5659	deletion	40,323	Chr18	51,738,524	51,778,848	SV region overlaps exon coding regions of a gene	ENSBTAG00000006859	Chr18	-1	51,735,956	51,780,801	ENSBTAE00000480891	-1	Chr18	51,760,772	51,760,801
INRA_BovSV1183	tandem duplication	18,425	Chr18	51,759,837	51,778,263	SV region overlaps exon coding regions of a gene	ENSBTAG00000006859	Chr18	-1	51,735,956	51,780,801	ENSBTAE00000480891	-1	Chr18	51,760,772	51,760,801
INRA_BovSV1172	tandem duplication	21,640	Chr18	51,749,539	51,771,180	SV region overlaps exon coding regions of a gene	ENSBTAG00000006859	Chr18	-1	51,735,956	51,780,801	ENSBTAE00000464791	-1	Chr18	51,768,024	51,768,033
INRA_BovSV5662	deletion	18,484	Chr18	51,759,043	51,777,528	SV region overlaps exon coding regions of a gene	ENSBTAG00000006859	Chr18	-1	51,735,956	51,780,801	ENSBTAE00000464791	-1	Chr18	51,768,024	51,768,033
INRA_BovSV5673	deletion	18,514	Chr18	51,755,346	51,773,861	SV region overlaps exon coding regions of a gene	ENSBTAG00000006859	Chr18	-1	51,735,956	51,780,801	ENSBTAE00000464791	-1	Chr18	51,768,024	51,768,033
INRA_BovSV5674	deletion	18,504	Chr18	51,757,134	51,775,639	SV region overlaps exon coding regions of a gene	ENSBTAG00000006859	Chr18	-1	51,735,956	51,780,801	ENSBTAE00000464791	-1	Chr18	51,768,024	51,768,033
INRA_BovSV1163	tandem duplication	39,994	Chr18	51,739,512	51,779,507	SV region overlaps exon coding regions of a gene	ENSBTAG00000006859	Chr18	-1	51,735,956	51,780,801	ENSBTAE00000464791	-1	Chr18	51,768,024	51,768,033
INRA_BovSV5661	deletion	18,500	Chr18	51,756,664	51,775,165	SV region overlaps exon coding regions of a gene	ENSBTAG00000006859	Chr18	-1	51,735,956	51,780,801	ENSBTAE00000464791	-1	Chr18	51,768,024	51,768,033
INRA_BovSV5659	deletion	40,323	Chr18	51,738,524	51,778,848	SV region overlaps exon coding regions of a gene	ENSBTAG00000006859	Chr18	-1	51,735,956	51,780,801	ENSBTAE00000464791	-1	Chr18	51,768,024	51,768,033
INRA_BovSV1183	tandem duplication	18,425	Chr18	51,759,837	51,778,263	SV region overlaps exon coding regions of a gene	ENSBTAG00000006859	Chr18	-1	51,735,956	51,780,801	ENSBTAE00000464791	-1	Chr18	51,768,024	51,768,033
INRA_BovSV1172	tandem duplication	21,640	Chr18	51,749,539	51,771,180	SV region overlaps exon coding regions of a gene	ENSBTAG00000006859	Chr18	-1	51,735,956	51,780,801	ENSBTAE00000466896	-1	Chr18	51,769,514	51,769,530
INRA_BovSV5662	deletion	18,484	Chr18	51,759,043	51,777,528	SV region overlaps exon coding regions of a gene	ENSBTAG00000006859	Chr18	-1	51,735,956	51,780,801	ENSBTAE00000466896	-1	Chr18	51,769,514	51,769,530
INRA_BovSV5673	deletion	18,514	Chr18	51,755,346	51,773,861	SV region overlaps exon coding regions of a gene	ENSBTAG00000006859	Chr18	-1	51,735,956	51,780,801	ENSBTAE00000466896	-1	Chr18	51,769,514	51,769,530
INRA_BovSV5674	deletion	18,504	Chr18	51,757,134	51,775,639	SV region overlaps exon coding regions of a gene	ENSBTAG00000006859	Chr18	-1	51,735,956	51,780,801	ENSBTAE00000466896	-1	Chr18	51,769,514	51,769,530
INRA_BovSV1163	tandem duplication	39,994	Chr18	51,739,512	51,779,507	SV region overlaps exon coding regions of a gene	ENSBTAG00000006859	Chr18	-1	51,735,956	51,780,801	ENSBTAE00000466896	-1	Chr18	51,769,514	51,769,530
INRA_BovSV5661	deletion	18,500	Chr18	51,756,664	51,775,165	SV region overlaps exon coding regions of a gene	ENSBTAG00000006859	Chr18	-1	51,735,956	51,780,801	ENSBTAE00000466896	-1	Chr18	51,769,514	51,769,530
INRA_BovSV5659	deletion	40,323	Chr18	51,738,524	51,778,848	SV region overlaps exon coding regions of a gene	ENSBTAG00000006859	Chr18	-1	51,735,956	51,780,801	ENSBTAE00000466896	-1	Chr18	51,769,514	51,769,530
INRA_BovSV1183	tandem duplication	18,425	Chr18	51,759,837	51,778,263	SV region overlaps exon coding regions of a gene	ENSBTAG00000006859	Chr18	-1	51,735,956	51,780,801	ENSBTAE00000466896	-1	Chr18	51,769,514	51,769,530
INRA_BovSV5662	deletion	18,484	Chr18	51,759,043	51,777,528	SV region overlaps exon coding regions of a gene	ENSBTAG00000006859	Chr18	-1	51,735,956	51,780,801	ENSBTAE00000445390	-1	Chr18	51,777,369	51,777,504
INRA_BovSV1163	tandem duplication	39,994	Chr18	51,739,512	51,779,507	SV region overlaps exon coding regions of a gene	ENSBTAG00000006859	Chr18	-1	51,735,956	51,780,801	ENSBTAE00000445390	-1	Chr18	51,777,369	51,777,504
INRA_BovSV5659	deletion	40,323	Chr18	51,738,524	51,778,848	SV region overlaps exon coding regions of a gene	ENSBTAG00000006859	Chr18	-1	51,735,956	51,780,801	ENSBTAE00000445390	-1	Chr18	51,777,369	51,777,504
INRA_BovSV1183	tandem duplication	18,425	Chr18	51,759,837	51,778,263	SV region overlaps exon coding regions of a gene	ENSBTAG00000006859	Chr18	-1	51,735,956	51,780,801	ENSBTAE00000445390	-1	Chr18	51,777,369	51,777,504
INRA_BovSV1163	tandem duplication	39,994	Chr18	51,739,512	51,779,507	SV region overlaps exon coding regions of a gene	ENSBTAG00000006859	Chr18	-1	51,735,956	51,780,801	ENSBTAE00000450127	-1	Chr18	51,777,563	51,777,595
INRA_BovSV5659	deletion	40,323	Chr18	51,738,524	51,778,848	SV region overlaps exon coding regions of a gene	ENSBTAG00000006859	Chr18	-1	51,735,956	51,780,801	ENSBTAE00000450127	-1	Chr18	51,777,563	51,777,595
INRA_BovSV1183	tandem duplication	18,425	Chr18	51,759,837	51,778,263	SV region overlaps exon coding regions of a gene	ENSBTAG00000006859	Chr18	-1	51,735,956	51,780,801	ENSBTAE00000450127	-1	Chr18	51,777,563	51,777,595
INRA_BovSV1163	tandem duplication	39,994	Chr18	51,739,512	51,779,507	SV region overlaps exon coding regions of a gene	ENSBTAG00000006859	Chr18	-1	51,735,956	51,780,801	ENSBTAE00000442955	-1	Chr18	51,777,892	51,778,170
INRA_BovSV5659	deletion	40,323	Chr18	51,738,524	51,778,848	SV region overlaps exon coding regions of a gene	ENSBTAG00000006859	Chr18	-1	51,735,956	51,780,801	ENSBTAE00000442955	-1	Chr18	51,777,892	51,778,170
INRA_BovSV1183	tandem duplication	18,425	Chr18	51,759,837	51,778,263	SV region overlaps exon coding regions of a gene	ENSBTAG00000006859	Chr18	-1	51,735,956	51,780,801	ENSBTAE00000442955	-1	Chr18	51,777,892	51,778,170
INRA_BovSV6294	tandem duplication	10,073	Chr14	54,378,720	54,388,794	SV region overlaps exon coding regions of a gene	ENSBTAG00000038281	Chr14	1	53,901,591	54,429,251	ENSBTAE00000345814	1	Chr14	54,387,002	54,387,175
INRA_BovSV556	inversion	5,244	Chr21	56,011,003	56,016,248	SV region overlaps exon coding regions of a gene	ENSBTAG00000017215	Chr21	1	55,990,783	56,041,778	ENSBTAE00000186863	1	Chr21	56,013,948	56,014,074
INRA_BovSV556	inversion	5,244	Chr21	56,011,003	56,016,248	SV region overlaps exon coding regions of a gene	ENSBTAG00000017215	Chr21	1	55,990,783	56,041,778	ENSBTAE00000186864	1	Chr21	56,015,426	56,015,527
INRA_BovSV556	inversion	5,244	Chr21	56,011,003	56,016,248	SV region overlaps exon coding regions of a gene	ENSBTAG00000017215	Chr21	1	55,990,783	56,041,778	ENSBTAE00000186865	1	Chr21	56,015,615	56,015,658
INRA_BovSV2361	inversion	10,577	Chr4	56,395,000	56,405,578	SV region overlaps exon coding regions of a gene	ENSBTAG00000007608	Chr4	1	56,366,857	56,442,208	ENSBTAE00000346913	1	Chr4	56,399,587	56,399,757
INRA_BovSV557	inversion	3,512	Chr21	56,541,159	56,544,672	SV region overlaps exon coding regions of a gene	ENSBTAG00000044101	Chr21	1	56,534,297	56,581,876	ENSBTAE00000439423	1	Chr21	56,541,467	56,541,596
INRA_BovSV30	deletion	7,981	Chr21	57,934,731	57,942,713	SV region overlaps exon coding regions of a gene	ENSBTAG00000010416	Chr21	1	57,859,148	57,953,844	ENSBTAE00000452080	1	Chr21	57,935,578	57,935,595
INRA_BovSV30	deletion	7,981	Chr21	57,934,731	57,942,713	SV region overlaps exon coding regions of a gene	ENSBTAG00000010416	Chr21	1	57,859,148	57,953,844	ENSBTAE00000472897	1	Chr21	57,938,331	57,938,343
INRA_BovSV5376	inversion	6,994	Chr10	59,583,305	59,590,300	SV region overlaps exon coding regions of a gene	ENSBTAG00000013616	Chr10	-1	59,578,464	59,644,086	ENSBTAE00000435169	-1	Chr10	59,583,601	59,583,791
INRA_BovSV5376	inversion	6,994	Chr10	59,583,305	59,590,300	SV region overlaps exon coding regions of a gene	ENSBTAG00000013616	Chr10	-1	59,578,464	59,644,086	ENSBTAE00000439751	-1	Chr10	59,584,826	59,585,383
INRA_BovSV5376	inversion	6,994	Chr10	59,583,305	59,590,300	SV region overlaps exon coding regions of a gene	ENSBTAG00000013616	Chr10	-1	59,578,464	59,644,086	ENSBTAE00000437210	-1	Chr10	59,587,746	59,588,004
INRA_BovSV1281	deletion	48,651	Chr2	60,476,158	60,524,810	SV region overlaps exon coding regions of a gene	ENSBTAG00000044055	Chr2	-1	59,750,109	60,547,022	ENSBTAE00000449729	-1	Chr2	60,493,716	60,493,885
INRA_BovSV1281	deletion	48,651	Chr2	60,476,158	60,524,810	SV region overlaps exon coding regions of a gene	ENSBTAG00000044055	Chr2	-1	59,750,109	60,547,022	ENSBTAE00000450777	-1	Chr2	60,511,073	60,511,321
INRA_BovSV1266	tandem duplication	86,907	Chr18	60,551,695	60,638,603	SV region overlaps exon coding regions of a gene	ENSBTAG00000038702	Chr18	-1	60,545,233	60,644,435	ENSBTAE00000450679	-1	Chr18	60,552,221	60,552,387
INRA_BovSV1266	tandem duplication	86,907	Chr18	60,551,695	60,638,603	SV region overlaps exon coding regions of a gene	ENSBTAG00000038702	Chr18	-1	60,545,233	60,644,435	ENSBTAE00000443152	-1	Chr18	60,552,882	60,553,008
INRA_BovSV1266	tandem duplication	86,907	Chr18	60,551,695	60,638,603	SV region overlaps exon coding regions of a gene	ENSBTAG00000038702	Chr18	-1	60,545,233	60,644,435	ENSBTAE00000470251	-1	Chr18	60,553,971	60,553,994
INRA_BovSV1266	tandem duplication	86,907	Chr18	60,551,695	60,638,603	SV region overlaps exon coding regions of a gene	ENSBTAG00000038702	Chr18	-1	60,545,233	60,644,435	ENSBTAE00000443015	-1	Chr18	60,556,576	60,556,659
INRA_BovSV5724	deletion	13,652	Chr18	61,325,369	61,339,022	SV region overlaps exon coding regions of a gene	ENSBTAG00000036224	Chr18	1	61,318,606	61,401,807	ENSBTAE00000442488	1	Chr18	61,326,084	61,326,283
INRA_BovSV5724	deletion	13,652	Chr18	61,325,369	61,339,022	SV region overlaps exon coding regions of a gene	ENSBTAG00000036224	Chr18	1	61,318,606	61,401,807	ENSBTAE00000479601	1	Chr18	61,326,482	61,326,648
INRA_BovSV5724	deletion	13,652	Chr18	61,325,369	61,339,022	SV region overlaps exon coding regions of a gene	ENSBTAG00000036224	Chr18	1	61,318,606	61,401,807	ENSBTAE00000443740	1	Chr18	61,326,920	61,327,028
INRA_BovSV5724	deletion	13,652	Chr18	61,325,369	61,339,022	SV region overlaps exon coding regions of a gene	ENSBTAG00000036224	Chr18	1	61,318,606	61,401,807	ENSBTAE00000425856	1	Chr18	61,327,191	61,327,391
INRA_BovSV5741	deletion	15,932	Chr18	64,608,259	64,624,192	SV region overlaps exon coding regions of a gene	ENSBTAG00000038926	Chr18	1	64,607,953	64,637,981	ENSBTAE00000409999	1	Chr18	64,612,009	64,612,110
INRA_BovSV5741	deletion	15,932	Chr18	64,608,259	64,624,192	SV region overlaps exon coding regions of a gene	ENSBTAG00000038926	Chr18	1	64,607,953	64,637,981	ENSBTAE00000392053	1	Chr18	64,617,911	64,618,637
INRA_BovSV5741	deletion	15,932	Chr18	64,608,259	64,624,192	SV region overlaps exon coding regions of a gene	ENSBTAG00000038926	Chr18	1	64,607,953	64,637,981	ENSBTAE00000103112	1	Chr18	64,618,722	64,619,343
INRA_BovSV583	inversion	4,517	Chr21	66,528,449	66,532,967	SV region overlaps exon coding regions of a gene	ENSBTAG00000013491	Chr21	1	66,358,950	66,556,801	ENSBTAE00000299408	1	Chr21	66,529,831	66,529,988
INRA_BovSV583	inversion	4,517	Chr21	66,528,449	66,532,967	SV region overlaps exon coding regions of a gene	ENSBTAG00000013491	Chr21	1	66,358,950	66,556,801	ENSBTAE00000145970	1	Chr21	66,530,953	66,531,022
INRA_BovSV414	inversion	3,244	Chr20	66,726,373	66,729,618	SV region overlaps exon coding regions of a gene	ENSBTAG00000015466	Chr20	1	66,719,397	66,752,908	ENSBTAE00000168090	1	Chr20	66,727,940	66,728,045
INRA_BovSV4434	tandem duplication	13,446	Chr7	70,709,811	70,723,258	SV region overlaps exon coding regions of a gene	ENSBTAG00000036102	Chr7	-1	70,691,095	70,731,179	ENSBTAE00000465728	-1	Chr7	70,711,416	70,711,447
INRA_BovSV4434	tandem duplication	13,446	Chr7	70,709,811	70,723,258	SV region overlaps exon coding regions of a gene	ENSBTAG00000036102	Chr7	-1	70,691,095	70,731,179	ENSBTAE00000450004	-1	Chr7	70,711,537	70,711,869
INRA_BovSV4434	tandem duplication	13,446	Chr7	70,709,811	70,723,258	SV region overlaps exon coding regions of a gene	ENSBTAG00000036102	Chr7	-1	70,691,095	70,731,179	ENSBTAE00000449178	-1	Chr7	70,711,537	70,711,875
INRA_BovSV4434	tandem duplication	13,446	Chr7	70,709,811	70,723,258	SV region overlaps exon coding regions of a gene	ENSBTAG00000036102	Chr7	-1	70,691,095	70,731,179	ENSBTAE00000469107	-1	Chr7	70,713,889	70,713,978
INRA_BovSV2411	inversion	27,115	Chr4	71,140,110	71,167,210	SV region overlaps exon coding regions of a gene	ENSBTAG00000019445	Chr4	1	71,139,311	71,178,700	ENSBTAE00000210820	1	Chr4	71,150,099	71,150,275
INRA_BovSV2411	inversion	27,115	Chr4	71,140,110	71,167,210	SV region overlaps exon coding regions of a gene	ENSBTAG00000019445	Chr4	1	71,139,311	71,178,700	ENSBTAE00000345717	1	Chr4	71,153,952	71,154,023
INRA_BovSV2411	inversion	27,115	Chr4	71,140,110	71,167,210	SV region overlaps exon coding regions of a gene	ENSBTAG00000019445	Chr4	1	71,139,311	71,178,700	ENSBTAE00000210823	1	Chr4	71,156,125	71,156,154
INRA_BovSV2411	inversion	27,115	Chr4	71,140,110	71,167,210	SV region overlaps exon coding regions of a gene	ENSBTAG00000019445	Chr4	1	71,139,311	71,178,700	ENSBTAE00000210824	1	Chr4	71,164,217	71,164,398
INRA_BovSV6405	inversion	2,239	Chr1	72,123,456	72,125,696	SV region overlaps exon coding regions of a gene	ENSBTAG00000020378	Chr1	-1	72,122,240	72,297,319	ENSBTAE00000345975	-1	Chr1	72,123,672	72,123,763
INRA_BovSV5943	inversion	104,741	Chr17	72,893,279	72,998,021	SV region overlaps exon coding regions of a gene	ENSBTAG00000031160	Chr17	1	72,826,680	73,152,862	ENSBTAE00000326237	1	Chr17	72,963,213	72,963,271
INRA_BovSV5943	inversion	104,741	Chr17	72,893,279	72,998,021	SV region overlaps exon coding regions of a gene	ENSBTAG00000031160	Chr17	1	72,826,680	73,152,862	ENSBTAE00000482202	1	Chr17	72,969,333	72,969,431
INRA_BovSV5943	inversion	104,741	Chr17	72,893,279	72,998,021	SV region overlaps exon coding regions of a gene	ENSBTAG00000031160	Chr17	1	72,826,680	73,152,862	ENSBTAE00000395764	1	Chr17	72,969,541	72,969,839
INRA_BovSV5557	deletion	6,323	Chr17	73,145,652	73,151,976	SV region overlaps exon coding regions of a gene	ENSBTAG00000031160	Chr17	1	72,826,680	73,152,862	ENSBTAE00000326225	1	Chr17	73,151,051	73,151,090
INRA_BovSV5557	deletion	6,323	Chr17	73,145,652	73,151,976	SV region overlaps exon coding regions of a gene	ENSBTAG00000031160	Chr17	1	72,826,680	73,152,862	ENSBTAE00000326233	1	Chr17	73,151,052	73,151,090
INRA_BovSV2057	inversion	14,242	Chr11	74,526,864	74,541,107	SV region overlaps exon coding regions of a gene	ENSBTAG00000015007	Chr11	-1	74,511,607	74,590,933	ENSBTAE00000466909	-1	Chr11	74,531,935	74,532,252
INRA_BovSV2057	inversion	14,242	Chr11	74,526,864	74,541,107	SV region overlaps exon coding regions of a gene	ENSBTAG00000015007	Chr11	-1	74,511,607	74,590,933	ENSBTAE00000162740	-1	Chr11	74,531,935	74,532,249
INRA_BovSV2057	inversion	14,242	Chr11	74,526,864	74,541,107	SV region overlaps exon coding regions of a gene	ENSBTAG00000015007	Chr11	-1	74,511,607	74,590,933	ENSBTAE00000162736	-1	Chr11	74,533,244	74,533,412
INRA_BovSV2057	inversion	14,242	Chr11	74,526,864	74,541,107	SV region overlaps exon coding regions of a gene	ENSBTAG00000015007	Chr11	-1	74,511,607	74,590,933	ENSBTAE00000162732	-1	Chr11	74,534,665	74,534,782
INRA_BovSV2057	inversion	14,242	Chr11	74,526,864	74,541,107	SV region overlaps exon coding regions of a gene	ENSBTAG00000015007	Chr11	-1	74,511,607	74,590,933	ENSBTAE00000481904	-1	Chr11	74,535,709	74,535,713
INRA_BovSV2057	inversion	14,242	Chr11	74,526,864	74,541,107	SV region overlaps exon coding regions of a gene	ENSBTAG00000015007	Chr11	-1	74,511,607	74,590,933	ENSBTAE00000444632	-1	Chr11	74,537,412	74,537,446
INRA_BovSV2057	inversion	14,242	Chr11	74,526,864	74,541,107	SV region overlaps exon coding regions of a gene	ENSBTAG00000015007	Chr11	-1	74,511,607	74,590,933	ENSBTAE00000461179	-1	Chr11	74,537,632	74,537,690
INRA_BovSV2057	inversion	14,242	Chr11	74,526,864	74,541,107	SV region overlaps exon coding regions of a gene	ENSBTAG00000015007	Chr11	-1	74,511,607	74,590,933	ENSBTAE00000470629	-1	Chr11	74,539,572	74,539,660
INRA_BovSV2057	inversion	14,242	Chr11	74,526,864	74,541,107	SV region overlaps exon coding regions of a gene	ENSBTAG00000015007	Chr11	-1	74,511,607	74,590,933	ENSBTAE00000452894	-1	Chr11	74,540,423	74,540,472
INRA_BovSV4373	inversion	7,892	Chr12	75,793,740	75,801,633	SV region overlaps exon coding regions of a gene	ENSBTAG00000039714	Chr12	1	75,664,652	75,870,596	ENSBTAE00000474578	1	Chr12	75,797,634	75,797,784
INRA_BovSV3863	deletion	6,935	Chr12	76,875,550	76,882,486	SV region overlaps exon coding regions of a gene	ENSBTAG00000003569	Chr12	-1	76,867,834	76,922,959	ENSBTAE00000467721	-1	Chr12	76,881,407	76,881,426
INRA_BovSV3863	deletion	6,935	Chr12	76,875,550	76,882,486	SV region overlaps exon coding regions of a gene	ENSBTAG00000003569	Chr12	-1	76,867,834	76,922,959	ENSBTAE00000037350	-1	Chr12	76,882,275	76,882,404
INRA_BovSV4393	inversion	8,154	Chr12	79,408,695	79,416,850	SV region overlaps exon coding regions of a gene	ENSBTAG00000000146	Chr12	1	79,189,512	79,429,462	ENSBTAE00000412796	1	Chr12	79,413,408	79,413,645
INRA_BovSV4393	inversion	8,154	Chr12	79,408,695	79,416,850	SV region overlaps exon coding regions of a gene	ENSBTAG00000000146	Chr12	1	79,189,512	79,429,462	ENSBTAE00000426832	1	Chr12	79,415,733	79,415,863
INRA_BovSV1601	deletion	8,213	Chr3	80,294,529	80,302,743	SV region overlaps exon coding regions of a gene	ENSBTAG00000030749	Chr3	-1	80,258,491	80,375,749	ENSBTAE00000178188	-1	Chr3	80,295,511	80,295,591
INRA_BovSV1602	deletion	8,213	Chr3	80,294,571	80,302,785	SV region overlaps exon coding regions of a gene	ENSBTAG00000030749	Chr3	-1	80,258,491	80,375,749	ENSBTAE00000178188	-1	Chr3	80,295,511	80,295,591
INRA_BovSV1601	deletion	8,213	Chr3	80,294,529	80,302,743	SV region overlaps exon coding regions of a gene	ENSBTAG00000030749	Chr3	-1	80,258,491	80,375,749	ENSBTAE00000178187	-1	Chr3	80,295,692	80,295,885
INRA_BovSV1602	deletion	8,213	Chr3	80,294,571	80,302,785	SV region overlaps exon coding regions of a gene	ENSBTAG00000030749	Chr3	-1	80,258,491	80,375,749	ENSBTAE00000178187	-1	Chr3	80,295,692	80,295,885
INRA_BovSV1601	deletion	8,213	Chr3	80,294,529	80,302,743	SV region overlaps exon coding regions of a gene	ENSBTAG00000030749	Chr3	-1	80,258,491	80,375,749	ENSBTAE00000178183	-1	Chr3	80,296,726	80,296,805
INRA_BovSV1602	deletion	8,213	Chr3	80,294,571	80,302,785	SV region overlaps exon coding regions of a gene	ENSBTAG00000030749	Chr3	-1	80,258,491	80,375,749	ENSBTAE00000178183	-1	Chr3	80,296,726	80,296,805
INRA_BovSV1601	deletion	8,213	Chr3	80,294,529	80,302,743	SV region overlaps exon coding regions of a gene	ENSBTAG00000030749	Chr3	-1	80,258,491	80,375,749	ENSBTAE00000266235	-1	Chr3	80,300,150	80,300,267
INRA_BovSV1602	deletion	8,213	Chr3	80,294,571	80,302,785	SV region overlaps exon coding regions of a gene	ENSBTAG00000030749	Chr3	-1	80,258,491	80,375,749	ENSBTAE00000266235	-1	Chr3	80,300,150	80,300,267
INRA_BovSV1601	deletion	8,213	Chr3	80,294,529	80,302,743	SV region overlaps exon coding regions of a gene	ENSBTAG00000030749	Chr3	-1	80,258,491	80,375,749	ENSBTAE00000178177	-1	Chr3	80,302,463	80,302,657
INRA_BovSV1602	deletion	8,213	Chr3	80,294,571	80,302,785	SV region overlaps exon coding regions of a gene	ENSBTAG00000030749	Chr3	-1	80,258,491	80,375,749	ENSBTAE00000178177	-1	Chr3	80,302,463	80,302,657
INRA_BovSV2806	inversion	1,423	Chr5	83,701,544	83,702,968	SV region overlaps exon coding regions of a gene	ENSBTAG00000002313	Chr5	1	83,398,954	83,986,176	ENSBTAE00000461297	1	Chr5	83,701,762	83,701,794
INRA_BovSV2806	inversion	1,423	Chr5	83,701,544	83,702,968	SV region overlaps exon coding regions of a gene	ENSBTAG00000002313	Chr5	1	83,398,954	83,986,176	ENSBTAE00000459317	1	Chr5	83,702,017	83,702,039
INRA_BovSV1623	deletion	193,252	Chr3	86,834,838	87,028,091	SV region overlaps exon coding regions of a gene	ENSBTAG00000030669	Chr3	-1	86,788,072	87,273,175	ENSBTAE00000320316	-1	Chr3	86,880,769	86,880,863
INRA_BovSV1623	deletion	193,252	Chr3	86,834,838	87,028,091	SV region overlaps exon coding regions of a gene	ENSBTAG00000030669	Chr3	-1	86,788,072	87,273,175	ENSBTAE00000320318	-1	Chr3	86,886,939	86,887,059
INRA_BovSV1623	deletion	193,252	Chr3	86,834,838	87,028,091	SV region overlaps exon coding regions of a gene	ENSBTAG00000030669	Chr3	-1	86,788,072	87,273,175	ENSBTAE00000320321	-1	Chr3	86,893,318	86,893,392
INRA_BovSV1623	deletion	193,252	Chr3	86,834,838	87,028,091	SV region overlaps exon coding regions of a gene	ENSBTAG00000030669	Chr3	-1	86,788,072	87,273,175	ENSBTAE00000320326	-1	Chr3	86,913,561	86,913,708
INRA_BovSV1623	deletion	193,252	Chr3	86,834,838	87,028,091	SV region overlaps exon coding regions of a gene	ENSBTAG00000030669	Chr3	-1	86,788,072	87,273,175	ENSBTAE00000320331	-1	Chr3	86,927,485	86,927,546
INRA_BovSV1623	deletion	193,252	Chr3	86,834,838	87,028,091	SV region overlaps exon coding regions of a gene	ENSBTAG00000030669	Chr3	-1	86,788,072	87,273,175	ENSBTAE00000320333	-1	Chr3	86,946,169	86,946,276
INRA_BovSV1623	deletion	193,252	Chr3	86,834,838	87,028,091	SV region overlaps exon coding regions of a gene	ENSBTAG00000030669	Chr3	-1	86,788,072	87,273,175	ENSBTAE00000451305	-1	Chr3	87,003,793	87,003,896
INRA_BovSV2531	inversion	7,485	Chr4	87,663,639	87,671,125	SV region overlaps exon coding regions of a gene	ENSBTAG00000005110	Chr4	-1	87,522,151	88,100,974	ENSBTAE00000337135	-1	Chr4	87,667,751	87,667,852
INRA_BovSV2532	inversion	6,337	Chr4	88,661,359	88,667,697	SV region overlaps exon coding regions of a gene	ENSBTAG00000009334	Chr4	-1	88,657,784	88,673,594	ENSBTAE00000099937	-1	Chr4	88,663,761	88,663,826
INRA_BovSV3125	inversion	1,904	Chr6	95,372,729	95,374,634	SV region overlaps exon coding regions of a gene	ENSBTAG00000001126	Chr6	1	95,366,324	95,411,167	ENSBTAE00000011963	1	Chr6	95,373,540	95,373,643
INRA_BovSV2546	inversion	5,620	Chr4	96,813,697	96,819,318	SV region overlaps exon coding regions of a gene	ENSBTAG00000014543	Chr4	-1	96,581,220	97,047,201	ENSBTAE00000444521	-1	Chr4	96,818,530	96,818,536
INRA_BovSV1921	deletion	11,740	Chr11	99,343,482	99,355,223	SV region overlaps exon coding regions of a gene	ENSBTAG00000036101	Chr11	-1	99,340,500	99,411,162	ENSBTAE00000475275	-1	Chr11	99,344,579	99,344,707
INRA_BovSV1921	deletion	11,740	Chr11	99,343,482	99,355,223	SV region overlaps exon coding regions of a gene	ENSBTAG00000036101	Chr11	-1	99,340,500	99,411,162	ENSBTAE00000460394	-1	Chr11	99,344,946	99,345,032
INRA_BovSV1921	deletion	11,740	Chr11	99,343,482	99,355,223	SV region overlaps exon coding regions of a gene	ENSBTAG00000036101	Chr11	-1	99,340,500	99,411,162	ENSBTAE00000465637	-1	Chr11	99,345,113	99,345,262
INRA_BovSV1904	deletion	19,270	Chr11	99,367,455	99,386,726	SV region overlaps exon coding regions of a gene	ENSBTAG00000036101	Chr11	-1	99,340,500	99,411,162	ENSBTAE00000450452	-1	Chr11	99,382,593	99,382,718
INRA_BovSV1904	deletion	19,270	Chr11	99,367,455	99,386,726	SV region overlaps exon coding regions of a gene	ENSBTAG00000036101	Chr11	-1	99,340,500	99,411,162	ENSBTAE00000457089	-1	Chr11	99,383,043	99,383,088
INRA_BovSV1904	deletion	19,270	Chr11	99,367,455	99,386,726	SV region overlaps exon coding regions of a gene	ENSBTAG00000036101	Chr11	-1	99,340,500	99,411,162	ENSBTAE00000134834	-1	Chr11	99,384,119	99,384,152
INRA_BovSV4110	tandem duplication	95,094	Chr4	99,802,718	99,897,813	SV region overlaps exon coding regions of a gene	ENSBTAG00000031548	Chr4	-1	99,787,244	99,948,547	ENSBTAE00000469415	-1	Chr4	99,803,376	99,803,557
INRA_BovSV4112	tandem duplication	92,046	Chr4	99,817,784	99,909,831	SV region overlaps exon coding regions of a gene	ENSBTAG00000031548	Chr4	-1	99,787,244	99,948,547	ENSBTAE00000466643	-1	Chr4	99,821,546	99,821,705
INRA_BovSV1818	deletion	92,572	Chr4	99,818,206	99,910,779	SV region overlaps exon coding regions of a gene	ENSBTAG00000031548	Chr4	-1	99,787,244	99,948,547	ENSBTAE00000466643	-1	Chr4	99,821,546	99,821,705
INRA_BovSV4110	tandem duplication	95,094	Chr4	99,802,718	99,897,813	SV region overlaps exon coding regions of a gene	ENSBTAG00000031548	Chr4	-1	99,787,244	99,948,547	ENSBTAE00000466643	-1	Chr4	99,821,546	99,821,705
INRA_BovSV1814	deletion	92,563	Chr4	99,818,225	99,910,789	SV region overlaps exon coding regions of a gene	ENSBTAG00000031548	Chr4	-1	99,787,244	99,948,547	ENSBTAE00000466643	-1	Chr4	99,821,546	99,821,705
INRA_BovSV4116	tandem duplication	27,461	Chr4	99,824,297	99,851,759	SV region overlaps exon coding regions of a gene	ENSBTAG00000031548	Chr4	-1	99,787,244	99,948,547	ENSBTAE00000456537	-1	Chr4	99,831,069	99,831,226
INRA_BovSV4112	tandem duplication	92,046	Chr4	99,817,784	99,909,831	SV region overlaps exon coding regions of a gene	ENSBTAG00000031548	Chr4	-1	99,787,244	99,948,547	ENSBTAE00000456537	-1	Chr4	99,831,069	99,831,226
INRA_BovSV1818	deletion	92,572	Chr4	99,818,206	99,910,779	SV region overlaps exon coding regions of a gene	ENSBTAG00000031548	Chr4	-1	99,787,244	99,948,547	ENSBTAE00000456537	-1	Chr4	99,831,069	99,831,226
INRA_BovSV1815	deletion	27,481	Chr4	99,824,297	99,851,779	SV region overlaps exon coding regions of a gene	ENSBTAG00000031548	Chr4	-1	99,787,244	99,948,547	ENSBTAE00000456537	-1	Chr4	99,831,069	99,831,226
INRA_BovSV4110	tandem duplication	95,094	Chr4	99,802,718	99,897,813	SV region overlaps exon coding regions of a gene	ENSBTAG00000031548	Chr4	-1	99,787,244	99,948,547	ENSBTAE00000456537	-1	Chr4	99,831,069	99,831,226
INRA_BovSV1814	deletion	92,563	Chr4	99,818,225	99,910,789	SV region overlaps exon coding regions of a gene	ENSBTAG00000031548	Chr4	-1	99,787,244	99,948,547	ENSBTAE00000456537	-1	Chr4	99,831,069	99,831,226
INRA_BovSV4116	tandem duplication	27,461	Chr4	99,824,297	99,851,759	SV region overlaps exon coding regions of a gene	ENSBTAG00000031548	Chr4	-1	99,787,244	99,948,547	ENSBTAE00000478356	-1	Chr4	99,834,480	99,834,623
INRA_BovSV4112	tandem duplication	92,046	Chr4	99,817,784	99,909,831	SV region overlaps exon coding regions of a gene	ENSBTAG00000031548	Chr4	-1	99,787,244	99,948,547	ENSBTAE00000478356	-1	Chr4	99,834,480	99,834,623
INRA_BovSV1818	deletion	92,572	Chr4	99,818,206	99,910,779	SV region overlaps exon coding regions of a gene	ENSBTAG00000031548	Chr4	-1	99,787,244	99,948,547	ENSBTAE00000478356	-1	Chr4	99,834,480	99,834,623
INRA_BovSV1815	deletion	27,481	Chr4	99,824,297	99,851,779	SV region overlaps exon coding regions of a gene	ENSBTAG00000031548	Chr4	-1	99,787,244	99,948,547	ENSBTAE00000478356	-1	Chr4	99,834,480	99,834,623
INRA_BovSV1819	deletion	97,311	Chr4	99,832,210	99,929,522	SV region overlaps exon coding regions of a gene	ENSBTAG00000031548	Chr4	-1	99,787,244	99,948,547	ENSBTAE00000478356	-1	Chr4	99,834,480	99,834,623
INRA_BovSV4120	tandem duplication	97,273	Chr4	99,832,421	99,929,695	SV region overlaps exon coding regions of a gene	ENSBTAG00000031548	Chr4	-1	99,787,244	99,948,547	ENSBTAE00000478356	-1	Chr4	99,834,480	99,834,623
INRA_BovSV4110	tandem duplication	95,094	Chr4	99,802,718	99,897,813	SV region overlaps exon coding regions of a gene	ENSBTAG00000031548	Chr4	-1	99,787,244	99,948,547	ENSBTAE00000478356	-1	Chr4	99,834,480	99,834,623
INRA_BovSV1814	deletion	92,563	Chr4	99,818,225	99,910,789	SV region overlaps exon coding regions of a gene	ENSBTAG00000031548	Chr4	-1	99,787,244	99,948,547	ENSBTAE00000478356	-1	Chr4	99,834,480	99,834,623
INRA_BovSV6092	deletion	1,662	Chr1	103,094,535	103,096,198	SV region overlaps exon coding regions of a gene	ENSBTAG00000006975	Chr1	1	103,088,853	103,204,728	ENSBTAE00000074652	1	Chr1	103,095,214	103,095,385
INRA_BovSV2133	deletion	53,635	Chr5	103,198,918	103,252,554	SV region overlaps exon coding regions of a gene	ENSBTAG00000039470	Chr5	-1	103,132,709	103,261,137	ENSBTAE00000454696	-1	Chr5	103,203,356	103,203,676
INRA_BovSV2133	deletion	53,635	Chr5	103,198,918	103,252,554	SV region overlaps exon coding regions of a gene	ENSBTAG00000039470	Chr5	-1	103,132,709	103,261,137	ENSBTAE00000466486	-1	Chr5	103,207,697	103,207,769
INRA_BovSV2372	deletion	3,613	Chr6	103,980,532	103,984,146	SV region overlaps exon coding regions of a gene	ENSBTAG00000031679	Chr6	-1	103,971,537	103,991,240	ENSBTAE00000333011	-1	Chr6	103,982,420	103,982,526
INRA_BovSV3148	inversion	2,014	Chr6	104,446,276	104,448,291	SV region overlaps exon coding regions of a gene	ENSBTAG00000006508	Chr6	1	104,408,001	104,453,232	ENSBTAE00000425650	1	Chr6	104,447,640	104,447,777
INRA_BovSV6109	deletion	11,334	Chr1	112,657,974	112,669,309	SV region overlaps exon coding regions of a gene	ENSBTAG00000013013	Chr1	-1	112,631,076	112,675,779	ENSBTAE00000140251	-1	Chr1	112,663,612	112,663,715
INRA_BovSV6109	deletion	11,334	Chr1	112,657,974	112,669,309	SV region overlaps exon coding regions of a gene	ENSBTAG00000013013	Chr1	-1	112,631,076	112,675,779	ENSBTAE00000140250	-1	Chr1	112,666,230	112,666,333
INRA_BovSV1872	inversion	13,427	Chr2	113,757,954	113,771,382	SV region overlaps exon coding regions of a gene	ENSBTAG00000000581	Chr2	-1	113,649,874	113,891,180	ENSBTAE00000263872	-1	Chr2	113,764,966	113,765,121
INRA_BovSV1872	inversion	13,427	Chr2	113,757,954	113,771,382	SV region overlaps exon coding regions of a gene	ENSBTAG00000000581	Chr2	-1	113,649,874	113,891,180	ENSBTAE00000263873	-1	Chr2	113,765,241	113,765,324
INRA_BovSV1872	inversion	13,427	Chr2	113,757,954	113,771,382	SV region overlaps exon coding regions of a gene	ENSBTAG00000000581	Chr2	-1	113,649,874	113,891,180	ENSBTAE00000263874	-1	Chr2	113,765,589	113,765,674
INRA_BovSV1872	inversion	13,427	Chr2	113,757,954	113,771,382	SV region overlaps exon coding regions of a gene	ENSBTAG00000000581	Chr2	-1	113,649,874	113,891,180	ENSBTAE00000005691	-1	Chr2	113,767,113	113,767,296
INRA_BovSV4302	tandem duplication	29,054	Chr5	117,683,408	117,712,463	SV region overlaps exon coding regions of a gene	ENSBTAG00000007102	Chr5	1	117,677,522	117,738,845	ENSBTAE00000477614	1	Chr5	117,709,363	117,709,370
INRA_BovSV2419	deletion	12,857	Chr6	117,809,741	117,822,599	SV region overlaps exon coding regions of a gene	ENSBTAG00000019584	Chr6	-1	117,798,819	117,856,796	ENSBTAE00000463206	-1	Chr6	117,814,083	117,814,220
INRA_BovSV2419	deletion	12,857	Chr6	117,809,741	117,822,599	SV region overlaps exon coding regions of a gene	ENSBTAG00000019584	Chr6	-1	117,798,819	117,856,796	ENSBTAE00000481039	-1	Chr6	117,818,741	117,818,933
INRA_BovSV2419	deletion	12,857	Chr6	117,809,741	117,822,599	SV region overlaps exon coding regions of a gene	ENSBTAG00000019584	Chr6	-1	117,798,819	117,856,796	ENSBTAE00000455374	-1	Chr6	117,819,010	117,819,120
INRA_BovSV2419	deletion	12,857	Chr6	117,809,741	117,822,599	SV region overlaps exon coding regions of a gene	ENSBTAG00000019584	Chr6	-1	117,798,819	117,856,796	ENSBTAE00000463751	-1	Chr6	117,820,251	117,820,503
INRA_BovSV2419	deletion	12,857	Chr6	117,809,741	117,822,599	SV region overlaps exon coding regions of a gene	ENSBTAG00000019584	Chr6	-1	117,798,819	117,856,796	ENSBTAE00000469635	-1	Chr6	117,821,009	117,821,200
INRA_BovSV2419	deletion	12,857	Chr6	117,809,741	117,822,599	SV region overlaps exon coding regions of a gene	ENSBTAG00000019584	Chr6	-1	117,798,819	117,856,796	ENSBTAE00000453174	-1	Chr6	117,821,900	117,822,174
INRA_BovSV1901	inversion	3,703	Chr2	127,699,777	127,703,481	SV region overlaps exon coding regions of a gene	ENSBTAG00000005105	Chr2	1	127,684,837	127,720,396	ENSBTAE00000053942	1	Chr2	127,700,857	127,700,925
INRA_BovSV1901	inversion	3,703	Chr2	127,699,777	127,703,481	SV region overlaps exon coding regions of a gene	ENSBTAG00000005105	Chr2	1	127,684,837	127,720,396	ENSBTAE00000053950	1	Chr2	127,701,292	127,701,433
INRA_BovSV1901	inversion	3,703	Chr2	127,699,777	127,703,481	SV region overlaps exon coding regions of a gene	ENSBTAG00000005105	Chr2	1	127,684,837	127,720,396	ENSBTAE00000053959	1	Chr2	127,702,348	127,702,461
INRA_BovSV1913	inversion	4,437	Chr2	136,068,552	136,072,990	SV region overlaps exon coding regions of a gene	ENSBTAG00000003403	Chr2	1	136,049,644	136,103,406	ENSBTAE00000315412	1	Chr2	136,068,895	136,069,078
INRA_BovSV1913	inversion	4,437	Chr2	136,068,552	136,072,990	SV region overlaps exon coding regions of a gene	ENSBTAG00000003403	Chr2	1	136,049,644	136,103,406	ENSBTAE00000315410	1	Chr2	136,070,147	136,070,219
INRA_BovSV2609	inversion	54,451	Chr5	270,978	325,430	SV region overlaps the end of the gene	ENSBTAG00000027770	Chr5	-1	291,061	359,929
INRA_BovSV4441	tandem duplication	47,355	Chr7	70,779,655	70,827,011	SV region overlaps the end of the gene	ENSBTAG00000000495	Chr7	-1	70,824,035	70,870,844
INRA_BovSV5806	inversion	96,690	Chr17	14,219,339	14,316,030	SV region overlaps the end of the gene	ENSBTAG00000047331	Chr17	-1	14,305,422	14,333,746
INRA_BovSV3192	deletion	2,752,630	ChrX	36,571,350	39,323,981	SV region overlaps the end of the gene	ENSBTAG00000022807	ChrX	-1	39,181,442	39,332,211
INRA_BovSV3192	deletion	2,752,630	ChrX	36,571,350	39,323,981	SV region overlaps the end of the gene	ENSBTAG00000038288	ChrX	-1	39,258,762	39,332,614
INRA_BovSV4274	inversion	562,345	Chr12	71,371,264	71,933,610	SV region overlaps the end of the gene	ENSBTAG00000047383	Chr12	-1	71,822,642	71,987,841
INRA_BovSV4484	tandem duplication	24,896	Chr8	22,602,385	22,627,282	SV region overlaps the end of the gene	ENSBTAG00000047551	Chr8	-1	22,607,643	22,634,001
INRA_BovSV6420	tandem duplication	220,435	Chr15	45,467,190	45,687,626	SV region overlaps the end of the gene	ENSBTAG00000016140	Chr15	-1	45,663,896	45,799,991
INRA_BovSV5683	deletion	5,775	Chr18	57,968,201	57,973,977	SV region overlaps the end of the gene	ENSBTAG00000035868	Chr18	-1	57,971,424	57,975,412
INRA_BovSV1252	inversion	869,074	Chr27	164,431	1,033,506	SV region overlaps the end of the gene	ENSBTAG00000009739	Chr27	-1	1,019,178	1,424,171
INRA_BovSV2895	inversion	144,143	Chr6	5,354,461	5,498,605	SV region overlaps the end of the gene	ENSBTAG00000047900	Chr6	-1	5,474,607	5,499,008
INRA_BovSV3720	inversion	6,319	Chr9	15,136,626	15,142,946	SV region overlaps the end of the gene	ENSBTAG00000000053	Chr9	-1	15,140,841	15,249,645
INRA_BovSV4478	tandem duplication	12,595	Chr8	22,598,592	22,611,188	SV region overlaps the end of the gene	ENSBTAG00000047551	Chr8	-1	22,607,643	22,634,001
INRA_BovSV4821	deletion	7,294,614	Chr14	59,731,399	67,026,014	SV region overlaps the end of the gene	ENSBTAG00000012357	Chr14	-1	67,016,468	67,233,590
INRA_BovSV4553	deletion	570,333	Chr14	166,013	736,347	SV region overlaps the end of the gene	ENSBTAG00000034176	Chr14	-1	727,106	742,068
INRA_BovSV3610	tandem duplication	281,760	Chr29	39,109,124	39,390,885	SV region overlaps the end of the gene	ENSBTAG00000047419	Chr29	-1	39,326,703	39,397,241
INRA_BovSV3610	tandem duplication	281,760	Chr29	39,109,124	39,390,885	SV region overlaps the end of the gene	ENSBTAG00000048073	Chr29	-1	39,390,100	39,397,241
INRA_BovSV4443	tandem duplication	42,483	Chr7	70,791,833	70,834,317	SV region overlaps the end of the gene	ENSBTAG00000000495	Chr7	-1	70,824,035	70,870,844
INRA_BovSV2612	inversion	13,158	Chr5	286,317	299,476	SV region overlaps the end of the gene	ENSBTAG00000027770	Chr5	-1	291,061	359,929
INRA_BovSV5992	tandem duplication	551,441	Chr14	178,860	730,302	SV region overlaps the end of the gene	ENSBTAG00000034176	Chr14	-1	727,106	742,068
INRA_BovSV288	deletion	126,054	Chr23	28,378,177	28,504,232	SV region overlaps the end of the gene	ENSBTAG00000002069	Chr23	-1	28,502,524	28,506,312
INRA_BovSV2681	inversion	3,560,010	Chr11	102,801,405	106,361,416	SV region overlaps the end of the gene	ENSBTAG00000039573	Chr11	-1	106,344,498	106,363,593
INRA_BovSV247	deletion	57,529	Chr23	29,050,457	29,107,987	SV region overlaps the end of the gene	ENSBTAG00000040188	Chr23	-1	29,106,708	29,110,560
INRA_BovSV5374	inversion	64,180	Chr15	81,880,830	81,945,011	SV region overlaps the end of the gene	ENSBTAG00000002007	Chr15	-1	81,920,285	81,956,829
INRA_BovSV5663	deletion	31,448	Chr18	51,977,411	52,008,860	SV region overlaps the end of the gene	ENSBTAG00000004377	Chr18	-1	52,001,352	52,046,563
INRA_BovSV3619	tandem duplication	445,723	Chr29	39,157,220	39,602,944	SV region overlaps the end of the gene	ENSBTAG00000038918	Chr29	-1	39,594,293	39,605,710
INRA_BovSV1359	inversion	2,493,691	Chr28	5,542,719	8,036,399	SV region overlaps the end of the gene	ENSBTAG00000000222	Chr28	-1	7,972,951	8,109,684
INRA_BovSV5320	deletion	62,563	Chr10	65,869,979	65,932,543	SV region overlaps the end of the gene	ENSBTAG00000019924	Chr10	-1	65,907,458	65,971,345
INRA_BovSV5523	deletion	16,032	Chr17	63,654,152	63,670,185	SV region overlaps the end of the gene	ENSBTAG00000037527	Chr17	-1	63,654,698	63,678,163
INRA_BovSV2343	deletion	81,617	Chr6	86,253,159	86,334,777	SV region overlaps the end of the gene	ENSBTAG00000003523	Chr6	-1	86,334,723	86,353,208
INRA_BovSV2096	deletion	126,913	Chr5	99,702,238	99,829,152	SV region overlaps the end of the gene	ENSBTAG00000045786	Chr5	-1	99,823,289	99,830,338
INRA_BovSV768	deletion	517,278	Chr27	5,755,971	6,273,250	SV region overlaps the end of the gene	ENSBTAG00000004231	Chr27	-1	6,267,201	6,417,208
INRA_BovSV6146	deletion	228,911	Chr1	135,095,800	135,324,712	SV region overlaps the end of the gene	ENSBTAG00000015377	Chr1	-1	135,191,077	135,518,801
INRA_BovSV2110	deletion	34,381	Chr5	99,643,995	99,678,377	SV region overlaps the end of the gene	ENSBTAG00000014332	Chr5	-1	99,647,123	99,701,630
INRA_BovSV3146	tandem duplication	85,345	Chr27	5,449,380	5,534,726	SV region overlaps the end of the gene	ENSBTAG00000033545	Chr27	-1	5,483,408	5,539,158
INRA_BovSV2106	deletion	113,257	Chr5	99,574,522	99,687,780	SV region overlaps the end of the gene	ENSBTAG00000014332	Chr5	-1	99,647,123	99,701,630
INRA_BovSV3092	deletion	31,083	Chr9	84,006,470	84,037,554	SV region overlaps the end of the gene	ENSBTAG00000015181	Chr9	-1	84,028,748	84,136,430
INRA_BovSV2091	deletion	64,487	Chr5	99,583,457	99,647,945	SV region overlaps the end of the gene	ENSBTAG00000014332	Chr5	-1	99,647,123	99,701,630
INRA_BovSV671	tandem duplication	1,853,190	Chr16	25,878,959	27,732,150	SV region overlaps the end of the gene	ENSBTAG00000003600	Chr16	-1	27,679,426	27,748,095
INRA_BovSV287	deletion	115,063	Chr23	28,355,292	28,470,356	SV region overlaps the end of the gene	ENSBTAG00000020116	Chr23	-1	28,469,735	28,473,401
INRA_BovSV2767	deletion	24,648	Chr8	22,600,876	22,625,525	SV region overlaps the end of the gene	ENSBTAG00000047551	Chr8	-1	22,607,643	22,634,001
INRA_BovSV6200	inversion	113,963	Chr19	50,854,402	50,968,324	SV region overlaps the end of the gene	ENSBTAG00000024915	Chr19	-1	50,942,748	50,968,699
INRA_BovSV3873	inversion	4,952,196	Chr12	48,422,726	53,374,883	SV region overlaps the end of the gene	ENSBTAG00000005299	Chr12	-1	53,310,604	53,407,024
INRA_BovSV5803	inversion	124,711	Chr17	14,205,302	14,330,014	SV region overlaps the end of the gene	ENSBTAG00000047331	Chr17	-1	14,305,422	14,333,746
INRA_BovSV3588	inversion	18,552	Chr8	70,817,559	70,836,112	SV region overlaps the end of the gene	ENSBTAG00000031916	Chr8	-1	70,834,527	70,896,918
INRA_BovSV1140	deletion	205,881	Chr29	39,638,309	39,844,191	SV region overlaps the end of the gene	ENSBTAG00000048190	Chr29	-1	39,837,489	39,872,971
INRA_BovSV2633	deletion	154,081	Chr7	70,554,155	70,708,237	SV region overlaps the end of the gene	ENSBTAG00000036102	Chr7	-1	70,691,095	70,731,179
INRA_BovSV2089	deletion	99,680	Chr5	99,575,855	99,675,536	SV region overlaps the end of the gene	ENSBTAG00000014332	Chr5	-1	99,647,123	99,701,630
INRA_BovSV4731	tandem duplication	2,752,628	ChrX	36,571,488	39,324,117	SV region overlaps the end of the gene	ENSBTAG00000022807	ChrX	-1	39,181,442	39,332,211
INRA_BovSV4731	tandem duplication	2,752,628	ChrX	36,571,488	39,324,117	SV region overlaps the end of the gene	ENSBTAG00000038288	ChrX	-1	39,258,762	39,332,614
INRA_BovSV1942	tandem duplication	109,371	Chr21	20,066,421	20,175,793	SV region overlaps the end of the gene	ENSBTAG00000001308	Chr21	-1	20,084,904	20,193,047
INRA_BovSV2847	inversion	664,613	Chr5	102,653,199	103,317,793	SV region overlaps the end of the gene	ENSBTAG00000039256	Chr5	-1	103,276,708	103,332,323
INRA_BovSV2577	tandem duplication	8,585	Chr23	28,528,669	28,537,255	SV region overlaps the end of the gene	ENSBTAG00000037421	Chr23	-1	28,530,978	28,540,122
INRA_BovSV248	deletion	57,537	Chr23	29,051,847	29,109,385	SV region overlaps the end of the gene	ENSBTAG00000040188	Chr23	-1	29,106,708	29,110,560
INRA_BovSV5515	deletion	17,160	Chr17	63,649,887	63,667,048	SV region overlaps the end of the gene	ENSBTAG00000037527	Chr17	-1	63,654,698	63,678,163
INRA_BovSV2990	deletion	7,960,215	Chr9	7,204,192	15,164,408	SV region overlaps the end of the gene	ENSBTAG00000000053	Chr9	-1	15,140,841	15,249,645
INRA_BovSV236	deletion	8,586	Chr23	28,528,258	28,536,845	SV region overlaps the end of the gene	ENSBTAG00000037421	Chr23	-1	28,530,978	28,540,122
INRA_BovSV753	deletion	14,370	Chr11	44,717,210	44,731,581	SV region overlaps the end of the gene	ENSBTAG00000032051	Chr11	-1	44,724,159	44,731,845
INRA_BovSV5796	inversion	95,970	Chr17	14,219,704	14,315,675	SV region overlaps the end of the gene	ENSBTAG00000047331	Chr17	-1	14,305,422	14,333,746
INRA_BovSV1251	inversion	884,534	Chr27	157,040	1,041,575	SV region overlaps the end of the gene	ENSBTAG00000009739	Chr27	-1	1,019,178	1,424,171
INRA_BovSV4376	tandem duplication	513,731	Chr12	71,456,922	71,970,654	SV region overlaps the end of the gene	ENSBTAG00000047383	Chr12	-1	71,822,642	71,987,841
INRA_BovSV1607	inversion	857,412	Chr29	38,493,219	39,350,616	SV region overlaps the end of the gene	ENSBTAG00000047419	Chr29	-1	39,326,703	39,397,241
INRA_BovSV1628	inversion	54,084	Chr29	42,535,163	42,589,248	SV region overlaps the end of the gene	ENSBTAG00000015248	Chr29	-1	42,578,110	42,608,367
INRA_BovSV4485	tandem duplication	24,718	Chr8	22,604,623	22,629,342	SV region overlaps the end of the gene	ENSBTAG00000047551	Chr8	-1	22,607,643	22,634,001
INRA_BovSV321	deletion	29,014	Chr23	34,345,001	34,374,016	SV region overlaps the end of the gene	ENSBTAG00000025304	Chr23	-1	34,357,710	34,379,025
INRA_BovSV1276	inversion	266,390	Chr27	5,240,030	5,506,421	SV region overlaps the end of the gene	ENSBTAG00000033545	Chr27	-1	5,483,408	5,539,158
INRA_BovSV290	deletion	8,609	Chr23	28,525,023	28,533,633	SV region overlaps the end of the gene	ENSBTAG00000037421	Chr23	-1	28,530,978	28,540,122
INRA_BovSV5648	deletion	6,757,716	Chr18	43,471,783	50,229,500	SV region overlaps the end of the gene	ENSBTAG00000019461	Chr18	-1	50,226,766	50,251,530
INRA_BovSV2753	deletion	11,684	Chr8	22,596,421	22,608,106	SV region overlaps the end of the gene	ENSBTAG00000047551	Chr8	-1	22,607,643	22,634,001
INRA_BovSV1633	deletion	82,900	Chr3	93,765,121	93,848,022	SV region overlaps the end of the gene	ENSBTAG00000003746	Chr3	-1	93,846,489	93,968,364
INRA_BovSV3432	tandem duplication	7,735,664	Chr28	16,240,643	23,976,308	SV region overlaps the end of the gene	ENSBTAG00000045699	Chr28	-1	22,419,203	24,270,401
INRA_BovSV4991	deletion	57,375	Chr15	49,865,953	49,923,329	SV region overlaps the end of the gene	ENSBTAG00000035006	Chr15	-1	49,922,808	49,923,752
INRA_BovSV1727	inversion	1,973,305	Chr2	45,639,918	47,613,224	SV region overlaps the end of the gene	ENSBTAG00000018581	Chr2	-1	47,524,099	47,651,169
INRA_BovSV4347	tandem duplication	21,932	Chr6	117,789,240	117,811,173	SV region overlaps the end of the gene	ENSBTAG00000019584	Chr6	-1	117,798,819	117,856,796
INRA_BovSV1106	deletion	154,227	Chr29	38,389,939	38,544,167	SV region overlaps the end of the gene	ENSBTAG00000047141	Chr29	-1	38,518,914	38,624,602
INRA_BovSV1296	tandem duplication	34,625	Chr18	60,675,971	60,710,597	SV region overlaps the end of the gene	ENSBTAG00000045581	Chr18	-1	60,703,686	60,969,254
INRA_BovSV2109	deletion	41,102	Chr5	99,615,700	99,656,803	SV region overlaps the end of the gene	ENSBTAG00000014332	Chr5	-1	99,647,123	99,701,630
INRA_BovSV1156	deletion	2,944,718	Chr29	39,504,486	42,449,205	SV region overlaps the end of the gene	ENSBTAG00000037645	Chr29	-1	42,445,012	42,451,969
INRA_BovSV1010	tandem duplication	45,456	Chr17	71,622,501	71,667,958	SV region overlaps the end of the gene	ENSBTAG00000014232	Chr17	-1	71,660,019	71,678,806
INRA_BovSV730	deletion	557,027	Chr27	5,240,031	5,797,059	SV region overlaps the end of the gene	ENSBTAG00000046405	Chr27	-1	5,793,034	5,797,904
INRA_BovSV3672	inversion	97,787	Chr12	44,215,105	44,312,867	SV region overlaps the end of the gene	ENSBTAG00000008647	Chr12	-1	44,295,888	44,616,940
INRA_BovSV5986	tandem duplication	551,437	Chr14	178,588	730,026	SV region overlaps the end of the gene	ENSBTAG00000034176	Chr14	-1	727,106	742,068
INRA_BovSV5807	inversion	96,426	Chr17	14,219,478	14,315,905	SV region overlaps the end of the gene	ENSBTAG00000047331	Chr17	-1	14,305,422	14,333,746
INRA_BovSV6222	tandem duplication	36,941	Chr14	2,696,450	2,733,392	SV region overlaps the end of the gene	ENSBTAG00000004595	Chr14	-1	2,715,416	2,742,638
INRA_BovSV4477	tandem duplication	24,613	Chr8	22,597,524	22,622,138	SV region overlaps the end of the gene	ENSBTAG00000047551	Chr8	-1	22,607,643	22,634,001
INRA_BovSV4444	tandem duplication	42,474	Chr7	70,791,842	70,834,317	SV region overlaps the end of the gene	ENSBTAG00000000495	Chr7	-1	70,824,035	70,870,844
INRA_BovSV2954	inversion	11,601	Chr6	20,101,346	20,112,948	SV region overlaps the end of the gene	ENSBTAG00000004230	Chr6	-1	20,111,150	20,138,597
INRA_BovSV3211	deletion	64,017	ChrX	39,170,080	39,234,098	SV region overlaps the end of the gene	ENSBTAG00000022807	ChrX	-1	39,181,442	39,332,211
INRA_BovSV4842	deletion	2,250,248	Chr14	77,587,335	79,837,584	SV region overlaps the end of the gene	ENSBTAG00000003338	Chr14	-1	79,805,242	79,848,868
INRA_BovSV3648	inversion	165,398	Chr8	105,815,542	105,980,941	SV region overlaps the end of the gene	ENSBTAG00000000575	Chr8	-1	105,965,498	106,067,887
INRA_BovSV2093	deletion	50,038	Chr5	99,636,908	99,686,947	SV region overlaps the end of the gene	ENSBTAG00000014332	Chr5	-1	99,647,123	99,701,630
INRA_BovSV5774	deletion	6,252	Chr19	3,967,122	3,973,375	SV region overlaps the end of the gene	ENSBTAG00000036115	Chr19	-1	3,970,227	4,030,794
INRA_BovSV6086	deletion	171,555	Chr1	98,162,342	98,333,898	SV region overlaps the end of the gene	ENSBTAG00000006415	Chr1	-1	98,331,692	98,346,914
INRA_BovSV1113	deletion	27,899	Chr29	38,704,968	38,732,868	SV region overlaps the end of the gene	ENSBTAG00000046038	Chr29	-1	38,727,387	38,734,969
INRA_BovSV1249	inversion	918,656	Chr27	140,738	1,059,395	SV region overlaps the end of the gene	ENSBTAG00000009739	Chr27	-1	1,019,178	1,424,171
INRA_BovSV5100	deletion	400,664	Chr16	5,512,953	5,913,618	SV region overlaps the end of the gene	ENSBTAG00000024647	Chr16	-1	5,600,155	5,959,906
INRA_BovSV2846	inversion	547,744	Chr5	102,632,444	103,180,189	SV region overlaps the end of the gene	ENSBTAG00000039470	Chr5	-1	103,132,709	103,261,137
INRA_BovSV2111	deletion	49,979	Chr5	99,645,465	99,695,445	SV region overlaps the end of the gene	ENSBTAG00000014332	Chr5	-1	99,647,123	99,701,630
INRA_BovSV5516	deletion	16,009	Chr17	63,654,648	63,670,658	SV region overlaps the end of the gene	ENSBTAG00000037527	Chr17	-1	63,654,698	63,678,163
INRA_BovSV729	deletion	557,028	Chr27	5,240,016	5,797,045	SV region overlaps the end of the gene	ENSBTAG00000046405	Chr27	-1	5,793,034	5,797,904
INRA_BovSV2078	tandem duplication	83,887	Chr23	7,003,904	7,087,792	SV region overlaps the end of the gene	ENSBTAG00000003038	Chr23	-1	7,079,669	7,109,540
INRA_BovSV3971	inversion	69,316	ChrX	39,179,469	39,248,786	SV region overlaps the end of the gene	ENSBTAG00000022807	ChrX	-1	39,181,442	39,332,211
INRA_BovSV1280	inversion	241,908	Chr27	5,259,172	5,501,081	SV region overlaps the end of the gene	ENSBTAG00000033545	Chr27	-1	5,483,408	5,539,158
INRA_BovSV4685	inversion	6,477,735	Chr13	11,453,148	17,930,862	SV region overlaps the end of the gene	ENSBTAG00000008288	Chr13	-1	17,906,392	17,974,166
INRA_BovSV2637	deletion	39,780	Chr7	70,657,289	70,697,070	SV region overlaps the end of the gene	ENSBTAG00000036102	Chr7	-1	70,691,095	70,731,179
INRA_BovSV6421	tandem duplication	154,904	Chr15	45,528,718	45,683,623	SV region overlaps the end of the gene	ENSBTAG00000016140	Chr15	-1	45,663,896	45,799,991
INRA_BovSV119	tandem duplication	57,353	Chr15	49,866,150	49,923,504	SV region overlaps the end of the gene	ENSBTAG00000035006	Chr15	-1	49,922,808	49,923,752
INRA_BovSV121	tandem duplication	57,357	Chr15	49,866,150	49,923,508	SV region overlaps the end of the gene	ENSBTAG00000035006	Chr15	-1	49,922,808	49,923,752
INRA_BovSV2610	inversion	57,509	Chr5	269,460	326,970	SV region overlaps the end of the gene	ENSBTAG00000027770	Chr5	-1	291,061	359,929
INRA_BovSV3143	tandem duplication	61,954	Chr27	5,449,294	5,511,249	SV region overlaps the end of the gene	ENSBTAG00000033545	Chr27	-1	5,483,408	5,539,158
INRA_BovSV3631	tandem duplication	205,233	Chr29	39,648,680	39,853,914	SV region overlaps the end of the gene	ENSBTAG00000048190	Chr29	-1	39,837,489	39,872,971
INRA_BovSV3959	inversion	3,026,804	Chr12	51,112,020	54,138,825	SV region overlaps the end of the gene	ENSBTAG00000000869	Chr12	-1	54,102,936	54,147,844
INRA_BovSV6218	inversion	2,581,580	Chr19	60,540,138	63,121,719	SV region overlaps the end of the gene	ENSBTAG00000033680	Chr19	-1	63,070,089	63,219,248
INRA_BovSV744	deletion	584,124	Chr27	5,892,896	6,477,021	SV region overlaps the start of the gene	ENSBTAG00000046071	Chr27	1	6,476,079	6,478,832
INRA_BovSV139	deletion	28,651	Chr22	53,293,399	53,322,051	SV region overlaps the start of the gene	ENSBTAG00000038616	Chr22	1	53,315,513	53,337,107
INRA_BovSV6067	inversion	159,659	Chr18	61,198,868	61,358,528	SV region overlaps the start of the gene	ENSBTAG00000036224	Chr18	1	61,318,606	61,401,807
INRA_BovSV3657	deletion	1,961,663	Chr12	71,622,038	73,583,702	SV region overlaps the start of the gene	ENSBTAG00000046041	Chr12	1	73,574,462	73,704,802
INRA_BovSV3820	deletion	252,561	Chr12	75,585,653	75,838,215	SV region overlaps the start of the gene	ENSBTAG00000039714	Chr12	1	75,664,652	75,870,596
INRA_BovSV5282	tandem duplication	235,812	Chr12	75,634,371	75,870,184	SV region overlaps the start of the gene	ENSBTAG00000039714	Chr12	1	75,664,652	75,870,596
INRA_BovSV3494	inversion	3,407	Chr12	36,053,039	36,056,413	SV region overlaps the start of the gene	ENSBTAG00000008296	Chr12	1	36,055,182	36,075,245
INRA_BovSV5761	deletion	18,712	Chr18	63,817,101	63,835,814	SV region overlaps the start of the gene	ENSBTAG00000038022	Chr18	1	63,833,941	63,836,659
INRA_BovSV3703	deletion	60,843	Chr12	73,847,128	73,907,972	SV region overlaps the start of the gene	ENSBTAG00000047764	Chr12	1	73,890,112	73,977,633
INRA_BovSV3379	tandem duplication	13,758	Chr11	47,098,056	47,111,815	SV region overlaps the start of the gene	ENSBTAG00000003408	Chr11	1	47,104,435	47,174,623
INRA_BovSV1250	tandem duplication	178,187	Chr18	59,765,306	59,943,494	SV region overlaps the start of the gene	ENSBTAG00000021433	Chr18	1	59,853,656	59,971,475
INRA_BovSV4741	tandem duplication	1,655,946	Chr12	73,165,567	74,821,514	SV region overlaps the start of the gene	ENSBTAG00000023309	Chr12	1	74,816,045	74,978,179
INRA_BovSV3706	deletion	76,202	Chr12	73,863,162	73,939,365	SV region overlaps the start of the gene	ENSBTAG00000047764	Chr12	1	73,890,112	73,977,633
INRA_BovSV1093	inversion	1,509	Chr25	34,331,414	34,332,924	SV region overlaps the start of the gene	ENSBTAG00000017941	Chr25	1	34,332,034	34,337,702
INRA_BovSV4641	tandem duplication	778,502	Chr9	88,231,954	89,010,457	SV region overlaps the start of the gene	ENSBTAG00000009679	Chr9	1	88,955,700	89,122,287
INRA_BovSV1978	deletion	90,650	Chr5	44,448,601	44,539,252	SV region overlaps the start of the gene	ENSBTAG00000020564	Chr5	1	44,533,886	44,559,481
INRA_BovSV2604	deletion	7,285	Chr7	54,142,720	54,150,006	SV region overlaps the start of the gene	ENSBTAG00000037717	Chr7	1	54,147,732	54,150,161
INRA_BovSV1363	tandem duplication	69,873	Chr18	61,862,025	61,931,899	SV region overlaps the start of the gene	ENSBTAG00000030416	Chr18	1	61,931,165	61,932,568
INRA_BovSV6199	deletion	36,303	Chr1	150,073,563	150,109,867	SV region overlaps the start of the gene	ENSBTAG00000030629	Chr1	1	150,108,438	150,110,508
INRA_BovSV1974	deletion	112,701	Chr5	44,432,145	44,544,847	SV region overlaps the start of the gene	ENSBTAG00000020564	Chr5	1	44,533,886	44,559,481
INRA_BovSV560	deletion	61,032	Chr25	27,661,996	27,723,029	SV region overlaps the start of the gene	ENSBTAG00000019524	Chr25	1	27,709,271	27,736,719
INRA_BovSV5339	inversion	530,176	Chr15	67,198,513	67,728,666	SV region overlaps the start of the gene	ENSBTAG00000021029	Chr15	1	67,661,945	67,741,048
INRA_BovSV3788	deletion	76,213	Chr12	73,863,151	73,939,365	SV region overlaps the start of the gene	ENSBTAG00000047764	Chr12	1	73,890,112	73,977,633
INRA_BovSV253	deletion	12,288	Chr23	29,269,599	29,281,888	SV region overlaps the start of the gene	ENSBTAG00000046777	Chr23	1	29,280,761	29,282,962
INRA_BovSV1420	deletion	1,662,552	Chr3	2,180,282	3,842,835	SV region overlaps the start of the gene	ENSBTAG00000012025	Chr3	1	3,692,343	3,865,786
INRA_BovSV1865	deletion	45,868	Chr4	108,331,901	108,377,770	SV region overlaps the start of the gene	ENSBTAG00000020364	Chr4	1	108,377,644	108,378,588
INRA_BovSV1542	deletion	32,329	Chr3	54,772,572	54,804,902	SV region overlaps the start of the gene	ENSBTAG00000024272	Chr3	1	54,790,802	54,816,647
INRA_BovSV4934	tandem duplication	4,343,277	Chr12	71,326,392	75,669,670	SV region overlaps the start of the gene	ENSBTAG00000039714	Chr12	1	75,664,652	75,870,596
INRA_BovSV4213	inversion	2,228,430	Chr12	71,666,508	73,894,907	SV region overlaps the start of the gene	ENSBTAG00000047764	Chr12	1	73,890,112	73,977,633
INRA_BovSV4060	tandem duplication	397,434	Chr4	44,219,000	44,616,435	SV region overlaps the start of the gene	ENSBTAG00000014161	Chr4	1	44,601,612	44,662,241
INRA_BovSV5445	inversion	117,052	Chr16	5,963,491	6,080,544	SV region overlaps the start of the gene	ENSBTAG00000039995	Chr16	1	6,052,925	6,122,550
INRA_BovSV1073	deletion	172,484	Chr29	27,673,747	27,846,232	SV region overlaps the start of the gene	ENSBTAG00000047840	Chr29	1	27,845,519	27,846,536
INRA_BovSV2202	deletion	332,441	Chr6	7,627,713	7,960,155	SV region overlaps the start of the gene	ENSBTAG00000020705	Chr6	1	7,944,016	8,020,932
INRA_BovSV3681	deletion	1,655,951	Chr12	73,168,575	74,824,527	SV region overlaps the start of the gene	ENSBTAG00000023309	Chr12	1	74,816,045	74,978,179
INRA_BovSV3682	deletion	1,655,981	Chr12	73,172,271	74,828,253	SV region overlaps the start of the gene	ENSBTAG00000023309	Chr12	1	74,816,045	74,978,179
INRA_BovSV80	deletion	11,884	Chr22	16,407,558	16,419,443	SV region overlaps the start of the gene	ENSBTAG00000003622	Chr22	1	16,415,882	16,442,510
INRA_BovSV3257	deletion	241,528	ChrX	64,277,184	64,518,713	SV region overlaps the start of the gene	ENSBTAG00000015670	ChrX	1	64,404,549	64,659,083
INRA_BovSV4325	tandem duplication	329,964	Chr6	6,586,229	6,916,194	SV region overlaps the start of the gene	ENSBTAG00000024888	Chr6	1	6,874,055	7,070,187
INRA_BovSV4099	deletion	883,955	Chr13	1,349	885,305	SV region overlaps the start of the gene	ENSBTAG00000008338	Chr13	1	789,380	1,695,139
INRA_BovSV6040	inversion	744,265	Chr18	59,132,585	59,876,851	SV region overlaps the start of the gene	ENSBTAG00000021433	Chr18	1	59,853,656	59,971,475
INRA_BovSV5555	deletion	11,098	Chr17	72,819,891	72,830,990	SV region overlaps the start of the gene	ENSBTAG00000031160	Chr17	1	72,826,680	73,152,862
INRA_BovSV826	deletion	33,396	Chr11	47,073,525	47,106,922	SV region overlaps the start of the gene	ENSBTAG00000003408	Chr11	1	47,104,435	47,174,623
INRA_BovSV3757	deletion	729,839	Chr12	73,173,561	73,903,401	SV region overlaps the start of the gene	ENSBTAG00000047764	Chr12	1	73,890,112	73,977,633
INRA_BovSV4445	inversion	395,019	Chr12	75,139,037	75,534,057	SV region overlaps the start of the gene	ENSBTAG00000026070	Chr12	1	75,457,897	75,536,848
INRA_BovSV3417	tandem duplication	1,854,100	Chr28	2,283,067	4,137,168	SV region overlaps the start of the gene	ENSBTAG00000025021	Chr28	1	4,121,685	4,483,004
INRA_BovSV6033	inversion	37,554	Chr18	57,685,972	57,723,527	SV region overlaps the start of the gene	ENSBTAG00000038024	Chr18	1	57,721,812	57,733,328
INRA_BovSV3769	tandem duplication	35,891	Chr2	119,136,203	119,172,095	SV region overlaps the start of the gene	ENSBTAG00000037702	Chr2	1	119,171,774	119,206,160
INRA_BovSV777	tandem duplication	27,920	Chr17	14,217,758	14,245,679	SV region overlaps the start of the gene	ENSBTAG00000039325	Chr17	1	14,230,809	14,257,095
INRA_BovSV3704	deletion	60,843	Chr12	73,847,185	73,908,029	SV region overlaps the start of the gene	ENSBTAG00000047764	Chr12	1	73,890,112	73,977,633
INRA_BovSV4752	deletion	72,359	Chr14	40,227,118	40,299,478	SV region overlaps the start of the gene	ENSBTAG00000019587	Chr14	1	40,275,716	40,307,947
INRA_BovSV5664	deletion	19,155	Chr18	52,103,432	52,122,588	SV region overlaps the start of the gene	ENSBTAG00000001260	Chr18	1	52,120,387	52,124,418
INRA_BovSV3805	deletion	2,501,163	Chr12	73,178,865	75,680,029	SV region overlaps the start of the gene	ENSBTAG00000039714	Chr12	1	75,664,652	75,870,596
INRA_BovSV2163	deletion	35,605	Chr5	117,647,803	117,683,409	SV region overlaps the start of the gene	ENSBTAG00000007102	Chr5	1	117,677,522	117,738,845
INRA_BovSV4215	tandem duplication	90,640	Chr5	44,448,353	44,538,994	SV region overlaps the start of the gene	ENSBTAG00000020564	Chr5	1	44,533,886	44,559,481
INRA_BovSV4757	tandem duplication	154,249	ChrX	64,300,901	64,455,151	SV region overlaps the start of the gene	ENSBTAG00000015670	ChrX	1	64,404,549	64,659,083
INRA_BovSV3262	deletion	622,798	ChrX	63,835,250	64,458,049	SV region overlaps the start of the gene	ENSBTAG00000015670	ChrX	1	64,404,549	64,659,083
INRA_BovSV3673	deletion	2,080,592	Chr12	72,863,520	74,944,113	SV region overlaps the start of the gene	ENSBTAG00000023309	Chr12	1	74,816,045	74,978,179
INRA_BovSV2357	inversion	416,120	Chr4	50,377,352	50,793,473	SV region overlaps the start of the gene	ENSBTAG00000036154	Chr4	1	50,778,608	50,799,281
INRA_BovSV4326	tandem duplication	314,914	Chr6	6,603,413	6,918,328	SV region overlaps the start of the gene	ENSBTAG00000024888	Chr6	1	6,874,055	7,070,187
INRA_BovSV2528	deletion	77,937	Chr7	15,580,419	15,658,357	SV region overlaps the start of the gene	ENSBTAG00000047377	Chr7	1	15,655,244	15,659,146
INRA_BovSV3738	inversion	1,088,325	Chr9	28,016,698	29,105,024	SV region overlaps the start of the gene	ENSBTAG00000000019	Chr9	1	29,081,413	29,113,549
INRA_BovSV4137	tandem duplication	32,653	Chr4	106,497,767	106,530,421	SV region overlaps the start of the gene	ENSBTAG00000040388	Chr4	1	106,527,298	106,530,985
INRA_BovSV3450	tandem duplication	284,953	Chr29	5,465,069	5,750,023	SV region overlaps the start of the gene	ENSBTAG00000038209	Chr29	1	5,748,317	5,757,809
INRA_BovSV5334	inversion	21,798	Chr15	64,700,735	64,722,534	SV region overlaps the start of the gene	ENSBTAG00000014884	Chr15	1	64,704,079	64,758,178
INRA_BovSV772	tandem duplication	19,871	Chr17	14,215,952	14,235,824	SV region overlaps the start of the gene	ENSBTAG00000039325	Chr17	1	14,230,809	14,257,095
INRA_BovSV316	tandem duplication	379,248	Chr15	80,554,289	80,933,538	SV region overlaps the start of the gene	ENSBTAG00000038479	Chr15	1	80,933,345	80,935,697
INRA_BovSV3256	deletion	415,189	ChrX	64,126,435	64,541,625	SV region overlaps the start of the gene	ENSBTAG00000015670	ChrX	1	64,404,549	64,659,083
INRA_BovSV1022	tandem duplication	289,090	Chr17	72,666,019	72,955,110	SV region overlaps the start of the gene	ENSBTAG00000031160	Chr17	1	72,826,680	73,152,862
INRA_BovSV5696	deletion	29,713	Chr18	57,611,771	57,641,485	SV region overlaps the start of the gene	ENSBTAG00000037699	Chr18	1	57,640,179	57,681,883
INRA_BovSV5356	deletion	19,897	Chr17	14,215,935	14,235,833	SV region overlaps the start of the gene	ENSBTAG00000039325	Chr17	1	14,230,809	14,257,095
INRA_BovSV5223	tandem duplication	1,179,618	Chr12	74,341,841	75,521,460	SV region overlaps the start of the gene	ENSBTAG00000026070	Chr12	1	75,457,897	75,536,848
INRA_BovSV4100	deletion	882,587	Chr13	3,487	886,075	SV region overlaps the start of the gene	ENSBTAG00000008338	Chr13	1	789,380	1,695,139
INRA_BovSV3810	deletion	902,566	Chr12	74,574,587	75,477,154	SV region overlaps the start of the gene	ENSBTAG00000026070	Chr12	1	75,457,897	75,536,848
INRA_BovSV5231	tandem duplication	902,434	Chr12	74,558,492	75,460,927	SV region overlaps the start of the gene	ENSBTAG00000026070	Chr12	1	75,457,897	75,536,848
INRA_BovSV1607	inversion	857,412	Chr29	38,493,219	39,350,616	SV region overlaps the start of the gene	ENSBTAG00000034244	Chr29	1	39,345,959	39,355,136
INRA_BovSV3707	deletion	76,198	Chr12	73,864,771	73,940,970	SV region overlaps the start of the gene	ENSBTAG00000047764	Chr12	1	73,890,112	73,977,633
INRA_BovSV3591	inversion	148,408	Chr8	71,086,579	71,234,988	SV region overlaps the start of the gene	ENSBTAG00000013528	Chr8	1	71,228,581	71,251,787
INRA_BovSV2358	inversion	410,355	Chr4	50,380,380	50,790,736	SV region overlaps the start of the gene	ENSBTAG00000036154	Chr4	1	50,778,608	50,799,281
INRA_BovSV5750	deletion	76,938	Chr18	61,305,230	61,382,169	SV region overlaps the start of the gene	ENSBTAG00000036224	Chr18	1	61,318,606	61,401,807
INRA_BovSV3250	deletion	656,924	ChrX	63,818,499	64,475,424	SV region overlaps the start of the gene	ENSBTAG00000015670	ChrX	1	64,404,549	64,659,083
INRA_BovSV3995	inversion	307,052	ChrX	64,116,714	64,423,767	SV region overlaps the start of the gene	ENSBTAG00000015670	ChrX	1	64,404,549	64,659,083
INRA_BovSV6031	tandem duplication	1,794,222	Chr14	394,518	2,188,741	SV region overlaps the start of the gene	ENSBTAG00000008421	Chr14	1	2,178,232	2,201,042
INRA_BovSV2051	deletion	33,402	Chr5	74,645,051	74,678,454	SV region overlaps the start of the gene	ENSBTAG00000037799	Chr5	1	74,673,523	74,688,908
INRA_BovSV2211	deletion	329,999	Chr6	6,586,218	6,916,218	SV region overlaps the start of the gene	ENSBTAG00000024888	Chr6	1	6,874,055	7,070,187
INRA_BovSV1074	inversion	64,863	Chr25	27,258,247	27,323,111	SV region overlaps the start of the gene	ENSBTAG00000040555	Chr25	1	27,322,441	27,341,960
INRA_BovSV3874	deletion	4,343,549	Chr12	71,337,412	75,680,962	SV region overlaps the start of the gene	ENSBTAG00000039714	Chr12	1	75,664,652	75,870,596
INRA_BovSV5722	deletion	92,968	Chr18	61,289,213	61,382,182	SV region overlaps the start of the gene	ENSBTAG00000036224	Chr18	1	61,318,606	61,401,807
INRA_BovSV775	tandem duplication	27,922	Chr17	14,217,756	14,245,679	SV region overlaps the start of the gene	ENSBTAG00000039325	Chr17	1	14,230,809	14,257,095
INRA_BovSV4753	tandem duplication	399,663	ChrX	64,090,160	64,489,824	SV region overlaps the start of the gene	ENSBTAG00000015670	ChrX	1	64,404,549	64,659,083
INRA_BovSV5239	tandem duplication	901,799	Chr12	74,570,362	75,472,162	SV region overlaps the start of the gene	ENSBTAG00000026070	Chr12	1	75,457,897	75,536,848
INRA_BovSV3582	inversion	219,214	Chr8	71,022,729	71,241,944	SV region overlaps the start of the gene	ENSBTAG00000013528	Chr8	1	71,228,581	71,251,787
INRA_BovSV3758	deletion	729,394	Chr12	73,178,128	73,907,523	SV region overlaps the start of the gene	ENSBTAG00000047764	Chr12	1	73,890,112	73,977,633
INRA_BovSV6282	inversion	45,326	Chr10	6,948,895	6,994,222	SV region overlaps the start of the gene	ENSBTAG00000044151	Chr10	1	6,954,642	7,010,832
INRA_BovSV4446	inversion	160,259	Chr12	75,350,738	75,510,998	SV region overlaps the start of the gene	ENSBTAG00000026070	Chr12	1	75,457,897	75,536,848
INRA_BovSV654	inversion	432,638	Chr22	30,111,963	30,544,562	SV region overlaps the start of the gene	ENSBTAG00000016533	Chr22	1	30,411,677	30,803,681
INRA_BovSV2319	inversion	245,598	Chr4	32,906,672	33,152,257	SV region overlaps the start of the gene	ENSBTAG00000005653	Chr4	1	33,120,503	33,193,999
INRA_BovSV2317	inversion	245,630	Chr4	32,906,648	33,152,279	SV region overlaps the start of the gene	ENSBTAG00000005653	Chr4	1	33,120,503	33,193,999
INRA_BovSV5688	deletion	351,865	Chr18	58,865,168	59,217,034	SV region overlaps the start of the gene	ENSBTAG00000037440	Chr18	1	59,195,356	59,229,063
INRA_BovSV2052	deletion	33,392	Chr5	74,645,061	74,678,454	SV region overlaps the start of the gene	ENSBTAG00000037799	Chr5	1	74,673,523	74,688,908
INRA_BovSV4862	inversion	1,973,159	Chr14	216,131	2,189,291	SV region overlaps the start of the gene	ENSBTAG00000008421	Chr14	1	2,178,232	2,201,042
INRA_BovSV7	tandem duplication	9,514	Chr15	46,673,128	46,682,643	SV region overlaps the start of the gene	ENSBTAG00000035675	Chr15	1	46,682,344	46,683,276
INRA_BovSV5065	deletion	379,267	Chr15	80,555,079	80,934,347	SV region overlaps the start of the gene	ENSBTAG00000038479	Chr15	1	80,933,345	80,935,697
INRA_BovSV5226	tandem duplication	1,183,611	Chr12	74,352,278	75,535,890	SV region overlaps the start of the gene	ENSBTAG00000026070	Chr12	1	75,457,897	75,536,848
INRA_BovSV3568	inversion	20,403	Chr8	65,999,695	66,020,099	SV region overlaps the start of the gene	ENSBTAG00000035709	Chr8	1	66,018,697	66,030,285
INRA_BovSV5843	deletion	60,213	Chr10	87,827,984	87,888,198	SV region overlaps the start of the gene	ENSBTAG00000011985	Chr10	1	87,879,330	87,907,703
INRA_BovSV4284	inversion	2,243,100	Chr12	71,659,933	73,903,034	SV region overlaps the start of the gene	ENSBTAG00000047764	Chr12	1	73,890,112	73,977,633
INRA_BovSV946	inversion	132,142	Chr24	24,567,781	24,699,924	SV region overlaps the start of the gene	ENSBTAG00000020003	Chr24	1	24,673,956	24,787,757
INRA_BovSV1690	tandem duplication	16,270	Chr1	41,939,884	41,956,155	SV region overlaps the start of the gene	ENSBTAG00000023668	Chr1	1	41,955,547	41,957,126
INRA_BovSV5247	deletion	191,231	Chr16	59,026,837	59,218,069	SV region overlaps the start of the gene	ENSBTAG00000018303	Chr16	1	59,132,781	59,456,250
INRA_BovSV5866	tandem duplication	8,047	Chr13	54,060,539	54,068,587	SV region overlaps the start of the gene	ENSBTAG00000019984	Chr13	1	54,063,354	54,079,411
INRA_BovSV5872	deletion	87,190	Chr19	51,053,516	51,140,707	SV region overlaps the start of the gene	ENSBTAG00000040323	Chr19	1	51,104,746	51,149,867
INRA_BovSV3705	deletion	61,207	Chr12	73,850,838	73,912,046	SV region overlaps the start of the gene	ENSBTAG00000047764	Chr12	1	73,890,112	73,977,633
INRA_BovSV5676	deletion	19,160	Chr18	52,101,605	52,120,766	SV region overlaps the start of the gene	ENSBTAG00000001260	Chr18	1	52,120,387	52,124,418
INRA_BovSV4754	tandem duplication	399,674	ChrX	64,090,160	64,489,835	SV region overlaps the start of the gene	ENSBTAG00000015670	ChrX	1	64,404,549	64,659,083
INRA_BovSV5	tandem duplication	9,527	Chr15	46,673,115	46,682,643	SV region overlaps the start of the gene	ENSBTAG00000035675	Chr15	1	46,682,344	46,683,276
INRA_BovSV2866	deletion	317,159	Chr8	70,923,025	71,240,185	SV region overlaps the start of the gene	ENSBTAG00000013528	Chr8	1	71,228,581	71,251,787
INRA_BovSV3172	tandem duplication	515,320	Chr27	5,963,047	6,478,368	SV region overlaps the start of the gene	ENSBTAG00000046071	Chr27	1	6,476,079	6,478,832
INRA_BovSV4896	tandem duplication	61,200	Chr12	73,843,582	73,904,783	SV region overlaps the start of the gene	ENSBTAG00000047764	Chr12	1	73,890,112	73,977,633
INRA_BovSV3451	tandem duplication	284,938	Chr29	5,466,127	5,751,066	SV region overlaps the start of the gene	ENSBTAG00000038209	Chr29	1	5,748,317	5,757,809
INRA_BovSV5228	tandem duplication	1,359,068	Chr12	74,469,774	75,828,843	SV region overlaps the start of the gene	ENSBTAG00000039714	Chr12	1	75,664,652	75,870,596
INRA_BovSV769	tandem duplication	19,517	Chr17	14,213,115	14,232,633	SV region overlaps the start of the gene	ENSBTAG00000039325	Chr17	1	14,230,809	14,257,095
INRA_BovSV5868	deletion	87,496	Chr19	51,056,852	51,144,349	SV region overlaps the start of the gene	ENSBTAG00000040323	Chr19	1	51,104,746	51,149,867
INRA_BovSV1321	tandem duplication	76,805	Chr18	61,307,675	61,384,481	SV region overlaps the start of the gene	ENSBTAG00000036224	Chr18	1	61,318,606	61,401,807
INRA_BovSV2797	inversion	46,555	Chr5	77,357,114	77,403,670	SV region overlaps the start of the gene	ENSBTAG00000002651	Chr5	1	77,370,781	77,452,340
INRA_BovSV4189	deletion	91,726	Chr13	11,079,604	11,171,331	SV region overlaps the start of the gene	ENSBTAG00000004354	Chr13	1	11,161,738	11,183,816
INRA_BovSV3603	inversion	1,617,916	Chr8	74,724,460	76,342,377	SV region overlaps the start of the gene	ENSBTAG00000032093	Chr8	1	76,329,357	76,348,121
INRA_BovSV6034	tandem duplication	1,794,232	Chr14	394,545	2,188,778	SV region overlaps the start of the gene	ENSBTAG00000008421	Chr14	1	2,178,232	2,201,042
INRA_BovSV889	deletion	1,853,748	Chr28	2,275,522	4,129,271	SV region overlaps the start of the gene	ENSBTAG00000025021	Chr28	1	4,121,685	4,483,004
INRA_BovSV3499	tandem duplication	219,983	Chr29	27,663,161	27,883,145	SV region overlaps the start of the gene	ENSBTAG00000047753	Chr29	1	27,880,232	27,883,328
INRA_BovSV269	deletion	45,224	Chr23	25,330,083	25,375,308	SV region overlaps the start of the gene	ENSBTAG00000021077	Chr23	1	25,375,270	25,388,620
INRA_BovSV4188	deletion	91,725	Chr13	11,079,604	11,171,330	SV region overlaps the start of the gene	ENSBTAG00000004354	Chr13	1	11,161,738	11,183,816
INRA_BovSV771	deletion	1,948,992	Chr27	11,579,067	13,528,060	SV region overlaps the start of the gene	ENSBTAG00000008886	Chr27	1	13,499,304	13,690,638
INRA_BovSV3752	deletion	752,193	Chr12	72,946,352	73,698,546	SV region overlaps the start of the gene	ENSBTAG00000046041	Chr12	1	73,574,462	73,704,802
INRA_BovSV4897	tandem duplication	60,842	Chr12	73,846,460	73,907,303	SV region overlaps the start of the gene	ENSBTAG00000047764	Chr12	1	73,890,112	73,977,633
INRA_BovSV6032	inversion	20,508	Chr18	57,629,433	57,649,942	SV region overlaps the start of the gene	ENSBTAG00000037699	Chr18	1	57,640,179	57,681,883
INRA_BovSV4758	tandem duplication	154,258	ChrX	64,300,901	64,455,160	SV region overlaps the start of the gene	ENSBTAG00000015670	ChrX	1	64,404,549	64,659,083
INRA_BovSV4265	deletion	86	Chr13	27,105,299	27,105,386	SV region overlaps the start of the gene	ENSBTAG00000044876	Chr13	1	27,105,359	27,105,465
INRA_BovSV1691	tandem duplication	16,261	Chr1	41,940,004	41,956,266	SV region overlaps the start of the gene	ENSBTAG00000023668	Chr1	1	41,955,547	41,957,126
INRA_BovSV4751	tandem duplication	656,923	ChrX	63,818,553	64,475,477	SV region overlaps the start of the gene	ENSBTAG00000015670	ChrX	1	64,404,549	64,659,083
INRA_BovSV893	deletion	2,684,890	Chr28	1,669,972	4,354,863	SV region overlaps the start of the gene	ENSBTAG00000025021	Chr28	1	4,121,685	4,483,004
INRA_BovSV745	deletion	584,124	Chr27	5,893,027	6,477,152	SV region overlaps the start of the gene	ENSBTAG00000046071	Chr27	1	6,476,079	6,478,832
INRA_BovSV3978	tandem duplication	255,705	Chr3	54,427,325	54,683,031	SV region overlaps the start of the gene	ENSBTAG00000014529	Chr3	1	54,643,139	54,683,050
INRA_BovSV787	deletion	772	Chr27	18,467,249	18,468,022	SV region overlaps exon coding regions of a gene	ENSBTAG00000016177	Chr27	1	18,454,362	18,472,436	ENSBTAE00000175789	1	Chr27
INRA_BovSV4419	tandem duplication	192	Chr7	20,835,238	20,835,431	SV region overlaps exon coding regions of a gene	ENSBTAG00000015690	Chr7	1	20,831,528	20,841,683	ENSBTAE00000332639	1	Chr7
INRA_BovSV4696	deletion	51	Chr14	20,922,399	20,922,451	SV region overlaps exon coding regions of a gene	ENSBTAG00000044106	Chr14	-1	20,740,960	20,987,465	ENSBTAE00000449113	-1	Chr14
INRA_BovSV5851	deletion	237	Chr19	42,102,221	42,102,459	SV region overlaps exon coding regions of a gene	ENSBTAG00000040229	Chr19	1	42,101,947	42,102,951	ENSBTAE00000472792	1	Chr19
INRA_BovSV676	deletion	8,951	Chr26	42,785,593	42,794,545	SV region overlaps exon coding regions of a gene	ENSBTAG00000022715	Chr26	1	42,782,329	42,813,472	ENSBTAE00000462198	1	Chr26
INRA_BovSV1154	deletion	99	Chr29	44,069,386	44,069,486	SV region overlaps exon coding regions of a gene	ENSBTAG00000010230	Chr29	1	44,064,429	44,089,990	ENSBTAE00000110224	1	Chr29
INRA_BovSV4951	deletion	27,045	Chr15	46,441,110	46,468,156	SV region overlaps exon coding regions of a gene	ENSBTAG00000032056	Chr15	-1	46,440,583	46,468,602	ENSBTAE00000337326	-1	Chr15
INRA_BovSV5662	deletion	18,484	Chr18	51,759,043	51,777,528	SV region overlaps exon coding regions of a gene	ENSBTAG00000006859	Chr18	-1	51,735,956	51,780,801	ENSBTAE00000483390	-1	Chr18
INRA_BovSV1163	tandem duplication	39,994	Chr18	51,739,512	51,779,507	SV region overlaps exon coding regions of a gene	ENSBTAG00000006859	Chr18	-1	51,735,956	51,780,801	ENSBTAE00000059345	-1	Chr18
INRA_BovSV5677	deletion	153	Chr18	56,110,890	56,111,044	SV region overlaps exon coding regions of a gene	ENSBTAG00000002853	Chr18	-1	56,107,442	56,111,943	ENSBTAE00000029933	-1	Chr18
INRA_BovSV5681	deletion	84	Chr18	57,681,333	57,681,418	SV region overlaps exon coding regions of a gene	ENSBTAG00000037699	Chr18	1	57,640,179	57,681,883	ENSBTAE00000452786	1	Chr18
INRA_BovSV5743	deletion	596	Chr18	60,070,419	60,071,016	SV region overlaps exon coding regions of a gene	ENSBTAG00000011844	Chr18	-1	60,069,203	60,077,406	ENSBTAE00000259382	-1	Chr18
INRA_BovSV5743	deletion	596	Chr18	60,070,419	60,071,016	SV region overlaps exon coding regions of a gene	ENSBTAG00000011844	Chr18	-1	60,069,203	60,077,406	ENSBTAE00000469720	-1	Chr18
INRA_BovSV5746	deletion	85	Chr18	60,705,259	60,705,345	SV region overlaps exon coding regions of a gene	ENSBTAG00000045581	Chr18	-1	60,703,686	60,969,254	ENSBTAE00000446105	-1	Chr18
INRA_BovSV1776	deletion	93	Chr4	77,242,745	77,242,839	SV region overlaps exon coding regions of a gene	ENSBTAG00000008093	Chr4	1	77,239,819	77,248,648	ENSBTAE00000458390	1	Chr4
INRA_BovSV1343	deletion	1,036	Chr2	103,278,282	103,279,319	SV region overlaps exon coding regions of a gene	ENSBTAG00000033690	Chr2	-1	103,278,272	103,371,020	ENSBTAE00000388709	-1	Chr2
INRA_BovSV2164	deletion	130	Chr5	121,163,152	121,163,283	SV region overlaps exon coding regions of a gene	ENSBTAG00000020341	Chr5	1	121,099,143	121,164,873	ENSBTAE00000313453	1	Chr5
INRA_BovSV1413	deletion	54	Chr2	135,837,104	135,837,159	SV region overlaps exon coding regions of a gene	ENSBTAG00000012052	Chr2	-1	135,836,956	135,864,707	ENSBTAE00000468669	-1	Chr2
INRA_BovSV1933	inversion	59,888	Chr3	6,367,972	6,427,861	SV region overlaps the end of the gene	ENSBTAG00000016341	Chr3	1	6,228,349	6,426,528
INRA_BovSV4011	tandem duplication	117,257	Chr3	113,149,312	113,266,570	SV region overlaps the end of the gene	ENSBTAG00000014079	Chr3	1	113,064,293	113,194,137
INRA_BovSV4142	tandem duplication	18,919	Chr4	106,638,891	106,657,811	SV region overlaps the end of the gene	ENSBTAG00000038605	Chr4	1	106,638,735	106,639,380
INRA_BovSV2499	deletion	211,940	Chr7	11,815,351	12,027,292	SV region overlaps the end of the gene	ENSBTAG00000003528	Chr7	1	11,786,311	11,831,715
INRA_BovSV1956	tandem duplication	539,998	Chr21	20,085,990	20,625,989	SV region overlaps the end of the gene	ENSBTAG00000047729	Chr21	1	20,082,490	20,103,922
INRA_BovSV1744	deletion	30,651	Chr4	50,781,260	50,811,912	SV region overlaps the end of the gene	ENSBTAG00000036154	Chr4	1	50,778,608	50,799,281
INRA_BovSV1160	deletion	54,480	Chr29	42,478,747	42,533,228	SV region overlaps the end of the gene	ENSBTAG00000011019	Chr29	1	42,478,123	42,495,303
INRA_BovSV3911	deletion	622,671	Chr12	75,820,625	76,443,297	SV region overlaps the end of the gene	ENSBTAG00000039714	Chr12	1	75,664,652	75,870,596
INRA_BovSV2498	deletion	149,798	Chr7	11,803,896	11,953,695	SV region overlaps the end of the gene	ENSBTAG00000003528	Chr7	1	11,786,311	11,831,715
INRA_BovSV4316	deletion	50,764	Chr13	38,723,673	38,774,438	SV region overlaps the end of the gene	ENSBTAG00000004620	Chr13	1	38,708,011	38,772,942
INRA_BovSV3784	deletion	812,713	Chr12	73,644,862	74,457,576	SV region overlaps the end of the gene	ENSBTAG00000046041	Chr12	1	73,574,462	73,704,802
INRA_BovSV3339	deletion	291,041	ChrX	131,202,826	131,493,868	SV region overlaps the end of the gene	ENSBTAG00000038660	ChrX	1	131,184,675	131,215,850
INRA_BovSV3907	deletion	636,265	Chr12	75,770,747	76,407,013	SV region overlaps the end of the gene	ENSBTAG00000039714	Chr12	1	75,664,652	75,870,596
INRA_BovSV4956	deletion	125,071	Chr15	46,854,600	46,979,672	SV region overlaps the end of the gene	ENSBTAG00000037937	Chr15	1	46,854,183	46,858,574
INRA_BovSV4588	tandem duplication	1,395,031	Chr8	82,212,275	83,607,307	SV region overlaps the end of the gene	ENSBTAG00000000738	Chr8	1	82,207,240	82,309,507
INRA_BovSV6183	deletion	164,860	Chr1	147,939,426	148,104,287	SV region overlaps the end of the gene	ENSBTAG00000011495	Chr1	1	147,856,757	147,977,430
INRA_BovSV2497	deletion	149,179	Chr7	11,794,796	11,943,976	SV region overlaps the end of the gene	ENSBTAG00000003528	Chr7	1	11,786,311	11,831,715
INRA_BovSV4882	tandem duplication	1,002,176	Chr12	73,690,465	74,692,642	SV region overlaps the end of the gene	ENSBTAG00000046041	Chr12	1	73,574,462	73,704,802
INRA_BovSV5352	tandem duplication	643,991	Chr12	75,782,917	76,426,909	SV region overlaps the end of the gene	ENSBTAG00000039714	Chr12	1	75,664,652	75,870,596
INRA_BovSV800	tandem duplication	148,350	Chr17	14,246,717	14,395,068	SV region overlaps the end of the gene	ENSBTAG00000039325	Chr17	1	14,230,809	14,257,095
INRA_BovSV271	deletion	348,921	Chr23	25,631,860	25,980,782	SV region overlaps the end of the gene	ENSBTAG00000034939	Chr23	1	25,607,823	25,632,464
INRA_BovSV1540	deletion	234,936	Chr3	54,394,840	54,629,777	SV region overlaps the end of the gene	ENSBTAG00000038233	Chr3	1	54,392,284	54,426,433
INRA_BovSV4391	tandem duplication	314,699	Chr7	11,629,088	11,943,788	SV region overlaps the end of the gene	ENSBTAG00000026148	Chr7	1	11,620,385	11,663,606
INRA_BovSV4536	tandem duplication	234,260	Chr8	70,938,832	71,173,093	SV region overlaps the end of the gene	ENSBTAG00000047389	Chr8	1	70,935,041	70,946,952
INRA_BovSV5848	tandem duplication	22,924	Chr13	43,914,486	43,937,411	SV region overlaps the end of the gene	ENSBTAG00000022571	Chr13	1	43,909,081	43,917,999
INRA_BovSV3838	tandem duplication	1,424,655	Chr3	3,601,780	5,026,436	SV region overlaps the end of the gene	ENSBTAG00000016801	Chr3	1	3,576,688	3,636,911
INRA_BovSV4638	tandem duplication	1,686,812	Chr9	77,221,140	78,907,953	SV region overlaps the end of the gene	ENSBTAG00000000243	Chr9	1	77,215,760	77,222,555
INRA_BovSV1161	deletion	54,150	Chr29	42,482,243	42,536,394	SV region overlaps the end of the gene	ENSBTAG00000011019	Chr29	1	42,478,123	42,495,303
INRA_BovSV1831	deletion	27,235	Chr4	106,463,989	106,491,225	SV region overlaps the end of the gene	ENSBTAG00000046433	Chr4	1	106,459,666	106,465,829
INRA_BovSV4085	inversion	209,944	ChrX	148,534,600	148,744,545	SV region overlaps the end of the gene	ENSBTAG00000025951	ChrX	1	148,526,584	148,535,857
INRA_BovSV1749	deletion	30,651	Chr4	50,781,270	50,811,922	SV region overlaps the end of the gene	ENSBTAG00000036154	Chr4	1	50,778,608	50,799,281
INRA_BovSV2445	deletion	148,849	Chr7	9,595,259	9,744,109	SV region overlaps the end of the gene	ENSBTAG00000036331	Chr7	1	9,595,048	9,595,989
INRA_BovSV4855	tandem duplication	813,282	Chr12	73,636,752	74,450,035	SV region overlaps the end of the gene	ENSBTAG00000046041	Chr12	1	73,574,462	73,704,802
INRA_BovSV528	deletion	1,507,377	Chr25	10,769,027	12,276,405	SV region overlaps the end of the gene	ENSBTAG00000026371	Chr25	1	10,743,976	11,273,969
INRA_BovSV2495	deletion	102,765	Chr7	11,791,107	11,893,873	SV region overlaps the end of the gene	ENSBTAG00000003528	Chr7	1	11,786,311	11,831,715
INRA_BovSV5330	tandem duplication	631,838	Chr12	75,733,662	76,365,501	SV region overlaps the end of the gene	ENSBTAG00000039714	Chr12	1	75,664,652	75,870,596
INRA_BovSV105	inversion	21,216	Chr1	130,799,091	130,820,302	SV region overlaps the end of the gene	ENSBTAG00000014843	Chr1	1	130,765,733	130,820,131
INRA_BovSV3910	deletion	674,630	Chr12	75,800,072	76,474,703	SV region overlaps the end of the gene	ENSBTAG00000039714	Chr12	1	75,664,652	75,870,596
INRA_BovSV2856	deletion	234,626	Chr8	70,935,432	71,170,059	SV region overlaps the end of the gene	ENSBTAG00000047389	Chr8	1	70,935,041	70,946,952
INRA_BovSV3831	deletion	643,668	Chr12	75,780,604	76,424,273	SV region overlaps the end of the gene	ENSBTAG00000039714	Chr12	1	75,664,652	75,870,596
INRA_BovSV3975	inversion	120,967	ChrX	39,214,911	39,335,879	SV region overlaps the end of the gene	ENSBTAG00000045951	ChrX	1	39,208,523	39,221,527
INRA_BovSV2868	deletion	242,609	Chr8	70,938,967	71,181,577	SV region overlaps the end of the gene	ENSBTAG00000047389	Chr8	1	70,935,041	70,946,952
INRA_BovSV4346	inversion	762,740	Chr12	73,646,558	74,409,299	SV region overlaps the end of the gene	ENSBTAG00000046041	Chr12	1	73,574,462	73,704,802
INRA_BovSV3783	deletion	813,298	Chr12	73,636,894	74,450,193	SV region overlaps the end of the gene	ENSBTAG00000046041	Chr12	1	73,574,462	73,704,802
INRA_BovSV3779	deletion	727,720	Chr12	73,626,348	74,354,069	SV region overlaps the end of the gene	ENSBTAG00000046041	Chr12	1	73,574,462	73,704,802
INRA_BovSV3836	deletion	674,669	Chr12	75,804,774	76,479,444	SV region overlaps the end of the gene	ENSBTAG00000039714	Chr12	1	75,664,652	75,870,596
INRA_BovSV1440	deletion	3,358,984	Chr3	1,758,257	5,117,242	SV region overlaps the end of the gene	ENSBTAG00000009148	Chr3	1	1,726,504	1,779,667
INRA_BovSV4317	deletion	50,734	Chr13	38,729,863	38,780,598	SV region overlaps the end of the gene	ENSBTAG00000004620	Chr13	1	38,708,011	38,772,942
INRA_BovSV2486	deletion	314,713	Chr7	11,629,088	11,943,802	SV region overlaps the end of the gene	ENSBTAG00000026148	Chr7	1	11,620,385	11,663,606
INRA_BovSV5399	tandem duplication	622,637	Chr12	75,825,035	76,447,673	SV region overlaps the end of the gene	ENSBTAG00000039714	Chr12	1	75,664,652	75,870,596
INRA_BovSV5685	deletion	458,435	Chr18	58,724,949	59,183,385	SV region overlaps the end of the gene	ENSBTAG00000030470	Chr18	1	58,688,854	58,765,602
INRA_BovSV5201	tandem duplication	2,661,909	Chr12	73,948,801	76,610,711	SV region overlaps the end of the gene	ENSBTAG00000047764	Chr12	1	73,890,112	73,977,633
INRA_BovSV2496	deletion	102,766	Chr7	11,791,109	11,893,876	SV region overlaps the end of the gene	ENSBTAG00000003528	Chr7	1	11,786,311	11,831,715
INRA_BovSV2522	deletion	149,831	Chr7	11,803,895	11,953,727	SV region overlaps the end of the gene	ENSBTAG00000003528	Chr7	1	11,786,311	11,831,715
INRA_BovSV3789	deletion	119,502	Chr12	73,962,858	74,082,361	SV region overlaps the end of the gene	ENSBTAG00000047764	Chr12	1	73,890,112	73,977,633
INRA_BovSV35	tandem duplication	124,001	Chr15	46,858,275	46,982,277	SV region overlaps the end of the gene	ENSBTAG00000037937	Chr15	1	46,854,183	46,858,574
INRA_BovSV3832	deletion	644,000	Chr12	75,783,023	76,427,024	SV region overlaps the end of the gene	ENSBTAG00000039714	Chr12	1	75,664,652	75,870,596
INRA_BovSV3825	deletion	606,643	Chr12	75,713,964	76,320,608	SV region overlaps the end of the gene	ENSBTAG00000039714	Chr12	1	75,664,652	75,870,596
INRA_BovSV736	deletion	7,709	Chr27	5,459,997	5,467,707	SV region overlaps the end of the gene	ENSBTAG00000045649	Chr27	1	5,457,175	5,465,029
INRA_BovSV5422	tandem duplication	621,516	Chr12	75,834,476	76,455,993	SV region overlaps the end of the gene	ENSBTAG00000039714	Chr12	1	75,664,652	75,870,596
INRA_BovSV4830	tandem duplication	719,065	Chr12	73,585,090	74,304,156	SV region overlaps the end of the gene	ENSBTAG00000046041	Chr12	1	73,574,462	73,704,802
INRA_BovSV5841	tandem duplication	50,721	Chr13	38,729,870	38,780,592	SV region overlaps the end of the gene	ENSBTAG00000004620	Chr13	1	38,708,011	38,772,942
INRA_BovSV3317	tandem duplication	29,469	Chr27	32,793,132	32,822,602	SV region overlaps the end of the gene	ENSBTAG00000008814	Chr27	1	32,774,355	32,797,592
INRA_BovSV5165	deletion	1,080,436	Chr16	6,646,957	7,727,394	SV region overlaps the end of the gene	ENSBTAG00000016729	Chr16	1	6,371,058	6,664,334
INRA_BovSV3749	inversion	24,010	Chr9	32,252,610	32,276,621	SV region overlaps the end of the gene	ENSBTAG00000024381	Chr9	1	32,093,591	32,262,873
INRA_BovSV5394	tandem duplication	622,640	Chr12	75,820,636	76,443,277	SV region overlaps the end of the gene	ENSBTAG00000039714	Chr12	1	75,664,652	75,870,596
INRA_BovSV1152	deletion	54,426	Chr29	42,479,296	42,533,723	SV region overlaps the end of the gene	ENSBTAG00000011019	Chr29	1	42,478,123	42,495,303
INRA_BovSV6124	inversion	1,344,865	Chr19	10,456,832	11,801,668	SV region overlaps the end of the gene	ENSBTAG00000007176	Chr19	1	10,410,438	10,461,278
INRA_BovSV4454	inversion	1,003,393	Chr12	75,706,488	76,709,882	SV region overlaps the end of the gene	ENSBTAG00000039714	Chr12	1	75,664,652	75,870,596
INRA_BovSV3839	deletion	271,272	Chr12	75,860,256	76,131,529	SV region overlaps the end of the gene	ENSBTAG00000039714	Chr12	1	75,664,652	75,870,596
INRA_BovSV1439	deletion	16,360	Chr3	8,636,294	8,652,655	SV region overlaps the end of the gene	ENSBTAG00000027775	Chr3	1	8,623,766	8,651,232
INRA_BovSV3665	tandem duplication	55,109	Chr29	42,487,507	42,542,617	SV region overlaps the end of the gene	ENSBTAG00000011019	Chr29	1	42,478,123	42,495,303
INRA_BovSV3806	deletion	2,357,404	Chr12	73,923,990	76,281,395	SV region overlaps the end of the gene	ENSBTAG00000047764	Chr12	1	73,890,112	73,977,633
INRA_BovSV5398	tandem duplication	622,652	Chr12	75,822,552	76,445,205	SV region overlaps the end of the gene	ENSBTAG00000039714	Chr12	1	75,664,652	75,870,596
INRA_BovSV3909	deletion	640,217	Chr12	75,791,432	76,431,650	SV region overlaps the end of the gene	ENSBTAG00000039714	Chr12	1	75,664,652	75,870,596
INRA_BovSV4068	tandem duplication	30,636	Chr4	50,781,285	50,811,922	SV region overlaps the end of the gene	ENSBTAG00000036154	Chr4	1	50,778,608	50,799,281
INRA_BovSV3777	deletion	732,083	Chr12	73,607,024	74,339,108	SV region overlaps the end of the gene	ENSBTAG00000046041	Chr12	1	73,574,462	73,704,802
INRA_BovSV3830	deletion	636,264	Chr12	75,770,736	76,407,001	SV region overlaps the end of the gene	ENSBTAG00000039714	Chr12	1	75,664,652	75,870,596
INRA_BovSV3778	deletion	728,004	Chr12	73,617,905	74,345,910	SV region overlaps the end of the gene	ENSBTAG00000046041	Chr12	1	73,574,462	73,704,802
INRA_BovSV4403	tandem duplication	211,915	Chr7	11,814,173	12,026,089	SV region overlaps the end of the gene	ENSBTAG00000003528	Chr7	1	11,786,311	11,831,715
INRA_BovSV3775	deletion	720,417	Chr12	73,594,326	74,314,744	SV region overlaps the end of the gene	ENSBTAG00000046041	Chr12	1	73,574,462	73,704,802
INRA_BovSV3697	deletion	813,281	Chr12	73,636,890	74,450,172	SV region overlaps the end of the gene	ENSBTAG00000046041	Chr12	1	73,574,462	73,704,802
INRA_BovSV4402	tandem duplication	178,210	Chr7	11,812,442	11,990,653	SV region overlaps the end of the gene	ENSBTAG00000003528	Chr7	1	11,786,311	11,831,715
INRA_BovSV3835	deletion	639,414	Chr12	75,798,982	76,438,397	SV region overlaps the end of the gene	ENSBTAG00000039714	Chr12	1	75,664,652	75,870,596
INRA_BovSV3699	deletion	812,712	Chr12	73,642,643	74,455,356	SV region overlaps the end of the gene	ENSBTAG00000046041	Chr12	1	73,574,462	73,704,802
INRA_BovSV3487	tandem duplication	649,437	Chr29	19,102,865	19,752,303	SV region overlaps the end of the gene	ENSBTAG00000034536	Chr29	1	19,084,486	19,188,797
INRA_BovSV2172	tandem duplication	349,634	Chr23	25,632,042	25,981,677	SV region overlaps the end of the gene	ENSBTAG00000034939	Chr23	1	25,607,823	25,632,464
INRA_BovSV1957	deletion	127,160	Chr5	32,781,568	32,908,729	SV region overlaps the end of the gene	ENSBTAG00000018690	Chr5	1	32,758,121	32,797,296
INRA_BovSV201	deletion	348,915	Chr23	25,631,866	25,980,782	SV region overlaps the end of the gene	ENSBTAG00000034939	Chr23	1	25,607,823	25,632,464
INRA_BovSV2869	deletion	234,298	Chr8	70,939,057	71,173,356	SV region overlaps the end of the gene	ENSBTAG00000047389	Chr8	1	70,935,041	70,946,952
INRA_BovSV3709	deletion	119,501	Chr12	73,962,844	74,082,346	SV region overlaps the end of the gene	ENSBTAG00000047764	Chr12	1	73,890,112	73,977,633
INRA_BovSV2593	inversion	65,657	Chr4	113,722,381	113,788,039	SV region overlaps the end of the gene	ENSBTAG00000009850	Chr4	1	113,720,919	113,729,756
INRA_BovSV4507	tandem duplication	2,610,008	Chr12	72,133,974	74,743,983	SV region overlaps the end of the gene	ENSBTAG00000045751	Chr12	1	72,065,148	72,204,484
INRA_BovSV4404	tandem duplication	170,607	Chr7	11,823,041	11,993,649	SV region overlaps the end of the gene	ENSBTAG00000003528	Chr7	1	11,786,311	11,831,715
INRA_BovSV3840	deletion	271,269	Chr12	75,860,602	76,131,872	SV region overlaps the end of the gene	ENSBTAG00000039714	Chr12	1	75,664,652	75,870,596
INRA_BovSV4528	tandem duplication	79,083	Chr8	65,971,391	66,050,475	SV region overlaps the end of the gene	ENSBTAG00000018095	Chr8	1	65,968,977	65,975,921
INRA_BovSV3781	deletion	726,173	Chr12	73,634,604	74,360,778	SV region overlaps the end of the gene	ENSBTAG00000046041	Chr12	1	73,574,462	73,704,802
INRA_BovSV4467	deletion	20,414	Chr13	74,735,354	74,755,769	SV region overlaps the end of the gene	ENSBTAG00000018122	Chr13	1	74,726,659	74,736,834
INRA_BovSV5336	tandem duplication	631,765	Chr12	75,755,301	76,387,067	SV region overlaps the end of the gene	ENSBTAG00000039714	Chr12	1	75,664,652	75,870,596
INRA_BovSV3695	deletion	719,094	Chr12	73,584,678	74,303,773	SV region overlaps the end of the gene	ENSBTAG00000046041	Chr12	1	73,574,462	73,704,802
INRA_BovSV4282	tandem duplication	172,413	Chr5	102,405,029	102,577,443	SV region overlaps the end of the gene	ENSBTAG00000039817	Chr5	1	102,393,240	102,427,984
INRA_BovSV5429	tandem duplication	271,029	Chr12	75,854,347	76,125,377	SV region overlaps the end of the gene	ENSBTAG00000039714	Chr12	1	75,664,652	75,870,596
INRA_BovSV5318	tandem duplication	607,671	Chr12	75,710,312	76,317,984	SV region overlaps the end of the gene	ENSBTAG00000039714	Chr12	1	75,664,652	75,870,596
INRA_BovSV3826	deletion	631,949	Chr12	75,748,075	76,380,025	SV region overlaps the end of the gene	ENSBTAG00000039714	Chr12	1	75,664,652	75,870,596
INRA_BovSV5440	tandem duplication	271,066	Chr12	75,862,177	76,133,244	SV region overlaps the end of the gene	ENSBTAG00000039714	Chr12	1	75,664,652	75,870,596
INRA_BovSV4846	tandem duplication	726,150	Chr12	73,635,680	74,361,831	SV region overlaps the end of the gene	ENSBTAG00000046041	Chr12	1	73,574,462	73,704,802
INRA_BovSV6399	deletion	100,643	Chr21	20,093,226	20,193,870	SV region overlaps the end of the gene	ENSBTAG00000047729	Chr21	1	20,082,490	20,103,922
INRA_BovSV5224	deletion	32,000	Chr16	42,009,982	42,041,983	SV region overlaps the end of the gene	ENSBTAG00000024493	Chr16	1	41,985,339	42,040,600
INRA_BovSV5400	tandem duplication	622,643	Chr12	75,825,271	76,447,915	SV region overlaps the end of the gene	ENSBTAG00000039714	Chr12	1	75,664,652	75,870,596
INRA_BovSV5827	deletion	4,910,383	Chr19	19,866,444	24,776,828	SV region overlaps the end of the gene	ENSBTAG00000024490	Chr19	1	19,833,725	19,875,946
INRA_BovSV1832	deletion	48,213	Chr4	106,464,994	106,513,208	SV region overlaps the end of the gene	ENSBTAG00000046433	Chr4	1	106,459,666	106,465,829
INRA_BovSV5186	tandem duplication	1,913,186	Chr12	73,680,273	75,593,460	SV region overlaps the end of the gene	ENSBTAG00000046041	Chr12	1	73,574,462	73,704,802
INRA_BovSV3828	deletion	631,819	Chr12	75,754,601	76,386,421	SV region overlaps the end of the gene	ENSBTAG00000039714	Chr12	1	75,664,652	75,870,596
INRA_BovSV2857	deletion	242,607	Chr8	70,938,969	71,181,577	SV region overlaps the end of the gene	ENSBTAG00000047389	Chr8	1	70,935,041	70,946,952
INRA_BovSV3824	deletion	607,684	Chr12	75,709,526	76,317,211	SV region overlaps the end of the gene	ENSBTAG00000039714	Chr12	1	75,664,652	75,870,596
INRA_BovSV5816	tandem duplication	19,663	Chr13	11,433,767	11,453,431	SV region overlaps the end of the gene	ENSBTAG00000040046	Chr13	1	11,392,653	11,438,397
INRA_BovSV5164	deletion	1,424,571	Chr16	6,599,540	8,024,112	SV region overlaps the end of the gene	ENSBTAG00000016729	Chr16	1	6,371,058	6,664,334
INRA_BovSV561	deletion	92,895	Chr25	28,147,227	28,240,123	SV region overlaps the end of the gene	ENSBTAG00000014448	Chr25	1	28,101,590	28,157,501
INRA_BovSV2751	inversion	7,901	Chr5	64,609,278	64,617,180	SV region overlaps the end of the gene	ENSBTAG00000013859	Chr5	1	64,560,031	64,613,964
INRA_BovSV4535	tandem duplication	234,585	Chr8	70,938,335	71,172,921	SV region overlaps the end of the gene	ENSBTAG00000047389	Chr8	1	70,935,041	70,946,952
INRA_BovSV5526	deletion	507,291	Chr10	72,456,521	72,963,813	SV region overlaps the end of the gene	ENSBTAG00000003090	Chr10	1	72,413,702	72,514,374
INRA_BovSV4375	inversion	635,790	Chr12	75,764,693	76,400,484	SV region overlaps the end of the gene	ENSBTAG00000039714	Chr12	1	75,664,652	75,870,596
INRA_BovSV3833	deletion	640,253	Chr12	75,791,125	76,431,379	SV region overlaps the end of the gene	ENSBTAG00000039714	Chr12	1	75,664,652	75,870,596
INRA_BovSV4399	tandem duplication	149,769	Chr7	11,804,003	11,953,773	SV region overlaps the end of the gene	ENSBTAG00000003528	Chr7	1	11,786,311	11,831,715
INRA_BovSV3827	deletion	631,943	Chr12	75,751,530	76,383,474	SV region overlaps the end of the gene	ENSBTAG00000039714	Chr12	1	75,664,652	75,870,596
INRA_BovSV3837	deletion	804,040	Chr12	75,811,384	76,615,425	SV region overlaps the end of the gene	ENSBTAG00000039714	Chr12	1	75,664,652	75,870,596
INRA_BovSV5183	tandem duplication	1,909,792	Chr12	73,631,787	75,541,580	SV region overlaps the end of the gene	ENSBTAG00000046041	Chr12	1	73,574,462	73,704,802
INRA_BovSV4533	tandem duplication	234,577	Chr8	70,937,604	71,172,182	SV region overlaps the end of the gene	ENSBTAG00000047389	Chr8	1	70,935,041	70,946,952
INRA_BovSV3153	deletion	15,514	ChrX	2,959,889	2,975,404	SV region overlaps the end of the gene	ENSBTAG00000006439	ChrX	1	2,555,691	2,962,903
INRA_BovSV2226	inversion	6,288	Chr3	100,968,428	100,974,709	SV region overlaps the end of the gene	ENSBTAG00000016377	Chr3	1	100,935,637	100,972,708
INRA_BovSV1745	deletion	30,673	Chr4	50,783,332	50,814,006	SV region overlaps the end of the gene	ENSBTAG00000036154	Chr4	1	50,778,608	50,799,281
INRA_BovSV1624	deletion	2,116,774	Chr3	90,204,572	92,321,347	SV region overlaps the end of the gene	ENSBTAG00000011640	Chr3	1	90,185,369	90,272,863
INRA_BovSV4452	inversion	637,161	Chr12	75,691,384	76,328,546	SV region overlaps the end of the gene	ENSBTAG00000039714	Chr12	1	75,664,652	75,870,596
INRA_BovSV50	deletion	8,320	Chr21	69,423,907	69,432,228	SV region overlaps the end of the gene	ENSBTAG00000026893	Chr21	1	69,418,979	69,428,146
INRA_BovSV796	inversion	1,059,697	Chr23	24,541,227	25,600,925	SV region overlaps the end of the gene	ENSBTAG00000025494	Chr23	1	24,528,155	24,571,511
INRA_BovSV541	inversion	32,226	Chr21	46,461,319	46,493,546	SV region overlaps the end of the gene	ENSBTAG00000018400	Chr21	1	46,441,409	46,485,539
INRA_BovSV4539	tandem duplication	242,556	Chr8	70,945,739	71,188,296	SV region overlaps the end of the gene	ENSBTAG00000047389	Chr8	1	70,935,041	70,946,952
INRA_BovSV1072	deletion	314,572	Chr29	27,301,528	27,616,101	SV region overlaps the end of the gene	ENSBTAG00000005112	Chr29	1	27,301,299	27,302,243
INRA_BovSV5308	tandem duplication	607,680	Chr12	75,708,355	76,316,036	SV region overlaps the end of the gene	ENSBTAG00000039714	Chr12	1	75,664,652	75,870,596
INRA_BovSV5813	deletion	11,890	Chr19	14,615,087	14,626,978	SV region overlaps the end of the gene	ENSBTAG00000025260	Chr19	1	14,614,459	14,615,311
INRA_BovSV5341	tandem duplication	631,778	Chr12	75,757,488	76,389,267	SV region overlaps the end of the gene	ENSBTAG00000039714	Chr12	1	75,664,652	75,870,596
INRA_BovSV3698	deletion	813,011	Chr12	73,641,527	74,454,539	SV region overlaps the end of the gene	ENSBTAG00000046041	Chr12	1	73,574,462	73,704,802
INRA_BovSV598	inversion	2,451	Chr22	1,450,689	1,453,141	SV region overlaps the end of the gene	ENSBTAG00000014971	Chr22	1	1,445,067	1,451,951
INRA_BovSV2725	deletion	60,018	Chr8	7,099,774	7,159,793	SV region overlaps the end of the gene	ENSBTAG00000035768	Chr8	1	7,099,561	7,102,535
INRA_BovSV6050	inversion	341,825	Chr18	61,326,909	61,668,735	SV region overlaps the end of the gene	ENSBTAG00000036224	Chr18	1	61,318,606	61,401,807
INRA_BovSV2615	tandem duplication	172,011	Chr11	9,543,213	9,715,225	SV region overlaps the end of the gene	ENSBTAG00000015575	Chr11	1	9,467,061	9,646,849
INRA_BovSV2145	tandem duplication	80,539	Chr23	25,474,876	25,555,416	SV region overlaps the end of the gene	ENSBTAG00000013919	Chr23	1	25,458,594	25,476,944
INRA_BovSV1336	tandem duplication	60,369	Chr18	61,343,027	61,403,397	SV region overlaps the end of the gene	ENSBTAG00000036224	Chr18	1	61,318,606	61,401,807
INRA_BovSV2972	inversion	53,069	Chr6	26,703,307	26,756,375	SV region overlaps the end of the gene	ENSBTAG00000006986	Chr6	1	26,695,825	26,714,361
INRA_BovSV4481	tandem duplication	2,277,852	Chr12	72,090,859	74,368,712	SV region overlaps the end of the gene	ENSBTAG00000045751	Chr12	1	72,065,148	72,204,484
INRA_BovSV3883	deletion	3,925,584	Chr12	72,126,032	76,051,617	SV region overlaps the end of the gene	ENSBTAG00000045751	Chr12	1	72,065,148	72,204,484
INRA_BovSV3780	deletion	726,196	Chr12	73,630,939	74,357,136	SV region overlaps the end of the gene	ENSBTAG00000046041	Chr12	1	73,574,462	73,704,802
INRA_BovSV3441	deletion	49,633	Chr10	27,463,014	27,512,648	SV region overlaps the end of the gene	ENSBTAG00000047802	Chr10	1	27,462,669	27,463,598
INRA_BovSV3776	deletion	732,271	Chr12	73,601,041	74,333,313	SV region overlaps the end of the gene	ENSBTAG00000046041	Chr12	1	73,574,462	73,704,802
INRA_BovSV3823	deletion	273,135	Chr12	75,672,937	75,946,073	SV region overlaps the end of the gene	ENSBTAG00000039714	Chr12	1	75,664,652	75,870,596
INRA_BovSV3906	deletion	631,837	Chr12	75,754,583	76,386,421	SV region overlaps the end of the gene	ENSBTAG00000039714	Chr12	1	75,664,652	75,870,596
INRA_BovSV3147	tandem duplication	994,674	Chr27	5,460,309	6,454,984	SV region overlaps the end of the gene	ENSBTAG00000045649	Chr27	1	5,457,175	5,465,029
INRA_BovSV1539	deletion	234,901	Chr3	54,393,238	54,628,140	SV region overlaps the end of the gene	ENSBTAG00000038233	Chr3	1	54,392,284	54,426,433
INRA_BovSV4866	tandem duplication	813,249	Chr12	73,640,367	74,453,617	SV region overlaps the end of the gene	ENSBTAG00000046041	Chr12	1	73,574,462	73,704,802
INRA_BovSV1219	tandem duplication	109,779	Chr18	58,744,191	58,853,971	SV region overlaps the end of the gene	ENSBTAG00000030470	Chr18	1	58,688,854	58,765,602
INRA_BovSV4473	tandem duplication	2,205,679	Chr12	72,065,654	74,271,334	SV region overlaps the end of the gene	ENSBTAG00000045751	Chr12	1	72,065,148	72,204,484
INRA_BovSV2054	deletion	14,154	Chr5	74,977,497	74,991,652	SV region overlaps the end of the gene	ENSBTAG00000040244	Chr5	1	74,974,807	74,986,755
INRA_BovSV4880	tandem duplication	810,230	Chr12	73,652,926	74,463,157	SV region overlaps the end of the gene	ENSBTAG00000046041	Chr12	1	73,574,462	73,704,802
INRA_BovSV3739	deletion	2,609,961	Chr12	72,125,816	74,735,778	SV region overlaps the end of the gene	ENSBTAG00000045751	Chr12	1	72,065,148	72,204,484
INRA_BovSV5845	tandem duplication	50,724	Chr13	38,730,909	38,781,634	SV region overlaps the end of the gene	ENSBTAG00000004620	Chr13	1	38,708,011	38,772,942
INRA_BovSV6069	inversion	268,301	Chr18	61,400,484	61,668,786	SV region overlaps the end of the gene	ENSBTAG00000036224	Chr18	1	61,318,606	61,401,807
INRA_BovSV6069	inversion	268,301	Chr18	61,400,484	61,668,786	SV region overlaps the end of the gene	ENSBTAG00000014953	Chr18	1	61,387,281	61,400,651
INRA_BovSV3834	deletion	640,252	Chr12	75,791,370	76,431,623	SV region overlaps the end of the gene	ENSBTAG00000039714	Chr12	1	75,664,652	75,870,596
INRA_BovSV4875	tandem duplication	810,231	Chr12	73,652,925	74,463,157	SV region overlaps the end of the gene	ENSBTAG00000046041	Chr12	1	73,574,462	73,704,802
INRA_BovSV3782	deletion	813,267	Chr12	73,636,185	74,449,453	SV region overlaps the end of the gene	ENSBTAG00000046041	Chr12	1	73,574,462	73,704,802
INRA_BovSV3696	deletion	719,095	Chr12	73,584,719	74,303,815	SV region overlaps the end of the gene	ENSBTAG00000046041	Chr12	1	73,574,462	73,704,802
INRA_BovSV5415	tandem duplication	621,504	Chr12	75,834,254	76,455,759	SV region overlaps the end of the gene	ENSBTAG00000039714	Chr12	1	75,664,652	75,870,596
INRA_BovSV4350	inversion	749,446	Chr12	73,670,478	74,419,925	SV region overlaps the end of the gene	ENSBTAG00000046041	Chr12	1	73,574,462	73,704,802
INRA_BovSV559	deletion	70,823	Chr25	27,227,259	27,298,083	SV region contains entire gene coding sequences	ENSBTAG00000035373	Chr25	-1	27,227,590	27,230,804
INRA_BovSV435	tandem duplication	299,562	Chr16	5,670,552	5,970,115	SV region contains entire gene coding sequences	ENSBTAG00000040409	Chr16	-1	5,847,772	5,876,373
INRA_BovSV4974	deletion	109,803	Chr15	49,557,944	49,667,748	SV region contains entire gene coding sequences	ENSBTAG00000037398	Chr15	1	49,603,716	49,604,723
INRA_BovSV4974	deletion	109,803	Chr15	49,557,944	49,667,748	SV region contains entire gene coding sequences	ENSBTAG00000039651	Chr15	-1	49,638,764	49,639,732
INRA_BovSV4974	deletion	109,803	Chr15	49,557,944	49,667,748	SV region contains entire gene coding sequences	ENSBTAG00000047178	Chr15	-1	49,571,362	49,572,392
INRA_BovSV4974	deletion	109,803	Chr15	49,557,944	49,667,748	SV region contains entire gene coding sequences	ENSBTAG00000048220	Chr15	1	49,632,147	49,633,099
INRA_BovSV4974	deletion	109,803	Chr15	49,557,944	49,667,748	SV region contains entire gene coding sequences	ENSBTAG00000040236	Chr15	1	49,562,175	49,563,131
INRA_BovSV4974	deletion	109,803	Chr15	49,557,944	49,667,748	SV region contains entire gene coding sequences	ENSBTAG00000039253	Chr15	1	49,622,594	49,623,553
INRA_BovSV6046	inversion	43,128	Chr18	61,177,906	61,221,035	SV region contains entire gene coding sequences	ENSBTAG00000040392	Chr18	-1	61,206,192	61,215,875
INRA_BovSV4438	inversion	1,636,896	Chr12	74,768,717	76,405,614	SV region contains entire gene coding sequences	ENSBTAG00000023309	Chr12	1	74,816,045	74,978,179
INRA_BovSV4438	inversion	1,636,896	Chr12	74,768,717	76,405,614	SV region contains entire gene coding sequences	ENSBTAG00000039714	Chr12	1	75,664,652	75,870,596
INRA_BovSV4438	inversion	1,636,896	Chr12	74,768,717	76,405,614	SV region contains entire gene coding sequences	ENSBTAG00000026070	Chr12	1	75,457,897	75,536,848
INRA_BovSV2899	inversion	1,181,819	Chr6	5,352,658	6,534,446	SV region contains entire gene coding sequences	ENSBTAG00000037311	Chr6	1	6,499,944	6,500,030
INRA_BovSV2899	inversion	1,181,819	Chr6	5,352,658	6,534,446	SV region contains entire gene coding sequences	ENSBTAG00000035764	Chr6	1	6,218,169	6,264,276
INRA_BovSV2899	inversion	1,181,819	Chr6	5,352,658	6,534,446	SV region contains entire gene coding sequences	ENSBTAG00000035319	Chr6	1	6,013,172	6,020,467
INRA_BovSV2899	inversion	1,181,819	Chr6	5,352,658	6,534,446	SV region contains entire gene coding sequences	ENSBTAG00000040228	Chr6	1	6,219,956	6,244,737
INRA_BovSV2899	inversion	1,181,819	Chr6	5,352,658	6,534,446	SV region contains entire gene coding sequences	ENSBTAG00000024874	Chr6	1	5,533,052	5,535,233
INRA_BovSV2899	inversion	1,181,819	Chr6	5,352,658	6,534,446	SV region contains entire gene coding sequences	ENSBTAG00000047900	Chr6	-1	5,474,607	5,499,008
INRA_BovSV2899	inversion	1,181,819	Chr6	5,352,658	6,534,446	SV region contains entire gene coding sequences	ENSBTAG00000035129	Chr6	1	5,536,842	5,566,204
INRA_BovSV2015	deletion	199,213	Chr5	59,447,370	59,646,584	SV region contains entire gene coding sequences	ENSBTAG00000031100	Chr5	-1	59,494,171	59,495,131
INRA_BovSV2015	deletion	199,213	Chr5	59,447,370	59,646,584	SV region contains entire gene coding sequences	ENSBTAG00000047890	Chr5	1	59,473,206	59,474,141
INRA_BovSV2015	deletion	199,213	Chr5	59,447,370	59,646,584	SV region contains entire gene coding sequences	ENSBTAG00000031097	Chr5	-1	59,618,501	59,619,439
INRA_BovSV2015	deletion	199,213	Chr5	59,447,370	59,646,584	SV region contains entire gene coding sequences	ENSBTAG00000031096	Chr5	-1	59,633,534	59,634,472
INRA_BovSV2015	deletion	199,213	Chr5	59,447,370	59,646,584	SV region contains entire gene coding sequences	ENSBTAG00000031099	Chr5	-1	59,518,269	59,519,207
INRA_BovSV2015	deletion	199,213	Chr5	59,447,370	59,646,584	SV region contains entire gene coding sequences	ENSBTAG00000026078	Chr5	-1	59,562,261	59,563,319
INRA_BovSV2015	deletion	199,213	Chr5	59,447,370	59,646,584	SV region contains entire gene coding sequences	ENSBTAG00000046446	Chr5	-1	59,531,214	59,532,137
INRA_BovSV921	deletion	27,314	Chr11	49,078,109	49,105,424	SV region contains entire gene coding sequences	ENSBTAG00000047816	Chr11	-1	49,095,620	49,096,943
INRA_BovSV879	deletion	27,464	Chr11	49,080,457	49,107,922	SV region contains entire gene coding sequences	ENSBTAG00000047816	Chr11	-1	49,095,620	49,096,943
INRA_BovSV3050	inversion	244,826	Chr6	66,865,063	67,109,866	SV region contains entire gene coding sequences	ENSBTAG00000039213	Chr6	-1	67,068,197	67,069,074
INRA_BovSV4401	inversion	4,781,507	Chr12	71,558,348	76,339,856	SV region contains entire gene coding sequences	ENSBTAG00000047764	Chr12	1	73,890,112	73,977,633
INRA_BovSV4401	inversion	4,781,507	Chr12	71,558,348	76,339,856	SV region contains entire gene coding sequences	ENSBTAG00000047383	Chr12	-1	71,822,642	71,987,841
INRA_BovSV4401	inversion	4,781,507	Chr12	71,558,348	76,339,856	SV region contains entire gene coding sequences	ENSBTAG00000046041	Chr12	1	73,574,462	73,704,802
INRA_BovSV4401	inversion	4,781,507	Chr12	71,558,348	76,339,856	SV region contains entire gene coding sequences	ENSBTAG00000045751	Chr12	1	72,065,148	72,204,484
INRA_BovSV4401	inversion	4,781,507	Chr12	71,558,348	76,339,856	SV region contains entire gene coding sequences	ENSBTAG00000023309	Chr12	1	74,816,045	74,978,179
INRA_BovSV4401	inversion	4,781,507	Chr12	71,558,348	76,339,856	SV region contains entire gene coding sequences	ENSBTAG00000047181	Chr12	-1	72,529,374	72,690,449
INRA_BovSV4401	inversion	4,781,507	Chr12	71,558,348	76,339,856	SV region contains entire gene coding sequences	ENSBTAG00000039714	Chr12	1	75,664,652	75,870,596
INRA_BovSV4401	inversion	4,781,507	Chr12	71,558,348	76,339,856	SV region contains entire gene coding sequences	ENSBTAG00000026070	Chr12	1	75,457,897	75,536,848
INRA_BovSV4401	inversion	4,781,507	Chr12	71,558,348	76,339,856	SV region contains entire gene coding sequences	ENSBTAG00000047360	Chr12	-1	74,198,712	74,199,129
INRA_BovSV254	deletion	12,336	Chr23	29,271,429	29,283,766	SV region contains entire gene coding sequences	ENSBTAG00000046777	Chr23	1	29,280,761	29,282,962
INRA_BovSV5465	deletion	519,746	Chr17	50,650,457	51,170,204	SV region contains entire gene coding sequences	ENSBTAG00000046439	Chr17	1	50,734,879	50,736,971
INRA_BovSV5465	deletion	519,746	Chr17	50,650,457	51,170,204	SV region contains entire gene coding sequences	ENSBTAG00000046657	Chr17	1	50,927,147	50,927,590
INRA_BovSV744	deletion	584,124	Chr27	5,892,896	6,477,021	SV region contains entire gene coding sequences	ENSBTAG00000004231	Chr27	-1	6,267,201	6,417,208
INRA_BovSV744	deletion	584,124	Chr27	5,892,896	6,477,021	SV region contains entire gene coding sequences	ENSBTAG00000035183	Chr27	-1	6,194,470	6,196,146
INRA_BovSV744	deletion	584,124	Chr27	5,892,896	6,477,021	SV region contains entire gene coding sequences	ENSBTAG00000038504	Chr27	1	6,002,871	6,003,728
INRA_BovSV6022	inversion	402,914	Chr18	58,777,970	59,180,885	SV region contains entire gene coding sequences	ENSBTAG00000038125	Chr18	1	58,791,962	58,792,300
INRA_BovSV6022	inversion	402,914	Chr18	58,777,970	59,180,885	SV region contains entire gene coding sequences	ENSBTAG00000045571	Chr18	-1	59,167,480	59,168,680
INRA_BovSV6022	inversion	402,914	Chr18	58,777,970	59,180,885	SV region contains entire gene coding sequences	ENSBTAG00000011926	Chr18	1	58,994,580	59,004,703
INRA_BovSV6022	inversion	402,914	Chr18	58,777,970	59,180,885	SV region contains entire gene coding sequences	ENSBTAG00000033604	Chr18	-1	59,050,675	59,050,995
INRA_BovSV6022	inversion	402,914	Chr18	58,777,970	59,180,885	SV region contains entire gene coding sequences	ENSBTAG00000017651	Chr18	1	58,866,568	58,876,003
INRA_BovSV3990	tandem duplication	35,987	Chr3	54,790,387	54,826,375	SV region contains entire gene coding sequences	ENSBTAG00000024272	Chr3	1	54,790,802	54,816,647
INRA_BovSV3319	deletion	218,372	ChrX	123,639,203	123,857,576	SV region contains entire gene coding sequences	ENSBTAG00000046151	ChrX	-1	123,659,620	123,660,449
INRA_BovSV3319	deletion	218,372	ChrX	123,639,203	123,857,576	SV region contains entire gene coding sequences	ENSBTAG00000048092	ChrX	-1	123,706,888	123,707,919
INRA_BovSV3319	deletion	218,372	ChrX	123,639,203	123,857,576	SV region contains entire gene coding sequences	ENSBTAG00000047457	ChrX	-1	123,841,075	123,842,106
INRA_BovSV4981	deletion	93,950	Chr15	47,869,841	47,963,792	SV region contains entire gene coding sequences	ENSBTAG00000043009	Chr15	-1	47,923,065	47,923,170
INRA_BovSV4981	deletion	93,950	Chr15	47,869,841	47,963,792	SV region contains entire gene coding sequences	ENSBTAG00000040480	Chr15	1	47,891,405	47,892,364
INRA_BovSV4981	deletion	93,950	Chr15	47,869,841	47,963,792	SV region contains entire gene coding sequences	ENSBTAG00000036328	Chr15	-1	47,938,950	47,939,912
INRA_BovSV4981	deletion	93,950	Chr15	47,869,841	47,963,792	SV region contains entire gene coding sequences	ENSBTAG00000036326	Chr15	-1	47,908,633	47,909,598
INRA_BovSV139	deletion	28,651	Chr22	53,293,399	53,322,051	SV region contains entire gene coding sequences	ENSBTAG00000031447	Chr22	1	53,296,646	53,304,315
INRA_BovSV4714	tandem duplication	1,164,653	Chr12	73,143,997	74,308,651	SV region contains entire gene coding sequences	ENSBTAG00000047764	Chr12	1	73,890,112	73,977,633
INRA_BovSV4714	tandem duplication	1,164,653	Chr12	73,143,997	74,308,651	SV region contains entire gene coding sequences	ENSBTAG00000046041	Chr12	1	73,574,462	73,704,802
INRA_BovSV4714	tandem duplication	1,164,653	Chr12	73,143,997	74,308,651	SV region contains entire gene coding sequences	ENSBTAG00000047360	Chr12	-1	74,198,712	74,199,129
INRA_BovSV5202	tandem duplication	649,424	Chr10	22,910,216	23,559,641	SV region contains entire gene coding sequences	ENSBTAG00000036202	Chr10	-1	23,221,370	23,221,949
INRA_BovSV5202	tandem duplication	649,424	Chr10	22,910,216	23,559,641	SV region contains entire gene coding sequences	ENSBTAG00000048064	Chr10	-1	23,202,966	23,208,280
INRA_BovSV5202	tandem duplication	649,424	Chr10	22,910,216	23,559,641	SV region contains entire gene coding sequences	ENSBTAG00000047091	Chr10	-1	23,407,963	23,408,414
INRA_BovSV5202	tandem duplication	649,424	Chr10	22,910,216	23,559,641	SV region contains entire gene coding sequences	ENSBTAG00000038098	Chr10	-1	23,099,397	23,099,928
INRA_BovSV5202	tandem duplication	649,424	Chr10	22,910,216	23,559,641	SV region contains entire gene coding sequences	ENSBTAG00000047683	Chr10	-1	23,470,079	23,470,639
INRA_BovSV5202	tandem duplication	649,424	Chr10	22,910,216	23,559,641	SV region contains entire gene coding sequences	ENSBTAG00000046897	Chr10	-1	23,498,102	23,498,662
INRA_BovSV5202	tandem duplication	649,424	Chr10	22,910,216	23,559,641	SV region contains entire gene coding sequences	ENSBTAG00000047312	Chr10	-1	23,342,458	23,343,360
INRA_BovSV5202	tandem duplication	649,424	Chr10	22,910,216	23,559,641	SV region contains entire gene coding sequences	ENSBTAG00000038565	Chr10	-1	23,330,788	23,331,395
INRA_BovSV5202	tandem duplication	649,424	Chr10	22,910,216	23,559,641	SV region contains entire gene coding sequences	ENSBTAG00000046477	Chr10	-1	23,448,188	23,448,748
INRA_BovSV5202	tandem duplication	649,424	Chr10	22,910,216	23,559,641	SV region contains entire gene coding sequences	ENSBTAG00000047001	Chr10	-1	23,549,339	23,549,910
INRA_BovSV5202	tandem duplication	649,424	Chr10	22,910,216	23,559,641	SV region contains entire gene coding sequences	ENSBTAG00000047276	Chr10	-1	23,157,033	23,157,612
INRA_BovSV3878	deletion	4,921,445	Chr12	71,378,538	76,299,984	SV region contains entire gene coding sequences	ENSBTAG00000047764	Chr12	1	73,890,112	73,977,633
INRA_BovSV3878	deletion	4,921,445	Chr12	71,378,538	76,299,984	SV region contains entire gene coding sequences	ENSBTAG00000047383	Chr12	-1	71,822,642	71,987,841
INRA_BovSV3878	deletion	4,921,445	Chr12	71,378,538	76,299,984	SV region contains entire gene coding sequences	ENSBTAG00000046041	Chr12	1	73,574,462	73,704,802
INRA_BovSV3878	deletion	4,921,445	Chr12	71,378,538	76,299,984	SV region contains entire gene coding sequences	ENSBTAG00000045751	Chr12	1	72,065,148	72,204,484
INRA_BovSV3878	deletion	4,921,445	Chr12	71,378,538	76,299,984	SV region contains entire gene coding sequences	ENSBTAG00000023309	Chr12	1	74,816,045	74,978,179
INRA_BovSV3878	deletion	4,921,445	Chr12	71,378,538	76,299,984	SV region contains entire gene coding sequences	ENSBTAG00000047181	Chr12	-1	72,529,374	72,690,449
INRA_BovSV3878	deletion	4,921,445	Chr12	71,378,538	76,299,984	SV region contains entire gene coding sequences	ENSBTAG00000039714	Chr12	1	75,664,652	75,870,596
INRA_BovSV3878	deletion	4,921,445	Chr12	71,378,538	76,299,984	SV region contains entire gene coding sequences	ENSBTAG00000026070	Chr12	1	75,457,897	75,536,848
INRA_BovSV3878	deletion	4,921,445	Chr12	71,378,538	76,299,984	SV region contains entire gene coding sequences	ENSBTAG00000047360	Chr12	-1	74,198,712	74,199,129
INRA_BovSV5918	inversion	316,471	Chr17	51,536,422	51,852,894	SV region contains entire gene coding sequences	ENSBTAG00000020532	Chr17	1	51,707,859	51,708,401
INRA_BovSV5918	inversion	316,471	Chr17	51,536,422	51,852,894	SV region contains entire gene coding sequences	ENSBTAG00000046986	Chr17	1	51,813,720	51,818,775
INRA_BovSV5918	inversion	316,471	Chr17	51,536,422	51,852,894	SV region contains entire gene coding sequences	ENSBTAG00000034761	Chr17	-1	51,645,903	51,648,371
INRA_BovSV4229	deletion	6,464,855	Chr13	11,258,772	17,723,628	SV region contains entire gene coding sequences	ENSBTAG00000008650	Chr13	-1	11,729,423	11,787,953
INRA_BovSV4229	deletion	6,464,855	Chr13	11,258,772	17,723,628	SV region contains entire gene coding sequences	ENSBTAG00000005915	Chr13	1	16,366,946	16,640,879
INRA_BovSV4229	deletion	6,464,855	Chr13	11,258,772	17,723,628	SV region contains entire gene coding sequences	ENSBTAG00000045036	Chr13	1	14,951,270	14,951,369
INRA_BovSV4229	deletion	6,464,855	Chr13	11,258,772	17,723,628	SV region contains entire gene coding sequences	ENSBTAG00000045070	Chr13	-1	12,039,484	12,039,612
INRA_BovSV4229	deletion	6,464,855	Chr13	11,258,772	17,723,628	SV region contains entire gene coding sequences	ENSBTAG00000013004	Chr13	1	16,278,275	16,404,464
INRA_BovSV4229	deletion	6,464,855	Chr13	11,258,772	17,723,628	SV region contains entire gene coding sequences	ENSBTAG00000045874	Chr13	1	15,197,609	15,197,702
INRA_BovSV4229	deletion	6,464,855	Chr13	11,258,772	17,723,628	SV region contains entire gene coding sequences	ENSBTAG00000040490	Chr13	1	11,543,628	11,636,251
INRA_BovSV4229	deletion	6,464,855	Chr13	11,258,772	17,723,628	SV region contains entire gene coding sequences	ENSBTAG00000008937	Chr13	-1	12,934,868	13,000,042
INRA_BovSV4229	deletion	6,464,855	Chr13	11,258,772	17,723,628	SV region contains entire gene coding sequences	ENSBTAG00000010664	Chr13	1	17,093,614	17,185,063
INRA_BovSV4229	deletion	6,464,855	Chr13	11,258,772	17,723,628	SV region contains entire gene coding sequences	ENSBTAG00000048047	Chr13	-1	15,207,089	15,208,538
INRA_BovSV4229	deletion	6,464,855	Chr13	11,258,772	17,723,628	SV region contains entire gene coding sequences	ENSBTAG00000013930	Chr13	-1	16,171,111	16,187,450
INRA_BovSV4229	deletion	6,464,855	Chr13	11,258,772	17,723,628	SV region contains entire gene coding sequences	ENSBTAG00000000291	Chr13	-1	12,294,011	12,339,110
INRA_BovSV4229	deletion	6,464,855	Chr13	11,258,772	17,723,628	SV region contains entire gene coding sequences	ENSBTAG00000044988	Chr13	-1	16,759,239	16,759,338
INRA_BovSV4229	deletion	6,464,855	Chr13	11,258,772	17,723,628	SV region contains entire gene coding sequences	ENSBTAG00000019511	Chr13	-1	12,199,764	12,246,148
INRA_BovSV4229	deletion	6,464,855	Chr13	11,258,772	17,723,628	SV region contains entire gene coding sequences	ENSBTAG00000017243	Chr13	-1	15,984,602	16,002,940
INRA_BovSV4229	deletion	6,464,855	Chr13	11,258,772	17,723,628	SV region contains entire gene coding sequences	ENSBTAG00000008401	Chr13	-1	17,380,743	17,406,594
INRA_BovSV4229	deletion	6,464,855	Chr13	11,258,772	17,723,628	SV region contains entire gene coding sequences	ENSBTAG00000042724	Chr13	1	16,659,678	16,659,780
INRA_BovSV4229	deletion	6,464,855	Chr13	11,258,772	17,723,628	SV region contains entire gene coding sequences	ENSBTAG00000019488	Chr13	1	12,778,211	12,833,138
INRA_BovSV4229	deletion	6,464,855	Chr13	11,258,772	17,723,628	SV region contains entire gene coding sequences	ENSBTAG00000004147	Chr13	-1	17,650,891	17,690,062
INRA_BovSV4229	deletion	6,464,855	Chr13	11,258,772	17,723,628	SV region contains entire gene coding sequences	ENSBTAG00000037516	Chr13	-1	16,262,484	16,263,567
INRA_BovSV4229	deletion	6,464,855	Chr13	11,258,772	17,723,628	SV region contains entire gene coding sequences	ENSBTAG00000002836	Chr13	-1	16,043,506	16,163,986
INRA_BovSV4229	deletion	6,464,855	Chr13	11,258,772	17,723,628	SV region contains entire gene coding sequences	ENSBTAG00000000288	Chr13	1	12,363,666	12,452,723
INRA_BovSV4229	deletion	6,464,855	Chr13	11,258,772	17,723,628	SV region contains entire gene coding sequences	ENSBTAG00000044851	Chr13	1	12,415,354	12,415,446
INRA_BovSV4229	deletion	6,464,855	Chr13	11,258,772	17,723,628	SV region contains entire gene coding sequences	ENSBTAG00000022922	Chr13	1	11,315,039	11,333,507
INRA_BovSV4229	deletion	6,464,855	Chr13	11,258,772	17,723,628	SV region contains entire gene coding sequences	ENSBTAG00000019509	Chr13	1	12,246,303	12,266,216
INRA_BovSV4229	deletion	6,464,855	Chr13	11,258,772	17,723,628	SV region contains entire gene coding sequences	ENSBTAG00000019508	Chr13	-1	12,269,034	12,291,725
INRA_BovSV4229	deletion	6,464,855	Chr13	11,258,772	17,723,628	SV region contains entire gene coding sequences	ENSBTAG00000013925	Chr13	1	16,187,650	16,210,886
INRA_BovSV4229	deletion	6,464,855	Chr13	11,258,772	17,723,628	SV region contains entire gene coding sequences	ENSBTAG00000040046	Chr13	1	11,392,653	11,438,397
INRA_BovSV4229	deletion	6,464,855	Chr13	11,258,772	17,723,628	SV region contains entire gene coding sequences	ENSBTAG00000006078	Chr13	1	17,623,242	17,639,994
INRA_BovSV4229	deletion	6,464,855	Chr13	11,258,772	17,723,628	SV region contains entire gene coding sequences	ENSBTAG00000012377	Chr13	-1	12,576,391	12,590,757
INRA_BovSV4229	deletion	6,464,855	Chr13	11,258,772	17,723,628	SV region contains entire gene coding sequences	ENSBTAG00000021951	Chr13	-1	17,486,172	17,509,050
INRA_BovSV4229	deletion	6,464,855	Chr13	11,258,772	17,723,628	SV region contains entire gene coding sequences	ENSBTAG00000039571	Chr13	-1	12,494,415	12,536,635
INRA_BovSV4229	deletion	6,464,855	Chr13	11,258,772	17,723,628	SV region contains entire gene coding sequences	ENSBTAG00000014075	Chr13	-1	16,217,717	16,250,004
INRA_BovSV4229	deletion	6,464,855	Chr13	11,258,772	17,723,628	SV region contains entire gene coding sequences	ENSBTAG00000020892	Chr13	1	17,540,961	17,586,321
INRA_BovSV264	deletion	20,145	Chr23	29,763,918	29,784,064	SV region contains entire gene coding sequences	ENSBTAG00000000214	Chr23	1	29,764,545	29,765,498
INRA_BovSV5055	deletion	66,281	Chr15	79,166,470	79,232,752	SV region contains entire gene coding sequences	ENSBTAG00000031119	Chr15	1	79,208,321	79,209,247
INRA_BovSV5055	deletion	66,281	Chr15	79,166,470	79,232,752	SV region contains entire gene coding sequences	ENSBTAG00000031026	Chr15	1	79,187,285	79,188,214
INRA_BovSV5055	deletion	66,281	Chr15	79,166,470	79,232,752	SV region contains entire gene coding sequences	ENSBTAG00000031025	Chr15	1	79,166,475	79,167,404
INRA_BovSV5055	deletion	66,281	Chr15	79,166,470	79,232,752	SV region contains entire gene coding sequences	ENSBTAG00000031029	Chr15	1	79,216,406	79,217,317
INRA_BovSV1994	tandem duplication	1,447,363	Chr21	26,362,975	27,810,339	SV region contains entire gene coding sequences	ENSBTAG00000008624	Chr21	1	27,346,491	27,348,447
INRA_BovSV1994	tandem duplication	1,447,363	Chr21	26,362,975	27,810,339	SV region contains entire gene coding sequences	ENSBTAG00000012351	Chr21	1	26,874,338	26,962,870
INRA_BovSV1994	tandem duplication	1,447,363	Chr21	26,362,975	27,810,339	SV region contains entire gene coding sequences	ENSBTAG00000032951	Chr21	1	27,054,892	27,108,980
INRA_BovSV1994	tandem duplication	1,447,363	Chr21	26,362,975	27,810,339	SV region contains entire gene coding sequences	ENSBTAG00000010964	Chr21	-1	27,608,609	27,617,253
INRA_BovSV1994	tandem duplication	1,447,363	Chr21	26,362,975	27,810,339	SV region contains entire gene coding sequences	ENSBTAG00000010963	Chr21	1	27,527,684	27,606,711
INRA_BovSV1994	tandem duplication	1,447,363	Chr21	26,362,975	27,810,339	SV region contains entire gene coding sequences	ENSBTAG00000012166	Chr21	-1	27,629,653	27,683,112
INRA_BovSV1994	tandem duplication	1,447,363	Chr21	26,362,975	27,810,339	SV region contains entire gene coding sequences	ENSBTAG00000047587	Chr21	1	26,811,825	26,837,752
INRA_BovSV1994	tandem duplication	1,447,363	Chr21	26,362,975	27,810,339	SV region contains entire gene coding sequences	ENSBTAG00000020023	Chr21	-1	26,449,626	26,466,916
INRA_BovSV1994	tandem duplication	1,447,363	Chr21	26,362,975	27,810,339	SV region contains entire gene coding sequences	ENSBTAG00000012338	Chr21	1	26,609,988	26,643,266
INRA_BovSV1994	tandem duplication	1,447,363	Chr21	26,362,975	27,810,339	SV region contains entire gene coding sequences	ENSBTAG00000001565	Chr21	-1	27,322,045	27,330,423
INRA_BovSV1994	tandem duplication	1,447,363	Chr21	26,362,975	27,810,339	SV region contains entire gene coding sequences	ENSBTAG00000042941	Chr21	-1	27,129,690	27,129,824
INRA_BovSV1994	tandem duplication	1,447,363	Chr21	26,362,975	27,810,339	SV region contains entire gene coding sequences	ENSBTAG00000011861	Chr21	1	27,448,604	27,470,396
INRA_BovSV1994	tandem duplication	1,447,363	Chr21	26,362,975	27,810,339	SV region contains entire gene coding sequences	ENSBTAG00000007431	Chr21	1	27,232,612	27,297,774
INRA_BovSV1994	tandem duplication	1,447,363	Chr21	26,362,975	27,810,339	SV region contains entire gene coding sequences	ENSBTAG00000012321	Chr21	1	26,543,823	26,591,580
INRA_BovSV1994	tandem duplication	1,447,363	Chr21	26,362,975	27,810,339	SV region contains entire gene coding sequences	ENSBTAG00000000735	Chr21	-1	26,481,215	26,490,869
INRA_BovSV1994	tandem duplication	1,447,363	Chr21	26,362,975	27,810,339	SV region contains entire gene coding sequences	ENSBTAG00000048314	Chr21	-1	26,597,057	26,600,056
INRA_BovSV3551	tandem duplication	35,027	Chr11	49,060,872	49,095,900	SV region contains entire gene coding sequences	ENSBTAG00000039981	Chr11	-1	49,070,190	49,071,859
INRA_BovSV268	deletion	26,542	Chr23	29,776,424	29,802,967	SV region contains entire gene coding sequences	ENSBTAG00000047585	Chr23	1	29,784,664	29,785,578
INRA_BovSV4011	tandem duplication	117,257	Chr3	113,149,312	113,266,570	SV region contains entire gene coding sequences	ENSBTAG00000008942	Chr3	-1	113,219,680	113,266,318
INRA_BovSV4011	tandem duplication	117,257	Chr3	113,149,312	113,266,570	SV region contains entire gene coding sequences	ENSBTAG00000018058	Chr3	1	113,208,933	113,216,709
INRA_BovSV4011	tandem duplication	117,257	Chr3	113,149,312	113,266,570	SV region contains entire gene coding sequences	ENSBTAG00000024085	Chr3	-1	113,204,847	113,205,856
INRA_BovSV794	inversion	706,904	Chr23	27,718,351	28,425,256	SV region contains entire gene coding sequences	ENSBTAG00000021721	Chr23	1	27,808,496	27,812,710
INRA_BovSV794	inversion	706,904	Chr23	27,718,351	28,425,256	SV region contains entire gene coding sequences	ENSBTAG00000006914	Chr23	-1	28,218,620	28,224,731
INRA_BovSV794	inversion	706,904	Chr23	27,718,351	28,425,256	SV region contains entire gene coding sequences	ENSBTAG00000021111	Chr23	1	27,769,893	27,774,392
INRA_BovSV794	inversion	706,904	Chr23	27,718,351	28,425,256	SV region contains entire gene coding sequences	ENSBTAG00000007643	Chr23	-1	28,257,737	28,271,232
INRA_BovSV794	inversion	706,904	Chr23	27,718,351	28,425,256	SV region contains entire gene coding sequences	ENSBTAG00000006941	Chr23	-1	28,156,649	28,169,424
INRA_BovSV794	inversion	706,904	Chr23	27,718,351	28,425,256	SV region contains entire gene coding sequences	ENSBTAG00000037337	Chr23	-1	28,203,151	28,203,252
INRA_BovSV794	inversion	706,904	Chr23	27,718,351	28,425,256	SV region contains entire gene coding sequences	ENSBTAG00000010698	Chr23	-1	27,949,626	27,961,526
INRA_BovSV794	inversion	706,904	Chr23	27,718,351	28,425,256	SV region contains entire gene coding sequences	ENSBTAG00000022590	Chr23	1	27,863,067	27,867,532
INRA_BovSV794	inversion	706,904	Chr23	27,718,351	28,425,256	SV region contains entire gene coding sequences	ENSBTAG00000043004	Chr23	-1	27,837,208	27,837,314
INRA_BovSV794	inversion	706,904	Chr23	27,718,351	28,425,256	SV region contains entire gene coding sequences	ENSBTAG00000006927	Chr23	-1	28,199,129	28,211,340
INRA_BovSV794	inversion	706,904	Chr23	27,718,351	28,425,256	SV region contains entire gene coding sequences	ENSBTAG00000044647	Chr23	-1	28,202,778	28,202,855
INRA_BovSV794	inversion	706,904	Chr23	27,718,351	28,425,256	SV region contains entire gene coding sequences	ENSBTAG00000009960	Chr23	1	28,090,029	28,100,113
INRA_BovSV794	inversion	706,904	Chr23	27,718,351	28,425,256	SV region contains entire gene coding sequences	ENSBTAG00000006958	Chr23	-1	28,152,665	28,156,380
INRA_BovSV794	inversion	706,904	Chr23	27,718,351	28,425,256	SV region contains entire gene coding sequences	ENSBTAG00000014434	Chr23	1	27,779,849	27,791,241
INRA_BovSV794	inversion	706,904	Chr23	27,718,351	28,425,256	SV region contains entire gene coding sequences	ENSBTAG00000014435	Chr23	-1	27,775,678	27,779,418
INRA_BovSV794	inversion	706,904	Chr23	27,718,351	28,425,256	SV region contains entire gene coding sequences	ENSBTAG00000019386	Chr23	-1	28,355,361	28,358,332
INRA_BovSV794	inversion	706,904	Chr23	27,718,351	28,425,256	SV region contains entire gene coding sequences	ENSBTAG00000001477	Chr23	-1	28,298,189	28,298,628
INRA_BovSV794	inversion	706,904	Chr23	27,718,351	28,425,256	SV region contains entire gene coding sequences	ENSBTAG00000007075	Chr23	1	27,842,253	27,845,729
INRA_BovSV794	inversion	706,904	Chr23	27,718,351	28,425,256	SV region contains entire gene coding sequences	ENSBTAG00000043729	Chr23	1	28,178,036	28,178,111
INRA_BovSV794	inversion	706,904	Chr23	27,718,351	28,425,256	SV region contains entire gene coding sequences	ENSBTAG00000046757	Chr23	-1	27,962,144	27,968,734
INRA_BovSV794	inversion	706,904	Chr23	27,718,351	28,425,256	SV region contains entire gene coding sequences	ENSBTAG00000039695	Chr23	1	28,128,194	28,137,021
INRA_BovSV794	inversion	706,904	Chr23	27,718,351	28,425,256	SV region contains entire gene coding sequences	ENSBTAG00000025531	Chr23	1	27,793,273	27,794,712
INRA_BovSV794	inversion	706,904	Chr23	27,718,351	28,425,256	SV region contains entire gene coding sequences	ENSBTAG00000011358	Chr23	1	28,088,456	28,089,722
INRA_BovSV794	inversion	706,904	Chr23	27,718,351	28,425,256	SV region contains entire gene coding sequences	ENSBTAG00000025516	Chr23	1	28,224,609	28,231,251
INRA_BovSV794	inversion	706,904	Chr23	27,718,351	28,425,256	SV region contains entire gene coding sequences	ENSBTAG00000006933	Chr23	1	28,177,338	28,192,982
INRA_BovSV794	inversion	706,904	Chr23	27,718,351	28,425,256	SV region contains entire gene coding sequences	ENSBTAG00000005146	Chr23	-1	28,330,539	28,334,072
INRA_BovSV794	inversion	706,904	Chr23	27,718,351	28,425,256	SV region contains entire gene coding sequences	ENSBTAG00000038810	Chr23	1	27,945,517	27,946,340
INRA_BovSV794	inversion	706,904	Chr23	27,718,351	28,425,256	SV region contains entire gene coding sequences	ENSBTAG00000006936	Chr23	-1	28,169,926	28,176,489
INRA_BovSV794	inversion	706,904	Chr23	27,718,351	28,425,256	SV region contains entire gene coding sequences	ENSBTAG00000004539	Chr23	1	27,816,299	27,818,479
INRA_BovSV794	inversion	706,904	Chr23	27,718,351	28,425,256	SV region contains entire gene coding sequences	ENSBTAG00000025526	Chr23	-1	28,117,757	28,127,002
INRA_BovSV794	inversion	706,904	Chr23	27,718,351	28,425,256	SV region contains entire gene coding sequences	ENSBTAG00000006969	Chr23	-1	28,101,727	28,105,320
INRA_BovSV794	inversion	706,904	Chr23	27,718,351	28,425,256	SV region contains entire gene coding sequences	ENSBTAG00000006960	Chr23	1	28,140,250	28,152,483
INRA_BovSV794	inversion	706,904	Chr23	27,718,351	28,425,256	SV region contains entire gene coding sequences	ENSBTAG00000006966	Chr23	-1	28,111,675	28,114,705
INRA_BovSV794	inversion	706,904	Chr23	27,718,351	28,425,256	SV region contains entire gene coding sequences	ENSBTAG00000010682	Chr23	-1	27,975,619	27,989,666
INRA_BovSV794	inversion	706,904	Chr23	27,718,351	28,425,256	SV region contains entire gene coding sequences	ENSBTAG00000043267	Chr23	1	27,947,120	27,947,226
INRA_BovSV794	inversion	706,904	Chr23	27,718,351	28,425,256	SV region contains entire gene coding sequences	ENSBTAG00000038619	Chr23	1	28,299,437	28,311,309
INRA_BovSV6009	inversion	1,589,482	Chr18	46,349,644	47,939,127	SV region contains entire gene coding sequences	ENSBTAG00000019674	Chr18	-1	46,877,782	46,890,070
INRA_BovSV6009	inversion	1,589,482	Chr18	46,349,644	47,939,127	SV region contains entire gene coding sequences	ENSBTAG00000019679	Chr18	-1	46,864,524	46,869,490
INRA_BovSV6009	inversion	1,589,482	Chr18	46,349,644	47,939,127	SV region contains entire gene coding sequences	ENSBTAG00000019678	Chr18	-1	46,870,116	46,875,864
INRA_BovSV6009	inversion	1,589,482	Chr18	46,349,644	47,939,127	SV region contains entire gene coding sequences	ENSBTAG00000015915	Chr18	1	46,358,553	46,363,200
INRA_BovSV6009	inversion	1,589,482	Chr18	46,349,644	47,939,127	SV region contains entire gene coding sequences	ENSBTAG00000015917	Chr18	1	46,385,387	46,394,267
INRA_BovSV6009	inversion	1,589,482	Chr18	46,349,644	47,939,127	SV region contains entire gene coding sequences	ENSBTAG00000015912	Chr18	1	46,370,903	46,381,860
INRA_BovSV6009	inversion	1,589,482	Chr18	46,349,644	47,939,127	SV region contains entire gene coding sequences	ENSBTAG00000015002	Chr18	-1	46,961,970	46,963,214
INRA_BovSV6009	inversion	1,589,482	Chr18	46,349,644	47,939,127	SV region contains entire gene coding sequences	ENSBTAG00000015001	Chr18	1	46,960,041	46,961,903
INRA_BovSV6009	inversion	1,589,482	Chr18	46,349,644	47,939,127	SV region contains entire gene coding sequences	ENSBTAG00000015004	Chr18	1	46,963,844	46,972,220
INRA_BovSV6009	inversion	1,589,482	Chr18	46,349,644	47,939,127	SV region contains entire gene coding sequences	ENSBTAG00000018599	Chr18	1	46,658,433	46,668,809
INRA_BovSV6009	inversion	1,589,482	Chr18	46,349,644	47,939,127	SV region contains entire gene coding sequences	ENSBTAG00000038050	Chr18	-1	47,700,143	47,727,252
INRA_BovSV6009	inversion	1,589,482	Chr18	46,349,644	47,939,127	SV region contains entire gene coding sequences	ENSBTAG00000018593	Chr18	1	46,646,707	46,648,031
INRA_BovSV6009	inversion	1,589,482	Chr18	46,349,644	47,939,127	SV region contains entire gene coding sequences	ENSBTAG00000042182	Chr18	1	47,321,736	47,321,842
INRA_BovSV6009	inversion	1,589,482	Chr18	46,349,644	47,939,127	SV region contains entire gene coding sequences	ENSBTAG00000014872	Chr18	1	46,987,527	46,994,449
INRA_BovSV6009	inversion	1,589,482	Chr18	46,349,644	47,939,127	SV region contains entire gene coding sequences	ENSBTAG00000014878	Chr18	-1	46,994,991	46,996,544
INRA_BovSV6009	inversion	1,589,482	Chr18	46,349,644	47,939,127	SV region contains entire gene coding sequences	ENSBTAG00000038951	Chr18	1	47,119,396	47,160,259
INRA_BovSV6009	inversion	1,589,482	Chr18	46,349,644	47,939,127	SV region contains entire gene coding sequences	ENSBTAG00000007826	Chr18	1	46,743,916	46,752,315
INRA_BovSV6009	inversion	1,589,482	Chr18	46,349,644	47,939,127	SV region contains entire gene coding sequences	ENSBTAG00000007821	Chr18	-1	46,721,282	46,739,882
INRA_BovSV6009	inversion	1,589,482	Chr18	46,349,644	47,939,127	SV region contains entire gene coding sequences	ENSBTAG00000031772	Chr18	-1	46,696,420	46,711,973
INRA_BovSV6009	inversion	1,589,482	Chr18	46,349,644	47,939,127	SV region contains entire gene coding sequences	ENSBTAG00000007336	Chr18	1	46,778,207	46,779,500
INRA_BovSV6009	inversion	1,589,482	Chr18	46,349,644	47,939,127	SV region contains entire gene coding sequences	ENSBTAG00000007334	Chr18	-1	46,768,514	46,776,803
INRA_BovSV6009	inversion	1,589,482	Chr18	46,349,644	47,939,127	SV region contains entire gene coding sequences	ENSBTAG00000007338	Chr18	-1	46,779,848	46,782,546
INRA_BovSV6009	inversion	1,589,482	Chr18	46,349,644	47,939,127	SV region contains entire gene coding sequences	ENSBTAG00000021742	Chr18	-1	47,384,124	47,406,577
INRA_BovSV6009	inversion	1,589,482	Chr18	46,349,644	47,939,127	SV region contains entire gene coding sequences	ENSBTAG00000039075	Chr18	1	47,582,089	47,594,485
INRA_BovSV6009	inversion	1,589,482	Chr18	46,349,644	47,939,127	SV region contains entire gene coding sequences	ENSBTAG00000000153	Chr18	1	46,818,878	46,825,746
INRA_BovSV6009	inversion	1,589,482	Chr18	46,349,644	47,939,127	SV region contains entire gene coding sequences	ENSBTAG00000023464	Chr18	1	47,280,908	47,330,516
INRA_BovSV6009	inversion	1,589,482	Chr18	46,349,644	47,939,127	SV region contains entire gene coding sequences	ENSBTAG00000045598	Chr18	1	46,407,882	46,410,960
INRA_BovSV6009	inversion	1,589,482	Chr18	46,349,644	47,939,127	SV region contains entire gene coding sequences	ENSBTAG00000031686	Chr18	1	47,237,081	47,266,289
INRA_BovSV6009	inversion	1,589,482	Chr18	46,349,644	47,939,127	SV region contains entire gene coding sequences	ENSBTAG00000045997	Chr18	-1	46,468,398	46,469,045
INRA_BovSV6009	inversion	1,589,482	Chr18	46,349,644	47,939,127	SV region contains entire gene coding sequences	ENSBTAG00000015920	Chr18	1	46,394,495	46,396,382
INRA_BovSV6009	inversion	1,589,482	Chr18	46,349,644	47,939,127	SV region contains entire gene coding sequences	ENSBTAG00000014996	Chr18	1	46,906,321	46,954,817
INRA_BovSV6009	inversion	1,589,482	Chr18	46,349,644	47,939,127	SV region contains entire gene coding sequences	ENSBTAG00000014995	Chr18	-1	46,891,652	46,905,704
INRA_BovSV6009	inversion	1,589,482	Chr18	46,349,644	47,939,127	SV region contains entire gene coding sequences	ENSBTAG00000031687	Chr18	1	47,062,613	47,063,491
INRA_BovSV6009	inversion	1,589,482	Chr18	46,349,644	47,939,127	SV region contains entire gene coding sequences	ENSBTAG00000002763	Chr18	1	46,620,836	46,640,904
INRA_BovSV6009	inversion	1,589,482	Chr18	46,349,644	47,939,127	SV region contains entire gene coding sequences	ENSBTAG00000002764	Chr18	-1	46,641,558	46,644,180
INRA_BovSV6009	inversion	1,589,482	Chr18	46,349,644	47,939,127	SV region contains entire gene coding sequences	ENSBTAG00000040318	Chr18	-1	47,928,221	47,934,297
INRA_BovSV6009	inversion	1,589,482	Chr18	46,349,644	47,939,127	SV region contains entire gene coding sequences	ENSBTAG00000008084	Chr18	-1	47,150,305	47,180,829
INRA_BovSV6009	inversion	1,589,482	Chr18	46,349,644	47,939,127	SV region contains entire gene coding sequences	ENSBTAG00000013436	Chr18	1	46,528,185	46,538,476
INRA_BovSV6009	inversion	1,589,482	Chr18	46,349,644	47,939,127	SV region contains entire gene coding sequences	ENSBTAG00000008902	Chr18	-1	47,753,215	47,846,224
INRA_BovSV6009	inversion	1,589,482	Chr18	46,349,644	47,939,127	SV region contains entire gene coding sequences	ENSBTAG00000038869	Chr18	1	47,513,087	47,545,032
INRA_BovSV6009	inversion	1,589,482	Chr18	46,349,644	47,939,127	SV region contains entire gene coding sequences	ENSBTAG00000040063	Chr18	-1	47,466,374	47,473,766
INRA_BovSV6009	inversion	1,589,482	Chr18	46,349,644	47,939,127	SV region contains entire gene coding sequences	ENSBTAG00000018598	Chr18	-1	46,654,243	46,656,762
INRA_BovSV6009	inversion	1,589,482	Chr18	46,349,644	47,939,127	SV region contains entire gene coding sequences	ENSBTAG00000018594	Chr18	1	46,649,252	46,654,186
INRA_BovSV6009	inversion	1,589,482	Chr18	46,349,644	47,939,127	SV region contains entire gene coding sequences	ENSBTAG00000037461	Chr18	1	46,857,107	46,858,153
INRA_BovSV6009	inversion	1,589,482	Chr18	46,349,644	47,939,127	SV region contains entire gene coding sequences	ENSBTAG00000009714	Chr18	1	46,676,909	46,687,627
INRA_BovSV6009	inversion	1,589,482	Chr18	46,349,644	47,939,127	SV region contains entire gene coding sequences	ENSBTAG00000023611	Chr18	1	46,616,259	46,619,888
INRA_BovSV6009	inversion	1,589,482	Chr18	46,349,644	47,939,127	SV region contains entire gene coding sequences	ENSBTAG00000013440	Chr18	1	46,544,686	46,552,113
INRA_BovSV6009	inversion	1,589,482	Chr18	46,349,644	47,939,127	SV region contains entire gene coding sequences	ENSBTAG00000013444	Chr18	1	46,555,943	46,558,285
INRA_BovSV6009	inversion	1,589,482	Chr18	46,349,644	47,939,127	SV region contains entire gene coding sequences	ENSBTAG00000047219	Chr18	-1	47,431,025	47,437,065
INRA_BovSV6009	inversion	1,589,482	Chr18	46,349,644	47,939,127	SV region contains entire gene coding sequences	ENSBTAG00000040108	Chr18	1	47,410,920	47,422,682
INRA_BovSV6009	inversion	1,589,482	Chr18	46,349,644	47,939,127	SV region contains entire gene coding sequences	ENSBTAG00000031677	Chr18	-1	47,608,986	47,609,106
INRA_BovSV6009	inversion	1,589,482	Chr18	46,349,644	47,939,127	SV region contains entire gene coding sequences	ENSBTAG00000020543	Chr18	1	46,584,258	46,592,353
INRA_BovSV6009	inversion	1,589,482	Chr18	46,349,644	47,939,127	SV region contains entire gene coding sequences	ENSBTAG00000001151	Chr18	1	46,754,202	46,764,958
INRA_BovSV6009	inversion	1,589,482	Chr18	46,349,644	47,939,127	SV region contains entire gene coding sequences	ENSBTAG00000042589	Chr18	-1	46,721,752	46,721,854
INRA_BovSV6009	inversion	1,589,482	Chr18	46,349,644	47,939,127	SV region contains entire gene coding sequences	ENSBTAG00000008777	Chr18	-1	46,398,986	46,407,765
INRA_BovSV6009	inversion	1,589,482	Chr18	46,349,644	47,939,127	SV region contains entire gene coding sequences	ENSBTAG00000033563	Chr18	1	47,193,774	47,226,339
INRA_BovSV6009	inversion	1,589,482	Chr18	46,349,644	47,939,127	SV region contains entire gene coding sequences	ENSBTAG00000009521	Chr18	-1	47,018,467	47,044,484
INRA_BovSV6009	inversion	1,589,482	Chr18	46,349,644	47,939,127	SV region contains entire gene coding sequences	ENSBTAG00000004939	Chr18	-1	47,619,376	47,630,372
INRA_BovSV6009	inversion	1,589,482	Chr18	46,349,644	47,939,127	SV region contains entire gene coding sequences	ENSBTAG00000000472	Chr18	1	47,656,764	47,675,770
INRA_BovSV6009	inversion	1,589,482	Chr18	46,349,644	47,939,127	SV region contains entire gene coding sequences	ENSBTAG00000046367	Chr18	1	47,862,388	47,883,111
INRA_BovSV6009	inversion	1,589,482	Chr18	46,349,644	47,939,127	SV region contains entire gene coding sequences	ENSBTAG00000042735	Chr18	1	47,397,033	47,397,159
INRA_BovSV6009	inversion	1,589,482	Chr18	46,349,644	47,939,127	SV region contains entire gene coding sequences	ENSBTAG00000023610	Chr18	-1	46,644,289	46,646,601
INRA_BovSV6009	inversion	1,589,482	Chr18	46,349,644	47,939,127	SV region contains entire gene coding sequences	ENSBTAG00000002398	Chr18	-1	47,089,349	47,118,008
INRA_BovSV6009	inversion	1,589,482	Chr18	46,349,644	47,939,127	SV region contains entire gene coding sequences	ENSBTAG00000047277	Chr18	1	46,516,557	46,516,985
INRA_BovSV2016	deletion	199,855	Chr5	59,454,936	59,654,792	SV region contains entire gene coding sequences	ENSBTAG00000031100	Chr5	-1	59,494,171	59,495,131
INRA_BovSV2016	deletion	199,855	Chr5	59,454,936	59,654,792	SV region contains entire gene coding sequences	ENSBTAG00000047890	Chr5	1	59,473,206	59,474,141
INRA_BovSV2016	deletion	199,855	Chr5	59,454,936	59,654,792	SV region contains entire gene coding sequences	ENSBTAG00000031097	Chr5	-1	59,618,501	59,619,439
INRA_BovSV2016	deletion	199,855	Chr5	59,454,936	59,654,792	SV region contains entire gene coding sequences	ENSBTAG00000031096	Chr5	-1	59,633,534	59,634,472
INRA_BovSV2016	deletion	199,855	Chr5	59,454,936	59,654,792	SV region contains entire gene coding sequences	ENSBTAG00000031099	Chr5	-1	59,518,269	59,519,207
INRA_BovSV2016	deletion	199,855	Chr5	59,454,936	59,654,792	SV region contains entire gene coding sequences	ENSBTAG00000026078	Chr5	-1	59,562,261	59,563,319
INRA_BovSV2016	deletion	199,855	Chr5	59,454,936	59,654,792	SV region contains entire gene coding sequences	ENSBTAG00000046446	Chr5	-1	59,531,214	59,532,137
INRA_BovSV2499	deletion	211,940	Chr7	11,815,351	12,027,292	SV region contains entire gene coding sequences	ENSBTAG00000025908	Chr7	1	12,007,282	12,008,496
INRA_BovSV1121	deletion	195,719	Chr29	39,293,235	39,488,955	SV region contains entire gene coding sequences	ENSBTAG00000047419	Chr29	-1	39,326,703	39,397,241
INRA_BovSV1121	deletion	195,719	Chr29	39,293,235	39,488,955	SV region contains entire gene coding sequences	ENSBTAG00000047892	Chr29	-1	39,457,513	39,466,695
INRA_BovSV1121	deletion	195,719	Chr29	39,293,235	39,488,955	SV region contains entire gene coding sequences	ENSBTAG00000048073	Chr29	-1	39,390,100	39,397,241
INRA_BovSV1121	deletion	195,719	Chr29	39,293,235	39,488,955	SV region contains entire gene coding sequences	ENSBTAG00000034244	Chr29	1	39,345,959	39,355,136
INRA_BovSV3969	inversion	447,234	ChrX	35,679,875	36,127,110	SV region contains entire gene coding sequences	ENSBTAG00000045777	ChrX	-1	35,769,065	35,769,572
INRA_BovSV3969	inversion	447,234	ChrX	35,679,875	36,127,110	SV region contains entire gene coding sequences	ENSBTAG00000047230	ChrX	-1	36,106,444	36,106,969
INRA_BovSV3969	inversion	447,234	ChrX	35,679,875	36,127,110	SV region contains entire gene coding sequences	ENSBTAG00000046340	ChrX	1	35,755,400	35,757,957
INRA_BovSV1382	tandem duplication	145,722	Chr18	63,633,825	63,779,548	SV region contains entire gene coding sequences	ENSBTAG00000013247	Chr18	1	63,668,487	63,683,298
INRA_BovSV1382	tandem duplication	145,722	Chr18	63,633,825	63,779,548	SV region contains entire gene coding sequences	ENSBTAG00000034302	Chr18	-1	63,705,513	63,706,484
INRA_BovSV1382	tandem duplication	145,722	Chr18	63,633,825	63,779,548	SV region contains entire gene coding sequences	ENSBTAG00000045803	Chr18	1	63,769,585	63,772,329
INRA_BovSV1382	tandem duplication	145,722	Chr18	63,633,825	63,779,548	SV region contains entire gene coding sequences	ENSBTAG00000046087	Chr18	-1	63,759,771	63,762,510
INRA_BovSV1382	tandem duplication	145,722	Chr18	63,633,825	63,779,548	SV region contains entire gene coding sequences	ENSBTAG00000002904	Chr18	-1	63,687,553	63,695,160
INRA_BovSV1382	tandem duplication	145,722	Chr18	63,633,825	63,779,548	SV region contains entire gene coding sequences	ENSBTAG00000039081	Chr18	-1	63,754,418	63,757,389
INRA_BovSV1382	tandem duplication	145,722	Chr18	63,633,825	63,779,548	SV region contains entire gene coding sequences	ENSBTAG00000024895	Chr18	1	63,766,672	63,767,001
INRA_BovSV1382	tandem duplication	145,722	Chr18	63,633,825	63,779,548	SV region contains entire gene coding sequences	ENSBTAG00000046111	Chr18	1	63,725,628	63,729,366
INRA_BovSV1382	tandem duplication	145,722	Chr18	63,633,825	63,779,548	SV region contains entire gene coding sequences	ENSBTAG00000006965	Chr18	1	63,645,889	63,660,919
INRA_BovSV5466	deletion	928,137	Chr17	50,664,357	51,592,495	SV region contains entire gene coding sequences	ENSBTAG00000046306	Chr17	1	51,355,676	51,357,428
INRA_BovSV5466	deletion	928,137	Chr17	50,664,357	51,592,495	SV region contains entire gene coding sequences	ENSBTAG00000046439	Chr17	1	50,734,879	50,736,971
INRA_BovSV5466	deletion	928,137	Chr17	50,664,357	51,592,495	SV region contains entire gene coding sequences	ENSBTAG00000033558	Chr17	1	51,260,767	51,262,423
INRA_BovSV5466	deletion	928,137	Chr17	50,664,357	51,592,495	SV region contains entire gene coding sequences	ENSBTAG00000039769	Chr17	-1	51,532,092	51,533,990
INRA_BovSV5466	deletion	928,137	Chr17	50,664,357	51,592,495	SV region contains entire gene coding sequences	ENSBTAG00000046657	Chr17	1	50,927,147	50,927,590
INRA_BovSV5466	deletion	928,137	Chr17	50,664,357	51,592,495	SV region contains entire gene coding sequences	ENSBTAG00000047085	Chr17	-1	51,374,860	51,380,364
INRA_BovSV5466	deletion	928,137	Chr17	50,664,357	51,592,495	SV region contains entire gene coding sequences	ENSBTAG00000047597	Chr17	-1	51,217,469	51,219,592
INRA_BovSV1587	inversion	703,280	Chr11	50,098,310	50,801,591	SV region contains entire gene coding sequences	ENSBTAG00000042444	Chr11	1	50,365,379	50,365,485
INRA_BovSV1587	inversion	703,280	Chr11	50,098,310	50,801,591	SV region contains entire gene coding sequences	ENSBTAG00000037167	Chr11	-1	50,559,388	50,559,506
INRA_BovSV1587	inversion	703,280	Chr11	50,098,310	50,801,591	SV region contains entire gene coding sequences	ENSBTAG00000006075	Chr11	1	50,400,445	50,453,412
INRA_BovSV6067	inversion	159,659	Chr18	61,198,868	61,358,528	SV region contains entire gene coding sequences	ENSBTAG00000000336	Chr18	1	61,227,637	61,232,066
INRA_BovSV6067	inversion	159,659	Chr18	61,198,868	61,358,528	SV region contains entire gene coding sequences	ENSBTAG00000040392	Chr18	-1	61,206,192	61,215,875
INRA_BovSV6067	inversion	159,659	Chr18	61,198,868	61,358,528	SV region contains entire gene coding sequences	ENSBTAG00000046961	Chr18	1	61,267,959	61,273,883
INRA_BovSV829	inversion	32,788	Chr23	30,637,271	30,670,060	SV region contains entire gene coding sequences	ENSBTAG00000039145	Chr23	1	30,646,721	30,647,644
INRA_BovSV222	tandem duplication	372,867	Chr15	80,481,754	80,854,622	SV region contains entire gene coding sequences	ENSBTAG00000045723	Chr15	1	80,807,806	80,808,747
INRA_BovSV222	tandem duplication	372,867	Chr15	80,481,754	80,854,622	SV region contains entire gene coding sequences	ENSBTAG00000023310	Chr15	1	80,586,288	80,587,247
INRA_BovSV222	tandem duplication	372,867	Chr15	80,481,754	80,854,622	SV region contains entire gene coding sequences	ENSBTAG00000046710	Chr15	1	80,502,821	80,503,741
INRA_BovSV222	tandem duplication	372,867	Chr15	80,481,754	80,854,622	SV region contains entire gene coding sequences	ENSBTAG00000014513	Chr15	1	80,715,053	80,715,995
INRA_BovSV222	tandem duplication	372,867	Chr15	80,481,754	80,854,622	SV region contains entire gene coding sequences	ENSBTAG00000035985	Chr15	1	80,484,654	80,485,613
INRA_BovSV222	tandem duplication	372,867	Chr15	80,481,754	80,854,622	SV region contains entire gene coding sequences	ENSBTAG00000035989	Chr15	-1	80,737,480	80,738,442
INRA_BovSV222	tandem duplication	372,867	Chr15	80,481,754	80,854,622	SV region contains entire gene coding sequences	ENSBTAG00000022858	Chr15	1	80,555,499	80,556,455
INRA_BovSV222	tandem duplication	372,867	Chr15	80,481,754	80,854,622	SV region contains entire gene coding sequences	ENSBTAG00000035059	Chr15	1	80,515,014	80,515,961
INRA_BovSV222	tandem duplication	372,867	Chr15	80,481,754	80,854,622	SV region contains entire gene coding sequences	ENSBTAG00000046845	Chr15	-1	80,647,002	80,647,943
INRA_BovSV222	tandem duplication	372,867	Chr15	80,481,754	80,854,622	SV region contains entire gene coding sequences	ENSBTAG00000035031	Chr15	1	80,842,358	80,843,299
INRA_BovSV222	tandem duplication	372,867	Chr15	80,481,754	80,854,622	SV region contains entire gene coding sequences	ENSBTAG00000039348	Chr15	1	80,685,809	80,686,821
INRA_BovSV222	tandem duplication	372,867	Chr15	80,481,754	80,854,622	SV region contains entire gene coding sequences	ENSBTAG00000035990	Chr15	-1	80,661,499	80,662,446
INRA_BovSV222	tandem duplication	372,867	Chr15	80,481,754	80,854,622	SV region contains entire gene coding sequences	ENSBTAG00000046274	Chr15	1	80,507,650	80,508,576
INRA_BovSV222	tandem duplication	372,867	Chr15	80,481,754	80,854,622	SV region contains entire gene coding sequences	ENSBTAG00000038049	Chr15	-1	80,695,336	80,696,395
INRA_BovSV222	tandem duplication	372,867	Chr15	80,481,754	80,854,622	SV region contains entire gene coding sequences	ENSBTAG00000046167	Chr15	-1	80,827,951	80,829,405
INRA_BovSV222	tandem duplication	372,867	Chr15	80,481,754	80,854,622	SV region contains entire gene coding sequences	ENSBTAG00000024423	Chr15	-1	80,602,080	80,603,051
INRA_BovSV5258	inversion	245,675	Chr15	49,085,117	49,330,793	SV region contains entire gene coding sequences	ENSBTAG00000046378	Chr15	1	49,154,822	49,155,792
INRA_BovSV5258	inversion	245,675	Chr15	49,085,117	49,330,793	SV region contains entire gene coding sequences	ENSBTAG00000046983	Chr15	-1	49,201,647	49,202,585
INRA_BovSV5258	inversion	245,675	Chr15	49,085,117	49,330,793	SV region contains entire gene coding sequences	ENSBTAG00000020673	Chr15	1	49,098,192	49,099,151
INRA_BovSV5258	inversion	245,675	Chr15	49,085,117	49,330,793	SV region contains entire gene coding sequences	ENSBTAG00000048301	Chr15	1	49,176,142	49,177,077
INRA_BovSV5258	inversion	245,675	Chr15	49,085,117	49,330,793	SV region contains entire gene coding sequences	ENSBTAG00000048300	Chr15	-1	49,242,517	49,243,452
INRA_BovSV5258	inversion	245,675	Chr15	49,085,117	49,330,793	SV region contains entire gene coding sequences	ENSBTAG00000047477	Chr15	1	49,110,532	49,111,470
INRA_BovSV5258	inversion	245,675	Chr15	49,085,117	49,330,793	SV region contains entire gene coding sequences	ENSBTAG00000038679	Chr15	-1	49,262,901	49,263,848
INRA_BovSV5258	inversion	245,675	Chr15	49,085,117	49,330,793	SV region contains entire gene coding sequences	ENSBTAG00000048003	Chr15	-1	49,214,270	49,215,205
INRA_BovSV5258	inversion	245,675	Chr15	49,085,117	49,330,793	SV region contains entire gene coding sequences	ENSBTAG00000039773	Chr15	-1	49,315,152	49,317,902
INRA_BovSV2842	deletion	187,781	Chr8	65,860,809	66,048,591	SV region contains entire gene coding sequences	ENSBTAG00000018095	Chr8	1	65,968,977	65,975,921
INRA_BovSV2842	deletion	187,781	Chr8	65,860,809	66,048,591	SV region contains entire gene coding sequences	ENSBTAG00000035707	Chr8	1	65,908,757	65,918,894
INRA_BovSV2842	deletion	187,781	Chr8	65,860,809	66,048,591	SV region contains entire gene coding sequences	ENSBTAG00000035709	Chr8	1	66,018,697	66,030,285
INRA_BovSV4306	inversion	944,392	Chr12	72,211,739	73,156,132	SV region contains entire gene coding sequences	ENSBTAG00000047181	Chr12	-1	72,529,374	72,690,449
INRA_BovSV3594	tandem duplication	30,484	Chr11	49,069,309	49,099,794	SV region contains entire gene coding sequences	ENSBTAG00000047816	Chr11	-1	49,095,620	49,096,943
INRA_BovSV3594	tandem duplication	30,484	Chr11	49,069,309	49,099,794	SV region contains entire gene coding sequences	ENSBTAG00000039981	Chr11	-1	49,070,190	49,071,859
INRA_BovSV4885	inversion	61,454	Chr14	571,671	633,126	SV region contains entire gene coding sequences	ENSBTAG00000045815	Chr14	-1	576,756	576,875
INRA_BovSV4885	inversion	61,454	Chr14	571,671	633,126	SV region contains entire gene coding sequences	ENSBTAG00000047065	Chr14	1	582,986	583,105
INRA_BovSV5710	deletion	103,432	Chr18	60,047,606	60,151,039	SV region contains entire gene coding sequences	ENSBTAG00000011844	Chr18	-1	60,069,203	60,077,406
INRA_BovSV5710	deletion	103,432	Chr18	60,047,606	60,151,039	SV region contains entire gene coding sequences	ENSBTAG00000047053	Chr18	-1	60,117,464	60,131,456
INRA_BovSV20	tandem duplication	144,304	Chr15	46,795,057	46,939,362	SV region contains entire gene coding sequences	ENSBTAG00000037991	Chr15	1	46,902,643	46,904,084
INRA_BovSV20	tandem duplication	144,304	Chr15	46,795,057	46,939,362	SV region contains entire gene coding sequences	ENSBTAG00000004443	Chr15	1	46,852,254	46,853,210
INRA_BovSV20	tandem duplication	144,304	Chr15	46,795,057	46,939,362	SV region contains entire gene coding sequences	ENSBTAG00000037937	Chr15	1	46,854,183	46,858,574
INRA_BovSV3575	inversion	149,922	Chr8	65,867,122	66,017,045	SV region contains entire gene coding sequences	ENSBTAG00000018095	Chr8	1	65,968,977	65,975,921
INRA_BovSV3575	inversion	149,922	Chr8	65,867,122	66,017,045	SV region contains entire gene coding sequences	ENSBTAG00000035707	Chr8	1	65,908,757	65,918,894
INRA_BovSV3657	deletion	1,961,663	Chr12	71,622,038	73,583,702	SV region contains entire gene coding sequences	ENSBTAG00000047383	Chr12	-1	71,822,642	71,987,841
INRA_BovSV3657	deletion	1,961,663	Chr12	71,622,038	73,583,702	SV region contains entire gene coding sequences	ENSBTAG00000045751	Chr12	1	72,065,148	72,204,484
INRA_BovSV3657	deletion	1,961,663	Chr12	71,622,038	73,583,702	SV region contains entire gene coding sequences	ENSBTAG00000047181	Chr12	-1	72,529,374	72,690,449
INRA_BovSV906	tandem duplication	194,248	Chr17	50,611,043	50,805,292	SV region contains entire gene coding sequences	ENSBTAG00000046439	Chr17	1	50,734,879	50,736,971
INRA_BovSV4441	tandem duplication	47,355	Chr7	70,779,655	70,827,011	SV region contains entire gene coding sequences	ENSBTAG00000046999	Chr7	1	70,814,932	70,815,017
INRA_BovSV1629	deletion	57,557	Chr3	93,940,639	93,998,197	SV region contains entire gene coding sequences	ENSBTAG00000047375	Chr3	1	93,978,825	93,987,512
INRA_BovSV2541	tandem duplication	34,594	Chr23	28,453,861	28,488,456	SV region contains entire gene coding sequences	ENSBTAG00000020116	Chr23	-1	28,469,735	28,473,401
INRA_BovSV2547	tandem duplication	36,221	Chr23	28,455,619	28,491,841	SV region contains entire gene coding sequences	ENSBTAG00000020116	Chr23	-1	28,469,735	28,473,401
INRA_BovSV3008	deletion	604,739	Chr10	24,085,268	24,690,008	SV region contains entire gene coding sequences	ENSBTAG00000047624	Chr10	-1	24,105,131	24,105,633
INRA_BovSV3008	deletion	604,739	Chr10	24,085,268	24,690,008	SV region contains entire gene coding sequences	ENSBTAG00000046802	Chr10	-1	24,646,142	24,646,699
INRA_BovSV3008	deletion	604,739	Chr10	24,085,268	24,690,008	SV region contains entire gene coding sequences	ENSBTAG00000046305	Chr10	-1	24,120,162	24,120,630
INRA_BovSV3008	deletion	604,739	Chr10	24,085,268	24,690,008	SV region contains entire gene coding sequences	ENSBTAG00000046546	Chr10	-1	24,242,924	24,243,386
INRA_BovSV3008	deletion	604,739	Chr10	24,085,268	24,690,008	SV region contains entire gene coding sequences	ENSBTAG00000047096	Chr10	-1	24,142,588	24,143,051
INRA_BovSV3008	deletion	604,739	Chr10	24,085,268	24,690,008	SV region contains entire gene coding sequences	ENSBTAG00000046157	Chr10	-1	24,149,311	24,149,779
INRA_BovSV3008	deletion	604,739	Chr10	24,085,268	24,690,008	SV region contains entire gene coding sequences	ENSBTAG00000046102	Chr10	-1	24,109,643	24,110,226
INRA_BovSV3008	deletion	604,739	Chr10	24,085,268	24,690,008	SV region contains entire gene coding sequences	ENSBTAG00000047952	Chr10	-1	24,111,827	24,112,287
INRA_BovSV3008	deletion	604,739	Chr10	24,085,268	24,690,008	SV region contains entire gene coding sequences	ENSBTAG00000047639	Chr10	-1	24,115,721	24,116,278
INRA_BovSV3008	deletion	604,739	Chr10	24,085,268	24,690,008	SV region contains entire gene coding sequences	ENSBTAG00000047058	Chr10	-1	24,680,225	24,680,776
INRA_BovSV3008	deletion	604,739	Chr10	24,085,268	24,690,008	SV region contains entire gene coding sequences	ENSBTAG00000047690	Chr10	-1	24,282,906	24,283,878
INRA_BovSV5287	inversion	901,681	Chr15	49,196,363	50,098,045	SV region contains entire gene coding sequences	ENSBTAG00000035027	Chr15	1	50,080,176	50,081,135
INRA_BovSV5287	inversion	901,681	Chr15	49,196,363	50,098,045	SV region contains entire gene coding sequences	ENSBTAG00000045612	Chr15	1	49,788,914	49,789,867
INRA_BovSV5287	inversion	901,681	Chr15	49,196,363	50,098,045	SV region contains entire gene coding sequences	ENSBTAG00000038727	Chr15	1	49,671,530	49,672,486
INRA_BovSV5287	inversion	901,681	Chr15	49,196,363	50,098,045	SV region contains entire gene coding sequences	ENSBTAG00000037398	Chr15	1	49,603,716	49,604,723
INRA_BovSV5287	inversion	901,681	Chr15	49,196,363	50,098,045	SV region contains entire gene coding sequences	ENSBTAG00000042309	Chr15	-1	49,723,262	49,723,368
INRA_BovSV5287	inversion	901,681	Chr15	49,196,363	50,098,045	SV region contains entire gene coding sequences	ENSBTAG00000040017	Chr15	-1	49,372,983	49,373,927
INRA_BovSV5287	inversion	901,681	Chr15	49,196,363	50,098,045	SV region contains entire gene coding sequences	ENSBTAG00000038578	Chr15	1	49,516,135	49,517,095
INRA_BovSV5287	inversion	901,681	Chr15	49,196,363	50,098,045	SV region contains entire gene coding sequences	ENSBTAG00000040526	Chr15	-1	49,752,408	49,753,371
INRA_BovSV5287	inversion	901,681	Chr15	49,196,363	50,098,045	SV region contains entire gene coding sequences	ENSBTAG00000046921	Chr15	-1	49,419,951	49,420,895
INRA_BovSV5287	inversion	901,681	Chr15	49,196,363	50,098,045	SV region contains entire gene coding sequences	ENSBTAG00000038824	Chr15	1	49,734,992	49,735,878
INRA_BovSV5287	inversion	901,681	Chr15	49,196,363	50,098,045	SV region contains entire gene coding sequences	ENSBTAG00000039651	Chr15	-1	49,638,764	49,639,732
INRA_BovSV5287	inversion	901,681	Chr15	49,196,363	50,098,045	SV region contains entire gene coding sequences	ENSBTAG00000047356	Chr15	-1	49,339,175	49,340,178
INRA_BovSV5287	inversion	901,681	Chr15	49,196,363	50,098,045	SV region contains entire gene coding sequences	ENSBTAG00000046624	Chr15	1	50,094,318	50,095,966
INRA_BovSV5287	inversion	901,681	Chr15	49,196,363	50,098,045	SV region contains entire gene coding sequences	ENSBTAG00000047847	Chr15	-1	49,340,724	49,341,679
INRA_BovSV5287	inversion	901,681	Chr15	49,196,363	50,098,045	SV region contains entire gene coding sequences	ENSBTAG00000035008	Chr15	1	49,939,351	49,940,289
INRA_BovSV5287	inversion	901,681	Chr15	49,196,363	50,098,045	SV region contains entire gene coding sequences	ENSBTAG00000035006	Chr15	-1	49,922,808	49,923,752
INRA_BovSV5287	inversion	901,681	Chr15	49,196,363	50,098,045	SV region contains entire gene coding sequences	ENSBTAG00000046829	Chr15	-1	49,355,001	49,355,936
INRA_BovSV5287	inversion	901,681	Chr15	49,196,363	50,098,045	SV region contains entire gene coding sequences	ENSBTAG00000046983	Chr15	-1	49,201,647	49,202,585
INRA_BovSV5287	inversion	901,681	Chr15	49,196,363	50,098,045	SV region contains entire gene coding sequences	ENSBTAG00000040139	Chr15	1	49,890,845	49,891,791
INRA_BovSV5287	inversion	901,681	Chr15	49,196,363	50,098,045	SV region contains entire gene coding sequences	ENSBTAG00000045488	Chr15	1	50,018,821	50,019,780
INRA_BovSV5287	inversion	901,681	Chr15	49,196,363	50,098,045	SV region contains entire gene coding sequences	ENSBTAG00000048300	Chr15	-1	49,242,517	49,243,452
INRA_BovSV5287	inversion	901,681	Chr15	49,196,363	50,098,045	SV region contains entire gene coding sequences	ENSBTAG00000040408	Chr15	1	49,851,335	49,852,276
INRA_BovSV5287	inversion	901,681	Chr15	49,196,363	50,098,045	SV region contains entire gene coding sequences	ENSBTAG00000047178	Chr15	-1	49,571,362	49,572,392
INRA_BovSV5287	inversion	901,681	Chr15	49,196,363	50,098,045	SV region contains entire gene coding sequences	ENSBTAG00000048220	Chr15	1	49,632,147	49,633,099
INRA_BovSV5287	inversion	901,681	Chr15	49,196,363	50,098,045	SV region contains entire gene coding sequences	ENSBTAG00000039054	Chr15	-1	49,486,829	49,487,785
INRA_BovSV5287	inversion	901,681	Chr15	49,196,363	50,098,045	SV region contains entire gene coding sequences	ENSBTAG00000048307	Chr15	-1	49,833,389	49,834,463
INRA_BovSV5287	inversion	901,681	Chr15	49,196,363	50,098,045	SV region contains entire gene coding sequences	ENSBTAG00000038161	Chr15	1	49,771,681	49,772,631
INRA_BovSV5287	inversion	901,681	Chr15	49,196,363	50,098,045	SV region contains entire gene coding sequences	ENSBTAG00000008312	Chr15	1	50,008,044	50,009,176
INRA_BovSV5287	inversion	901,681	Chr15	49,196,363	50,098,045	SV region contains entire gene coding sequences	ENSBTAG00000045872	Chr15	-1	49,911,998	49,912,940
INRA_BovSV5287	inversion	901,681	Chr15	49,196,363	50,098,045	SV region contains entire gene coding sequences	ENSBTAG00000048310	Chr15	-1	49,330,070	49,331,031
INRA_BovSV5287	inversion	901,681	Chr15	49,196,363	50,098,045	SV region contains entire gene coding sequences	ENSBTAG00000040236	Chr15	1	49,562,175	49,563,131
INRA_BovSV5287	inversion	901,681	Chr15	49,196,363	50,098,045	SV region contains entire gene coding sequences	ENSBTAG00000038679	Chr15	-1	49,262,901	49,263,848
INRA_BovSV5287	inversion	901,681	Chr15	49,196,363	50,098,045	SV region contains entire gene coding sequences	ENSBTAG00000046913	Chr15	-1	49,804,640	49,805,584
INRA_BovSV5287	inversion	901,681	Chr15	49,196,363	50,098,045	SV region contains entire gene coding sequences	ENSBTAG00000047960	Chr15	-1	50,040,920	50,041,904
INRA_BovSV5287	inversion	901,681	Chr15	49,196,363	50,098,045	SV region contains entire gene coding sequences	ENSBTAG00000038899	Chr15	1	49,527,630	49,528,595
INRA_BovSV5287	inversion	901,681	Chr15	49,196,363	50,098,045	SV region contains entire gene coding sequences	ENSBTAG00000047662	Chr15	-1	49,534,860	49,535,828
INRA_BovSV5287	inversion	901,681	Chr15	49,196,363	50,098,045	SV region contains entire gene coding sequences	ENSBTAG00000048003	Chr15	-1	49,214,270	49,215,205
INRA_BovSV5287	inversion	901,681	Chr15	49,196,363	50,098,045	SV region contains entire gene coding sequences	ENSBTAG00000045959	Chr15	-1	49,383,157	49,384,116
INRA_BovSV5287	inversion	901,681	Chr15	49,196,363	50,098,045	SV region contains entire gene coding sequences	ENSBTAG00000014853	Chr15	-1	49,681,262	49,682,212
INRA_BovSV5287	inversion	901,681	Chr15	49,196,363	50,098,045	SV region contains entire gene coding sequences	ENSBTAG00000039773	Chr15	-1	49,315,152	49,317,902
INRA_BovSV5287	inversion	901,681	Chr15	49,196,363	50,098,045	SV region contains entire gene coding sequences	ENSBTAG00000039253	Chr15	1	49,622,594	49,623,553
INRA_BovSV5287	inversion	901,681	Chr15	49,196,363	50,098,045	SV region contains entire gene coding sequences	ENSBTAG00000000763	Chr15	-1	49,740,027	49,740,968
INRA_BovSV5277	inversion	444,967	Chr15	49,991,605	50,436,573	SV region contains entire gene coding sequences	ENSBTAG00000035027	Chr15	1	50,080,176	50,081,135
INRA_BovSV5277	inversion	444,967	Chr15	49,991,605	50,436,573	SV region contains entire gene coding sequences	ENSBTAG00000046624	Chr15	1	50,094,318	50,095,966
INRA_BovSV5277	inversion	444,967	Chr15	49,991,605	50,436,573	SV region contains entire gene coding sequences	ENSBTAG00000047945	Chr15	-1	50,213,809	50,214,759
INRA_BovSV5277	inversion	444,967	Chr15	49,991,605	50,436,573	SV region contains entire gene coding sequences	ENSBTAG00000040339	Chr15	-1	50,265,667	50,266,623
INRA_BovSV5277	inversion	444,967	Chr15	49,991,605	50,436,573	SV region contains entire gene coding sequences	ENSBTAG00000047021	Chr15	1	50,403,623	50,404,606
INRA_BovSV5277	inversion	444,967	Chr15	49,991,605	50,436,573	SV region contains entire gene coding sequences	ENSBTAG00000039330	Chr15	1	50,252,451	50,253,413
INRA_BovSV5277	inversion	444,967	Chr15	49,991,605	50,436,573	SV region contains entire gene coding sequences	ENSBTAG00000038636	Chr15	1	50,339,076	50,340,023
INRA_BovSV5277	inversion	444,967	Chr15	49,991,605	50,436,573	SV region contains entire gene coding sequences	ENSBTAG00000045488	Chr15	1	50,018,821	50,019,780
INRA_BovSV5277	inversion	444,967	Chr15	49,991,605	50,436,573	SV region contains entire gene coding sequences	ENSBTAG00000039735	Chr15	-1	50,235,979	50,236,920
INRA_BovSV5277	inversion	444,967	Chr15	49,991,605	50,436,573	SV region contains entire gene coding sequences	ENSBTAG00000039298	Chr15	-1	50,132,966	50,133,925
INRA_BovSV5277	inversion	444,967	Chr15	49,991,605	50,436,573	SV region contains entire gene coding sequences	ENSBTAG00000004765	Chr15	-1	50,306,183	50,307,139
INRA_BovSV5277	inversion	444,967	Chr15	49,991,605	50,436,573	SV region contains entire gene coding sequences	ENSBTAG00000037886	Chr15	1	50,348,407	50,349,375
INRA_BovSV5277	inversion	444,967	Chr15	49,991,605	50,436,573	SV region contains entire gene coding sequences	ENSBTAG00000008312	Chr15	1	50,008,044	50,009,176
INRA_BovSV5277	inversion	444,967	Chr15	49,991,605	50,436,573	SV region contains entire gene coding sequences	ENSBTAG00000017934	Chr15	-1	50,412,563	50,413,522
INRA_BovSV5277	inversion	444,967	Chr15	49,991,605	50,436,573	SV region contains entire gene coding sequences	ENSBTAG00000047960	Chr15	-1	50,040,920	50,041,904
INRA_BovSV5277	inversion	444,967	Chr15	49,991,605	50,436,573	SV region contains entire gene coding sequences	ENSBTAG00000037875	Chr15	1	50,185,533	50,186,486
INRA_BovSV3411	tandem duplication	2,715,929	Chr28	1,794,151	4,510,081	SV region contains entire gene coding sequences	ENSBTAG00000010773	Chr28	-1	3,378,608	3,418,245
INRA_BovSV3411	tandem duplication	2,715,929	Chr28	1,794,151	4,510,081	SV region contains entire gene coding sequences	ENSBTAG00000018691	Chr28	-1	2,167,764	2,177,307
INRA_BovSV3411	tandem duplication	2,715,929	Chr28	1,794,151	4,510,081	SV region contains entire gene coding sequences	ENSBTAG00000039837	Chr28	-1	2,592,873	2,594,981
INRA_BovSV3411	tandem duplication	2,715,929	Chr28	1,794,151	4,510,081	SV region contains entire gene coding sequences	ENSBTAG00000045518	Chr28	-1	1,894,648	1,894,766
INRA_BovSV3411	tandem duplication	2,715,929	Chr28	1,794,151	4,510,081	SV region contains entire gene coding sequences	ENSBTAG00000046465	Chr28	1	3,368,077	3,368,182
INRA_BovSV3411	tandem duplication	2,715,929	Chr28	1,794,151	4,510,081	SV region contains entire gene coding sequences	ENSBTAG00000026065	Chr28	-1	2,854,635	2,855,792
INRA_BovSV3411	tandem duplication	2,715,929	Chr28	1,794,151	4,510,081	SV region contains entire gene coding sequences	ENSBTAG00000006112	Chr28	-1	3,346,617	3,358,272
INRA_BovSV3411	tandem duplication	2,715,929	Chr28	1,794,151	4,510,081	SV region contains entire gene coding sequences	ENSBTAG00000039845	Chr28	-1	3,986,970	3,988,275
INRA_BovSV3411	tandem duplication	2,715,929	Chr28	1,794,151	4,510,081	SV region contains entire gene coding sequences	ENSBTAG00000010500	Chr28	1	3,323,730	3,333,934
INRA_BovSV3411	tandem duplication	2,715,929	Chr28	1,794,151	4,510,081	SV region contains entire gene coding sequences	ENSBTAG00000006111	Chr28	1	3,358,381	3,360,841
INRA_BovSV3411	tandem duplication	2,715,929	Chr28	1,794,151	4,510,081	SV region contains entire gene coding sequences	ENSBTAG00000038418	Chr28	1	2,733,614	2,735,422
INRA_BovSV3411	tandem duplication	2,715,929	Chr28	1,794,151	4,510,081	SV region contains entire gene coding sequences	ENSBTAG00000021822	Chr28	-1	3,689,550	3,712,667
INRA_BovSV3411	tandem duplication	2,715,929	Chr28	1,794,151	4,510,081	SV region contains entire gene coding sequences	ENSBTAG00000036823	Chr28	-1	4,487,759	4,487,879
INRA_BovSV3411	tandem duplication	2,715,929	Chr28	1,794,151	4,510,081	SV region contains entire gene coding sequences	ENSBTAG00000025021	Chr28	1	4,121,685	4,483,004
INRA_BovSV3411	tandem duplication	2,715,929	Chr28	1,794,151	4,510,081	SV region contains entire gene coding sequences	ENSBTAG00000019352	Chr28	1	2,710,494	2,711,438
INRA_BovSV3411	tandem duplication	2,715,929	Chr28	1,794,151	4,510,081	SV region contains entire gene coding sequences	ENSBTAG00000010765	Chr28	1	3,418,410	3,450,506
INRA_BovSV3411	tandem duplication	2,715,929	Chr28	1,794,151	4,510,081	SV region contains entire gene coding sequences	ENSBTAG00000033555	Chr28	-1	2,606,215	2,607,156
INRA_BovSV3411	tandem duplication	2,715,929	Chr28	1,794,151	4,510,081	SV region contains entire gene coding sequences	ENSBTAG00000012132	Chr28	-1	3,187,636	3,188,295
INRA_BovSV3411	tandem duplication	2,715,929	Chr28	1,794,151	4,510,081	SV region contains entire gene coding sequences	ENSBTAG00000010367	Chr28	1	3,712,934	3,793,783
INRA_BovSV3411	tandem duplication	2,715,929	Chr28	1,794,151	4,510,081	SV region contains entire gene coding sequences	ENSBTAG00000047434	Chr28	-1	3,039,814	3,076,657
INRA_BovSV3411	tandem duplication	2,715,929	Chr28	1,794,151	4,510,081	SV region contains entire gene coding sequences	ENSBTAG00000011707	Chr28	1	2,556,212	2,557,192
INRA_BovSV3411	tandem duplication	2,715,929	Chr28	1,794,151	4,510,081	SV region contains entire gene coding sequences	ENSBTAG00000036271	Chr28	-1	2,500,074	2,501,037
INRA_BovSV3411	tandem duplication	2,715,929	Chr28	1,794,151	4,510,081	SV region contains entire gene coding sequences	ENSBTAG00000004624	Chr28	1	3,159,664	3,160,998
INRA_BovSV3411	tandem duplication	2,715,929	Chr28	1,794,151	4,510,081	SV region contains entire gene coding sequences	ENSBTAG00000038166	Chr28	1	2,751,060	2,751,974
INRA_BovSV3411	tandem duplication	2,715,929	Chr28	1,794,151	4,510,081	SV region contains entire gene coding sequences	ENSBTAG00000045608	Chr28	-1	3,273,926	3,274,777
INRA_BovSV3411	tandem duplication	2,715,929	Chr28	1,794,151	4,510,081	SV region contains entire gene coding sequences	ENSBTAG00000004217	Chr28	1	2,840,520	2,841,803
INRA_BovSV3411	tandem duplication	2,715,929	Chr28	1,794,151	4,510,081	SV region contains entire gene coding sequences	ENSBTAG00000023073	Chr28	1	3,656,713	3,676,337
INRA_BovSV3411	tandem duplication	2,715,929	Chr28	1,794,151	4,510,081	SV region contains entire gene coding sequences	ENSBTAG00000023074	Chr28	1	3,833,611	3,865,953
INRA_BovSV3411	tandem duplication	2,715,929	Chr28	1,794,151	4,510,081	SV region contains entire gene coding sequences	ENSBTAG00000047877	Chr28	-1	3,460,169	3,520,219
INRA_BovSV3411	tandem duplication	2,715,929	Chr28	1,794,151	4,510,081	SV region contains entire gene coding sequences	ENSBTAG00000047641	Chr28	1	2,975,211	2,975,284
INRA_BovSV3411	tandem duplication	2,715,929	Chr28	1,794,151	4,510,081	SV region contains entire gene coding sequences	ENSBTAG00000045932	Chr28	-1	3,961,784	3,964,709
INRA_BovSV2471	deletion	691,352	Chr7	10,232,536	10,923,889	SV region contains entire gene coding sequences	ENSBTAG00000047817	Chr7	1	10,454,413	10,455,333
INRA_BovSV2471	deletion	691,352	Chr7	10,232,536	10,923,889	SV region contains entire gene coding sequences	ENSBTAG00000046233	Chr7	-1	10,323,561	10,324,499
INRA_BovSV2471	deletion	691,352	Chr7	10,232,536	10,923,889	SV region contains entire gene coding sequences	ENSBTAG00000046958	Chr7	-1	10,906,924	10,908,273
INRA_BovSV2471	deletion	691,352	Chr7	10,232,536	10,923,889	SV region contains entire gene coding sequences	ENSBTAG00000048193	Chr7	1	10,695,139	10,696,824
INRA_BovSV2471	deletion	691,352	Chr7	10,232,536	10,923,889	SV region contains entire gene coding sequences	ENSBTAG00000048066	Chr7	1	10,430,013	10,431,363
INRA_BovSV2471	deletion	691,352	Chr7	10,232,536	10,923,889	SV region contains entire gene coding sequences	ENSBTAG00000046513	Chr7	-1	10,556,260	10,557,186
INRA_BovSV2471	deletion	691,352	Chr7	10,232,536	10,923,889	SV region contains entire gene coding sequences	ENSBTAG00000047539	Chr7	-1	10,273,565	10,274,491
INRA_BovSV2471	deletion	691,352	Chr7	10,232,536	10,923,889	SV region contains entire gene coding sequences	ENSBTAG00000048072	Chr7	-1	10,355,259	10,356,194
INRA_BovSV2471	deletion	691,352	Chr7	10,232,536	10,923,889	SV region contains entire gene coding sequences	ENSBTAG00000047244	Chr7	1	10,687,060	10,688,016
INRA_BovSV455	tandem duplication	187,571	Chr16	5,701,299	5,888,871	SV region contains entire gene coding sequences	ENSBTAG00000040409	Chr16	-1	5,847,772	5,876,373
INRA_BovSV4586	inversion	2,326,312	Chr10	22,794,937	25,121,250	SV region contains entire gene coding sequences	ENSBTAG00000047624	Chr10	-1	24,105,131	24,105,633
INRA_BovSV4586	inversion	2,326,312	Chr10	22,794,937	25,121,250	SV region contains entire gene coding sequences	ENSBTAG00000036202	Chr10	-1	23,221,370	23,221,949
INRA_BovSV4586	inversion	2,326,312	Chr10	22,794,937	25,121,250	SV region contains entire gene coding sequences	ENSBTAG00000046802	Chr10	-1	24,646,142	24,646,699
INRA_BovSV4586	inversion	2,326,312	Chr10	22,794,937	25,121,250	SV region contains entire gene coding sequences	ENSBTAG00000048064	Chr10	-1	23,202,966	23,208,280
INRA_BovSV4586	inversion	2,326,312	Chr10	22,794,937	25,121,250	SV region contains entire gene coding sequences	ENSBTAG00000046530	Chr10	-1	22,844,925	22,845,432
INRA_BovSV4586	inversion	2,326,312	Chr10	22,794,937	25,121,250	SV region contains entire gene coding sequences	ENSBTAG00000047444	Chr10	-1	22,846,084	22,846,644
INRA_BovSV4586	inversion	2,326,312	Chr10	22,794,937	25,121,250	SV region contains entire gene coding sequences	ENSBTAG00000046305	Chr10	-1	24,120,162	24,120,630
INRA_BovSV4586	inversion	2,326,312	Chr10	22,794,937	25,121,250	SV region contains entire gene coding sequences	ENSBTAG00000048236	Chr10	1	23,923,498	23,924,002
INRA_BovSV4586	inversion	2,326,312	Chr10	22,794,937	25,121,250	SV region contains entire gene coding sequences	ENSBTAG00000022229	Chr10	1	25,040,130	25,040,959
INRA_BovSV4586	inversion	2,326,312	Chr10	22,794,937	25,121,250	SV region contains entire gene coding sequences	ENSBTAG00000046546	Chr10	-1	24,242,924	24,243,386
INRA_BovSV4586	inversion	2,326,312	Chr10	22,794,937	25,121,250	SV region contains entire gene coding sequences	ENSBTAG00000040141	Chr10	-1	24,832,983	24,833,500
INRA_BovSV4586	inversion	2,326,312	Chr10	22,794,937	25,121,250	SV region contains entire gene coding sequences	ENSBTAG00000039077	Chr10	-1	22,836,233	22,836,789
INRA_BovSV4586	inversion	2,326,312	Chr10	22,794,937	25,121,250	SV region contains entire gene coding sequences	ENSBTAG00000047091	Chr10	-1	23,407,963	23,408,414
INRA_BovSV4586	inversion	2,326,312	Chr10	22,794,937	25,121,250	SV region contains entire gene coding sequences	ENSBTAG00000047096	Chr10	-1	24,142,588	24,143,051
INRA_BovSV4586	inversion	2,326,312	Chr10	22,794,937	25,121,250	SV region contains entire gene coding sequences	ENSBTAG00000047097	Chr10	-1	23,631,953	23,632,510
INRA_BovSV4586	inversion	2,326,312	Chr10	22,794,937	25,121,250	SV region contains entire gene coding sequences	ENSBTAG00000045863	Chr10	1	25,059,685	25,060,164
INRA_BovSV4586	inversion	2,326,312	Chr10	22,794,937	25,121,250	SV region contains entire gene coding sequences	ENSBTAG00000047015	Chr10	1	25,111,716	25,112,298
INRA_BovSV4586	inversion	2,326,312	Chr10	22,794,937	25,121,250	SV region contains entire gene coding sequences	ENSBTAG00000024659	Chr10	-1	24,959,560	24,960,058
INRA_BovSV4586	inversion	2,326,312	Chr10	22,794,937	25,121,250	SV region contains entire gene coding sequences	ENSBTAG00000047522	Chr10	-1	23,748,173	23,748,752
INRA_BovSV4586	inversion	2,326,312	Chr10	22,794,937	25,121,250	SV region contains entire gene coding sequences	ENSBTAG00000046157	Chr10	-1	24,149,311	24,149,779
INRA_BovSV4586	inversion	2,326,312	Chr10	22,794,937	25,121,250	SV region contains entire gene coding sequences	ENSBTAG00000038060	Chr10	1	24,909,812	24,910,308
INRA_BovSV4586	inversion	2,326,312	Chr10	22,794,937	25,121,250	SV region contains entire gene coding sequences	ENSBTAG00000046500	Chr10	-1	23,592,376	23,593,078
INRA_BovSV4586	inversion	2,326,312	Chr10	22,794,937	25,121,250	SV region contains entire gene coding sequences	ENSBTAG00000027170	Chr10	-1	24,734,912	24,735,442
INRA_BovSV4586	inversion	2,326,312	Chr10	22,794,937	25,121,250	SV region contains entire gene coding sequences	ENSBTAG00000047041	Chr10	-1	22,821,328	22,821,865
INRA_BovSV4586	inversion	2,326,312	Chr10	22,794,937	25,121,250	SV region contains entire gene coding sequences	ENSBTAG00000046682	Chr10	-1	22,900,141	22,900,718
INRA_BovSV4586	inversion	2,326,312	Chr10	22,794,937	25,121,250	SV region contains entire gene coding sequences	ENSBTAG00000046102	Chr10	-1	24,109,643	24,110,226
INRA_BovSV4586	inversion	2,326,312	Chr10	22,794,937	25,121,250	SV region contains entire gene coding sequences	ENSBTAG00000047981	Chr10	-1	23,577,090	23,577,668
INRA_BovSV4586	inversion	2,326,312	Chr10	22,794,937	25,121,250	SV region contains entire gene coding sequences	ENSBTAG00000038098	Chr10	-1	23,099,397	23,099,928
INRA_BovSV4586	inversion	2,326,312	Chr10	22,794,937	25,121,250	SV region contains entire gene coding sequences	ENSBTAG00000047909	Chr10	-1	23,727,119	23,727,821
INRA_BovSV4586	inversion	2,326,312	Chr10	22,794,937	25,121,250	SV region contains entire gene coding sequences	ENSBTAG00000047683	Chr10	-1	23,470,079	23,470,639
INRA_BovSV4586	inversion	2,326,312	Chr10	22,794,937	25,121,250	SV region contains entire gene coding sequences	ENSBTAG00000037924	Chr10	1	23,978,360	23,978,755
INRA_BovSV4586	inversion	2,326,312	Chr10	22,794,937	25,121,250	SV region contains entire gene coding sequences	ENSBTAG00000045883	Chr10	1	25,090,080	25,090,882
INRA_BovSV4586	inversion	2,326,312	Chr10	22,794,937	25,121,250	SV region contains entire gene coding sequences	ENSBTAG00000047952	Chr10	-1	24,111,827	24,112,287
INRA_BovSV4586	inversion	2,326,312	Chr10	22,794,937	25,121,250	SV region contains entire gene coding sequences	ENSBTAG00000046897	Chr10	-1	23,498,102	23,498,662
INRA_BovSV4586	inversion	2,326,312	Chr10	22,794,937	25,121,250	SV region contains entire gene coding sequences	ENSBTAG00000047312	Chr10	-1	23,342,458	23,343,360
INRA_BovSV4586	inversion	2,326,312	Chr10	22,794,937	25,121,250	SV region contains entire gene coding sequences	ENSBTAG00000047639	Chr10	-1	24,115,721	24,116,278
INRA_BovSV4586	inversion	2,326,312	Chr10	22,794,937	25,121,250	SV region contains entire gene coding sequences	ENSBTAG00000046819	Chr10	-1	24,838,412	24,838,993
INRA_BovSV4586	inversion	2,326,312	Chr10	22,794,937	25,121,250	SV region contains entire gene coding sequences	ENSBTAG00000047398	Chr10	-1	23,778,292	23,779,414
INRA_BovSV4586	inversion	2,326,312	Chr10	22,794,937	25,121,250	SV region contains entire gene coding sequences	ENSBTAG00000046993	Chr10	1	25,069,757	25,070,806
INRA_BovSV4586	inversion	2,326,312	Chr10	22,794,937	25,121,250	SV region contains entire gene coding sequences	ENSBTAG00000038565	Chr10	-1	23,330,788	23,331,395
INRA_BovSV4586	inversion	2,326,312	Chr10	22,794,937	25,121,250	SV region contains entire gene coding sequences	ENSBTAG00000048074	Chr10	1	24,049,503	24,050,032
INRA_BovSV4586	inversion	2,326,312	Chr10	22,794,937	25,121,250	SV region contains entire gene coding sequences	ENSBTAG00000039807	Chr10	1	23,933,880	23,934,477
INRA_BovSV4586	inversion	2,326,312	Chr10	22,794,937	25,121,250	SV region contains entire gene coding sequences	ENSBTAG00000039038	Chr10	1	24,007,143	24,008,531
INRA_BovSV4586	inversion	2,326,312	Chr10	22,794,937	25,121,250	SV region contains entire gene coding sequences	ENSBTAG00000046477	Chr10	-1	23,448,188	23,448,748
INRA_BovSV4586	inversion	2,326,312	Chr10	22,794,937	25,121,250	SV region contains entire gene coding sequences	ENSBTAG00000040504	Chr10	1	25,034,411	25,034,965
INRA_BovSV4586	inversion	2,326,312	Chr10	22,794,937	25,121,250	SV region contains entire gene coding sequences	ENSBTAG00000035785	Chr10	-1	24,757,322	24,765,544
INRA_BovSV4586	inversion	2,326,312	Chr10	22,794,937	25,121,250	SV region contains entire gene coding sequences	ENSBTAG00000047058	Chr10	-1	24,680,225	24,680,776
INRA_BovSV4586	inversion	2,326,312	Chr10	22,794,937	25,121,250	SV region contains entire gene coding sequences	ENSBTAG00000005941	Chr10	-1	24,062,422	24,062,915
INRA_BovSV4586	inversion	2,326,312	Chr10	22,794,937	25,121,250	SV region contains entire gene coding sequences	ENSBTAG00000045953	Chr10	-1	23,636,371	23,636,869
INRA_BovSV4586	inversion	2,326,312	Chr10	22,794,937	25,121,250	SV region contains entire gene coding sequences	ENSBTAG00000047690	Chr10	-1	24,282,906	24,283,878
INRA_BovSV4586	inversion	2,326,312	Chr10	22,794,937	25,121,250	SV region contains entire gene coding sequences	ENSBTAG00000047001	Chr10	-1	23,549,339	23,549,910
INRA_BovSV4586	inversion	2,326,312	Chr10	22,794,937	25,121,250	SV region contains entire gene coding sequences	ENSBTAG00000047276	Chr10	-1	23,157,033	23,157,612
INRA_BovSV1255	deletion	3,132,430	Chr2	51,660,764	54,793,195	SV region contains entire gene coding sequences	ENSBTAG00000032277	Chr2	-1	53,844,155	53,964,125
INRA_BovSV1255	deletion	3,132,430	Chr2	51,660,764	54,793,195	SV region contains entire gene coding sequences	ENSBTAG00000048039	Chr2	1	54,615,879	54,615,998
INRA_BovSV1255	deletion	3,132,430	Chr2	51,660,764	54,793,195	SV region contains entire gene coding sequences	ENSBTAG00000047455	Chr2	1	54,612,881	54,613,000
INRA_BovSV1255	deletion	3,132,430	Chr2	51,660,764	54,793,195	SV region contains entire gene coding sequences	ENSBTAG00000001132	Chr2	1	52,584,334	52,897,314
INRA_BovSV1255	deletion	3,132,430	Chr2	51,660,764	54,793,195	SV region contains entire gene coding sequences	ENSBTAG00000032289	Chr2	-1	53,065,587	53,732,838
INRA_BovSV1255	deletion	3,132,430	Chr2	51,660,764	54,793,195	SV region contains entire gene coding sequences	ENSBTAG00000012615	Chr2	1	52,275,074	52,406,207
INRA_BovSV1255	deletion	3,132,430	Chr2	51,660,764	54,793,195	SV region contains entire gene coding sequences	ENSBTAG00000047778	Chr2	1	54,116,505	54,116,624
INRA_BovSV1255	deletion	3,132,430	Chr2	51,660,764	54,793,195	SV region contains entire gene coding sequences	ENSBTAG00000043666	Chr2	-1	54,543,159	54,543,270
INRA_BovSV4363	tandem duplication	65,332	Chr7	9,931,490	9,996,823	SV region contains entire gene coding sequences	ENSBTAG00000046945	Chr7	1	9,986,651	9,987,589
INRA_BovSV1107	deletion	937,281	Chr29	38,587,477	39,524,759	SV region contains entire gene coding sequences	ENSBTAG00000047419	Chr29	-1	39,326,703	39,397,241
INRA_BovSV1107	deletion	937,281	Chr29	38,587,477	39,524,759	SV region contains entire gene coding sequences	ENSBTAG00000046497	Chr29	-1	38,880,449	38,892,585
INRA_BovSV1107	deletion	937,281	Chr29	38,587,477	39,524,759	SV region contains entire gene coding sequences	ENSBTAG00000039970	Chr29	-1	38,951,945	38,961,304
INRA_BovSV1107	deletion	937,281	Chr29	38,587,477	39,524,759	SV region contains entire gene coding sequences	ENSBTAG00000046038	Chr29	-1	38,727,387	38,734,969
INRA_BovSV1107	deletion	937,281	Chr29	38,587,477	39,524,759	SV region contains entire gene coding sequences	ENSBTAG00000047892	Chr29	-1	39,457,513	39,466,695
INRA_BovSV1107	deletion	937,281	Chr29	38,587,477	39,524,759	SV region contains entire gene coding sequences	ENSBTAG00000036172	Chr29	-1	39,004,039	39,013,165
INRA_BovSV1107	deletion	937,281	Chr29	38,587,477	39,524,759	SV region contains entire gene coding sequences	ENSBTAG00000040140	Chr29	-1	38,838,947	38,844,641
INRA_BovSV1107	deletion	937,281	Chr29	38,587,477	39,524,759	SV region contains entire gene coding sequences	ENSBTAG00000048202	Chr29	-1	39,223,563	39,226,528
INRA_BovSV1107	deletion	937,281	Chr29	38,587,477	39,524,759	SV region contains entire gene coding sequences	ENSBTAG00000047758	Chr29	-1	39,110,430	39,115,394
INRA_BovSV1107	deletion	937,281	Chr29	38,587,477	39,524,759	SV region contains entire gene coding sequences	ENSBTAG00000047989	Chr29	-1	38,920,418	38,929,107
INRA_BovSV1107	deletion	937,281	Chr29	38,587,477	39,524,759	SV region contains entire gene coding sequences	ENSBTAG00000040340	Chr29	-1	39,049,999	39,059,075
INRA_BovSV1107	deletion	937,281	Chr29	38,587,477	39,524,759	SV region contains entire gene coding sequences	ENSBTAG00000048133	Chr29	-1	38,659,682	38,668,543
INRA_BovSV1107	deletion	937,281	Chr29	38,587,477	39,524,759	SV region contains entire gene coding sequences	ENSBTAG00000048073	Chr29	-1	39,390,100	39,397,241
INRA_BovSV1107	deletion	937,281	Chr29	38,587,477	39,524,759	SV region contains entire gene coding sequences	ENSBTAG00000046398	Chr29	-1	39,261,026	39,270,024
INRA_BovSV1107	deletion	937,281	Chr29	38,587,477	39,524,759	SV region contains entire gene coding sequences	ENSBTAG00000045670	Chr29	-1	38,594,536	38,600,471
INRA_BovSV1107	deletion	937,281	Chr29	38,587,477	39,524,759	SV region contains entire gene coding sequences	ENSBTAG00000037908	Chr29	-1	39,180,301	39,189,626
INRA_BovSV1107	deletion	937,281	Chr29	38,587,477	39,524,759	SV region contains entire gene coding sequences	ENSBTAG00000036277	Chr29	-1	38,793,756	38,802,922
INRA_BovSV1107	deletion	937,281	Chr29	38,587,477	39,524,759	SV region contains entire gene coding sequences	ENSBTAG00000034244	Chr29	1	39,345,959	39,355,136
INRA_BovSV1107	deletion	937,281	Chr29	38,587,477	39,524,759	SV region contains entire gene coding sequences	ENSBTAG00000039045	Chr29	-1	38,966,855	38,973,520
INRA_BovSV2620	tandem duplication	60,171	Chr23	29,017,671	29,077,843	SV region contains entire gene coding sequences	ENSBTAG00000047763	Chr23	-1	29,032,406	29,033,332
INRA_BovSV2620	tandem duplication	60,171	Chr23	29,017,671	29,077,843	SV region contains entire gene coding sequences	ENSBTAG00000047644	Chr23	-1	29,018,639	29,019,726
INRA_BovSV2620	tandem duplication	60,171	Chr23	29,017,671	29,077,843	SV region contains entire gene coding sequences	ENSBTAG00000046892	Chr23	-1	29,061,846	29,062,781
INRA_BovSV2620	tandem duplication	60,171	Chr23	29,017,671	29,077,843	SV region contains entire gene coding sequences	ENSBTAG00000031835	Chr23	-1	29,038,753	29,039,709
INRA_BovSV2620	tandem duplication	60,171	Chr23	29,017,671	29,077,843	SV region contains entire gene coding sequences	ENSBTAG00000047829	Chr23	-1	29,071,805	29,072,731
INRA_BovSV2985	deletion	437,373	Chr10	23,871,042	24,308,416	SV region contains entire gene coding sequences	ENSBTAG00000047624	Chr10	-1	24,105,131	24,105,633
INRA_BovSV2985	deletion	437,373	Chr10	23,871,042	24,308,416	SV region contains entire gene coding sequences	ENSBTAG00000046305	Chr10	-1	24,120,162	24,120,630
INRA_BovSV2985	deletion	437,373	Chr10	23,871,042	24,308,416	SV region contains entire gene coding sequences	ENSBTAG00000048236	Chr10	1	23,923,498	23,924,002
INRA_BovSV2985	deletion	437,373	Chr10	23,871,042	24,308,416	SV region contains entire gene coding sequences	ENSBTAG00000046546	Chr10	-1	24,242,924	24,243,386
INRA_BovSV2985	deletion	437,373	Chr10	23,871,042	24,308,416	SV region contains entire gene coding sequences	ENSBTAG00000047096	Chr10	-1	24,142,588	24,143,051
INRA_BovSV2985	deletion	437,373	Chr10	23,871,042	24,308,416	SV region contains entire gene coding sequences	ENSBTAG00000046157	Chr10	-1	24,149,311	24,149,779
INRA_BovSV2985	deletion	437,373	Chr10	23,871,042	24,308,416	SV region contains entire gene coding sequences	ENSBTAG00000046102	Chr10	-1	24,109,643	24,110,226
INRA_BovSV2985	deletion	437,373	Chr10	23,871,042	24,308,416	SV region contains entire gene coding sequences	ENSBTAG00000037924	Chr10	1	23,978,360	23,978,755
INRA_BovSV2985	deletion	437,373	Chr10	23,871,042	24,308,416	SV region contains entire gene coding sequences	ENSBTAG00000047952	Chr10	-1	24,111,827	24,112,287
INRA_BovSV2985	deletion	437,373	Chr10	23,871,042	24,308,416	SV region contains entire gene coding sequences	ENSBTAG00000047639	Chr10	-1	24,115,721	24,116,278
INRA_BovSV2985	deletion	437,373	Chr10	23,871,042	24,308,416	SV region contains entire gene coding sequences	ENSBTAG00000048074	Chr10	1	24,049,503	24,050,032
INRA_BovSV2985	deletion	437,373	Chr10	23,871,042	24,308,416	SV region contains entire gene coding sequences	ENSBTAG00000039807	Chr10	1	23,933,880	23,934,477
INRA_BovSV2985	deletion	437,373	Chr10	23,871,042	24,308,416	SV region contains entire gene coding sequences	ENSBTAG00000039038	Chr10	1	24,007,143	24,008,531
INRA_BovSV2985	deletion	437,373	Chr10	23,871,042	24,308,416	SV region contains entire gene coding sequences	ENSBTAG00000005941	Chr10	-1	24,062,422	24,062,915
INRA_BovSV2985	deletion	437,373	Chr10	23,871,042	24,308,416	SV region contains entire gene coding sequences	ENSBTAG00000047690	Chr10	-1	24,282,906	24,283,878
INRA_BovSV2825	inversion	6,758,337	Chr5	89,353,734	96,112,034	SV region contains entire gene coding sequences	ENSBTAG00000013541	Chr5	1	93,693,961	93,757,644
INRA_BovSV2825	inversion	6,758,337	Chr5	89,353,734	96,112,034	SV region contains entire gene coding sequences	ENSBTAG00000017571	Chr5	-1	91,031,351	91,136,741
INRA_BovSV2825	inversion	6,758,337	Chr5	89,353,734	96,112,034	SV region contains entire gene coding sequences	ENSBTAG00000023487	Chr5	1	94,363,786	94,364,264
INRA_BovSV2825	inversion	6,758,337	Chr5	89,353,734	96,112,034	SV region contains entire gene coding sequences	ENSBTAG00000042414	Chr5	-1	94,455,659	94,455,841
INRA_BovSV2825	inversion	6,758,337	Chr5	89,353,734	96,112,034	SV region contains entire gene coding sequences	ENSBTAG00000030503	Chr5	-1	95,568,130	95,568,806
INRA_BovSV2825	inversion	6,758,337	Chr5	89,353,734	96,112,034	SV region contains entire gene coding sequences	ENSBTAG00000030504	Chr5	1	95,570,690	95,571,095
INRA_BovSV2825	inversion	6,758,337	Chr5	89,353,734	96,112,034	SV region contains entire gene coding sequences	ENSBTAG00000008352	Chr5	1	95,499,897	95,506,314
INRA_BovSV2825	inversion	6,758,337	Chr5	89,353,734	96,112,034	SV region contains entire gene coding sequences	ENSBTAG00000019602	Chr5	-1	89,440,029	89,509,795
INRA_BovSV2825	inversion	6,758,337	Chr5	89,353,734	96,112,034	SV region contains entire gene coding sequences	ENSBTAG00000008541	Chr5	-1	93,926,791	93,950,162
INRA_BovSV2825	inversion	6,758,337	Chr5	89,353,734	96,112,034	SV region contains entire gene coding sequences	ENSBTAG00000000369	Chr5	1	94,673,755	94,749,093
INRA_BovSV2825	inversion	6,758,337	Chr5	89,353,734	96,112,034	SV region contains entire gene coding sequences	ENSBTAG00000020715	Chr5	-1	91,835,146	92,276,939
INRA_BovSV2825	inversion	6,758,337	Chr5	89,353,734	96,112,034	SV region contains entire gene coding sequences	ENSBTAG00000014759	Chr5	1	95,536,891	95,549,925
INRA_BovSV2825	inversion	6,758,337	Chr5	89,353,734	96,112,034	SV region contains entire gene coding sequences	ENSBTAG00000006256	Chr5	-1	94,770,904	94,881,418
INRA_BovSV2825	inversion	6,758,337	Chr5	89,353,734	96,112,034	SV region contains entire gene coding sequences	ENSBTAG00000012370	Chr5	1	95,456,444	95,459,983
INRA_BovSV2825	inversion	6,758,337	Chr5	89,353,734	96,112,034	SV region contains entire gene coding sequences	ENSBTAG00000009444	Chr5	1	94,030,765	94,127,585
INRA_BovSV2825	inversion	6,758,337	Chr5	89,353,734	96,112,034	SV region contains entire gene coding sequences	ENSBTAG00000014175	Chr5	-1	94,445,846	94,467,434
INRA_BovSV2825	inversion	6,758,337	Chr5	89,353,734	96,112,034	SV region contains entire gene coding sequences	ENSBTAG00000006036	Chr5	1	95,397,671	95,422,809
INRA_BovSV2825	inversion	6,758,337	Chr5	89,353,734	96,112,034	SV region contains entire gene coding sequences	ENSBTAG00000006039	Chr5	1	95,376,923	95,395,815
INRA_BovSV2825	inversion	6,758,337	Chr5	89,353,734	96,112,034	SV region contains entire gene coding sequences	ENSBTAG00000029126	Chr5	1	89,609,741	89,609,850
INRA_BovSV2825	inversion	6,758,337	Chr5	89,353,734	96,112,034	SV region contains entire gene coding sequences	ENSBTAG00000047048	Chr5	1	91,880,701	91,882,214
INRA_BovSV2825	inversion	6,758,337	Chr5	89,353,734	96,112,034	SV region contains entire gene coding sequences	ENSBTAG00000013202	Chr5	1	91,771,436	91,820,146
INRA_BovSV2825	inversion	6,758,337	Chr5	89,353,734	96,112,034	SV region contains entire gene coding sequences	ENSBTAG00000013207	Chr5	-1	91,770,303	91,771,388
INRA_BovSV2825	inversion	6,758,337	Chr5	89,353,734	96,112,034	SV region contains entire gene coding sequences	ENSBTAG00000022167	Chr5	-1	94,316,293	94,434,347
INRA_BovSV2825	inversion	6,758,337	Chr5	89,353,734	96,112,034	SV region contains entire gene coding sequences	ENSBTAG00000042573	Chr5	1	89,375,486	89,375,588
INRA_BovSV2825	inversion	6,758,337	Chr5	89,353,734	96,112,034	SV region contains entire gene coding sequences	ENSBTAG00000013635	Chr5	-1	95,353,127	95,363,059
INRA_BovSV2825	inversion	6,758,337	Chr5	89,353,734	96,112,034	SV region contains entire gene coding sequences	ENSBTAG00000003221	Chr5	-1	95,800,988	95,858,963
INRA_BovSV2825	inversion	6,758,337	Chr5	89,353,734	96,112,034	SV region contains entire gene coding sequences	ENSBTAG00000002174	Chr5	1	95,098,306	95,228,587
INRA_BovSV2825	inversion	6,758,337	Chr5	89,353,734	96,112,034	SV region contains entire gene coding sequences	ENSBTAG00000036480	Chr5	1	92,496,480	92,496,597
INRA_BovSV2825	inversion	6,758,337	Chr5	89,353,734	96,112,034	SV region contains entire gene coding sequences	ENSBTAG00000010818	Chr5	-1	90,899,026	90,960,752
INRA_BovSV2825	inversion	6,758,337	Chr5	89,353,734	96,112,034	SV region contains entire gene coding sequences	ENSBTAG00000019722	Chr5	1	95,605,339	95,670,749
INRA_BovSV2825	inversion	6,758,337	Chr5	89,353,734	96,112,034	SV region contains entire gene coding sequences	ENSBTAG00000017260	Chr5	-1	89,554,512	89,620,721
INRA_BovSV2825	inversion	6,758,337	Chr5	89,353,734	96,112,034	SV region contains entire gene coding sequences	ENSBTAG00000044467	Chr5	1	90,112,820	90,112,889
INRA_BovSV2825	inversion	6,758,337	Chr5	89,353,734	96,112,034	SV region contains entire gene coding sequences	ENSBTAG00000028683	Chr5	1	90,424,777	90,424,893
INRA_BovSV2825	inversion	6,758,337	Chr5	89,353,734	96,112,034	SV region contains entire gene coding sequences	ENSBTAG00000030493	Chr5	1	92,432,331	92,442,968
INRA_BovSV2825	inversion	6,758,337	Chr5	89,353,734	96,112,034	SV region contains entire gene coding sequences	ENSBTAG00000046178	Chr5	1	91,945,426	91,946,169
INRA_BovSV2825	inversion	6,758,337	Chr5	89,353,734	96,112,034	SV region contains entire gene coding sequences	ENSBTAG00000042749	Chr5	-1	95,825,895	95,826,000
INRA_BovSV2825	inversion	6,758,337	Chr5	89,353,734	96,112,034	SV region contains entire gene coding sequences	ENSBTAG00000015562	Chr5	1	95,706,361	95,796,211
INRA_BovSV2825	inversion	6,758,337	Chr5	89,353,734	96,112,034	SV region contains entire gene coding sequences	ENSBTAG00000008351	Chr5	-1	95,516,924	95,518,003
INRA_BovSV2825	inversion	6,758,337	Chr5	89,353,734	96,112,034	SV region contains entire gene coding sequences	ENSBTAG00000036621	Chr5	-1	95,409,621	95,409,742
INRA_BovSV2825	inversion	6,758,337	Chr5	89,353,734	96,112,034	SV region contains entire gene coding sequences	ENSBTAG00000026610	Chr5	1	95,530,631	95,531,308
INRA_BovSV319	tandem duplication	394,823	Chr15	80,567,673	80,962,497	SV region contains entire gene coding sequences	ENSBTAG00000035029	Chr15	1	80,856,241	80,857,182
INRA_BovSV319	tandem duplication	394,823	Chr15	80,567,673	80,962,497	SV region contains entire gene coding sequences	ENSBTAG00000046801	Chr15	1	80,920,112	80,921,056
INRA_BovSV319	tandem duplication	394,823	Chr15	80,567,673	80,962,497	SV region contains entire gene coding sequences	ENSBTAG00000045723	Chr15	1	80,807,806	80,808,747
INRA_BovSV319	tandem duplication	394,823	Chr15	80,567,673	80,962,497	SV region contains entire gene coding sequences	ENSBTAG00000039110	Chr15	1	80,949,244	80,950,203
INRA_BovSV319	tandem duplication	394,823	Chr15	80,567,673	80,962,497	SV region contains entire gene coding sequences	ENSBTAG00000023310	Chr15	1	80,586,288	80,587,247
INRA_BovSV319	tandem duplication	394,823	Chr15	80,567,673	80,962,497	SV region contains entire gene coding sequences	ENSBTAG00000014513	Chr15	1	80,715,053	80,715,995
INRA_BovSV319	tandem duplication	394,823	Chr15	80,567,673	80,962,497	SV region contains entire gene coding sequences	ENSBTAG00000047721	Chr15	1	80,882,784	80,883,710
INRA_BovSV319	tandem duplication	394,823	Chr15	80,567,673	80,962,497	SV region contains entire gene coding sequences	ENSBTAG00000035989	Chr15	-1	80,737,480	80,738,442
INRA_BovSV319	tandem duplication	394,823	Chr15	80,567,673	80,962,497	SV region contains entire gene coding sequences	ENSBTAG00000046845	Chr15	-1	80,647,002	80,647,943
INRA_BovSV319	tandem duplication	394,823	Chr15	80,567,673	80,962,497	SV region contains entire gene coding sequences	ENSBTAG00000035031	Chr15	1	80,842,358	80,843,299
INRA_BovSV319	tandem duplication	394,823	Chr15	80,567,673	80,962,497	SV region contains entire gene coding sequences	ENSBTAG00000039348	Chr15	1	80,685,809	80,686,821
INRA_BovSV319	tandem duplication	394,823	Chr15	80,567,673	80,962,497	SV region contains entire gene coding sequences	ENSBTAG00000035990	Chr15	-1	80,661,499	80,662,446
INRA_BovSV319	tandem duplication	394,823	Chr15	80,567,673	80,962,497	SV region contains entire gene coding sequences	ENSBTAG00000038049	Chr15	-1	80,695,336	80,696,395
INRA_BovSV319	tandem duplication	394,823	Chr15	80,567,673	80,962,497	SV region contains entire gene coding sequences	ENSBTAG00000038479	Chr15	1	80,933,345	80,935,697
INRA_BovSV319	tandem duplication	394,823	Chr15	80,567,673	80,962,497	SV region contains entire gene coding sequences	ENSBTAG00000046167	Chr15	-1	80,827,951	80,829,405
INRA_BovSV319	tandem duplication	394,823	Chr15	80,567,673	80,962,497	SV region contains entire gene coding sequences	ENSBTAG00000024423	Chr15	-1	80,602,080	80,603,051
INRA_BovSV438	inversion	490,609	Chr21	1,460,610	1,951,220	SV region contains entire gene coding sequences	ENSBTAG00000035333	Chr21	-1	1,899,414	1,917,513
INRA_BovSV438	inversion	490,609	Chr21	1,460,610	1,951,220	SV region contains entire gene coding sequences	ENSBTAG00000013567	Chr21	-1	1,852,998	1,854,799
INRA_BovSV438	inversion	490,609	Chr21	1,460,610	1,951,220	SV region contains entire gene coding sequences	ENSBTAG00000042316	Chr21	-1	1,600,479	1,600,585
INRA_BovSV438	inversion	490,609	Chr21	1,460,610	1,951,220	SV region contains entire gene coding sequences	ENSBTAG00000035268	Chr21	-1	1,666,053	1,666,171
INRA_BovSV438	inversion	490,609	Chr21	1,460,610	1,951,220	SV region contains entire gene coding sequences	ENSBTAG00000048284	Chr21	1	1,883,667	1,883,785
INRA_BovSV438	inversion	490,609	Chr21	1,460,610	1,951,220	SV region contains entire gene coding sequences	ENSBTAG00000006648	Chr21	1	1,746,233	1,751,043
INRA_BovSV438	inversion	490,609	Chr21	1,460,610	1,951,220	SV region contains entire gene coding sequences	ENSBTAG00000044247	Chr21	-1	1,594,958	1,595,061
INRA_BovSV438	inversion	490,609	Chr21	1,460,610	1,951,220	SV region contains entire gene coding sequences	ENSBTAG00000023079	Chr21	1	1,632,141	1,649,614
INRA_BovSV438	inversion	490,609	Chr21	1,460,610	1,951,220	SV region contains entire gene coding sequences	ENSBTAG00000006621	Chr21	1	1,492,040	1,508,578
INRA_BovSV3173	deletion	40,244	ChrX	23,516,759	23,557,004	SV region contains entire gene coding sequences	ENSBTAG00000036144	ChrX	-1	23,534,850	23,539,249
INRA_BovSV3666	deletion	2,175,473	Chr12	72,239,118	74,414,592	SV region contains entire gene coding sequences	ENSBTAG00000047764	Chr12	1	73,890,112	73,977,633
INRA_BovSV3666	deletion	2,175,473	Chr12	72,239,118	74,414,592	SV region contains entire gene coding sequences	ENSBTAG00000046041	Chr12	1	73,574,462	73,704,802
INRA_BovSV3666	deletion	2,175,473	Chr12	72,239,118	74,414,592	SV region contains entire gene coding sequences	ENSBTAG00000047181	Chr12	-1	72,529,374	72,690,449
INRA_BovSV3666	deletion	2,175,473	Chr12	72,239,118	74,414,592	SV region contains entire gene coding sequences	ENSBTAG00000047360	Chr12	-1	74,198,712	74,199,129
INRA_BovSV1956	tandem duplication	539,998	Chr21	20,085,990	20,625,989	SV region contains entire gene coding sequences	ENSBTAG00000045929	Chr21	-1	20,128,501	20,132,903
INRA_BovSV1956	tandem duplication	539,998	Chr21	20,085,990	20,625,989	SV region contains entire gene coding sequences	ENSBTAG00000046412	Chr21	1	20,573,087	20,573,983
INRA_BovSV1956	tandem duplication	539,998	Chr21	20,085,990	20,625,989	SV region contains entire gene coding sequences	ENSBTAG00000046591	Chr21	1	20,144,494	20,144,827
INRA_BovSV1956	tandem duplication	539,998	Chr21	20,085,990	20,625,989	SV region contains entire gene coding sequences	ENSBTAG00000046377	Chr21	-1	20,561,687	20,562,583
INRA_BovSV1956	tandem duplication	539,998	Chr21	20,085,990	20,625,989	SV region contains entire gene coding sequences	ENSBTAG00000038494	Chr21	-1	20,357,103	20,358,125
INRA_BovSV1956	tandem duplication	539,998	Chr21	20,085,990	20,625,989	SV region contains entire gene coding sequences	ENSBTAG00000036082	Chr21	1	20,611,313	20,612,780
INRA_BovSV1956	tandem duplication	539,998	Chr21	20,085,990	20,625,989	SV region contains entire gene coding sequences	ENSBTAG00000004339	Chr21	1	20,422,127	20,429,481
INRA_BovSV1956	tandem duplication	539,998	Chr21	20,085,990	20,625,989	SV region contains entire gene coding sequences	ENSBTAG00000002786	Chr21	-1	20,176,386	20,193,035
INRA_BovSV1956	tandem duplication	539,998	Chr21	20,085,990	20,625,989	SV region contains entire gene coding sequences	ENSBTAG00000012326	Chr21	1	20,345,647	20,346,465
INRA_BovSV1956	tandem duplication	539,998	Chr21	20,085,990	20,625,989	SV region contains entire gene coding sequences	ENSBTAG00000040580	Chr21	-1	20,155,590	20,163,194
INRA_BovSV1956	tandem duplication	539,998	Chr21	20,085,990	20,625,989	SV region contains entire gene coding sequences	ENSBTAG00000001526	Chr21	1	20,502,554	20,503,402
INRA_BovSV3369	deletion	159,640	ChrX	139,530,592	139,690,233	SV region contains entire gene coding sequences	ENSBTAG00000047019	ChrX	-1	139,567,423	139,568,354
INRA_BovSV3369	deletion	159,640	ChrX	139,530,592	139,690,233	SV region contains entire gene coding sequences	ENSBTAG00000042720	ChrX	1	139,603,336	139,603,443
INRA_BovSV4844	inversion	390,989	Chr14	259,142	650,132	SV region contains entire gene coding sequences	ENSBTAG00000048266	Chr14	1	278,096	278,215
INRA_BovSV4844	inversion	390,989	Chr14	259,142	650,132	SV region contains entire gene coding sequences	ENSBTAG00000046592	Chr14	1	412,106	412,212
INRA_BovSV4844	inversion	390,989	Chr14	259,142	650,132	SV region contains entire gene coding sequences	ENSBTAG00000044546	Chr14	-1	396,452	396,519
INRA_BovSV4844	inversion	390,989	Chr14	259,142	650,132	SV region contains entire gene coding sequences	ENSBTAG00000047387	Chr14	1	491,457	491,576
INRA_BovSV4844	inversion	390,989	Chr14	259,142	650,132	SV region contains entire gene coding sequences	ENSBTAG00000034261	Chr14	1	338,622	339,191
INRA_BovSV4844	inversion	390,989	Chr14	259,142	650,132	SV region contains entire gene coding sequences	ENSBTAG00000047897	Chr14	1	386,854	386,973
INRA_BovSV4844	inversion	390,989	Chr14	259,142	650,132	SV region contains entire gene coding sequences	ENSBTAG00000046719	Chr14	-1	478,518	478,614
INRA_BovSV4844	inversion	390,989	Chr14	259,142	650,132	SV region contains entire gene coding sequences	ENSBTAG00000047792	Chr14	1	356,332	356,451
INRA_BovSV4844	inversion	390,989	Chr14	259,142	650,132	SV region contains entire gene coding sequences	ENSBTAG00000046241	Chr14	1	499,611	499,730
INRA_BovSV4844	inversion	390,989	Chr14	259,142	650,132	SV region contains entire gene coding sequences	ENSBTAG00000045780	Chr14	-1	394,936	395,055
INRA_BovSV4844	inversion	390,989	Chr14	259,142	650,132	SV region contains entire gene coding sequences	ENSBTAG00000046827	Chr14	-1	279,533	279,629
INRA_BovSV4844	inversion	390,989	Chr14	259,142	650,132	SV region contains entire gene coding sequences	ENSBTAG00000046822	Chr14	-1	288,465	288,571
INRA_BovSV4844	inversion	390,989	Chr14	259,142	650,132	SV region contains entire gene coding sequences	ENSBTAG00000045707	Chr14	-1	541,818	541,936
INRA_BovSV4844	inversion	390,989	Chr14	259,142	650,132	SV region contains entire gene coding sequences	ENSBTAG00000047283	Chr14	-1	348,588	348,707
INRA_BovSV4844	inversion	390,989	Chr14	259,142	650,132	SV region contains entire gene coding sequences	ENSBTAG00000045524	Chr14	1	542,181	542,299
INRA_BovSV4844	inversion	390,989	Chr14	259,142	650,132	SV region contains entire gene coding sequences	ENSBTAG00000045815	Chr14	-1	576,756	576,875
INRA_BovSV4844	inversion	390,989	Chr14	259,142	650,132	SV region contains entire gene coding sequences	ENSBTAG00000047800	Chr14	-1	493,876	493,995
INRA_BovSV4844	inversion	390,989	Chr14	259,142	650,132	SV region contains entire gene coding sequences	ENSBTAG00000047065	Chr14	1	582,986	583,105
INRA_BovSV4844	inversion	390,989	Chr14	259,142	650,132	SV region contains entire gene coding sequences	ENSBTAG00000048242	Chr14	-1	490,118	490,223
INRA_BovSV4844	inversion	390,989	Chr14	259,142	650,132	SV region contains entire gene coding sequences	ENSBTAG00000045988	Chr14	-1	321,352	321,482
INRA_BovSV1990	inversion	278,279	Chr3	21,033,781	21,312,061	SV region contains entire gene coding sequences	ENSBTAG00000046081	Chr3	1	21,199,663	21,199,826
INRA_BovSV1990	inversion	278,279	Chr3	21,033,781	21,312,061	SV region contains entire gene coding sequences	ENSBTAG00000047584	Chr3	-1	21,188,029	21,188,192
INRA_BovSV1990	inversion	278,279	Chr3	21,033,781	21,312,061	SV region contains entire gene coding sequences	ENSBTAG00000044226	Chr3	1	21,142,276	21,142,429
INRA_BovSV1990	inversion	278,279	Chr3	21,033,781	21,312,061	SV region contains entire gene coding sequences	ENSBTAG00000044407	Chr3	-1	21,301,096	21,301,258
INRA_BovSV1990	inversion	278,279	Chr3	21,033,781	21,312,061	SV region contains entire gene coding sequences	ENSBTAG00000027263	Chr3	-1	21,112,094	21,112,565
INRA_BovSV1990	inversion	278,279	Chr3	21,033,781	21,312,061	SV region contains entire gene coding sequences	ENSBTAG00000045712	Chr3	-1	21,284,207	21,284,362
INRA_BovSV3161	deletion	182,602	ChrX	10,527,490	10,710,093	SV region contains entire gene coding sequences	ENSBTAG00000047940	ChrX	-1	10,599,369	10,599,821
INRA_BovSV278	deletion	137,254	Chr23	25,945,163	26,082,418	SV region contains entire gene coding sequences	ENSBTAG00000033979	Chr23	1	25,966,734	25,980,368
INRA_BovSV456	tandem duplication	524,210	Chr10	24,306,732	24,830,943	SV region contains entire gene coding sequences	ENSBTAG00000046802	Chr10	-1	24,646,142	24,646,699
INRA_BovSV456	tandem duplication	524,210	Chr10	24,306,732	24,830,943	SV region contains entire gene coding sequences	ENSBTAG00000027170	Chr10	-1	24,734,912	24,735,442
INRA_BovSV456	tandem duplication	524,210	Chr10	24,306,732	24,830,943	SV region contains entire gene coding sequences	ENSBTAG00000035785	Chr10	-1	24,757,322	24,765,544
INRA_BovSV456	tandem duplication	524,210	Chr10	24,306,732	24,830,943	SV region contains entire gene coding sequences	ENSBTAG00000047058	Chr10	-1	24,680,225	24,680,776
INRA_BovSV4985	deletion	106,157	Chr15	49,514,175	49,620,333	SV region contains entire gene coding sequences	ENSBTAG00000037398	Chr15	1	49,603,716	49,604,723
INRA_BovSV4985	deletion	106,157	Chr15	49,514,175	49,620,333	SV region contains entire gene coding sequences	ENSBTAG00000038578	Chr15	1	49,516,135	49,517,095
INRA_BovSV4985	deletion	106,157	Chr15	49,514,175	49,620,333	SV region contains entire gene coding sequences	ENSBTAG00000047178	Chr15	-1	49,571,362	49,572,392
INRA_BovSV4985	deletion	106,157	Chr15	49,514,175	49,620,333	SV region contains entire gene coding sequences	ENSBTAG00000040236	Chr15	1	49,562,175	49,563,131
INRA_BovSV4985	deletion	106,157	Chr15	49,514,175	49,620,333	SV region contains entire gene coding sequences	ENSBTAG00000038899	Chr15	1	49,527,630	49,528,595
INRA_BovSV4985	deletion	106,157	Chr15	49,514,175	49,620,333	SV region contains entire gene coding sequences	ENSBTAG00000047662	Chr15	-1	49,534,860	49,535,828
INRA_BovSV1840	deletion	86,545	Chr4	106,639,692	106,726,238	SV region contains entire gene coding sequences	ENSBTAG00000031216	Chr4	1	106,660,971	106,661,834
INRA_BovSV5713	deletion	203,242	Chr18	60,604,396	60,807,639	SV region contains entire gene coding sequences	ENSBTAG00000033642	Chr18	1	60,781,779	60,803,711
INRA_BovSV5249	inversion	30,149	Chr15	46,516,396	46,546,546	SV region contains entire gene coding sequences	ENSBTAG00000019144	Chr15	1	46,526,626	46,527,585
INRA_BovSV5249	inversion	30,149	Chr15	46,516,396	46,546,546	SV region contains entire gene coding sequences	ENSBTAG00000032052	Chr15	1	46,516,470	46,517,435
INRA_BovSV5249	inversion	30,149	Chr15	46,516,396	46,546,546	SV region contains entire gene coding sequences	ENSBTAG00000032050	Chr15	-1	46,545,529	46,546,503
INRA_BovSV4184	deletion	389,128	Chr13	10,827,789	11,216,918	SV region contains entire gene coding sequences	ENSBTAG00000004354	Chr13	1	11,161,738	11,183,816
INRA_BovSV4184	deletion	389,128	Chr13	10,827,789	11,216,918	SV region contains entire gene coding sequences	ENSBTAG00000000686	Chr13	1	10,871,597	10,879,769
INRA_BovSV4184	deletion	389,128	Chr13	10,827,789	11,216,918	SV region contains entire gene coding sequences	ENSBTAG00000023169	Chr13	1	10,934,396	10,992,906
INRA_BovSV6203	inversion	103,617	Chr19	50,972,948	51,076,566	SV region contains entire gene coding sequences	ENSBTAG00000038910	Chr19	-1	50,977,054	50,984,331
INRA_BovSV6203	inversion	103,617	Chr19	50,972,948	51,076,566	SV region contains entire gene coding sequences	ENSBTAG00000047245	Chr19	1	51,001,353	51,001,415
INRA_BovSV5761	deletion	18,712	Chr18	63,817,101	63,835,814	SV region contains entire gene coding sequences	ENSBTAG00000039628	Chr18	1	63,820,725	63,823,800
INRA_BovSV4558	deletion	66,139	Chr14	280,039	346,179	SV region contains entire gene coding sequences	ENSBTAG00000034261	Chr14	1	338,622	339,191
INRA_BovSV4558	deletion	66,139	Chr14	280,039	346,179	SV region contains entire gene coding sequences	ENSBTAG00000046822	Chr14	-1	288,465	288,571
INRA_BovSV4558	deletion	66,139	Chr14	280,039	346,179	SV region contains entire gene coding sequences	ENSBTAG00000045988	Chr14	-1	321,352	321,482
INRA_BovSV5806	inversion	96,690	Chr17	14,219,339	14,316,030	SV region contains entire gene coding sequences	ENSBTAG00000039325	Chr17	1	14,230,809	14,257,095
INRA_BovSV5113	deletion	82,002	Chr16	5,844,825	5,926,828	SV region contains entire gene coding sequences	ENSBTAG00000040409	Chr16	-1	5,847,772	5,876,373
INRA_BovSV5153	deletion	329,939	Chr16	5,686,261	6,016,201	SV region contains entire gene coding sequences	ENSBTAG00000040409	Chr16	-1	5,847,772	5,876,373
INRA_BovSV1243	tandem duplication	245,832	Chr18	59,435,952	59,681,785	SV region contains entire gene coding sequences	ENSBTAG00000048191	Chr18	1	59,526,947	59,527,003
INRA_BovSV3192	deletion	2,752,630	ChrX	36,571,350	39,323,981	SV region contains entire gene coding sequences	ENSBTAG00000033167	ChrX	-1	38,965,052	38,967,060
INRA_BovSV3192	deletion	2,752,630	ChrX	36,571,350	39,323,981	SV region contains entire gene coding sequences	ENSBTAG00000016977	ChrX	-1	38,815,313	38,838,616
INRA_BovSV3192	deletion	2,752,630	ChrX	36,571,350	39,323,981	SV region contains entire gene coding sequences	ENSBTAG00000046143	ChrX	-1	37,593,403	37,595,768
INRA_BovSV3192	deletion	2,752,630	ChrX	36,571,350	39,323,981	SV region contains entire gene coding sequences	ENSBTAG00000023978	ChrX	1	38,558,145	38,559,257
INRA_BovSV3192	deletion	2,752,630	ChrX	36,571,350	39,323,981	SV region contains entire gene coding sequences	ENSBTAG00000021439	ChrX	-1	39,304,239	39,312,739
INRA_BovSV3192	deletion	2,752,630	ChrX	36,571,350	39,323,981	SV region contains entire gene coding sequences	ENSBTAG00000007817	ChrX	-1	38,709,695	38,788,194
INRA_BovSV3192	deletion	2,752,630	ChrX	36,571,350	39,323,981	SV region contains entire gene coding sequences	ENSBTAG00000007813	ChrX	1	38,788,662	38,800,166
INRA_BovSV3192	deletion	2,752,630	ChrX	36,571,350	39,323,981	SV region contains entire gene coding sequences	ENSBTAG00000047971	ChrX	-1	36,572,545	36,577,772
INRA_BovSV3192	deletion	2,752,630	ChrX	36,571,350	39,323,981	SV region contains entire gene coding sequences	ENSBTAG00000048199	ChrX	1	37,571,435	37,574,419
INRA_BovSV3192	deletion	2,752,630	ChrX	36,571,350	39,323,981	SV region contains entire gene coding sequences	ENSBTAG00000010245	ChrX	-1	38,260,924	38,261,790
INRA_BovSV3192	deletion	2,752,630	ChrX	36,571,350	39,323,981	SV region contains entire gene coding sequences	ENSBTAG00000010948	ChrX	1	38,498,587	38,523,525
INRA_BovSV3192	deletion	2,752,630	ChrX	36,571,350	39,323,981	SV region contains entire gene coding sequences	ENSBTAG00000013045	ChrX	-1	39,037,544	39,049,378
INRA_BovSV3192	deletion	2,752,630	ChrX	36,571,350	39,323,981	SV region contains entire gene coding sequences	ENSBTAG00000013046	ChrX	1	39,003,631	39,036,435
INRA_BovSV3192	deletion	2,752,630	ChrX	36,571,350	39,323,981	SV region contains entire gene coding sequences	ENSBTAG00000013044	ChrX	1	39,064,089	39,147,727
INRA_BovSV3192	deletion	2,752,630	ChrX	36,571,350	39,323,981	SV region contains entire gene coding sequences	ENSBTAG00000019779	ChrX	1	38,586,279	38,590,528
INRA_BovSV3192	deletion	2,752,630	ChrX	36,571,350	39,323,981	SV region contains entire gene coding sequences	ENSBTAG00000047108	ChrX	1	37,993,670	37,994,022
INRA_BovSV3192	deletion	2,752,630	ChrX	36,571,350	39,323,981	SV region contains entire gene coding sequences	ENSBTAG00000011144	ChrX	-1	38,667,358	38,672,737
INRA_BovSV3192	deletion	2,752,630	ChrX	36,571,350	39,323,981	SV region contains entire gene coding sequences	ENSBTAG00000042692	ChrX	-1	38,876,244	38,876,369
INRA_BovSV3192	deletion	2,752,630	ChrX	36,571,350	39,323,981	SV region contains entire gene coding sequences	ENSBTAG00000042370	ChrX	-1	39,039,617	39,039,747
INRA_BovSV3192	deletion	2,752,630	ChrX	36,571,350	39,323,981	SV region contains entire gene coding sequences	ENSBTAG00000047804	ChrX	1	36,819,757	36,821,027
INRA_BovSV3192	deletion	2,752,630	ChrX	36,571,350	39,323,981	SV region contains entire gene coding sequences	ENSBTAG00000017265	ChrX	-1	38,609,347	38,633,977
INRA_BovSV3192	deletion	2,752,630	ChrX	36,571,350	39,323,981	SV region contains entire gene coding sequences	ENSBTAG00000033445	ChrX	-1	37,580,552	37,582,230
INRA_BovSV3192	deletion	2,752,630	ChrX	36,571,350	39,323,981	SV region contains entire gene coding sequences	ENSBTAG00000046709	ChrX	1	39,209,797	39,211,770
INRA_BovSV3192	deletion	2,752,630	ChrX	36,571,350	39,323,981	SV region contains entire gene coding sequences	ENSBTAG00000011648	ChrX	-1	38,362,070	38,383,556
INRA_BovSV3192	deletion	2,752,630	ChrX	36,571,350	39,323,981	SV region contains entire gene coding sequences	ENSBTAG00000010726	ChrX	1	38,838,455	38,982,287
INRA_BovSV3192	deletion	2,752,630	ChrX	36,571,350	39,323,981	SV region contains entire gene coding sequences	ENSBTAG00000045951	ChrX	1	39,208,523	39,221,527
INRA_BovSV3192	deletion	2,752,630	ChrX	36,571,350	39,323,981	SV region contains entire gene coding sequences	ENSBTAG00000046442	ChrX	-1	37,595,205	37,598,760
INRA_BovSV3192	deletion	2,752,630	ChrX	36,571,350	39,323,981	SV region contains entire gene coding sequences	ENSBTAG00000043347	ChrX	-1	39,043,979	39,044,110
INRA_BovSV3192	deletion	2,752,630	ChrX	36,571,350	39,323,981	SV region contains entire gene coding sequences	ENSBTAG00000038933	ChrX	-1	39,276,180	39,286,093
INRA_BovSV3192	deletion	2,752,630	ChrX	36,571,350	39,323,981	SV region contains entire gene coding sequences	ENSBTAG00000022128	ChrX	1	38,597,970	38,599,160
INRA_BovSV3192	deletion	2,752,630	ChrX	36,571,350	39,323,981	SV region contains entire gene coding sequences	ENSBTAG00000045697	ChrX	1	38,795,145	38,796,283
INRA_BovSV779	tandem duplication	174,937	Chr17	14,219,230	14,394,168	SV region contains entire gene coding sequences	ENSBTAG00000039325	Chr17	1	14,230,809	14,257,095
INRA_BovSV779	tandem duplication	174,937	Chr17	14,219,230	14,394,168	SV region contains entire gene coding sequences	ENSBTAG00000047331	Chr17	-1	14,305,422	14,333,746
INRA_BovSV4234	tandem duplication	271,328	Chr5	58,962,623	59,233,952	SV region contains entire gene coding sequences	ENSBTAG00000048233	Chr5	1	59,106,642	59,107,701
INRA_BovSV4234	tandem duplication	271,328	Chr5	58,962,623	59,233,952	SV region contains entire gene coding sequences	ENSBTAG00000047109	Chr5	-1	59,178,071	59,178,994
INRA_BovSV4234	tandem duplication	271,328	Chr5	58,962,623	59,233,952	SV region contains entire gene coding sequences	ENSBTAG00000046994	Chr5	-1	59,061,442	59,062,380
INRA_BovSV4234	tandem duplication	271,328	Chr5	58,962,623	59,233,952	SV region contains entire gene coding sequences	ENSBTAG00000024691	Chr5	-1	59,169,749	59,170,684
INRA_BovSV4234	tandem duplication	271,328	Chr5	58,962,623	59,233,952	SV region contains entire gene coding sequences	ENSBTAG00000046645	Chr5	-1	58,976,109	58,977,044
INRA_BovSV4140	tandem duplication	18,221	Chr4	106,522,535	106,540,757	SV region contains entire gene coding sequences	ENSBTAG00000039093	Chr4	1	106,524,946	106,525,784
INRA_BovSV4140	tandem duplication	18,221	Chr4	106,522,535	106,540,757	SV region contains entire gene coding sequences	ENSBTAG00000040388	Chr4	1	106,527,298	106,530,985
INRA_BovSV4140	tandem duplication	18,221	Chr4	106,522,535	106,540,757	SV region contains entire gene coding sequences	ENSBTAG00000047844	Chr4	1	106,539,761	106,540,179
INRA_BovSV4140	tandem duplication	18,221	Chr4	106,522,535	106,540,757	SV region contains entire gene coding sequences	ENSBTAG00000038960	Chr4	1	106,536,503	106,537,046
INRA_BovSV4140	tandem duplication	18,221	Chr4	106,522,535	106,540,757	SV region contains entire gene coding sequences	ENSBTAG00000038690	Chr4	1	106,523,231	106,523,700
INRA_BovSV467	tandem duplication	325,030	Chr16	5,818,885	6,143,916	SV region contains entire gene coding sequences	ENSBTAG00000039995	Chr16	1	6,052,925	6,122,550
INRA_BovSV467	tandem duplication	325,030	Chr16	5,818,885	6,143,916	SV region contains entire gene coding sequences	ENSBTAG00000040409	Chr16	-1	5,847,772	5,876,373
INRA_BovSV3761	deletion	1,463,401	Chr12	73,202,659	74,666,061	SV region contains entire gene coding sequences	ENSBTAG00000047764	Chr12	1	73,890,112	73,977,633
INRA_BovSV3761	deletion	1,463,401	Chr12	73,202,659	74,666,061	SV region contains entire gene coding sequences	ENSBTAG00000046041	Chr12	1	73,574,462	73,704,802
INRA_BovSV3761	deletion	1,463,401	Chr12	73,202,659	74,666,061	SV region contains entire gene coding sequences	ENSBTAG00000047360	Chr12	-1	74,198,712	74,199,129
INRA_BovSV4130	tandem duplication	31,701	Chr4	106,456,532	106,488,234	SV region contains entire gene coding sequences	ENSBTAG00000047072	Chr4	1	106,467,260	106,467,729
INRA_BovSV4130	tandem duplication	31,701	Chr4	106,456,532	106,488,234	SV region contains entire gene coding sequences	ENSBTAG00000046433	Chr4	1	106,459,666	106,465,829
INRA_BovSV4130	tandem duplication	31,701	Chr4	106,456,532	106,488,234	SV region contains entire gene coding sequences	ENSBTAG00000047722	Chr4	1	106,477,553	106,478,019
INRA_BovSV4130	tandem duplication	31,701	Chr4	106,456,532	106,488,234	SV region contains entire gene coding sequences	ENSBTAG00000038385	Chr4	1	106,487,478	106,487,965
INRA_BovSV4130	tandem duplication	31,701	Chr4	106,456,532	106,488,234	SV region contains entire gene coding sequences	ENSBTAG00000047562	Chr4	1	106,485,261	106,485,682
INRA_BovSV4130	tandem duplication	31,701	Chr4	106,456,532	106,488,234	SV region contains entire gene coding sequences	ENSBTAG00000046164	Chr4	1	106,472,836	106,473,327
INRA_BovSV4130	tandem duplication	31,701	Chr4	106,456,532	106,488,234	SV region contains entire gene coding sequences	ENSBTAG00000039956	Chr4	1	106,474,216	106,474,729
INRA_BovSV4130	tandem duplication	31,701	Chr4	106,456,532	106,488,234	SV region contains entire gene coding sequences	ENSBTAG00000045978	Chr4	1	106,481,301	106,481,799
INRA_BovSV1999	deletion	154,757	Chr5	58,030,796	58,185,554	SV region contains entire gene coding sequences	ENSBTAG00000047733	Chr5	-1	58,050,316	58,051,245
INRA_BovSV1999	deletion	154,757	Chr5	58,030,796	58,185,554	SV region contains entire gene coding sequences	ENSBTAG00000021122	Chr5	-1	58,067,221	58,068,156
INRA_BovSV1999	deletion	154,757	Chr5	58,030,796	58,185,554	SV region contains entire gene coding sequences	ENSBTAG00000037758	Chr5	1	58,114,643	58,115,581
INRA_BovSV1999	deletion	154,757	Chr5	58,030,796	58,185,554	SV region contains entire gene coding sequences	ENSBTAG00000047931	Chr5	-1	58,161,352	58,162,290
INRA_BovSV2747	tandem duplication	26,521	Chr23	29,773,049	29,799,571	SV region contains entire gene coding sequences	ENSBTAG00000047585	Chr23	1	29,784,664	29,785,578
INRA_BovSV2007	deletion	93,280	Chr5	58,712,674	58,805,955	SV region contains entire gene coding sequences	ENSBTAG00000026030	Chr5	1	58,751,279	58,752,217
INRA_BovSV2007	deletion	93,280	Chr5	58,712,674	58,805,955	SV region contains entire gene coding sequences	ENSBTAG00000031111	Chr5	-1	58,796,713	58,797,757
INRA_BovSV2007	deletion	93,280	Chr5	58,712,674	58,805,955	SV region contains entire gene coding sequences	ENSBTAG00000038521	Chr5	-1	58,781,761	58,782,696
INRA_BovSV4243	tandem duplication	58,858	Chr5	59,840,330	59,899,189	SV region contains entire gene coding sequences	ENSBTAG00000045722	Chr5	1	59,876,137	59,881,842
INRA_BovSV4243	tandem duplication	58,858	Chr5	59,840,330	59,899,189	SV region contains entire gene coding sequences	ENSBTAG00000047886	Chr5	1	59,852,496	59,853,470
INRA_BovSV760	deletion	116,879	Chr27	5,175,772	5,292,652	SV region contains entire gene coding sequences	ENSBTAG00000046144	Chr27	1	5,219,284	5,223,726
INRA_BovSV760	deletion	116,879	Chr27	5,175,772	5,292,652	SV region contains entire gene coding sequences	ENSBTAG00000039856	Chr27	1	5,221,877	5,227,956
INRA_BovSV760	deletion	116,879	Chr27	5,175,772	5,292,652	SV region contains entire gene coding sequences	ENSBTAG00000047740	Chr27	1	5,185,069	5,186,724
INRA_BovSV4664	deletion	485,087	Chr14	14,930,250	15,415,338	SV region contains entire gene coding sequences	ENSBTAG00000045398	Chr14	1	14,953,690	14,953,753
INRA_BovSV2088	deletion	155,168	Chr5	99,572,373	99,727,542	SV region contains entire gene coding sequences	ENSBTAG00000046268	Chr5	-1	99,599,782	99,604,410
INRA_BovSV2088	deletion	155,168	Chr5	99,572,373	99,727,542	SV region contains entire gene coding sequences	ENSBTAG00000014332	Chr5	-1	99,647,123	99,701,630
INRA_BovSV2395	deletion	757,032	Chr6	108,558,358	109,315,391	SV region contains entire gene coding sequences	ENSBTAG00000019188	Chr6	-1	108,988,692	109,036,271
INRA_BovSV2395	deletion	757,032	Chr6	108,558,358	109,315,391	SV region contains entire gene coding sequences	ENSBTAG00000017496	Chr6	-1	108,851,271	108,852,813
INRA_BovSV2395	deletion	757,032	Chr6	108,558,358	109,315,391	SV region contains entire gene coding sequences	ENSBTAG00000031553	Chr6	-1	108,855,977	108,863,733
INRA_BovSV2395	deletion	757,032	Chr6	108,558,358	109,315,391	SV region contains entire gene coding sequences	ENSBTAG00000005964	Chr6	1	108,729,415	108,769,844
INRA_BovSV2395	deletion	757,032	Chr6	108,558,358	109,315,391	SV region contains entire gene coding sequences	ENSBTAG00000014017	Chr6	1	108,902,716	108,930,463
INRA_BovSV2395	deletion	757,032	Chr6	108,558,358	109,315,391	SV region contains entire gene coding sequences	ENSBTAG00000007001	Chr6	-1	109,090,378	109,092,922
INRA_BovSV2395	deletion	757,032	Chr6	108,558,358	109,315,391	SV region contains entire gene coding sequences	ENSBTAG00000007002	Chr6	1	109,088,591	109,102,713
INRA_BovSV2395	deletion	757,032	Chr6	108,558,358	109,315,391	SV region contains entire gene coding sequences	ENSBTAG00000017480	Chr6	1	108,818,344	108,849,344
INRA_BovSV2395	deletion	757,032	Chr6	108,558,358	109,315,391	SV region contains entire gene coding sequences	ENSBTAG00000048119	Chr6	-1	108,909,400	108,910,432
INRA_BovSV2395	deletion	757,032	Chr6	108,558,358	109,315,391	SV region contains entire gene coding sequences	ENSBTAG00000008480	Chr6	-1	109,256,152	109,271,813
INRA_BovSV2395	deletion	757,032	Chr6	108,558,358	109,315,391	SV region contains entire gene coding sequences	ENSBTAG00000045759	Chr6	-1	108,806,015	108,806,461
INRA_BovSV2395	deletion	757,032	Chr6	108,558,358	109,315,391	SV region contains entire gene coding sequences	ENSBTAG00000046933	Chr6	-1	109,121,769	109,121,950
INRA_BovSV2395	deletion	757,032	Chr6	108,558,358	109,315,391	SV region contains entire gene coding sequences	ENSBTAG00000017296	Chr6	1	108,563,826	108,711,716
INRA_BovSV2395	deletion	757,032	Chr6	108,558,358	109,315,391	SV region contains entire gene coding sequences	ENSBTAG00000045332	Chr6	1	109,095,917	109,095,988
INRA_BovSV2395	deletion	757,032	Chr6	108,558,358	109,315,391	SV region contains entire gene coding sequences	ENSBTAG00000002247	Chr6	-1	109,183,566	109,212,805
INRA_BovSV2395	deletion	757,032	Chr6	108,558,358	109,315,391	SV region contains entire gene coding sequences	ENSBTAG00000027464	Chr6	1	109,131,152	109,133,968
INRA_BovSV2395	deletion	757,032	Chr6	108,558,358	109,315,391	SV region contains entire gene coding sequences	ENSBTAG00000031364	Chr6	-1	108,717,034	108,719,413
INRA_BovSV2395	deletion	757,032	Chr6	108,558,358	109,315,391	SV region contains entire gene coding sequences	ENSBTAG00000017240	Chr6	-1	109,057,364	109,077,151
INRA_BovSV2395	deletion	757,032	Chr6	108,558,358	109,315,391	SV region contains entire gene coding sequences	ENSBTAG00000004261	Chr6	-1	109,224,627	109,228,237
INRA_BovSV2395	deletion	757,032	Chr6	108,558,358	109,315,391	SV region contains entire gene coding sequences	ENSBTAG00000018379	Chr6	1	109,036,388	109,056,287
INRA_BovSV3764	tandem duplication	6,034,419	Chr2	110,971,855	117,006,275	SV region contains entire gene coding sequences	ENSBTAG00000021308	Chr2	-1	115,790,540	115,794,253
INRA_BovSV3764	tandem duplication	6,034,419	Chr2	110,971,855	117,006,275	SV region contains entire gene coding sequences	ENSBTAG00000009013	Chr2	-1	115,488,210	115,488,855
INRA_BovSV3764	tandem duplication	6,034,419	Chr2	110,971,855	117,006,275	SV region contains entire gene coding sequences	ENSBTAG00000019152	Chr2	1	114,336,116	114,595,813
INRA_BovSV3764	tandem duplication	6,034,419	Chr2	110,971,855	117,006,275	SV region contains entire gene coding sequences	ENSBTAG00000017258	Chr2	1	111,797,170	111,887,224
INRA_BovSV3764	tandem duplication	6,034,419	Chr2	110,971,855	117,006,275	SV region contains entire gene coding sequences	ENSBTAG00000043213	Chr2	1	112,265,026	112,265,132
INRA_BovSV3764	tandem duplication	6,034,419	Chr2	110,971,855	117,006,275	SV region contains entire gene coding sequences	ENSBTAG00000027962	Chr2	1	112,675,322	112,675,995
INRA_BovSV3764	tandem duplication	6,034,419	Chr2	110,971,855	117,006,275	SV region contains entire gene coding sequences	ENSBTAG00000021328	Chr2	-1	116,898,519	116,942,744
INRA_BovSV3764	tandem duplication	6,034,419	Chr2	110,971,855	117,006,275	SV region contains entire gene coding sequences	ENSBTAG00000021322	Chr2	-1	116,332,506	116,343,431
INRA_BovSV3764	tandem duplication	6,034,419	Chr2	110,971,855	117,006,275	SV region contains entire gene coding sequences	ENSBTAG00000021323	Chr2	1	116,441,987	116,516,520
INRA_BovSV3764	tandem duplication	6,034,419	Chr2	110,971,855	117,006,275	SV region contains entire gene coding sequences	ENSBTAG00000021325	Chr2	-1	116,619,949	116,644,855
INRA_BovSV3764	tandem duplication	6,034,419	Chr2	110,971,855	117,006,275	SV region contains entire gene coding sequences	ENSBTAG00000021326	Chr2	1	116,759,408	116,762,490
INRA_BovSV3764	tandem duplication	6,034,419	Chr2	110,971,855	117,006,275	SV region contains entire gene coding sequences	ENSBTAG00000021327	Chr2	1	116,803,654	116,839,529
INRA_BovSV3764	tandem duplication	6,034,419	Chr2	110,971,855	117,006,275	SV region contains entire gene coding sequences	ENSBTAG00000044948	Chr2	-1	115,529,720	115,529,778
INRA_BovSV3764	tandem duplication	6,034,419	Chr2	110,971,855	117,006,275	SV region contains entire gene coding sequences	ENSBTAG00000038700	Chr2	-1	113,274,595	113,287,683
INRA_BovSV3764	tandem duplication	6,034,419	Chr2	110,971,855	117,006,275	SV region contains entire gene coding sequences	ENSBTAG00000011133	Chr2	-1	112,680,366	112,747,206
INRA_BovSV3764	tandem duplication	6,034,419	Chr2	110,971,855	117,006,275	SV region contains entire gene coding sequences	ENSBTAG00000000581	Chr2	-1	113,649,874	113,891,180
INRA_BovSV3764	tandem duplication	6,034,419	Chr2	110,971,855	117,006,275	SV region contains entire gene coding sequences	ENSBTAG00000042664	Chr2	1	112,850,120	112,850,220
INRA_BovSV3764	tandem duplication	6,034,419	Chr2	110,971,855	117,006,275	SV region contains entire gene coding sequences	ENSBTAG00000006432	Chr2	1	111,987,824	111,991,013
INRA_BovSV3764	tandem duplication	6,034,419	Chr2	110,971,855	117,006,275	SV region contains entire gene coding sequences	ENSBTAG00000005315	Chr2	-1	111,820,296	111,821,112
INRA_BovSV3764	tandem duplication	6,034,419	Chr2	110,971,855	117,006,275	SV region contains entire gene coding sequences	ENSBTAG00000021588	Chr2	-1	112,549,869	112,555,375
INRA_BovSV3764	tandem duplication	6,034,419	Chr2	110,971,855	117,006,275	SV region contains entire gene coding sequences	ENSBTAG00000023964	Chr2	-1	115,803,382	115,803,879
INRA_BovSV3764	tandem duplication	6,034,419	Chr2	110,971,855	117,006,275	SV region contains entire gene coding sequences	ENSBTAG00000023963	Chr2	1	115,826,528	115,960,780
INRA_BovSV3764	tandem duplication	6,034,419	Chr2	110,971,855	117,006,275	SV region contains entire gene coding sequences	ENSBTAG00000011514	Chr2	1	112,851,020	112,858,967
INRA_BovSV3764	tandem duplication	6,034,419	Chr2	110,971,855	117,006,275	SV region contains entire gene coding sequences	ENSBTAG00000021769	Chr2	-1	113,372,323	113,487,279
INRA_BovSV3764	tandem duplication	6,034,419	Chr2	110,971,855	117,006,275	SV region contains entire gene coding sequences	ENSBTAG00000008717	Chr2	-1	112,870,323	112,900,274
INRA_BovSV3764	tandem duplication	6,034,419	Chr2	110,971,855	117,006,275	SV region contains entire gene coding sequences	ENSBTAG00000040156	Chr2	-1	112,985,259	112,985,402
INRA_BovSV3764	tandem duplication	6,034,419	Chr2	110,971,855	117,006,275	SV region contains entire gene coding sequences	ENSBTAG00000021316	Chr2	1	116,131,000	116,291,205
INRA_BovSV3764	tandem duplication	6,034,419	Chr2	110,971,855	117,006,275	SV region contains entire gene coding sequences	ENSBTAG00000021310	Chr2	-1	115,971,118	116,104,632
INRA_BovSV3764	tandem duplication	6,034,419	Chr2	110,971,855	117,006,275	SV region contains entire gene coding sequences	ENSBTAG00000021319	Chr2	1	116,299,721	116,328,015
INRA_BovSV3764	tandem duplication	6,034,419	Chr2	110,971,855	117,006,275	SV region contains entire gene coding sequences	ENSBTAG00000044367	Chr2	1	114,388,638	114,388,715
INRA_BovSV3764	tandem duplication	6,034,419	Chr2	110,971,855	117,006,275	SV region contains entire gene coding sequences	ENSBTAG00000007127	Chr2	1	116,645,761	116,647,392
INRA_BovSV3764	tandem duplication	6,034,419	Chr2	110,971,855	117,006,275	SV region contains entire gene coding sequences	ENSBTAG00000042580	Chr2	-1	112,052,888	112,053,013
INRA_BovSV3764	tandem duplication	6,034,419	Chr2	110,971,855	117,006,275	SV region contains entire gene coding sequences	ENSBTAG00000016951	Chr2	-1	112,793,508	112,845,293
INRA_BovSV3764	tandem duplication	6,034,419	Chr2	110,971,855	117,006,275	SV region contains entire gene coding sequences	ENSBTAG00000008431	Chr2	1	111,602,255	111,631,564
INRA_BovSV3764	tandem duplication	6,034,419	Chr2	110,971,855	117,006,275	SV region contains entire gene coding sequences	ENSBTAG00000011649	Chr2	-1	111,504,465	111,578,408
INRA_BovSV3764	tandem duplication	6,034,419	Chr2	110,971,855	117,006,275	SV region contains entire gene coding sequences	ENSBTAG00000009950	Chr2	-1	111,129,286	111,229,639
INRA_BovSV3764	tandem duplication	6,034,419	Chr2	110,971,855	117,006,275	SV region contains entire gene coding sequences	ENSBTAG00000000301	Chr2	1	111,598,716	111,600,550
INRA_BovSV3764	tandem duplication	6,034,419	Chr2	110,971,855	117,006,275	SV region contains entire gene coding sequences	ENSBTAG00000046649	Chr2	1	111,402,467	111,492,915
INRA_BovSV5006	deletion	55,097	Chr15	51,674,161	51,729,259	SV region contains entire gene coding sequences	ENSBTAG00000045556	Chr15	1	51,686,256	51,686,840
INRA_BovSV6393	deletion	68,791	Chr21	20,392,548	20,461,340	SV region contains entire gene coding sequences	ENSBTAG00000004339	Chr21	1	20,422,127	20,429,481
INRA_BovSV5079	deletion	372,992	Chr15	80,504,471	80,877,464	SV region contains entire gene coding sequences	ENSBTAG00000035029	Chr15	1	80,856,241	80,857,182
INRA_BovSV5079	deletion	372,992	Chr15	80,504,471	80,877,464	SV region contains entire gene coding sequences	ENSBTAG00000045723	Chr15	1	80,807,806	80,808,747
INRA_BovSV5079	deletion	372,992	Chr15	80,504,471	80,877,464	SV region contains entire gene coding sequences	ENSBTAG00000023310	Chr15	1	80,586,288	80,587,247
INRA_BovSV5079	deletion	372,992	Chr15	80,504,471	80,877,464	SV region contains entire gene coding sequences	ENSBTAG00000014513	Chr15	1	80,715,053	80,715,995
INRA_BovSV5079	deletion	372,992	Chr15	80,504,471	80,877,464	SV region contains entire gene coding sequences	ENSBTAG00000035989	Chr15	-1	80,737,480	80,738,442
INRA_BovSV5079	deletion	372,992	Chr15	80,504,471	80,877,464	SV region contains entire gene coding sequences	ENSBTAG00000022858	Chr15	1	80,555,499	80,556,455
INRA_BovSV5079	deletion	372,992	Chr15	80,504,471	80,877,464	SV region contains entire gene coding sequences	ENSBTAG00000035059	Chr15	1	80,515,014	80,515,961
INRA_BovSV5079	deletion	372,992	Chr15	80,504,471	80,877,464	SV region contains entire gene coding sequences	ENSBTAG00000046845	Chr15	-1	80,647,002	80,647,943
INRA_BovSV5079	deletion	372,992	Chr15	80,504,471	80,877,464	SV region contains entire gene coding sequences	ENSBTAG00000035031	Chr15	1	80,842,358	80,843,299
INRA_BovSV5079	deletion	372,992	Chr15	80,504,471	80,877,464	SV region contains entire gene coding sequences	ENSBTAG00000039348	Chr15	1	80,685,809	80,686,821
INRA_BovSV5079	deletion	372,992	Chr15	80,504,471	80,877,464	SV region contains entire gene coding sequences	ENSBTAG00000035990	Chr15	-1	80,661,499	80,662,446
INRA_BovSV5079	deletion	372,992	Chr15	80,504,471	80,877,464	SV region contains entire gene coding sequences	ENSBTAG00000046274	Chr15	1	80,507,650	80,508,576
INRA_BovSV5079	deletion	372,992	Chr15	80,504,471	80,877,464	SV region contains entire gene coding sequences	ENSBTAG00000038049	Chr15	-1	80,695,336	80,696,395
INRA_BovSV5079	deletion	372,992	Chr15	80,504,471	80,877,464	SV region contains entire gene coding sequences	ENSBTAG00000046167	Chr15	-1	80,827,951	80,829,405
INRA_BovSV5079	deletion	372,992	Chr15	80,504,471	80,877,464	SV region contains entire gene coding sequences	ENSBTAG00000024423	Chr15	-1	80,602,080	80,603,051
INRA_BovSV4132	tandem duplication	32,668	Chr4	106,467,112	106,499,781	SV region contains entire gene coding sequences	ENSBTAG00000047072	Chr4	1	106,467,260	106,467,729
INRA_BovSV4132	tandem duplication	32,668	Chr4	106,467,112	106,499,781	SV region contains entire gene coding sequences	ENSBTAG00000031232	Chr4	1	106,495,474	106,495,981
INRA_BovSV4132	tandem duplication	32,668	Chr4	106,467,112	106,499,781	SV region contains entire gene coding sequences	ENSBTAG00000047722	Chr4	1	106,477,553	106,478,019
INRA_BovSV4132	tandem duplication	32,668	Chr4	106,467,112	106,499,781	SV region contains entire gene coding sequences	ENSBTAG00000038385	Chr4	1	106,487,478	106,487,965
INRA_BovSV4132	tandem duplication	32,668	Chr4	106,467,112	106,499,781	SV region contains entire gene coding sequences	ENSBTAG00000047725	Chr4	1	106,491,637	106,492,130
INRA_BovSV4132	tandem duplication	32,668	Chr4	106,467,112	106,499,781	SV region contains entire gene coding sequences	ENSBTAG00000047562	Chr4	1	106,485,261	106,485,682
INRA_BovSV4132	tandem duplication	32,668	Chr4	106,467,112	106,499,781	SV region contains entire gene coding sequences	ENSBTAG00000046164	Chr4	1	106,472,836	106,473,327
INRA_BovSV4132	tandem duplication	32,668	Chr4	106,467,112	106,499,781	SV region contains entire gene coding sequences	ENSBTAG00000039956	Chr4	1	106,474,216	106,474,729
INRA_BovSV4132	tandem duplication	32,668	Chr4	106,467,112	106,499,781	SV region contains entire gene coding sequences	ENSBTAG00000045978	Chr4	1	106,481,301	106,481,799
INRA_BovSV2489	deletion	355,759	Chr7	11,671,683	12,027,443	SV region contains entire gene coding sequences	ENSBTAG00000003528	Chr7	1	11,786,311	11,831,715
INRA_BovSV2489	deletion	355,759	Chr7	11,671,683	12,027,443	SV region contains entire gene coding sequences	ENSBTAG00000033055	Chr7	1	11,771,567	11,772,284
INRA_BovSV2489	deletion	355,759	Chr7	11,671,683	12,027,443	SV region contains entire gene coding sequences	ENSBTAG00000025908	Chr7	1	12,007,282	12,008,496
INRA_BovSV1449	deletion	53,706	Chr3	11,844,572	11,898,279	SV region contains entire gene coding sequences	ENSBTAG00000038366	Chr3	-1	11,883,112	11,883,708
INRA_BovSV1449	deletion	53,706	Chr3	11,844,572	11,898,279	SV region contains entire gene coding sequences	ENSBTAG00000039189	Chr3	-1	11,889,382	11,890,731
INRA_BovSV1449	deletion	53,706	Chr3	11,844,572	11,898,279	SV region contains entire gene coding sequences	ENSBTAG00000038426	Chr3	-1	11,881,616	11,882,486
INRA_BovSV1449	deletion	53,706	Chr3	11,844,572	11,898,279	SV region contains entire gene coding sequences	ENSBTAG00000022893	Chr3	-1	11,848,078	11,851,427
INRA_BovSV2264	tandem duplication	137,252	Chr23	25,945,077	26,082,330	SV region contains entire gene coding sequences	ENSBTAG00000033979	Chr23	1	25,966,734	25,980,368
INRA_BovSV5838	tandem duplication	2,157,567	Chr13	27,249,010	29,406,578	SV region contains entire gene coding sequences	ENSBTAG00000008821	Chr13	-1	28,288,106	28,314,599
INRA_BovSV5838	tandem duplication	2,157,567	Chr13	27,249,010	29,406,578	SV region contains entire gene coding sequences	ENSBTAG00000007700	Chr13	-1	28,254,814	28,275,573
INRA_BovSV5838	tandem duplication	2,157,567	Chr13	27,249,010	29,406,578	SV region contains entire gene coding sequences	ENSBTAG00000016406	Chr13	1	28,138,043	28,163,336
INRA_BovSV5838	tandem duplication	2,157,567	Chr13	27,249,010	29,406,578	SV region contains entire gene coding sequences	ENSBTAG00000016401	Chr13	1	28,078,762	28,117,627
INRA_BovSV5838	tandem duplication	2,157,567	Chr13	27,249,010	29,406,578	SV region contains entire gene coding sequences	ENSBTAG00000008279	Chr13	-1	28,631,455	28,961,637
INRA_BovSV5838	tandem duplication	2,157,567	Chr13	27,249,010	29,406,578	SV region contains entire gene coding sequences	ENSBTAG00000017244	Chr13	1	28,565,187	28,620,268
INRA_BovSV5838	tandem duplication	2,157,567	Chr13	27,249,010	29,406,578	SV region contains entire gene coding sequences	ENSBTAG00000047869	Chr13	-1	28,204,600	28,226,830
INRA_BovSV5838	tandem duplication	2,157,567	Chr13	27,249,010	29,406,578	SV region contains entire gene coding sequences	ENSBTAG00000020800	Chr13	-1	28,424,027	28,477,505
INRA_BovSV5255	inversion	14,189	Chr15	48,801,915	48,816,105	SV region contains entire gene coding sequences	ENSBTAG00000027651	Chr15	-1	48,812,519	48,813,463
INRA_BovSV5381	inversion	1,287,283	Chr15	80,072,565	81,359,849	SV region contains entire gene coding sequences	ENSBTAG00000035029	Chr15	1	80,856,241	80,857,182
INRA_BovSV5381	inversion	1,287,283	Chr15	80,072,565	81,359,849	SV region contains entire gene coding sequences	ENSBTAG00000046801	Chr15	1	80,920,112	80,921,056
INRA_BovSV5381	inversion	1,287,283	Chr15	80,072,565	81,359,849	SV region contains entire gene coding sequences	ENSBTAG00000045723	Chr15	1	80,807,806	80,808,747
INRA_BovSV5381	inversion	1,287,283	Chr15	80,072,565	81,359,849	SV region contains entire gene coding sequences	ENSBTAG00000039110	Chr15	1	80,949,244	80,950,203
INRA_BovSV5381	inversion	1,287,283	Chr15	80,072,565	81,359,849	SV region contains entire gene coding sequences	ENSBTAG00000023310	Chr15	1	80,586,288	80,587,247
INRA_BovSV5381	inversion	1,287,283	Chr15	80,072,565	81,359,849	SV region contains entire gene coding sequences	ENSBTAG00000046710	Chr15	1	80,502,821	80,503,741
INRA_BovSV5381	inversion	1,287,283	Chr15	80,072,565	81,359,849	SV region contains entire gene coding sequences	ENSBTAG00000001383	Chr15	1	80,162,250	80,163,970
INRA_BovSV5381	inversion	1,287,283	Chr15	80,072,565	81,359,849	SV region contains entire gene coding sequences	ENSBTAG00000040330	Chr15	-1	81,067,188	81,068,141
INRA_BovSV5381	inversion	1,287,283	Chr15	80,072,565	81,359,849	SV region contains entire gene coding sequences	ENSBTAG00000014513	Chr15	1	80,715,053	80,715,995
INRA_BovSV5381	inversion	1,287,283	Chr15	80,072,565	81,359,849	SV region contains entire gene coding sequences	ENSBTAG00000047721	Chr15	1	80,882,784	80,883,710
INRA_BovSV5381	inversion	1,287,283	Chr15	80,072,565	81,359,849	SV region contains entire gene coding sequences	ENSBTAG00000035985	Chr15	1	80,484,654	80,485,613
INRA_BovSV5381	inversion	1,287,283	Chr15	80,072,565	81,359,849	SV region contains entire gene coding sequences	ENSBTAG00000035986	Chr15	1	80,477,852	80,478,754
INRA_BovSV5381	inversion	1,287,283	Chr15	80,072,565	81,359,849	SV region contains entire gene coding sequences	ENSBTAG00000035989	Chr15	-1	80,737,480	80,738,442
INRA_BovSV5381	inversion	1,287,283	Chr15	80,072,565	81,359,849	SV region contains entire gene coding sequences	ENSBTAG00000035988	Chr15	1	80,420,321	80,421,262
INRA_BovSV5381	inversion	1,287,283	Chr15	80,072,565	81,359,849	SV region contains entire gene coding sequences	ENSBTAG00000030925	Chr15	1	80,177,813	80,178,769
INRA_BovSV5381	inversion	1,287,283	Chr15	80,072,565	81,359,849	SV region contains entire gene coding sequences	ENSBTAG00000038539	Chr15	-1	81,299,558	81,300,502
INRA_BovSV5381	inversion	1,287,283	Chr15	80,072,565	81,359,849	SV region contains entire gene coding sequences	ENSBTAG00000023542	Chr15	-1	81,105,854	81,107,065
INRA_BovSV5381	inversion	1,287,283	Chr15	80,072,565	81,359,849	SV region contains entire gene coding sequences	ENSBTAG00000045709	Chr15	1	80,389,094	80,390,035
INRA_BovSV5381	inversion	1,287,283	Chr15	80,072,565	81,359,849	SV region contains entire gene coding sequences	ENSBTAG00000022858	Chr15	1	80,555,499	80,556,455
INRA_BovSV5381	inversion	1,287,283	Chr15	80,072,565	81,359,849	SV region contains entire gene coding sequences	ENSBTAG00000035059	Chr15	1	80,515,014	80,515,961
INRA_BovSV5381	inversion	1,287,283	Chr15	80,072,565	81,359,849	SV region contains entire gene coding sequences	ENSBTAG00000046527	Chr15	1	80,244,344	80,245,270
INRA_BovSV5381	inversion	1,287,283	Chr15	80,072,565	81,359,849	SV region contains entire gene coding sequences	ENSBTAG00000014309	Chr15	1	80,314,082	80,314,987
INRA_BovSV5381	inversion	1,287,283	Chr15	80,072,565	81,359,849	SV region contains entire gene coding sequences	ENSBTAG00000046187	Chr15	-1	81,119,009	81,119,949
INRA_BovSV5381	inversion	1,287,283	Chr15	80,072,565	81,359,849	SV region contains entire gene coding sequences	ENSBTAG00000037928	Chr15	-1	81,269,790	81,270,725
INRA_BovSV5381	inversion	1,287,283	Chr15	80,072,565	81,359,849	SV region contains entire gene coding sequences	ENSBTAG00000046845	Chr15	-1	80,647,002	80,647,943
INRA_BovSV5381	inversion	1,287,283	Chr15	80,072,565	81,359,849	SV region contains entire gene coding sequences	ENSBTAG00000035031	Chr15	1	80,842,358	80,843,299
INRA_BovSV5381	inversion	1,287,283	Chr15	80,072,565	81,359,849	SV region contains entire gene coding sequences	ENSBTAG00000039348	Chr15	1	80,685,809	80,686,821
INRA_BovSV5381	inversion	1,287,283	Chr15	80,072,565	81,359,849	SV region contains entire gene coding sequences	ENSBTAG00000035990	Chr15	-1	80,661,499	80,662,446
INRA_BovSV5381	inversion	1,287,283	Chr15	80,072,565	81,359,849	SV region contains entire gene coding sequences	ENSBTAG00000046274	Chr15	1	80,507,650	80,508,576
INRA_BovSV5381	inversion	1,287,283	Chr15	80,072,565	81,359,849	SV region contains entire gene coding sequences	ENSBTAG00000046278	Chr15	1	80,371,554	80,372,495
INRA_BovSV5381	inversion	1,287,283	Chr15	80,072,565	81,359,849	SV region contains entire gene coding sequences	ENSBTAG00000040463	Chr15	-1	81,218,859	81,220,800
INRA_BovSV5381	inversion	1,287,283	Chr15	80,072,565	81,359,849	SV region contains entire gene coding sequences	ENSBTAG00000036131	Chr15	-1	81,172,711	81,173,673
INRA_BovSV5381	inversion	1,287,283	Chr15	80,072,565	81,359,849	SV region contains entire gene coding sequences	ENSBTAG00000036130	Chr15	-1	81,147,757	81,148,686
INRA_BovSV5381	inversion	1,287,283	Chr15	80,072,565	81,359,849	SV region contains entire gene coding sequences	ENSBTAG00000038049	Chr15	-1	80,695,336	80,696,395
INRA_BovSV5381	inversion	1,287,283	Chr15	80,072,565	81,359,849	SV region contains entire gene coding sequences	ENSBTAG00000038479	Chr15	1	80,933,345	80,935,697
INRA_BovSV5381	inversion	1,287,283	Chr15	80,072,565	81,359,849	SV region contains entire gene coding sequences	ENSBTAG00000006421	Chr15	1	81,133,288	81,134,238
INRA_BovSV5381	inversion	1,287,283	Chr15	80,072,565	81,359,849	SV region contains entire gene coding sequences	ENSBTAG00000039182	Chr15	-1	81,042,867	81,043,799
INRA_BovSV5381	inversion	1,287,283	Chr15	80,072,565	81,359,849	SV region contains entire gene coding sequences	ENSBTAG00000045739	Chr15	-1	80,990,805	80,991,764
INRA_BovSV5381	inversion	1,287,283	Chr15	80,072,565	81,359,849	SV region contains entire gene coding sequences	ENSBTAG00000039801	Chr15	1	81,169,228	81,170,247
INRA_BovSV5381	inversion	1,287,283	Chr15	80,072,565	81,359,849	SV region contains entire gene coding sequences	ENSBTAG00000046167	Chr15	-1	80,827,951	80,829,405
INRA_BovSV5381	inversion	1,287,283	Chr15	80,072,565	81,359,849	SV region contains entire gene coding sequences	ENSBTAG00000001291	Chr15	1	80,288,368	80,289,306
INRA_BovSV5381	inversion	1,287,283	Chr15	80,072,565	81,359,849	SV region contains entire gene coding sequences	ENSBTAG00000046285	Chr15	1	80,254,691	80,256,208
INRA_BovSV5381	inversion	1,287,283	Chr15	80,072,565	81,359,849	SV region contains entire gene coding sequences	ENSBTAG00000024423	Chr15	-1	80,602,080	80,603,051
INRA_BovSV5381	inversion	1,287,283	Chr15	80,072,565	81,359,849	SV region contains entire gene coding sequences	ENSBTAG00000037878	Chr15	1	80,338,056	80,338,526
INRA_BovSV5381	inversion	1,287,283	Chr15	80,072,565	81,359,849	SV region contains entire gene coding sequences	ENSBTAG00000016146	Chr15	-1	81,091,987	81,092,922
INRA_BovSV4989	deletion	103,292	Chr15	49,583,829	49,687,122	SV region contains entire gene coding sequences	ENSBTAG00000038727	Chr15	1	49,671,530	49,672,486
INRA_BovSV4989	deletion	103,292	Chr15	49,583,829	49,687,122	SV region contains entire gene coding sequences	ENSBTAG00000037398	Chr15	1	49,603,716	49,604,723
INRA_BovSV4989	deletion	103,292	Chr15	49,583,829	49,687,122	SV region contains entire gene coding sequences	ENSBTAG00000039651	Chr15	-1	49,638,764	49,639,732
INRA_BovSV4989	deletion	103,292	Chr15	49,583,829	49,687,122	SV region contains entire gene coding sequences	ENSBTAG00000048220	Chr15	1	49,632,147	49,633,099
INRA_BovSV4989	deletion	103,292	Chr15	49,583,829	49,687,122	SV region contains entire gene coding sequences	ENSBTAG00000014853	Chr15	-1	49,681,262	49,682,212
INRA_BovSV4989	deletion	103,292	Chr15	49,583,829	49,687,122	SV region contains entire gene coding sequences	ENSBTAG00000039253	Chr15	1	49,622,594	49,623,553
INRA_BovSV5629	tandem duplication	391,372	Chr13	10,812,265	11,203,638	SV region contains entire gene coding sequences	ENSBTAG00000004354	Chr13	1	11,161,738	11,183,816
INRA_BovSV5629	tandem duplication	391,372	Chr13	10,812,265	11,203,638	SV region contains entire gene coding sequences	ENSBTAG00000000686	Chr13	1	10,871,597	10,879,769
INRA_BovSV5629	tandem duplication	391,372	Chr13	10,812,265	11,203,638	SV region contains entire gene coding sequences	ENSBTAG00000023169	Chr13	1	10,934,396	10,992,906
INRA_BovSV3252	deletion	142,803	ChrX	63,831,999	63,974,803	SV region contains entire gene coding sequences	ENSBTAG00000047218	ChrX	-1	63,896,594	63,897,112
INRA_BovSV3784	deletion	812,713	Chr12	73,644,862	74,457,576	SV region contains entire gene coding sequences	ENSBTAG00000047764	Chr12	1	73,890,112	73,977,633
INRA_BovSV3784	deletion	812,713	Chr12	73,644,862	74,457,576	SV region contains entire gene coding sequences	ENSBTAG00000047360	Chr12	-1	74,198,712	74,199,129
INRA_BovSV1250	tandem duplication	178,187	Chr18	59,765,306	59,943,494	SV region contains entire gene coding sequences	ENSBTAG00000015899	Chr18	1	59,894,613	59,917,943
INRA_BovSV6070	inversion	258,374	Chr18	61,432,223	61,690,598	SV region contains entire gene coding sequences	ENSBTAG00000002290	Chr18	-1	61,680,432	61,686,814
INRA_BovSV6070	inversion	258,374	Chr18	61,432,223	61,690,598	SV region contains entire gene coding sequences	ENSBTAG00000014328	Chr18	-1	61,608,937	61,623,944
INRA_BovSV6070	inversion	258,374	Chr18	61,432,223	61,690,598	SV region contains entire gene coding sequences	ENSBTAG00000047602	Chr18	1	61,635,154	61,636,026
INRA_BovSV2517	deletion	545,586	Chr10	24,032,598	24,578,185	SV region contains entire gene coding sequences	ENSBTAG00000047624	Chr10	-1	24,105,131	24,105,633
INRA_BovSV2517	deletion	545,586	Chr10	24,032,598	24,578,185	SV region contains entire gene coding sequences	ENSBTAG00000046305	Chr10	-1	24,120,162	24,120,630
INRA_BovSV2517	deletion	545,586	Chr10	24,032,598	24,578,185	SV region contains entire gene coding sequences	ENSBTAG00000046546	Chr10	-1	24,242,924	24,243,386
INRA_BovSV2517	deletion	545,586	Chr10	24,032,598	24,578,185	SV region contains entire gene coding sequences	ENSBTAG00000047096	Chr10	-1	24,142,588	24,143,051
INRA_BovSV2517	deletion	545,586	Chr10	24,032,598	24,578,185	SV region contains entire gene coding sequences	ENSBTAG00000046157	Chr10	-1	24,149,311	24,149,779
INRA_BovSV2517	deletion	545,586	Chr10	24,032,598	24,578,185	SV region contains entire gene coding sequences	ENSBTAG00000046102	Chr10	-1	24,109,643	24,110,226
INRA_BovSV2517	deletion	545,586	Chr10	24,032,598	24,578,185	SV region contains entire gene coding sequences	ENSBTAG00000047952	Chr10	-1	24,111,827	24,112,287
INRA_BovSV2517	deletion	545,586	Chr10	24,032,598	24,578,185	SV region contains entire gene coding sequences	ENSBTAG00000047639	Chr10	-1	24,115,721	24,116,278
INRA_BovSV2517	deletion	545,586	Chr10	24,032,598	24,578,185	SV region contains entire gene coding sequences	ENSBTAG00000048074	Chr10	1	24,049,503	24,050,032
INRA_BovSV2517	deletion	545,586	Chr10	24,032,598	24,578,185	SV region contains entire gene coding sequences	ENSBTAG00000005941	Chr10	-1	24,062,422	24,062,915
INRA_BovSV2517	deletion	545,586	Chr10	24,032,598	24,578,185	SV region contains entire gene coding sequences	ENSBTAG00000047690	Chr10	-1	24,282,906	24,283,878
INRA_BovSV6103	tandem duplication	117,839	Chr14	500,370	618,210	SV region contains entire gene coding sequences	ENSBTAG00000045707	Chr14	-1	541,818	541,936
INRA_BovSV6103	tandem duplication	117,839	Chr14	500,370	618,210	SV region contains entire gene coding sequences	ENSBTAG00000045524	Chr14	1	542,181	542,299
INRA_BovSV6103	tandem duplication	117,839	Chr14	500,370	618,210	SV region contains entire gene coding sequences	ENSBTAG00000045815	Chr14	-1	576,756	576,875
INRA_BovSV6103	tandem duplication	117,839	Chr14	500,370	618,210	SV region contains entire gene coding sequences	ENSBTAG00000047065	Chr14	1	582,986	583,105
INRA_BovSV1354	inversion	136,440	Chr28	2,379,666	2,516,107	SV region contains entire gene coding sequences	ENSBTAG00000036271	Chr28	-1	2,500,074	2,501,037
INRA_BovSV4230	deletion	6,439,879	Chr13	11,372,864	17,812,744	SV region contains entire gene coding sequences	ENSBTAG00000008650	Chr13	-1	11,729,423	11,787,953
INRA_BovSV4230	deletion	6,439,879	Chr13	11,372,864	17,812,744	SV region contains entire gene coding sequences	ENSBTAG00000005915	Chr13	1	16,366,946	16,640,879
INRA_BovSV4230	deletion	6,439,879	Chr13	11,372,864	17,812,744	SV region contains entire gene coding sequences	ENSBTAG00000045036	Chr13	1	14,951,270	14,951,369
INRA_BovSV4230	deletion	6,439,879	Chr13	11,372,864	17,812,744	SV region contains entire gene coding sequences	ENSBTAG00000045070	Chr13	-1	12,039,484	12,039,612
INRA_BovSV4230	deletion	6,439,879	Chr13	11,372,864	17,812,744	SV region contains entire gene coding sequences	ENSBTAG00000017012	Chr13	1	17,788,337	17,800,446
INRA_BovSV4230	deletion	6,439,879	Chr13	11,372,864	17,812,744	SV region contains entire gene coding sequences	ENSBTAG00000013004	Chr13	1	16,278,275	16,404,464
INRA_BovSV4230	deletion	6,439,879	Chr13	11,372,864	17,812,744	SV region contains entire gene coding sequences	ENSBTAG00000045874	Chr13	1	15,197,609	15,197,702
INRA_BovSV4230	deletion	6,439,879	Chr13	11,372,864	17,812,744	SV region contains entire gene coding sequences	ENSBTAG00000040490	Chr13	1	11,543,628	11,636,251
INRA_BovSV4230	deletion	6,439,879	Chr13	11,372,864	17,812,744	SV region contains entire gene coding sequences	ENSBTAG00000008937	Chr13	-1	12,934,868	13,000,042
INRA_BovSV4230	deletion	6,439,879	Chr13	11,372,864	17,812,744	SV region contains entire gene coding sequences	ENSBTAG00000010664	Chr13	1	17,093,614	17,185,063
INRA_BovSV4230	deletion	6,439,879	Chr13	11,372,864	17,812,744	SV region contains entire gene coding sequences	ENSBTAG00000048047	Chr13	-1	15,207,089	15,208,538
INRA_BovSV4230	deletion	6,439,879	Chr13	11,372,864	17,812,744	SV region contains entire gene coding sequences	ENSBTAG00000013930	Chr13	-1	16,171,111	16,187,450
INRA_BovSV4230	deletion	6,439,879	Chr13	11,372,864	17,812,744	SV region contains entire gene coding sequences	ENSBTAG00000000291	Chr13	-1	12,294,011	12,339,110
INRA_BovSV4230	deletion	6,439,879	Chr13	11,372,864	17,812,744	SV region contains entire gene coding sequences	ENSBTAG00000044988	Chr13	-1	16,759,239	16,759,338
INRA_BovSV4230	deletion	6,439,879	Chr13	11,372,864	17,812,744	SV region contains entire gene coding sequences	ENSBTAG00000019511	Chr13	-1	12,199,764	12,246,148
INRA_BovSV4230	deletion	6,439,879	Chr13	11,372,864	17,812,744	SV region contains entire gene coding sequences	ENSBTAG00000017243	Chr13	-1	15,984,602	16,002,940
INRA_BovSV4230	deletion	6,439,879	Chr13	11,372,864	17,812,744	SV region contains entire gene coding sequences	ENSBTAG00000008401	Chr13	-1	17,380,743	17,406,594
INRA_BovSV4230	deletion	6,439,879	Chr13	11,372,864	17,812,744	SV region contains entire gene coding sequences	ENSBTAG00000042724	Chr13	1	16,659,678	16,659,780
INRA_BovSV4230	deletion	6,439,879	Chr13	11,372,864	17,812,744	SV region contains entire gene coding sequences	ENSBTAG00000019488	Chr13	1	12,778,211	12,833,138
INRA_BovSV4230	deletion	6,439,879	Chr13	11,372,864	17,812,744	SV region contains entire gene coding sequences	ENSBTAG00000004147	Chr13	-1	17,650,891	17,690,062
INRA_BovSV4230	deletion	6,439,879	Chr13	11,372,864	17,812,744	SV region contains entire gene coding sequences	ENSBTAG00000037516	Chr13	-1	16,262,484	16,263,567
INRA_BovSV4230	deletion	6,439,879	Chr13	11,372,864	17,812,744	SV region contains entire gene coding sequences	ENSBTAG00000002836	Chr13	-1	16,043,506	16,163,986
INRA_BovSV4230	deletion	6,439,879	Chr13	11,372,864	17,812,744	SV region contains entire gene coding sequences	ENSBTAG00000000288	Chr13	1	12,363,666	12,452,723
INRA_BovSV4230	deletion	6,439,879	Chr13	11,372,864	17,812,744	SV region contains entire gene coding sequences	ENSBTAG00000044851	Chr13	1	12,415,354	12,415,446
INRA_BovSV4230	deletion	6,439,879	Chr13	11,372,864	17,812,744	SV region contains entire gene coding sequences	ENSBTAG00000036222	Chr13	1	17,742,124	17,783,203
INRA_BovSV4230	deletion	6,439,879	Chr13	11,372,864	17,812,744	SV region contains entire gene coding sequences	ENSBTAG00000019509	Chr13	1	12,246,303	12,266,216
INRA_BovSV4230	deletion	6,439,879	Chr13	11,372,864	17,812,744	SV region contains entire gene coding sequences	ENSBTAG00000019508	Chr13	-1	12,269,034	12,291,725
INRA_BovSV4230	deletion	6,439,879	Chr13	11,372,864	17,812,744	SV region contains entire gene coding sequences	ENSBTAG00000013925	Chr13	1	16,187,650	16,210,886
INRA_BovSV4230	deletion	6,439,879	Chr13	11,372,864	17,812,744	SV region contains entire gene coding sequences	ENSBTAG00000040046	Chr13	1	11,392,653	11,438,397
[truncated: 14,596 more rows]
