# Supplementary material for: Genome-Wide Study of Structural Variants in Bovine Holstein, Montbéliarde and Normande Dairy Breeds
Source: PLoS One. 2015 Aug 28;10(8):e0135931. doi: 10.1371/journal.pone.0135931 (PMC4552564; doi:10.1371/journal.pone.0135931)
Supplement: S7 Table — Counts of gene based on gene description and number of paralogs corresponding to each gene description. (XLSX) [file pone.0135931.s007.xlsx]

## Sheet: sheet1
S7 Table: List of gene description and count of genes and their paralogs
gene description	number of gene	number of paralogs
Uncharacterized protein	587	2.393
U6 spliceosomal RNA	159	974
Olfactory receptor	274	807
olfactory receptor-like	2	52
olfactory receptor, family 4, subfamily C, member 3	1	47
olfactory receptor, family 4, subfamily C, member 5	1	47
olfactory receptor, family 4, subfamily S, member 1	1	47
olfactory receptor, family 4, subfamily X, member 1	1	47
olfactory receptor, family 7, subfamily C, member 2	1	46
olfactory receptor Olr1242-like	2	42
olfactory receptor, family 5, subfamily M, member 11	1	39
olfactory receptor, family 5, subfamily M, member 3	1	39
olfactory receptor 791-like	1	38
olfactory receptor, family 51, subfamily E, member 2-like	1	38
olfactory receptor, family 52, subfamily N, member 1	1	38
olfactory receptor, family 6, subfamily C, member 1	1	38
olfactory receptor, family 2, subfamily M, member 4	1	37
olfactory receptor, family 2, subfamily T, member 1	1	37
olfactory receptor, family 2, subfamily T, member 6	1	37
olfactory receptor, family 2, subfamily Z, member 1	1	37
olfactory receptor, family 51, subfamily A, member 7	1	35
olfactory receptor, family 51, subfamily F, member 2	1	35
olfactory receptor, family 51, subfamily I, member 2	1	35
olfactory receptor, family 51, subfamily L, member 1	1	35
olfactory receptor, family 51, subfamily T, member 1	1	35
olfactory receptor, family 52, subfamily B, member 2	1	35
olfactory receptor, family 1, subfamily E, member 2-like	1	34
olfactory receptor, family 1, subfamily G, member 1	1	34
olfactory receptor, family 10, subfamily H, member 1	1	33
olfactory receptor, family 4, subfamily K, member 14	1	30
olfactory receptor, family 4, subfamily L, member 1	1	30
olfactory receptor, family 5, subfamily AS, member 1	1	28
olfactory receptor, family 5, subfamily J, member 2	1	28
olfactory receptor, family 4, subfamily Q, member 2	1	24
olfactory receptor, family 8, subfamily I, member 2	1	22
olfactory receptor, family 10, subfamily D, member 3	1	18
olfactory receptor, family 5, subfamily D, member 14	1	17
olfactory receptor, family 6, subfamily A, member 2	1	15
olfactory receptor, family 51, subfamily D, member 1	1	14
olfactory receptor, family 51, subfamily E, member 1	1	14
olfactory receptor, family 51, subfamily E, member 2	1	14
olfactory receptor, family 51, subfamily V, member 1	1	14
olfactory receptor, family 2, subfamily AJ, member 1	1	13
olfactory receptor, family 2, subfamily AK, member 2	1	13
olfactory receptor, family 2, subfamily L, member 13	1	13
olfactory receptor, family 2, subfamily B, member 6	1	10
olfactory receptor, family 3, subfamily A, member 1	1	10
olfactory receptor, family 8, subfamily S, member 1	1	9
olfactory receptor 491-like	1	8
olfactory receptor, family 5, subfamily P, member 3	1	8
olfactory receptor, family 9, subfamily G, member 1	1	4
olfactory receptor, family 14, subfamily C, member 36	1	2
olfactory receptor, family 10, subfamily AD, member 1	1	1
olfactory receptor, family 52, subfamily W, member 1	1	no paralog
5S ribosomal RNA	86	392
unknown	220	304
7SK RNA	25	117
U1 spliceosomal RNA	23	76
Histone H2B	6	76
Small nucleolar RNA SNORA70	7	65
U2 spliceosomal RNA	14	61
pregnancy-associated glycoprotein	2	58
beta-site APP-cleaving enzyme 2	1	57
melanoma antigen family A, 10	1	57
melanoma antigen family B, 16	1	57
melanoma antigen family B, 2-like	1	57
melanoma antigen family B, 4	1	57
melanoma antigen family B-like	1	57
necdin homolog	1	57
pepsinogen 5, group I	1	57
pregnancy-associated glycoprotein 1	1	57
pregnancy-associated glycoprotein 11	1	57
pregnancy-associated glycoprotein 12	1	57
pregnancy-associated glycoprotein 15	1	57
pregnancy-associated glycoprotein 16	1	57
pregnancy-associated glycoprotein 17	1	57
pregnancy-associated glycoprotein 18	1	57
pregnancy-associated glycoprotein 19	1	57
pregnancy-associated glycoprotein 2	1	57
pregnancy-associated glycoprotein 20	1	57
pregnancy-associated glycoprotein 21	1	57
pregnancy-associated glycoprotein 4	1	57
pregnancy-associated glycoprotein 5	1	57
pregnancy-associated glycoprotein 6	1	57
pregnancy-associated glycoprotein 7	1	57
pregnancy-associated glycoprotein 8	1	57
pregnancy-associated glycoprotein 9	1	57
uncharacterized LOC618701	1	57
bta-mir-544b-2	1	52
U6atac minor spliceosomal RNA	10	38
IFN-alpha C	1	38
interferon alpha F	1	38
interferon alpha G	1	38
interferon alpha H	1	38
Interferon alpha-C	1	38
Interferon beta-1	1	38
interferon, epsilon	1	38
interferon, omega 1	1	38
interferon-tau-like	1	38
histone cluster 2, H2be	1	37
Histone H2B type 1	1	37
histone H2B-like	1	37
Fc fragment of IgA, receptor for	1	36
glycoprotein VI	1	36
natural cytotoxicity triggering receptor 1	1	36
T cell receptor alpha variable 17	1	35
T cell receptor alpha variable 29/delta variable 5	1	35
TRA@ protein; Uncharacterized protein	1	35
U4 spliceosomal RNA	5	33
Small nucleolar RNA U3	5	32
Small nucleolar RNA SNORD112	3	29
zinc finger protein 133	1	28
zinc finger protein 546	1	28
zinc finger protein LOC100124497	1	28
bta-mir-584-6	1	27
bta-mir-584-7	1	27
T cell receptor alpha variable 16	1	26
T cell receptor alpha variable 18	1	26
T cell receptor alpha variable 8-1	1	26
guanine nucleotide binding protein	6	25
leucine rich repeat containing 14	1	25
protease, serine, 42	1	25
protease, serine, 45	1	25
protease, serine, 46	1	25
protease, serine, 50	1	25
DnaJ	4	24
U5 spliceosomal RNA	3	23
solute carrier family 6	7	22
gamma-aminobutyric acid	3	22
cytochrome P450, family 2, subfamily E, polypeptide 1	1	22
Metazoan signal recognition particle RNA	1	22
chemokine	11	21
a disintegrin and metallopeptidase domain 1b	1	21
ADAM metallopeptidase domain 8	1	21
RB-associated KRAB zinc finger	1	21
serpin peptidase inhibitor, clade E	1	21
SERPINA3-8	1	21
ubiquitin-conjugating enzyme E2W	1	21
zinc finger protein 12	1	21
zinc finger protein 175	1	21
zinc finger protein 248	1	21
zinc finger protein 33B	1	21
zinc finger protein 37A	1	21
zinc finger protein 382	1	21
zinc finger protein 567	1	21
solute carrier family 22	4	20
ATP-binding cassette, sub-family C	2	20
histone H2A type 2-C	2	20
C-C chemokine receptor type 1-like	1	20
CD163 molecule-like 1	1	20
deleted in malignant brain tumors 1	1	20
germinal histone H4-like	1	20
histone cluster 1, H4a	1	20
histone cluster 1, H4g	1	20
protease, serine, 12	1	20
hydroxysteroid	3	19
calcium channel, voltage-dependent, N type, alpha 1B subunit	1	19
H2A histone family, member J	1	19
histone cluster 2, H2ab	1	19
ladybird homeobox 2	1	19
leucine rich repeat containing 24	1	19
leucine rich repeat containing 26	1	19
leucine rich repeat containing 52	1	19
msh homeobox 2	1	19
SLIT and NTRK-like family, member 6	1	19
slit homolog 2	1	19
Small nucleolar RNA SNORD116	1	19
solute carrier family 22, member 10	1	19
Small nucleolar RNA U2-19	6	18
Small nucleolar RNA SNORA11	5	18
Small nucleolar RNA SNORA25	4	18
active BCR-related gene	1	18
aldo-keto reductase family 1 member C3 -like	1	18
aldo-keto reductase family 1, member C3	1	18
aldo-keto reductase family 1, member C4	1	18
aldo-keto reductase family 1, member E2	1	18
dihydrodiol dehydrogenase 3	1	18
egf-like module containing, mucin-like, hormone receptor-like 1	1	18
GLI family zinc finger 1	1	18
nuclear receptor subfamily 1, group D, member 2	1	18
peroxisome proliferator-activated receptor gamma	1	18
placental and ovary 20alpha hydroxysteroid dehydrogenase protein	1	18
prostaglandin F synthetase II-like	1	18
protocadherin gamma subfamily A, 7	1	18
Rac GTPase activating protein 1	1	18
RAR-related orphan receptor C	1	18
Rho GTPase activating protein 15	1	18
Rho GTPase activating protein 9	1	18
solute carrier family 7	1	18
solute carrier family 7, member 4	1	18
synapse defective 1, Rho GTPase, homolog 1	1	18
synapse defective 1, Rho GTPase, homolog 2	1	18
thyroid hormone receptor, beta	1	18
uncharacterized LOC509649	1	18
uncharacterized LOC510904	1	18
uncharacterized LOC512219	1	18
uncharacterized LOC788038	1	18
vitamin D	1	18
Small nucleolar RNA U2-30	6	17
myeloid-associated differentiation marker-like	3	17
cytochrome P450, family 4, subfamily F, polypeptide 2	2	17
kelch repeat and BTB	2	17
Y RNA	2	17
cyclic nucleotide gated channel beta 3	1	17
E3 ubiquitin-protein ligase TRIM68	1	17
histone cluster 2, H3c	1	17
Histone H3	1	17
histone H3.2	1	17
Histone H3.2	1	17
insulin-like growth factor binding protein, acid labile subunit	1	17
leucine rich repeat transmembrane neuronal 2	1	17
leucine rich repeat transmembrane neuronal 3	1	17
leucine-rich alpha-2-glycoprotein 1	1	17
leucine-rich repeats and immunoglobulin-like domains 3	1	17
NK6 homeobox 2	1	17
potassium voltage-gated channel, subfamily H	1	17
pyrimidinergic receptor P2Y, G-protein coupled, 4	1	17
reticulon 4 receptor-like 1	1	17
serpin peptidase inhibitor, clade B	1	17
T-cell leukemia homeobox 2	1	17
TRIM39-RPP21 readthrough	1	17
UDP glucuronosyltransferase 1 family, polypeptide A6	1	17
lysine	4	16
collagen, type II, alpha 1	1	16
collagen, type IV, alpha 3	1	16
collagen, type IV, alpha 4	1	16
collagen, type V, alpha 3	1	16
cytochrome P450, family 3, subfamily A, polypeptide 5	1	16
cytochrome P450, family 4, subfamily F, polypeptide 22	1	16
cytochrome P450, family 4, subfamily F, polypeptide 3	1	16
cytochrome P450, subfamily IIIA, polypeptide 4	1	16
frizzled class receptor 6	1	16
frizzled family receptor 4	1	16
integrin, alpha 10	1	16
integrin, alpha 6	1	16
integrin, alpha 7	1	16
integrin, alpha D	1	16
lactalbumin, alpha-	1	16
lysozyme	1	16
protein kinase C, theta	1	16
ribosomal protein S6 kinase, 70kDa, polypeptide 1	1	16
serum/glucocorticoid regulated kinase 1	1	16
serum/glucocorticoid regulated kinase family, member 3	1	16
uncharacterized LOC522763	1	16
v-akt murine thymoma viral oncogene homolog 2	1	16
zinc finger protein 852	1	16
ADAM metallopeptidase with thrombospondin type 1 motif, 10	1	15
ADAM metallopeptidase with thrombospondin type 1 motif, 15	1	15
ADAM metallopeptidase with thrombospondin type 1 motif, 8	1	15
delta-like 3	1	15
DENN/MADD domain containing 1C	1	15
DENN/MADD domain containing 2C	1	15
ferritin, heavy polypeptide 1	1	15
guanylate binding protein 4	1	15
interferon-induced guanylate-binding protein 1	1	15
jagged 1	1	15
kelch-like 9	1	15
kelch-like family member 14	1	15
major histocompatibility complex, class II, DQ alpha, type 1	1	15
major histocompatibility complex, class II, DR alpha	1	15
major histocompatibility complex, class II, DRB3	1	15
major histocompatibility complex, class II, DY alpha	1	15
notch 2	1	15
notch 3	1	15
Small nucleolar RNA SNORA31	1	15
vomeronasal 1 receptor 1	1	15
zinc finger protein 134	1	15
zinc finger protein 211	1	15
zinc finger protein 419	1	15
zinc finger protein 551	1	15
zinc finger protein 772	1	15
zinc finger protein 792	1	15
zinc finger protein LOC509810	1	15
ATP-binding cassette, sub-family A	6	14
Rho guanine nucleotide exchange factor	3	14
dehydrogenase/reductase	2	14
Small nucleolar RNA SNORA79	2	14
sterile alpha motif domain containing 13	2	14
corticotropin releasing hormone receptor 2	1	14
Janus kinase 2	1	14
kinesin family member 4A	1	14
kinesin family member 5C	1	14
leucine rich repeat and fibronectin type III domain containing 1	1	14
leucine rich repeat and fibronectin type III domain containing 3	1	14
leucine rich repeat and Ig domain containing 4	1	14
leucine rich repeat containing 69	1	14
leucine rich repeat containing 8 family, member E	1	14
major histocompatibility complex, class I, A	1	14
major histocompatibility complex, class I, A-like	1	14
MHC class I heavy chain	1	14
MHC class II antigen	1	14
mitogen-activated protein kinase kinase kinase 10	1	14
mitogen-activated protein kinase kinase kinase 7	1	14
non-classical MHC class I antigen	1	14
p53-induced death domain protein 1	1	14
parathyroid hormone 1 receptor	1	14
potassium channel, subfamily K, member 1	1	14
protein tyrosine phosphatase, receptor type, J	1	14
protein tyrosine phosphatase, receptor type, O	1	14
PTK2B protein tyrosine kinase 2 beta	1	14
Raf-1 proto-oncogene, serine/threonine kinase	1	14
sulfotransferase family, cytosolic, 6B, member 1	1	14
taste receptor, type 2, member 1	1	14
tyrosine kinase 2	1	14
UL16-binding protein 11	1	14
v-erb-b2 erythroblastic leukemia viral oncogene homolog 3	1	14
zinc finger protein 181	1	14
zinc finger protein 331	1	14
zinc finger protein 565	1	14
zinc finger protein 569	1	14
zinc finger protein 570	1	14
zinc finger protein 582	1	14
zinc finger protein 583	1	14
5.8S ribosomal RNA	2	13
actinin, alpha 4	1	13
aryl hydrocarbon receptor nuclear translocator 2	1	13
cadherin 2, type 1, N-cadherin	1	13
carbonic anhydrase I	1	13
carbonic anhydrase II	1	13
carbonic anhydrase III, muscle specific	1	13
carbonic anhydrase XIII	1	13
carboxyl ester lipase	1	13
crystallin, beta A1	1	13
desmocollin 1	1	13
desmocollin 2	1	13
desmocollin 3	1	13
desmoglein 1	1	13
desmoglein 2	1	13
desmoglein 3	1	13
desmoglein 4	1	13
dual specificity phosphatase 10	1	13
dual specificity phosphatase 8	1	13
epithelial discoidin domain-containing receptor 1 precursor	1	13
erythrocyte membrane protein band 4.1 like 4A	1	13
FERM, RhoGEF	1	13
fibronectin type III and SPRY domain containing 1	1	13
forkhead box O4	1	13
forkhead box P1	1	13
hepsin	1	13
leucine rich repeat containing 10B	1	13
leucine rich repeat containing 2	1	13
leucine-rich repeats and death domain containing 1	1	13
leucine-rich repeats and IQ motif containing 4	1	13
myosin, heavy chain 1, skeletal muscle, adult	1	13
myosin-11	1	13
neuroligin 3	1	13
neuropeptide Y receptor Y1	1	13
neuropeptide Y receptor Y2	1	13
neuropeptide Y receptor Y5	1	13
prolactin-related protein 1	1	13
retina and anterior neural fold homeobox 2	1	13
scribbled planar cell polarity protein	1	13
short stature homeobox	1	13
slingshot protein phosphatase 2	1	13
spectrin, beta, non-erythrocytic 2	1	13
spectrin, beta, non-erythrocytic 4	1	13
transmembrane protease, serine 2	1	13
transmembrane protease, serine 3	1	13
Tyrosine-protein kinase receptor	1	13
zinc finger and BTB domain containing 3	1	13
DEAH	4	12
poly	3	12
pleckstrin homology domain containing, family G	2	12
ADP-ribosylation factor guanine nucleotide-exchange factor 1	1	12
ankyrin repeat and death domain containing 1B	1	12
calcium-dependent phospholipase A2 PLA2G2D1	1	12
calcium-dependent phospholipase A2 PLA2G2D4	1	12
CD151 molecule	1	12
CD63 molecule	1	12
cysteine-rich secretory protein LCCL domain containing 1	1	12
cytohesin 3	1	12
EGF-like-domain, multiple 6	1	12
EPH receptor B1	1	12
ets variant 1	1	12
ets variant 2	1	12
euchromatic histone-lysine N-methyltransferase 1	1	12
fibrillin 3	1	12
fibroblast growth factor 16	1	12
free fatty acid receptor 1	1	12
free fatty acid receptor 2	1	12
free fatty acid receptor 3	1	12
G protein-coupled receptor 6	1	12
gap junction protein, alpha 5, 40kDa	1	12
gap junction protein, alpha 8, 50kDa	1	12
GLI pathogenesis-related 1 like 1	1	12
goosecoid homeobox	1	12
Harvey rat sarcoma viral oncogene homolog	1	12
Kruppel-like factor 10	1	12
lysophosphatidic acid receptor 3	1	12
mesenchyme homeobox 2	1	12
mitogen-activated protein kinase kinase kinase kinase 3	1	12
myotubularin 1	1	12
myotubularin related protein 1	1	12
myotubularin related protein 10	1	12
myotubularin related protein 11	1	12
peptidase inhibitor 15	1	12
phospholipase A2, group IIA	1	12
potassium inwardly-rectifying channel, subfamily J, member 16	1	12
potassium inwardly-rectifying channel, subfamily J, member 2	1	12
RAB11B, member RAS oncogene family	1	12
RAB37, member RAS oncogene family	1	12
RAB39, member RAS oncogene family	1	12
RAB3D, member RAS oncogene family	1	12
RAB8A, member RAS oncogene family	1	12
Rap guanine nucleotide exchange factor	1	12
RAS guanyl releasing protein 3	1	12
RAS guanyl releasing protein 4	1	12
RasGEF domain family, member 1A	1	12
regulator of G-protein signaling 5	1	12
ret proto-oncogene	1	12
SEMA4F protein; Uncharacterized protein	1	12
septin 7	1	12
SET domain containing 2	1	12
SET domain, bifurcated 1	1	12
sphingosine-1-phosphate receptor 2	1	12
sphingosine-1-phosphate receptor 4	1	12
sphingosine-1-phosphate receptor 5	1	12
synaptotagmin VII	1	12
synaptotagmin XVII	1	12
TAO kinase 1	1	12
von Willebrand factor C and EGF domains	1	12
wingless-type MMTV integration site family, member 1	1	12
solute carrier family 39	4	11
carbohydrate	2	11
catenin	2	11
GTPase, IMAP family member 7	2	11
solute carrier family 26	2	11
solute carrier family 5	2	11
2,4-dienoyl CoA reductase 1, mitochondrial	1	11
actin, beta	1	11
acyl-CoA wax alcohol acyltransferase 1	1	11
annexin A5	1	11
annexin A9	1	11
ArfGAP with coiled-coil, ankyrin repeat and PH domains 2	1	11
ArfGAP with GTPase domain, ankyrin repeat and PH domain 2	1	11
ATPase, H+/K+ exchanging, alpha polypeptide	1	11
butyrophilin, subfamily 3, member A3	1	11
CD207 molecule, langerin	1	11
CD209 molecule	1	11
cholinergic receptor, nicotinic, alpha 2	1	11
cholinergic receptor, nicotinic, alpha 9	1	11
C-type lectin domain family 4, member F	1	11
C-type lectin domain family 4, member G	1	11
diacylglycerol O-acyltransferase 2-like 6	1	11
DIRAS family, GTP-binding RAS-like 1	1	11
dynein, axonemal, heavy chain 8	1	11
Fc fragment of IgE, low affinity II, receptor for	1	11
Fc fragment of IgG, high affinity Ia, receptor	1	11
fibronectin 1	1	11
heterogeneous nuclear ribonucleoprotein F	1	11
kelch-like 1	1	11
kelch-like 18	1	11
kelch-like 2, Mayven	1	11
kelch-like ECH-associated protein 1	1	11
KLF6 protein; Uncharacterized protein	1	11
Kruppel-like factor 8	1	11
Kv channel interacting protein 4	1	11
latent transforming growth factor beta binding protein 4	1	11
LIM domains containing 1	1	11
LIM homeobox 3	1	11
LIM homeobox transcription factor 1, alpha	1	11
monoacylglycerol O-acyltransferase 1	1	11
NACC family member 2, BEN and BTB	1	11
neurocalcin delta	1	11
NIMA	1	11
nuclear receptor subfamily 2, group E, member 3	1	11
peroxisomal trans-2-enoyl-CoA reductase	1	11
phosphatidylinositol-3,4,5-trisphosphate-dependent Rac exchange factor 2	1	11
phosphodiesterase 4A, cAMP-specific	1	11
phosphodiesterase 7B	1	11
phosphodiesterase 9A	1	11
phospholipase C, beta 1	1	11
phospholipase C, zeta 1	1	11
phospholipase C-like 2	1	11
potassium channel tetramerisation domain containing 1	1	11
potassium channel tetramerisation domain containing 15	1	11
potassium channel tetramerization domain containing 12	1	11
potassium voltage-gated channel, Shab-related subfamily, member 2	1	11
protein tyrosine phosphatase, receptor type, S	1	11
retinoid X receptor, alpha	1	11
retinoid X receptor, gamma	1	11
roundabout, axon guidance receptor, homolog 2	1	11
sex determining region Y	1	11
Small nucleolar RNA SNORA72	1	11
solute carrier family 16, member 6	1	11
T-box 15	1	11
T-box 2	1	11
T-box 20	1	11
T-box 4	1	11
tubulin tyrosine ligase-like family, member 7	1	11
Wilms tumor 1 interacting protein	1	11
acyl-CoA dehydrogenase family, member 8	1	10
ADAM metallopeptidase with thrombospondin type 1 motif, 13	1	10
ADAMTS-like 2	1	10
ADAMTS-like 3	1	10
ADAMTS-like 4	1	10
aldehyde dehydrogenase 8 family, member A1	1	10
aldehyde dehydrogenase 9 family, member A1	1	10
angiopoietin-like 6	1	10
ankyrin repeat domain 52	1	10
calcium/calmodulin-dependent protein kinase ID	1	10
calcium/calmodulin-dependent protein kinase IV	1	10
calpain 1,	1	10
calpain 12	1	10
calpain 8	1	10
CD109 molecule	1	10
cerebellin 1 precursor	1	10
complement component 3	1	10
complement component 4 binding protein, alpha	1	10
CUB and Sushi multiple domains 1	1	10
CUB and Sushi multiple domains 3	1	10
cyclin A2	1	10
cyclin B2	1	10
death-associated protein kinase 1	1	10
death-associated protein kinase 3	1	10
discs, large homolog 3	1	10
ELAV	1	10
ELAV like neuron-specific RNA binding protein 3	1	10
fibrinogen-like 1	1	10
fibrinogen-like 2	1	10
GTPase, IMAP family member 5	1	10
kalirin	1	10
membrane protein, palmitoylated 1, 55kDa	1	10
myosin light chain kinase, smooth muscle	1	10
NLR family, pyrin domain containing 12	1	10
NLR family, pyrin domain containing 13	1	10
NLR family, pyrin domain containing 5	1	10
NLR family, pyrin domain containing 8	1	10
peripherin	1	10
platelet-activating factor acetylhydrolase 1b, regulatory subunit 1	1	10
protein S100-A11	1	10
ral guanine nucleotide dissociation stimulator	1	10
ral guanine nucleotide dissociation stimulator-like 3	1	10
RALBP1 associated Eps domain containing 1	1	10
ras homolog gene family, member U	1	10
Ras-related C3 botulinum toxin substrate 1	1	10
Rho family GTPase 1	1	10
Rho family GTPase 3	1	10
Rho-related BTB domain containing 1	1	10
RNA binding motif, single stranded interacting protein 2	1	10
S100 calcium binding protein A10	1	10
S100 calcium binding protein B	1	10
scleraxis basic helix-loop-helix transcription factor	1	10
smu-1 suppressor of mec-8 and unc-52 homolog	1	10
son of sevenless homolog 1	1	10
tetraspanin 2	1	10
tetraspanin 4	1	10
thrombospondin type-1 domain-containing protein 4 precursor	1	10
titin	1	10
trophoblast Kunitz domain protein 2	1	10
trophoblast Kunitz domain protein 4	1	10
WD repeat domain 5	1	10
WD repeat domain 69	1	10
WW domain containing E3 ubiquitin protein ligase 1	1	10
zinc finger protein 16	1	10
zinc finger protein 7	1	10
solute carrier family 25	3	9
enoyl CoA hydratase domain containing 2	2	9
Small nucleolar RNA SNORA62/SNORA6 family	2	9
angiopoietin-like 4	1	9
ankyrin repeat domain 26	1	9
basic helix-loop-helix family, member a15	1	9
caspase 14, apoptosis-related cysteine peptidase	1	9
cathepsin C	1	9
cathepsin H	1	9
cathepsin L1	1	9
cathepsin S	1	9
collagen-like tail subunit	1	9
diacylglycerol kinase, alpha 80kDa	1	9
diacylglycerol kinase, delta 130kDa	1	9
diacylglycerol kinase, epsilon 64kDa	1	9
diacylglycerol kinase, theta 110kDa	1	9
dual-specificity tyrosine-	1	9
F-box and leucine-rich repeat protein 13	1	9
Fc fragment of IgG binding protein	1	9
formin-like 3	1	9
glutamate receptor, ionotropic, delta 2	1	9
guanylate cyclase 2C	1	9
Heparan sulfate	1	9
homeodomain interacting protein kinase 2	1	9
homeodomain interacting protein kinase 3	1	9
homeodomain interacting protein kinase 4	1	9
interferon regulatory factor 7	1	9
KLRC1 protein; Uncharacterized protein	1	9
lectin, galactoside-binding, soluble, 12	1	9
lectin, galactoside-binding, soluble, 4	1	9
megakaryocyte-associated tyrosine-protein kinase	1	9
myelin associated glycoprotein	1	9
neurogenic differentiation 6	1	9
NKG2A; Uncharacterized protein	1	9
olfactomedin 2	1	9
p21 protein	1	9
serine threonine kinase 39	1	9
serine/threonine-protein kinase PAK 3	1	9
solute carrier family 4	1	9
solute carrier organic anion transporter family, member 1B3	1	9
solute carrier organic anion transporter family, member 1C1	1	9
solute carrier organic anion transporter family, member 5A1	1	9
tenascin C	1	9
tolloid-like 1	1	9
tubulin, alpha 1a	1	9
tubulin, alpha 1b	1	9
tubulin, alpha 3e	1	9
tubulin, beta 2C	1	9
tubulin, beta 4A class IVa	1	9
tubulin, beta class I	1	9
membrane-associated ring finger	5	8
poly	3	8
Small nucleolar RNA SNORA2/SNORA34 family	3	8
apolipoprotein L, 3-like	2	8
Small nucleolar RNA SNORA1	2	8
Small nucleolar RNA SNORA40	2	8
Small nucleolar RNA SNORD22	2	8
acid-sensing	1	8
adenylate cyclase 5	1	8
adenylate cyclase 6	1	8
adenylate cyclase 7	1	8
advillin	1	8
armadillo repeat containing 10	1	8
arylsulfatase E	1	8
arylsulfatase family, member H	1	8
arylsulfatase G	1	8
AU RNA binding protein/enoyl-CoA hydratase	1	8
brain-specific angiogenesis inhibitor 3	1	8
chromodomain helicase DNA binding protein 9	1	8
coagulation factor VIII, procoagulant component	1	8
copine III	1	8
C-type lectin domain family 19, member A	1	8
ecotropic viral integration site 5	1	8
ecotropic viral integration site 5-like	1	8
Elongation factor 1-alpha 1	1	8
enoyl CoA hydratase 1, peroxisomal	1	8
enoyl CoA hydratase domain containing 3	1	8
enoyl CoA hydratase, short chain, 1, mitochondrial	1	8
forkhead box H1	1	8
forkhead box N1	1	8
forkhead box N3	1	8
glutamate receptor, metabotropic 5	1	8
growth differentiation factor 11	1	8
high mobility group box 3	1	8
inhibin, beta C	1	8
inhibin, beta E	1	8
inositol polyphosphate-5-phosphatase K	1	8
inositol polyphosphate-5-phosphatase, 72 kDa	1	8
integrin, beta 5	1	8
low density lipoprotein receptor	1	8
lysyl oxidase-like 3	1	8
mitogen-activated protein kinase kinase kinase 5	1	8
myomesin 2	1	8
myosin IA	1	8
myosin IC	1	8
myosin IE	1	8
myosin IF	1	8
non-metastatic cells 3, protein expressed in	1	8
paired box 3	1	8
patched 1	1	8
phosphodiesterase 3A, cGMP-inhibited	1	8
phosphodiesterase 5A, cGMP-specific	1	8
phosphodiesterase 6B, cGMP-specific, rod, beta	1	8
plexin A4	1	8
plexin D1	1	8
PTPRF interacting protein, binding protein 2	1	8
RAB38, member RAS oncogene family	1	8
RAB5B, member RAS oncogene family	1	8
RAS protein activator like 3	1	8
Scm-like with four mbt domains 2	1	8
single immunoglobulin and toll-interleukin 1 receptor	1	8
Small nucleolar RNA U13	1	8
solute carrier family 12, member 8	1	8
steroid sulfatase	1	8
synaptotagmin-like 3	1	8
synaptotagmin-like 4	1	8
T cell receptor alpha variable 14/delta variable 4	1	8
TBC1 domain family, member 4	1	8
TBC1 domain family, member 9	1	8
TBC1 domain family, member 9B	1	8
toll-like receptor 5	1	8
tripartite motif containing 43	1	8
tripartite motif containing 77, pseudogene	1	8
tripartite motif-containing 64	1	8
tyrosine 3-monooxygenase/tryptophan 5-monooxygenase activation protein, epsilon polypeptide	1	8
tyrosine 3-monooxygenase/tryptophan 5-monooxygenase activation protein, zeta polypeptide	1	8
U7 small nuclear RNA	1	8
zinc finger protein 34	1	8
zinc finger protein 444	1	8
zinc finger protein 641	1	8
amyloid beta	4	7
Small nucleolar RNA SNORA61	3	7
sema domain, seven thrombospondin repeats	2	7
sema domain, transmembrane domain	2	7
Small nucleolar RNA U109	2	7
3-hydroxybutyrate dehydrogenase, type 1	1	7
apolipoprotein L, 3	1	7
beta-1,4-N-acetyl-galactosaminyl transferase 4	1	7
BRCA1 associated RING domain 1	1	7
bromodomain adjacent to zinc finger domain, 2A	1	7
bta-mir-106a	1	7
bta-mir-18b	1	7
bta-mir-20b	1	7
calcium and integrin binding family member 3	1	7
carboxypeptidase A6	1	7
carboxypeptidase D	1	7
carboxypeptidase E	1	7
CD300e molecule	1	7
cholinergic receptor, muscarinic 1	1	7
cholinergic receptor, muscarinic 3	1	7
chondroitin sulfate N-acetylgalactosaminyltransferase 2	1	7
conglutinin	1	7
cyclin G associated kinase	1	7
ELOVL fatty acid elongase 5	1	7
ezrin	1	7
F-box only protein 17	1	7
FERM domain containing 4A	1	7
glycoprotein A33	1	7
histamine receptor H1	1	7
histamine receptor H4	1	7
intracisternal A particle-promoted polypeptide	1	7
keratin associated protein 9-1	1	7
non-specific cytotoxic cell receptor protein 1 homolog	1	7
nuclear RNA export factor 1	1	7
phosphatidylinositol 3-kinase, catalytic subunit type 3	1	7
phosphatidylinositol-4-phosphate 3-kinase, catalytic subunit type 2 gamma	1	7
plasminogen	1	7
PR domain containing 14	1	7
protein phosphatase 1, regulatory subunit 16A	1	7
retinol dehydrogenase 16	1	7
retinol dehydrogenase 5	1	7
retinol dehydrogenase 8	1	7
short chain dehydrogenase/reductase family 9C, member 7	1	7
Small nucleolar RNA SNORA3/SNORA45 family	1	7
solute carrier family 38, member 2	1	7
solute carrier family 38, member 4	1	7
suppression of tumorigenicity 14	1	7
thromboxane A2 receptor	1	7
tonsoku-like, DNA repair protein	1	7
transient receptor potential cation channel, subfamily M, member 1	1	7
transient receptor potential cation channel, subfamily M, member 8	1	7
transmembrane channel-like 3	1	7
transmembrane channel-like 6	1	7
transmembrane channel-like 7	1	7
transmembrane channel-like 8	1	7
tripartite motif containing 35	1	7
tropomodulin 4	1	7
ubiquitin specific peptidase 24	1	7
ubiquitin specific peptidase 40	1	7
uncoupling protein 1	1	7
xylosyltransferase I	1	7
zinc finger and BTB domain containing 33	1	7
zinc finger and BTB domain-containing protein 7A	1	7
zinc finger protein 295	1	7
zinc finger protein 555	1	7
zinc finger protein 77	1	7
zinc finger protein LOC768229	1	7
polymerase	7	6
BTB	2	6
Claudin	2	6
mannosyl	2	6
Small nucleolar RNA SNORA57	2	6
ABO blood group	1	6
amino-terminal enhancer of split	1	6
aquaporin 1	1	6
aquaporin 2	1	6
aquaporin 4	1	6
aquaporin 6, kidney specific	1	6
ariadne homolog, ubiquitin-conjugating enzyme E2 binding protein, 1	1	6
Beta-1,4-galactosyltransferase 1 Lactose synthase A protein N-acetyllactosamine synthase Beta-N-acetylglucosaminylglycopeptide beta-1,4-galactosyltransferase Beta-N-acetylglucosaminyl-glycolipid beta-1,4-galactosyltransferase Processed beta-1,4-gala /.../transferase 1	1	6
cadherin-related family member 1	1	6
calponin 1, basic, smooth muscle	1	6
chloride intracellular channel 2	1	6
chloride intracellular channel 3	1	6
chymotrypsin-like elastase family, member 3B	1	6
coactivator-associated arginine methyltransferase 1	1	6
coronin 6	1	6
crystallin, alpha A	1	6
cullin 3	1	6
cullin 4B	1	6
cullin 5	1	6
cyclin T1	1	6
cyclin-dependent kinase 1	1	6
cyclin-dependent kinase 2	1	6
cytochrome P450, family 1, subfamily B, polypeptide 1	1	6
cytochrome P450, family 27, subfamily B, polypeptide 1	1	6
cytochrome P450, subfamily XI B, polypeptide 1	1	6
dipeptidyl-peptidase 9	1	6
endoplasmic reticulum protein 27	1	6
endothelin receptor type B	1	6
family with sequence similarity 32, member A	1	6
FK506 binding protein 11, 19 kDa	1	6
FK506 binding protein 14, 22 kDa	1	6
FK506 binding protein 7	1	6
flavin containing monooxygenase 5	1	6
GATA binding protein 3	1	6
globoside alpha-1,3-N-acetylgalactosaminyltransferase 1	1	6
glutamate receptor, ionotropic, N-methyl D-aspartate 1	1	6
glutamate receptor, ionotropic, N-methyl-D-aspartate 3A	1	6
glutathione peroxidase 4	1	6
glutathione S-transferase alpha 2	1	6
glutathione S-transferase alpha 4	1	6
glycosyltransferase 6 domain containing 1	1	6
grainyhead-like 2	1	6
HEAT repeat containing 8	1	6
heat shock protein, alpha-crystallin-related, B6	1	6
iroquois homeobox 3	1	6
iroquois homeobox 4	1	6
lipid phosphate phosphatase-related protein type 2	1	6
major intrinsic protein of lens fiber	1	6
Mas-related G protein-coupled receptor A; Uncharacterized protein	1	6
matrix-remodelling associated 5	1	6
mitogen-activated protein kinase kinase 2	1	6
mitogen-activated protein kinase kinase 6	1	6
mitogen-activated protein kinase kinase 7	1	6
NADPH oxidase 1	1	6
NADPH oxidase 4	1	6
neural cell adhesion molecule 2	1	6
neuropeptide S receptor 1	1	6
oxysterol binding protein-like 6	1	6
PBX/knotted 1 homeobox 1	1	6
phosphatidic acid phosphatase type 2B	1	6
phosphatidylinositol-4-phosphate 5-kinase, type I, alpha	1	6
phosphatidylinositol-4-phosphate 5-kinase, type I, gamma	1	6
phosphatidylinositol-5-phosphate 4-kinase, type II, gamma	1	6
plakophilin 2	1	6
plakophilin 3	1	6
polycomb group ring finger 1	1	6
polycomb group ring finger 3	1	6
polycystin	1	6
protein arginine methyltransferase 2	1	6
protein inhibitor of activated STAT, 4	1	6
purinergic receptor P2X, ligand-gated ion channel, 6	1	6
Ras homolog enriched in brain like 1	1	6
RAS-like, estrogen-regulated, growth inhibitor	1	6
regakine 1	1	6
regulator of G-protein signaling 9	1	6
RERG/RAS-like	1	6
rho GTPase-activating protein 6	1	6
ribosomal protein S15A	1	6
ribosomal protein S4, X-linked	1	6
ring finger protein 19A	1	6
serine incorporator 1	1	6
serine/arginine-rich splicing factor 7	1	6
shroom family member 4	1	6
signal transducer and activator of transcription 2, 113kDa	1	6
signal transducer and activator of transcription 6, interleukin-4 induced	1	6
signal-induced proliferation-associated 1 like 3	1	6
solute carrier family 1	1	6
solute carrier family 25, member 41	1	6
transducin-like enhancer of split 2	1	6
transducin-like enhancer of split 6	1	6
transmembrane emp24 protein transport domain containing 1	1	6
transmembrane emp24 protein transport domain containing 3	1	6
tripartite motif containing 45	1	6
U8 small nucleolar RNA	1	6
UDP-Gal:betaGlcNAc beta 1,4- galactosyltransferase, polypeptide 4	1	6
uncharacterized protein MGC134093	1	6
YTH domain containing 2	1	6
zinc finger protein 266	1	6
zinc finger protein 345	1	6
zinc finger protein 423	1	6
zinc finger protein 521	1	6
zinc finger, DHHC-type containing 3	1	6
zinc finger, MYM-type 3	1	6
A kinase	4	5
ATP-binding cassette, sub-family B	2	5
secreted and transmembrane 1	2	5
Small nucleolar RNA SNORA17	2	5
Small nucleolar RNA Z195/SNORD33/SNORD32 family	2	5
actin-like 9	1	5
adaptor-related protein complex 1, mu 1 subunit	1	5
adaptor-related protein complex 1, mu 2 subunit	1	5
adenosine deaminase, RNA-specific, B2	1	5
alcohol dehydrogenase 6	1	5
ALS2 C-terminal like	1	5
aminopeptidase O	1	5
ataxia, cerebellar, Cayman type	1	5
BCL2/adenovirus E1B 19kD interacting protein like	1	5
bromodomain containing 3	1	5
bromodomain containing 4	1	5
bta-mir-30a	1	5
bta-mir-30f	1	5
BTB and CNC homology 1, basic leucine zipper transcription factor 1	1	5
CCR4 carbon catabolite repression 4-like	1	5
ceramide synthase 2	1	5
ceramide synthase 4	1	5
ceramide synthase 5	1	5
ceramide synthase 6	1	5
CUGBP, Elav-like family member 1	1	5
CUGBP, Elav-like family member 2	1	5
CUGBP, Elav-like family member 3	1	5
CUGBP, Elav-like family member 5	1	5
CUGBP, Elav-like family member 6	1	5
cysteine-rich, angiogenic inducer, 61	1	5
dedicator of cytokinesis 10	1	5
dedicator of cytokinesis 11	1	5
dedicator of cytokinesis 6	1	5
dedicator of cytokinesis 9	1	5
dihydropyrimidinase	1	5
dihydropyrimidinase-like 2	1	5
docking protein 1, 62kDa	1	5
dynamin 2	1	5
E2F transcription factor 5, p130-binding	1	5
echinoderm microtubule associated protein like 3	1	5
ectonucleoside triphosphate diphosphohydrolase 2	1	5
ectonucleoside triphosphate diphosphohydrolase 8	1	5
F-box and leucine-rich repeat protein 19	1	5
fidgetin	1	5
fucosyltransferase 4	1	5
fucosyltransferase 5	1	5
fucosyltransferase 7	1	5
GA binding protein transcription factor, beta subunit 2	1	5
glucosidase, alpha; neutral AB	1	5
hepatoma-derived growth factor, related protein 3	1	5
hepatoma-derived growth factor-related protein 2	1	5
inositol 1,4,5-trisphosphate receptor type 2	1	5
insulin-like growth factor binding protein 5	1	5
Insulin-like growth factor-binding protein 2	1	5
intercellular adhesion molecule 1	1	5
intercellular adhesion molecule 2	1	5
intercellular adhesion molecule 3	1	5
intercellular adhesion molecule 4	1	5
intercellular adhesion molecule 5, telencephalin	1	5
interferon induced transmembrane protein 3	1	5
leucine rich repeat containing 9	1	5
low density lipoprotein receptor-related protein 1	1	5
low density lipoprotein receptor-related protein 12	1	5
matrix metallopeptidase 19	1	5
MOB kinase activator 1A	1	5
MOB kinase activator 2	1	5
MX dynamin-like GTPase 2	1	5
myxovirus	1	5
nemo-like kinase	1	5
nerve growth factor receptor	1	5
neuronal guanine nucleotide exchange factor	1	5
NLR family, CARD domain containing 4	1	5
nuclear factor of kappa light polypeptide gene enhancer in B-cells inhibitor, beta	1	5
nuclear factor of kappa light polypeptide gene enhancer in B-cells inhibitor, delta	1	5
nuclear receptor binding protein 2	1	5
patatin-like phospholipase domain containing 2	1	5
patatin-like phospholipase domain containing 4	1	5
plectin	1	5
protein disulfide isomerase family A, member 5	1	5
radial spoke head 1 homolog	1	5
radial spoke head 10 homolog B	1	5
receptor accessory protein 5	1	5
regulatory factor X, 2	1	5
regulatory factor X, 3	1	5
retinol dehydrogenase 10	1	5
rhodopsin	1	5
RNA binding motif protein 47	1	5
RPL36A-HNRNPH2 readthrough	1	5
ryanodine receptor 1	1	5
serine peptidase inhibitor, Kunitz type, 2	1	5
signal-regulatory protein alpha	1	5
signal-regulatory protein beta 1	1	5
SIX homeobox 6	1	5
Small nucleolar RNA SNORA20	1	5
smg-6 homolog, nonsense mediated mRNA decay factor	1	5
solute carrier family 15	1	5
solute carrier family 15, member 5	1	5
SP140 nuclear body protein-like	1	5
sperm associated antigen 1	1	5
sprouty-related, EVH1 domain containing 3	1	5
sucrase-isomaltase	1	5
testis-specific histone 2a-like	1	5
TNF receptor-associated factor 2	1	5
transmembrane protein 45B	1	5
transporter 2, ATP-binding cassette, sub-family B	1	5
ubiquilin 2	1	5
USP6 N-terminal like	1	5
wingless-type MMTV integration site family, member 10B	1	5
XK, Kell blood group complex subunit-related family, member 9	1	5
zinc binding alcohol dehydrogenase domain containing 2	1	5
zinc finger protein 554	1	5
tumor necrosis factor	3	4
KDEL	2	4
Small nucleolar RNA ACA64	2	4
Small nucleolar RNA SNORA74	2	4
Small nucleolar RNA SNORD36	2	4
Small nucleolar RNA SNORD59	2	4
40S ribosomal protein S6	1	4
adaptor-related protein complex 1, sigma 3 subunit	1	4
antizyme inhibitor 1	1	4
arrestin domain containing 1	1	4
ATPase, Na+/K+ transporting, beta 4 polypeptide	1	4
ATP-binding cassette, sub-family G	1	4
BR serine/threonine kinase 2	1	4
calmegin	1	4
calpain, small subunit 1	1	4
cAMP responsive element binding protein 3-like 3	1	4
carcinoembryonic antigen-related cell adhesion molecule 1	1	4
centrin, EF-hand protein, 2	1	4
chloride channel accessory 1	1	4
chloride channel accessory 4	1	4
chloride channel regulator 3	1	4
cyclin-dependent kinase 4	1	4
cytochrome P450, family 26, subfamily B, polypeptide 1	1	4
cytochrome P450, family 51, subfamily A, polypeptide 1	1	4
deltex homolog 3	1	4
disrupted in renal carcinoma 2	1	4
dysferlin	1	4
empty spiracles homeobox 1	1	4
exostosin 1	1	4
extended synaptotagmin-like protein 1	1	4
family with sequence similarity 127, member A-like	1	4
Fas apoptotic inhibitory molecule 2	1	4
fatty acid desaturase 1	1	4
fatty acid desaturase 2	1	4
fatty acid desaturase 3	1	4
feline leukemia virus subgroup C cellular receptor family, member 2	1	4
feline leukemia virus subgroup C receptor-related protein 2	1	4
filamin A interacting protein 1	1	4
folate hydrolase	1	4
galactosidase, beta 1-like 3	1	4
glucosidase, beta, acid 3	1	4
glutamate receptor, ionotropic, N-methyl D-aspartate-associated protein 1	1	4
GRAM domain containing 1A	1	4
GRAM domain containing 2	1	4
growth factor independent 1B transcription repressor	1	4
hematopoietic SH2 domain containing	1	4
hydroxy-delta-5-steroid dehydrogenase, 3 beta- and steroid delta-isomerase 1	1	4
IKAROS family zinc finger 2	1	4
IKAROS family zinc finger 4	1	4
inter-alpha-trypsin inhibitor heavy chain 2	1	4
inter-alpha-trypsin inhibitor heavy chain family, member 5	1	4
interleukin enhancer binding factor 3, 90kDa	1	4
KIAA0226	1	4
leucine-rich repeat LGI family, member 2	1	4
leucine-rich repeat LGI family, member 4	1	4
major facilitator superfamily domain containing 7	1	4
MAM domain containing 4	1	4
mesoderm development candidate 1	1	4
metastasis associated 1 family, member 2	1	4
methyltransferase like 21B	1	4
mitogen-activated protein kinase 8 interacting protein 3	1	4
mortality factor 4 like 1	1	4
myosin, light chain 3, alkali; ventricular, skeletal, slow	1	4
myosin, light chain 6, alkali, smooth muscle and non-muscle	1	4
N-acetylated alpha-linked acidic dipeptidase 2	1	4
NAD	1	4
NADPH dependent diflavin oxidoreductase 1	1	4
NCK adaptor protein 1	1	4
nitric oxide synthase 2, inducible	1	4
O-linked N-acetylglucosamine	1	4
oxidation resistance 1	1	4
oxysterol binding protein-like 11	1	4
peptidyl arginine deiminase, type II	1	4
peptidyl arginine deiminase, type IV	1	4
perilipin 3	1	4
perilipin 4	1	4
perilipin 5	1	4
phosphatidylcholine transfer protein	1	4
phosphatidylinositol transfer protein, alpha	1	4
potassium voltage-gated channel, KQT-like subfamily, member 5	1	4
Protein FAM127	1	4
protein kinase, cAMP-dependent, catalytic, beta	1	4
protein kinase, X-linked	1	4
protein phosphatase, Mg2+/Mn2+ dependent, 1A	1	4
RAB33B, member RAS oncogene family	1	4
receptor	1	4
receptor-interacting serine-threonine kinase 2	1	4
receptor-interacting serine-threonine kinase 4	1	4
RecQ protein-like 4	1	4
retrotransposon gag domain containing 4	1	4
Rho GTPase activating protein 33	1	4
ribosomal protein L7	1	4
RNA binding motif protein 42	1	4
scavenger receptor class F, member 1	1	4
secreted and transmembrane protein 1A	1	4
Serum amyloid A protein	1	4
serum amyloid A2	1	4
serum amyloid A4, constitutive	1	4
SH3-domain GRB2-like 1	1	4
SH3-domain GRB2-like 3	1	4
sidekick cell adhesion molecule 1	1	4
sideroflexin 5	1	4
Small nucleolar RNA SNORA8	1	4
solute carrier family 13	1	4
solute carrier family 29	1	4
solute carrier family 44, member 2	1	4
sortilin-related VPS10 domain containing receptor 1	1	4
sortilin-related VPS10 domain containing receptor 3	1	4
sorting nexin 4	1	4
spindlin family, member 2	1	4
spindlin family, member 2B	1	4
spindlin-like	1	4
stathmin-like 4	1	4
sterile alpha motif domain containing 7	1	4
synaptic vesicle glycoprotein 2A	1	4
terminal uridylyl transferase 1, U6 snRNA-specific	1	4
tetratricopeptide repeat domain 9B	1	4
tetratricopeptide repeat domain 9C	1	4
THAP domain containing 8	1	4
TIMP metallopeptidase inhibitor 4	1	4
torsin family 4, member A	1	4
TOX high mobility group box family member 3	1	4
tripartite motif containing 24	1	4
tropomyosin 4	1	4
tubby homolog	1	4
ubiquitin specific peptidase 38	1	4
ventral anterior homeobox 2	1	4
zinc finger protein 740	1	4
zinc finger RNA binding protein 2	1	4
MAD2 mitotic arrest deficient-like 1	3	3
DEAD	2	3
nudix	2	3
pleckstrin homology domain containing, family A	2	3
proteoglycan 3	2	3
Small Cajal body specific RNA 6	2	3
Small nucleolar RNA SNORA56	2	3
Small nucleolar RNA SNORA64/SNORA10 family	2	3
Small nucleolar RNA SNORA7	2	3
Small nucleolar RNA SNORD24	2	3
solute carrier family 2	2	3
solute carrier family 34	2	3
StAR-related lipid transfer	2	3
1-acylglycerol-3-phosphate O-acyltransferase 4	1	3
2'-5'-oligoadenylate synthetase 2, 69/71kDa	1	3
60S ribosomal protein L36	1	3
6-phosphofructo-2-kinase/fructose-2,6-biphosphatase 3	1	3
acid phosphatase 6, lysophosphatidic	1	3
acyl-CoA oxidase-like	1	3
AN1-type zinc finger protein 6	1	3
ankyrin repeat and SOCS box containing 8	1	3
ankyrin repeat domain 13B	1	3
ankyrin repeat domain 24	1	3
ankyrin repeat domain 61	1	3
antigen p97	1	3
arrestin 3, retinal	1	3
AT rich interactive domain 4B	1	3
AT rich interactive domain 5B	1	3
ATG4 autophagy related 4 homolog D	1	3
atlastin GTPase 2	1	3
ATPase, H+ transporting, lysosomal V0 subunit a4	1	3
bestrophin 1	1	3
BPI fold containing family A, member 2A	1	3
BPI fold containing family A, member 2B	1	3
BPI fold containing family A, member 2C	1	3
BRCA1 interacting protein C-terminal helicase 1	1	3
breast cancer metastasis-suppressor 1-like	1	3
bta-mir-500	1	3
bta-mir-502a-1	1	3
bta-mir-502a-2	1	3
bta-mir-502b	1	3
bta-mir-92a-2	1	3
C2 calcium-dependent domain containing 4D	1	3
caspase recruitment domain family, member 9	1	3
CD101 molecule	1	3
cell migration inducing protein, hyaluronan binding	1	3
Common salivary protein BSP30 form d; Uncharacterized protein	1	3
CTD	1	3
cyclin-dependent kinase inhibitor 2B	1	3
cyclin-dependent kinase inhibitor 2D	1	3
cystatin B	1	3
cysteine conjugate-beta lyase, cytoplasmic	1	3
cytochrome b5 reductase 2	1	3
cytochrome c, testis	1	3
dicer 1, ribonuclease type III	1	3
dpy-19-like 1	1	3
egl nine homolog 1	1	3
epidermal growth factor receptor pathway substrate 8	1	3
EPS8-like 2	1	3
Epstein-Barr virus induced 3	1	3
eukaryotic translation initiation factor 2-alpha kinase 1	1	3
eukaryotic translation initiation factor 2-alpha kinase 2	1	3
EYA transcriptional coactivator and phosphatase 1	1	3
family with sequence similarity 13, member C	1	3
family with sequence similarity 3, member B	1	3
family with sequence similarity 82, member B	1	3
F-box protein 45	1	3
galactose-3-O-sulfotransferase 1	1	3
glyceraldehyde-3-phosphate dehydrogenase, spermatogenic	1	3
glycerol kinase 2-like	1	3
glycerophosphodiester phosphodiesterase domain containing 2	1	3
HSPB	1	3
hypoxanthine phosphoribosyltransferase 1	1	3
insulin receptor substrate 1	1	3
interleukin 16	1	3
jumonji domain containing 1C	1	3
junctophilin 1	1	3
Keratin-associated protein 12-2	1	3
kin of IRRE like 2	1	3
kinesin family member 2B	1	3
kinesin family member C2	1	3
KN motif and ankyrin repeat domains 2	1	3
KN motif and ankyrin repeat domains 3	1	3
lactotransferrin	1	3
lemur tyrosine kinase 2	1	3
LIM domain only 1	1	3
LIM domain only 3	1	3
LIM domain only 4	1	3
lysophosphatidylcholine acyltransferase 1	1	3
lysosomal-associated membrane protein 2	1	3
maestro heat-like repeat family member 1	1	3
maestro heat-like repeat family member 2A	1	3
mannosidase, alpha, class 1A, member 2	1	3
mannosidase, alpha, class 1B, member 1	1	3
mannosidase, alpha, class 1C, member 1	1	3
MAP7 domain containing 2	1	3
melanoma inhibitory activity family, member 3	1	3
methyl-CpG binding domain protein 3-like 1	1	3
methylenetetrahydrofolate dehydrogenase	1	3
microtubule-associated protein 7	1	3
Mov10 RISC complex RNA helicase like 1	1	3
nephrosis 1, congenital, Finnish type	1	3
nerve growth factor	1	3
neurturin	1	3
NOP2/Sun domain family, member 6	1	3
nuclear factor I/C	1	3
numb homolog	1	3
oligodendrocyte transcription factor 3	1	3
OTU deubiquitinase 7B	1	3
PDZ domain containing 1	1	3
PDZ domain containing 11	1	3
pecanex-like 2	1	3
pecanex-like 4	1	3
peptidase inhibitor 3, skin-derived	1	3
persephin	1	3
phospholipase A2, group XVI	1	3
plasma membrane calcium-transporting ATPase 2	1	3
pleckstrin homology domain containing, family A member 5	1	3
polyamine oxidase	1	3
poly-U binding splicing factor 60KDa	1	3
potassium channel, subfamily T, member 1	1	3
potassium channel, subfamily T, member 2	1	3
pre-B-cell leukemia homeobox 1	1	3
proline rich Gla	1	3
prostaglandin F2 receptor inhibitor	1	3
protein kinase D3	1	3
protein kinase, cAMP-dependent, regulatory, type I, alpha	1	3
protein kinase, interferon-inducible double stranded RNA dependent activator	1	3
Ras and Rab interactor 3	1	3
Ras and Rab interactor-like	1	3
regulating synaptic membrane exocytosis 2	1	3
REX4, RNA exonuclease 4 homolog	1	3
rhophilin, Rho GTPase binding protein 2	1	3
ring finger protein 115	1	3
RNA polymerase II associated protein 3	1	3
SAFB-like, transcription modulator	1	3
S-antigen; retina and pineal gland	1	3
scaffold attachment factor B1	1	3
scaffold attachment factor B2	1	3
scratch homolog 1, zinc finger protein	1	3
SEC24 family member D	1	3
serotransferrin-like	1	3
serpin peptidase inhibitor, clade F	1	3
SH2 domain-containing adapter protein D	1	3
siah E3 ubiquitin protein ligase 1	1	3
small glutamine-rich tetratricopeptide repeat	1	3
small nuclear RNA activating complex, polypeptide 4, 190kDa	1	3
Small nucleolar RNA SNORA36 family	1	3
Small nucleolar SNORD12/SNORD106	1	3
solute carrier family 8	1	3
sorting nexin 12	1	3
splicing factor 3b, subunit 4, 49kDa	1	3
sprouty homolog 3	1	3
staufen, RNA binding protein, homolog 2	1	3
striatin, calmodulin binding protein	1	3
SUMO1/sentrin specific peptidase 1	1	3
superoxide dismutase 3, extracellular	1	3
synaptogyrin 2	1	3
synaptogyrin 3	1	3
threonyl-tRNA synthetase 2, mitochondrial	1	3
thyroid hormone receptor interactor 10	1	3
thyroid stimulating hormone, beta	1	3
tight junction protein 3	1	3
transmembrane and coiled-coil domain family 1	1	3
trichohyalin-like 1	1	3
tumor necrosis factor, alpha-induced protein 3	1	3
tumor necrosis factor, alpha-induced protein 8-like 1	1	3
U2 small nuclear RNA auxiliary factor 1	1	3
ubiquitin specific peptidase 27, X-linked	1	3
ubiquitin specific peptidase 42	1	3
uncharacterized LOC618367	1	3
uncharacterized LOC618600	1	3
uncharacterized protein LOC784741	1	3
v-myb avian myeloblastosis viral oncogene homolog	1	3
v-myb myeloblastosis viral oncogene homolog	1	3
von Willebrand factor A domain containing 5A	1	3
xanthine dehydrogenase	1	3
xyloside xylosyltransferase 1	1	3
zinc finger protein 653	1	3
zinc finger protein 692	1	3
zinc finger protein neuro-d4	1	3
zinc finger, DHHC-type containing 15	1	3
Galectin	2	2
Small nucleolar RNA SNORD91 family	2	2
Small nucleolar RNA Z17	2	2
20-beta-hydroxysteroid dehydrogenase-like	1	2
acetyl-CoA acetyltransferase 1	1	2
acetyl-CoA acetyltransferase 2	1	2
acidic	1	2
acyl-CoA thioesterase 11	1	2
acyl-coenzyme A thioesterase THEM4	1	2
adaptor-related protein complex 4, epsilon 1 subunit	1	2
adducin 2	1	2
adenosine monophosphate deaminase 1	1	2
adenylate kinase 8	1	2
adhesion molecule with Ig-like domain 2	1	2
aldolase B, fructose-bisphosphate	1	2
aldolase C, fructose-bisphosphate	1	2
ankyrin repeat domain 34A	1	2
ankyrin repeat domain 34C	1	2
ankyrin repeat domain 46	1	2
asparaginase like 1	1	2
BAI1-associated protein 2-like 1	1	2
BCL2-associated transcription factor 1	1	2
beta-1,3-glucuronyltransferase 3	1	2
beta-defensin 122a	1	2
bta-mir-188	1	2
bta-mir-19b-2	1	2
bta-mir-26a-2	1	2
bta-mir-3604-1	1	2
bta-mir-450a-1	1	2
bta-mir-450a-2	1	2
bta-mir-450b	1	2
bta-mir-532	1	2
bta-mir-660	1	2
bta-mir-7-3	1	2
calbindin 1, 28kDa	1	2
calcyon neuron-specific vesicular protein	1	2
calcyphosine	1	2
calmodulin regulated spectrin-associated protein 1	1	2
calmodulin regulated spectrin-associated protein family, member 3	1	2
capping protein	1	2
Cardiomyopathy-associated protein 2; PDE4DIP protein; Uncharacterized protein	1	2
caudal type homeobox 4	1	2
Cbp/p300-interacting transactivator, with Glu/Asp-rich carboxy-terminal domain, 2	1	2
CDKN2A interacting protein	1	2
chaperonin containing TCP1, subunit 8	1	2
cholecystokinin A receptor	1	2
chordin-like 1	1	2
Clusterin	1	2
coiled-coil domain containing 129	1	2
cortexin 1	1	2
C-type lectin domain family 3, member B	1	2
cytochrome b, ascorbate dependent 3	1	2
cytochrome c oxidase subunit VIb polypeptide 1	1	2
cytochrome c oxidase subunit VIIa polypeptide 1	1	2
cytochrome c oxidase subunit VIIa polypeptide 2	1	2
cytochrome c oxidase subunit VIIc	1	2
DDHD domain containing 1	1	2
dehydrogenase E1 and transketolase domain containing 1	1	2
deoxyguanosine kinase	1	2
diacylglycerol O-acyltransferase 1	1	2
dickkopf-related protein 1	1	2
DIP2 disco-interacting protein 2 homolog A	1	2
dispatched homolog 1	1	2
dopamine beta-hydroxylase	1	2
E3 ubiquitin-protein ligase MARCH4 precursor	1	2
endozepine-like peptide 2	1	2
engulfment and cell motility 1	1	2
epoxide hydrolase 2, cytoplasmic	1	2
epoxide hydrolase 3	1	2
Eukaryotic translation initiation factor 1	1	2
eukaryotic translation initiation factor 3, subunit F	1	2
excision repair cross-complementing rodent repair deficiency, complementation group 6-like	1	2
exonuclease NEF-sp	1	2
exosome component 7	1	2
exosome component 9	1	2
family with sequence similarity 135, member A	1	2
family with sequence similarity 136, member A	1	2
family with sequence similarity 188, member B	1	2
family with sequence similarity 20, member A	1	2
family with sequence similarity 54, member A	1	2
family with sequence similarity 98, member A	1	2
fascin homolog 1, actin-bundling protein	1	2
fem-1 homolog a	1	2
fibronectin type III domain containing 1	1	2
fragile X mental retardation 1	1	2
FYVE and coiled-coil domain containing 1	1	2
G protein-coupled receptor 123	1	2
G protein-coupled receptor 124	1	2
G protein-coupled receptor 125	1	2
glyceronephosphate O-acyltransferase	1	2
glycoprotein M6A	1	2
G-protein signaling modulator 1	1	2
GRB2-associated binding protein 1	1	2
GRB2-associated binding protein 3	1	2
heat shock transcription factor 1	1	2
hedgehog interacting protein	1	2
Hedgehog protein	1	2
heme binding protein 2	1	2
hepatitis A virus cellular receptor 1	1	2
hephaestin	1	2
heterogeneous nuclear ribonucleoprotein M	1	2
heterogeneous nuclear ribonucleoprotein U-like 2	1	2
hexosaminidase A	1	2
hexosaminidase B	1	2
HHIP-like 2	1	2
high mobility group 20B	1	2
immunoglobulin-like domain containing receptor 2	1	2
indolethylamine N-methyltransferase	1	2
inhibitor of DNA binding 3, dominant negative helix-loop-helix protein	1	2
inositol 1,4,5-trisphosphate receptor interacting protein-like 2	1	2
interleukin 20 receptor, alpha	1	2
interleukin 22 receptor, alpha 2	1	2
intestinal cell	1	2
KH-type splicing regulatory protein	1	2
kinesin family member 9	1	2
LanC lantibiotic synthetase component C-like 2	1	2
leucine-rich repeat, immunoglobulin-like and transmembrane domains 1	1	2
leukotriene C4 synthase	1	2
lipocalin 9	1	2
lipocalin-like 1	1	2
lipolysis stimulated lipoprotein receptor	1	2
LSM14A, SCD6 homolog A	1	2
mastermind-like 3	1	2
melanoma antigen family C, 3	1	2
melanoma antigen family E, 2	1	2
meprin A, alpha	1	2
methyltransferase like 6	1	2
methyltransferase like 7B	1	2
mex-3 RNA binding family member B	1	2
mitochondrial carrier 2	1	2
mucolipin 1	1	2
mucolipin 3	1	2
musculin	1	2
NADP-dependent malic enzyme	1	2
NHS-like 1	1	2
non-POU domain containing, octamer-binding	1	2
nuclear receptor coactivator 1	1	2
nuclear receptor coactivator 2	1	2
nucleoredoxin	1	2
ovo-like zinc finger 3	1	2
peptidoglycan recognition protein 2	1	2
peroxisomal biogenesis factor 11 beta	1	2
peroxisome proliferator-activated receptor gamma, coactivator 1 alpha	1	2
PHD and ring finger domains 1	1	2
PHD finger protein 6	1	2
phosphatidylinositol binding clathrin assembly protein	1	2
phosphofructokinase, muscle	1	2
phosphofructokinase, platelet	1	2
phospholipase D family, member 3	1	2
phosphorylase kinase, alpha 1	1	2
pleckstrin homology-like domain, family B, member 3	1	2
probable E3 ubiquitin-protein ligase makorin-2	1	2
prostaglandin D2 synthase 21kDa	1	2
protein kinase, AMP-activated, gamma 1 non-catalytic subunit	1	2
protein phosphatase 1, regulatory	1	2
protein phosphatase 2, regulatory subunit B, alpha	1	2
PRP40 pre-mRNA processing factor 40 homolog B	1	2
pyruvate dehydrogenase phosphatase regulatory subunit	1	2
R3H domain containing 2	1	2
RAB11 family interacting protein 5	1	2
regulation of nuclear pre-mRNA domain containing 2	1	2
retinoblastoma binding protein 7	1	2
retinoblastoma-like 2	1	2
Rho GDP dissociation inhibitor	1	2
ribosomal protein L35a	1	2
ribosomal protein L3-like	1	2
ring-box 1, E3 ubiquitin protein ligase	1	2
RNA-binding Raly-like protein	1	2
SAC1 suppressor of actin mutations 1-like	1	2
sarcosine dehydrogenase	1	2
SEC22 vesicle trafficking protein homolog A	1	2
SEC22 vesicle trafficking protein homolog B	1	2
seizure related 6 homolog	1	2
sel-1 suppressor of lin-12-like	1	2
sel-1 suppressor of lin-12-like 3	1	2
SH2 domain containing 3A	1	2
SH3 and cysteine rich domain 3	1	2
SH3KBP1 binding protein 1	1	2
small integral membrane protein 10	1	2
small nuclear ribonucleoprotein polypeptide G	1	2
Small nucleolar RNA SNORD31	1	2
Small nucleolar RNA SNORD5	1	2
solute carrier family 19, member 3	1	2
solute carrier family 30	1	2
solute carrier family 35, member D3	1	2
solute carrier family 37	1	2
solute carrier family 46	1	2
sorting nexin 31	1	2
sorting nexin family member 27	1	2
spalt-like transcription factor 1	1	2
sperm associated antigen 16	1	2
spermatogenesis associated, serine-rich 2	1	2
Spi-1 proto-oncogene	1	2
SR-related CTD-associated factor 11	1	2
sterol carrier protein 2	1	2
stromal antigen 3	1	2
sulfatase 1	1	2
SWI/SNF related, matrix associated, actin dependent regulator of chromatin, subfamily a, member 5	1	2
SWI/SNF related, matrix associated, actin dependent regulator of chromatin, subfamily a-like 1	1	2
SWI/SNF-related matrix-associated actin-dependent regulator of chromatin subfamily E member 1-related	1	2
synapsin II	1	2
syntaxin binding protein 2	1	2
taxilin beta	1	2
taxilin gamma	1	2
T-cell immunoglobulin and mucin domain containing 4	1	2
teashirt zinc finger homeobox 1	1	2
thioesterase superfamily member 5	1	2
thioredoxin-related transmembrane protein 1	1	2
transcriptional adaptor 2B	1	2
transducin	1	2
transketolase-like 2	1	2
translocation associated membrane protein 1	1	2
translocation associated membrane protein 2	1	2
transmembrane protein 106C	1	2
transmembrane protein 30A	1	2
transmembrane protein 8C	1	2
trefoil factor 1	1	2
trefoil factor 2	1	2
trefoil factor 3	1	2
trinucleotide repeat containing 6C	1	2
tubulin, delta 1	1	2
tubulin, gamma complex associated protein 2	1	2
tuftelin 1	1	2
tumor necrosis factor, alpha-induced protein 1	1	2
tyrosinase	1	2
ubiquitin-like 5	1	2
Uncharacterized protein C8orf59 homolog	1	2
vav 1 guanine nucleotide exchange factor	1	2
vav 2 guanine nucleotide exchange factor	1	2
V-set domain containing T cell activation inhibitor 1	1	2
WAS protein family, member 1	1	2
WD repeat and FYVE domain containing 1	1	2
WW and C2 domain containing 2	1	2
ZFP1 zinc finger protein	1	2
zinc finger and BTB domain containing 39	1	2
zinc finger protein 36, C3H type, homolog	1	2
zinc finger protein 407	1	2
zinc finger protein 449	1	2
zinc finger protein 687	1	2
zinc finger protein 787	1	2
proteasome	3	1
myeloid/lymphoid or mixed-lineage leukemia	2	1
1-acylglycerol-3-phosphate O-acyltransferase 2	1	1
3-hydroxy-3-methylglutaryl-CoA synthase 2	1	1
Abelson helper integration site 1	1	1
activating transcription factor 7 interacting protein	1	1
acyl-CoA synthetase long-chain family member 3	1	1
acyl-CoA synthetase long-chain family member 4	1	1
adenomatous polyposis coli	1	1
AHNAK nucleoprotein	1	1
aldehyde dehydrogenase 7 family, member A1	1	1
alkaline ceramidase 1	1	1
alkB, alkylation repair homolog 8	1	1
Alpha-endosulfine	1	1
Alstrom syndrome 1	1	1
amelogenin, X-linked	1	1
aminoacyl tRNA synthetase complex-interacting multifunctional protein 1	1	1
anaphase promoting complex subunit 2	1	1
ankyrin repeat domain 33B	1	1
aprataxin	1	1
archaelysin family metallopeptidase 2	1	1
ArfGAP with FG repeats 1	1	1
ATP synthase, H+ transporting, mitochondrial Fo complex, subunit E	1	1
ATPase, H+ transporting, lysosomal 38kDa, V0 subunit d2	1	1
ATPase, H+ transporting, lysosomal 42kDa, V1 subunit C1	1	1
ATPase, H+ transporting, lysosomal 56/58kDa, V1 subunit B1	1	1
ATP-binding cassette, sub-family F	1	1
autophagy related 16-like 1	1	1
axin 2	1	1
Bardet-Biedl syndrome 4	1	1
basonuclin 1	1	1
B-cell CLL/lymphoma 9	1	1
beta-1,4-N-acetyl-galactosaminyl transferase 1	1	1
BicC family RNA binding protein 1	1	1
breast carcinoma amplified sequence 2	1	1
bta-mir-101-2	1	1
bta-mir-105a	1	1
bta-mir-105b	1	1
bta-mir-132	1	1
bta-mir-211	1	1
bta-mir-212	1	1
bta-mir-218-1	1	1
bta-mir-23b	1	1
bta-mir-27b	1	1
bta-mir-374a	1	1
bta-mir-374b	1	1
C2 calcium-dependent domain containing 2	1	1
Ca++-dependent secretion activator 2	1	1
calcium release activated channel regulator 2B	1	1
calsequestrin 2	1	1
canopy 2 homolog	1	1
carnosine dipeptidase 1	1	1
Cation channel sperm-associated protein subunit delta	1	1
CCAAT/enhancer binding protein	1	1
CD22 molecule	1	1
CD274 molecule	1	1
cdc42 effector protein 3	1	1
CDC42 small effector 1	1	1
cell division cycle 37	1	1
cell division cycle 40	1	1
cingulin	1	1
cleavage and polyadenylation specific factor 7, 59kDa	1	1
Cleavage stimulation factor subunit 2	1	1
CNDP dipeptidase 2	1	1
coenzyme Q10 homolog A	1	1
coiled-coil domain containing 28A	1	1
coiled-coil domain containing 67	1	1
coiled-coil domain containing 72	1	1
coiled-coil domain containing 94	1	1
Coiled-coil domain-containing protein 167	1	1
cullin-associated NEDD8-dissociated protein 2	1	1
CWF19-like 2, cell cycle control	1	1
cysteine and histidine-rich domain	1	1
cytochrome b5 type A	1	1
Cytoplasmic tRNA 2-thiolation protein 1	1	1
damage-specific DNA binding protein 1, 127kDa	1	1
DAZ interacting zinc finger protein 1	1	1
deafness, autosomal recessive 59	1	1
DEAQ box RNA-dependent ATPase 1	1	1
deleted in azoospermia-like	1	1
DENN/MADD domain containing 6A	1	1
density-regulated protein	1	1
deoxyribonuclease II beta	1	1
diacylglycerol lipase, alpha	1	1
diacylglycerol lipase, beta	1	1
dynactin 1	1	1
EGF-like-domain, multiple 7	1	1
ELL associated factor 1	1	1
ELMO/CED-12 domain containing 1	1	1
ELMO/CED-12 domain containing 2	1	1
Endonuclease EME2-like; Uncharacterized protein	1	1
enhancer of polycomb homolog 2	1	1
eukaryotic translation elongation factor 2	1	1
family with sequence similarity 101, member B	1	1
family with sequence similarity 124B	1	1
family with sequence similarity 151, member A	1	1
family with sequence similarity 154, member B	1	1
family with sequence similarity 163, member B	1	1
family with sequence similarity 173, member B	1	1
family with sequence similarity 186, member B	1	1
family with sequence similarity 187, member B	1	1
family with sequence similarity 221, member B	1	1
family with sequence similarity 63, member A	1	1
family with sequence similarity 69, member B	1	1
family with sequence similarity 70, member A	1	1
fasciculation and elongation protein zeta 2	1	1
F-box and leucine-rich repeat protein 3	1	1
F-box protein 41	1	1
F-box protein 43	1	1
ferredoxin 1-like	1	1
fibrillarin	1	1
flap structure-specific endonuclease 1	1	1
flotillin 1	1	1
flotillin 2	1	1
fructose-1,6-bisphosphatase 1	1	1
fructose-1,6-bisphosphatase 2	1	1
fumarylacetoacetate hydrolase domain containing 1	1	1
FUN14 domain containing 2	1	1
FXYD domain containing ion transport regulator 1	1	1
G protein-coupled receptor 108	1	1
G protein-coupled receptor 141	1	1
G protein-coupled receptor 172A	1	1
G protein-coupled receptor 50	1	1
G protein-coupled receptor kinase interacting ArfGAP 1	1	1
ganglioside-induced differentiation-associated protein 1	1	1
general transcription factor IIF, polypeptide 1, 74kDa	1	1
glia maturation factor, gamma	1	1
glial cells missing homolog 1	1	1
glutamic-pyruvate transaminase	1	1
glutaminase 2	1	1
glutaminyl-peptide cyclotransferase	1	1
glycerol-3-phosphate dehydrogenase 1	1	1
glycerophosphodiester phosphodiesterase domain containing 1	1	1
GRB10 interacting GYF protein 2	1	1
HEAT repeat containing 5B	1	1
HERPUD family member 2	1	1
HORMA domain containing 1	1	1
hydroxyacid oxidase 2	1	1
iduronate 2-sulfatase precursor	1	1
ilvB	1	1
immunoglobulin	1	1
inositol polyphosphate-4-phosphatase, type II, 105kDa	1	1
integrin beta 1 binding protein	1	1
integrin beta 1 binding protein 3	1	1
interferon, lambda 1	1	1
KAT8 regulatory NSL complex subunit 2	1	1
KIAA0895	1	1
KIAA1024	1	1
KIAA2022	1	1
killer cell lectin-like receptor subfamily G, member 2	1	1
krev interaction trapped protein 1	1	1
lactate dehydrogenase D	1	1
leucine rich repeat containing 33	1	1
LIM domain and actin binding 1	1	1
lipocalin 12	1	1
Lix1 homolog	1	1
LMO7 protein; Uncharacterized protein	1	1
lon peptidase 1, mitochondrial	1	1
lon peptidase 2, peroxisomal	1	1
LRRN4 C-terminal like	1	1
LY6/PLAUR domain containing 3	1	1
LY6/PLAUR domain containing 6	1	1
LY6/PLAUR domain containing 6B	1	1
major histocompatibility class I related protein	1	1
mediator complex subunit 13	1	1
methyl-CpG binding domain protein 4	1	1
methyl-CpG binding domain protein 6	1	1
methylsterol monooxygenase 1	1	1
methyltransferase like 16	1	1
microsomal glutathione S-transferase 1	1	1
minichromosome maintenance complex component 4	1	1
mitochondrial fission factor	1	1
mitochondrial ribosomal protein L33	1	1
motile sperm domain containing 1	1	1
MPN domain containing	1	1
mucin 4, cell surface associated	1	1
mutated in colorectal cancers	1	1
myelin regulatory factor	1	1
myeloid cell leukemia sequence 1	1	1
myosin XVIIIA	1	1
N	1	1
NAC alpha domain containing	1	1
N-acetyltransferase 8-like	1	1
NADPH oxidase activator 1	1	1
naked cuticle homolog 1	1	1
nascent polypeptide-associated complex alpha subunit	1	1
NCK-associated protein 5-like	1	1
neuronal tyrosine-phosphorylated phosphoinositide-3-kinase adaptor 2	1	1
neuropathy target esterase	1	1
neurotrophin receptor associated death domain	1	1
NFKB inhibitor interacting Ras-like 1	1	1
NGFI-A binding protein 2	1	1
Non-histone chromosomal protein HMG-14	1	1
NOP2/Sun domain family, member 5	1	1
NOTCH-regulated ankyrin repeat protein	1	1
oligonucleotide/oligosaccharide-binding fold containing 2B	1	1
opioid growth factor receptor-like 1	1	1
optineurin	1	1
osteosarcoma amplified 9, endoplasmic reticulum lectin	1	1
OTU deubiquitinase 6A	1	1
OTU domain containing 6B	1	1
outer dense fiber of sperm tails 2-like	1	1
oxidative stress induced growth inhibitor family member 2	1	1
PAP associated domain containing 5	1	1
pappalysin 2	1	1
PARK2 co-regulated-like	1	1
patatin-like phospholipase domain containing 7	1	1
PC-esterase domain containing 1B	1	1
peptidase	1	1
periaxin	1	1
peroxisomal biogenesis factor 7	1	1
peter pan homolog	1	1
phenylalanyl-tRNA synthetase, beta subunit	1	1
phosphate cytidylyltransferase 1, choline, alpha	1	1
phosphatidylinositol 4-kinase type 2 beta	1	1
phosphodiesterase 6H, cGMP-specific, cone, gamma	1	1
phospholipase B domain containing 1	1	1
phytanoyl-CoA 2-hydroxylase	1	1
phytanoyl-CoA 2-hydroxylase interacting protein-like	1	1
piggyBac transposable element derived 2	1	1
platelet-activating factor acetylhydrolase 2, 40kDa	1	1
pleckstrin homology domain containing, family O member 1	1	1
PML-RARA regulated adaptor molecule 1	1	1
PMS2 postmeiotic segregation increased 2	1	1
PR domain containing 10	1	1
PR domain containing 15	1	1
premelanosome protein	1	1
progestagen-associated endometrial protein	1	1
programmed cell death 2-like	1	1
proliferation-associated 2G4, 38kDa	1	1
proline rich 3	1	1
prostaglandin E synthase 3	1	1
protease, serine, 23	1	1
protein FAM122B	1	1
protein interacting with cyclin A1	1	1
protein kinase, AMP-activated, beta 2 non-catalytic subunit	1	1
protein phosphatase 1, regulatory subunit 10	1	1
purinergic receptor P2Y, G-protein coupled, 11	1	1
pyruvate kinase, muscle	1	1
queuine tRNA-ribosyltransferase 1	1	1
quiescin Q6 sulfhydryl oxidase 2	1	1
RAB3A interacting protein	1	1
RAN binding protein 3	1	1
RAN binding protein 6	1	1
Ras association	1	1
recombination signal binding protein for immunoglobulin kappa J region	1	1
regulatory factor X, 5	1	1
retinal outer segment membrane protein 1	1	1
rhophilin associated tail protein 1	1	1
rhophilin associated tail protein 1-like	1	1
rhotekin	1	1
rhotekin 2	1	1
ribonucleoprotein, PTB-binding 1	1	1
ribonucleotide reductase M2 B	1	1
ribosomal protein L8	1	1
ribosomal protein S16	1	1
ribosomal protein, large, P2	1	1
ring finger protein 111	1	1
ring finger protein 151	1	1
ring finger protein 168, E3 ubiquitin protein ligase	1	1
ring finger protein 20	1	1
ring finger protein 213	1	1
ring finger protein, transmembrane 1	1	1
RNA binding protein S1, serine-rich domain	1	1
RNA terminal phosphate cyclase-like 1	1	1
RPGRIP1-like	1	1
RWD domain containing 2A	1	1
SATB homeobox 1	1	1
SEC16 homolog A	1	1
Sec61 alpha 2 subunit	1	1
secretory leukocyte peptidase inhibitor	1	1
selenophosphate synthetase 1	1	1
selenoprotein V	1	1
serine/threonine kinase receptor associated protein	1	1
seryl-tRNA synthetase 2, mitochondrial	1	1
SH3-binding domain protein 5-like	1	1
SH3-domain binding protein 5	1	1
SHANK-associated RH domain interactor	1	1
SIGLEC family like 1	1	1
signal transducing adaptor family member 2	1	1
sirtuin 2	1	1
sirtuin 6	1	1
SLAIN motif family, member 1	1	1
Small Cajal body specific RNA 15	1	1
small integral membrane protein 20	1	1
Small nucleolar RNA SNORA13	1	1
Small nucleolar RNA SNORA14	1	1
Small nucleolar RNA SNORA23	1	1
Small nucleolar RNA SNORD125	1	1
Small nucleolar RNA SNORD28	1	1
Small nucleolar RNA SNORD30	1	1
Small nucleolar RNA SNORD42	1	1
Small nucleolar RNA SNORD65	1	1
Small nucleolar RNA SNORD79	1	1
smg-1 homolog, phosphatidylinositol 3-kinase-related kinase	1	1
sodium channel, voltage-gated, type I, beta subunit	1	1
solute carrier family 16, member 2	1	1
solute carrier family 3	1	1
solute carrier family 43, member 2	1	1
spermatogenesis and centriole associated 1	1	1
sphingosine-1-phosphate phosphatase 2	1	1
SPHK1 interactor, AKAP domain containing	1	1
spondin 2, extracellular matrix protein	1	1
SPRY domain containing 4	1	1
STAM binding protein	1	1
sterile alpha motif domain containing 4B	1	1
steroid-5-alpha-reductase, alpha polypeptide 2	1	1
Stromal cell-derived factor 2	1	1
succinate-CoA ligase, alpha subunit	1	1
suppressor of IKBKE 1	1	1
SWI/SNF related, matrix associated, actin dependent regulator of chromatin, subfamily a, member 4	1	1
SWI/SNF related, matrix associated, actin dependent regulator of chromatin, subfamily c, member 2	1	1
synaptonemal complex central element protein 1	1	1
synaptosomal-associated protein, 25kDa	1	1
synovial sarcoma translocation, chromosome 18	1	1
TAF4b RNA polymerase II, TATA box binding protein	1	1
TAF6-like RNA polymerase II, p300/CBP-associated factor	1	1
TAM41, mitochondrial translocator assembly and maintenance protein, homolog	1	1
taperin	1	1
TBC1 domain family member 5	1	1
telomeric repeat binding factor	1	1
teratocarcinoma-derived growth factor 1	1	1
tetraspanin 31	1	1
tetratricopeptide repeat domain 13	1	1
thimet oligopeptidase 1	1	1
THO complex 7 homolog	1	1
thrombospondin, type I, domain containing 7B	1	1
THUMP domain containing 2	1	1
TLC domain containing 1	1	1
TLC domain containing 2	1	1
transcription elongation factor A	1	1
transforming growth factor, alpha	1	1
transient receptor potential cation channel, subfamily A, member 1	1	1
translocase of outer mitochondrial membrane 20 homolog	1	1
transmembrane 6 superfamily member 1	1	1
transmembrane protein 14A	1	1
transmembrane protein 178	1	1
transmembrane protein 185A	1	1
transmembrane protein 194A	1	1
transmembrane protein 216	1	1
transmembrane protein 55A	1	1
Transmembrane protein 60; Uncharacterized protein	1	1
transmembrane protein 80	1	1
Trimethyllysine dioxygenase, mitochondrial	1	1
trinucleotide repeat containing 18	1	1
tubulin folding cofactor B	1	1
tumor suppressor candidate 5	1	1
ubinuclein 2	1	1
ubiquitin carboxyl-terminal esterase L3	1	1
ubiquitin protein ligase E3 component n-recognin 5	1	1
ubiquitin specific peptidase 26	1	1
ubiquitin specific peptidase 53	1	1
ubiquitin-associated and SH3 domain-containing protein A	1	1
ubiquitin-like with PHD and ring finger domains 1	1	1
UBX domain protein 1	1	1
UDP-N-acetylglucosamine pyrophosphorylase 1 like 1	1	1
unc-119 homolog	1	1
uncharacterized LOC507581	1	1
uncharacterized LOC515358	1	1
upstream transcription factor 2, c-fos interacting	1	1
uroplakin 1B	1	1
vacuolar protein sorting 26 homolog B	1	1
valyl-tRNA synthetase 2, mitochondrial	1	1
VANGL planar cell polarity protein 1	1	1
v-crk avian sarcoma virus CT10 oncogene homolog	1	1
Vertebrate telomerase RNA	1	1
vitronectin	1	1
von Willebrand factor C domain containing protein 2-like	1	1
WD repeat domain 59	1	1
WD repeat domain 62	1	1
WD repeat domain 63	1	1
WD repeat domain, phosphoinositide interacting 1	1	1
widely interspaced zinc finger motifs	1	1
Wilms tumor 1 associated protein	1	1
WW domain binding protein 1	1	1
WW domain binding protein 11	1	1
XK, Kell blood group complex subunit-related, X-linked	1	1
zinc and ring finger 2	1	1
zinc finger E-box binding homeobox 2	1	1
zinc finger protein 185	1	1
zinc finger protein 330	1	1
zinc finger protein 358	1	1
zinc finger protein 365	1	1
zinc finger protein 599	1	1
zinc finger protein 9	1	1
zinc finger protein, FOG family member 2	1	1
zinc finger, DHHC-type containing 4	1	1
NADH dehydrogenase	9	no paralog
bta-mir-2345	3	no paralog
bta-mir-2887-1	3	no paralog
gem	2	no paralog
transcription elongation factor B	2	no paralog
24-dehydrocholesterol reductase	1	no paralog
26S protease regulatory subunit 6A	1	no paralog
2-aminoethanethiol	1	no paralog
3-hydroxyisobutyryl-CoA hydrolase	1	no paralog
5-aminoimidazole-4-carboxamide ribonucleotide formyltransferase/IMP cyclohydrolase	1	no paralog
5-oxoprolinase	1	no paralog
ABRA C-terminal like	1	no paralog
acid phosphatase 5, tartrate resistant	1	no paralog
actin-binding Rho activating protein	1	no paralog
acyloxyacyl hydrolase	1	no paralog
ADP-dependent glucokinase	1	no paralog
ADP-ribosylation factor-like 6 interacting protein 1	1	no paralog
AE binding protein 2	1	no paralog
AKT interacting protein	1	no paralog
alcohol dehydrogenase, iron containing, 1	1	no paralog
alkB, alkylation repair homolog 7	1	no paralog
alpha tubulin acetyltransferase 1	1	no paralog
aminoacyl tRNA synthetase complex-interacting multifunctional protein 2	1	no paralog
aminoadipate aminotransferase	1	no paralog
anaphase promoting complex subunit 4	1	no paralog
anillin, actin binding protein	1	no paralog
ankyrin repeat domain 53	1	no paralog
apolipoprotein F	1	no paralog
arrestin domain containing 5	1	no paralog
arylformamidase	1	no paralog
AT rich interactive domain 2	1	no paralog
ATM serine/threonine kinase	1	no paralog
ATP synthase, H+ transporting, mitochondrial F1 complex, beta polypeptide	1	no paralog
ATP synthase, H+ transporting, mitochondrial F1 complex, gamma polypeptide 1	1	no paralog
autophagy related 7	1	no paralog
axin interactor, dorsalization associated	1	no paralog
Bardet-Biedl syndrome 7	1	no paralog
barttin CLCNK-type chloride channel accessory beta subunit	1	no paralog
basic helix-loop-helix family, member a9	1	no paralog
BCDIN3 domain containing	1	no paralog
B-cell CLL/lymphoma 10	1	no paralog
BCL2-related protein A1	1	no paralog
BEN domain containing 7	1	no paralog
Berardinelli-Seip congenital lipodystrophy 2	1	no paralog
biliverdin reductase B	1	no paralog
biogenesis of lysosomal organelles complex-1, subunit 1	1	no paralog
block of proliferation 1	1	no paralog
BMS1 ribosome biogenesis factor	1	no paralog
bolA homolog 1	1	no paralog
bolA homolog 3	1	no paralog
brain and acute leukemia, cytoplasmic	1	no paralog
brain protein I3	1	no paralog
BRCA1/BRCA2-containing complex, subunit 3	1	no paralog
breast carcinoma amplified sequence 3	1	no paralog
BRO1 domain and CAAX motif containing	1	no paralog
bta-mir-126	1	no paralog
bta-mir-1284	1	no paralog
bta-mir-1296	1	no paralog
bta-mir-144	1	no paralog
bta-mir-184	1	no paralog
bta-mir-202	1	no paralog
bta-mir-21	1	no paralog
bta-mir-210	1	no paralog
bta-mir-22	1	no paralog
bta-mir-224	1	no paralog
bta-mir-2284a	1	no paralog
bta-mir-2284l	1	no paralog
bta-mir-2284s	1	no paralog
bta-mir-2289	1	no paralog
bta-mir-2294	1	no paralog
bta-mir-2295	1	no paralog
bta-mir-2308	1	no paralog
bta-mir-2309	1	no paralog
bta-mir-2310	1	no paralog
bta-mir-2329-1	1	no paralog
bta-mir-2334	1	no paralog
bta-mir-2336	1	no paralog
bta-mir-2348	1	no paralog
bta-mir-2372	1	no paralog
bta-mir-2373	1	no paralog
bta-mir-2378	1	no paralog
bta-mir-2380	1	no paralog
bta-mir-2393	1	no paralog
bta-mir-2402	1	no paralog
bta-mir-2403	1	no paralog
bta-mir-24-1	1	no paralog
bta-mir-2410	1	no paralog
bta-mir-2412	1	no paralog
[truncated: 631 more rows]
