# Supplementary material for: Genome-Wide Study of Structural Variants in Bovine Holstein, Montbéliarde and Normande Dairy Breeds
Source: PLoS One. 2015 Aug 28;10(8):e0135931. doi: 10.1371/journal.pone.0135931 (PMC4552564; doi:10.1371/journal.pone.0135931)
Supplement: S8 Table — List of deletions that remove completely a complete gene coding region. Deletions that remove completely a single copy gene (gene with no known paralog) were highlighted in bold and italics. (XLSX) [file pone.0135931.s008.xlsx]

## Sheet: sheet1
S8 Table: List of SVs removing an entire gene
deletions remonving single copy genes were also indicated
SV code	single copy genes
	gene type	gene name	gene description	no gene paralog
INRA_BovSV559
INRA_BovSV921
INRA_BovSV879
INRA_BovSV254
INRA_BovSV264
INRA_BovSV268
INRA_BovSV3173
INRA_BovSV3161	processed_pseudogene			no known gene paralog
INRA_BovSV278
INRA_BovSV184
INRA_BovSV4664	miRNA	bta-mir-231	bta-mir-231 [Source:miRBase;Acc:MI11323]	no known gene paralog
INRA_BovSV56
INRA_BovSV6393
INRA_BovSV3252
INRA_BovSV2351
INRA_BovSV258
INRA_BovSV256
INRA_BovSV1416
INRA_BovSV219
INRA_BovSV3291
INRA_BovSV231
INRA_BovSV217
INRA_BovSV5596
INRA_BovSV5859
INRA_BovSV1543
INRA_BovSV548
INRA_BovSV5627
INRA_BovSV5684
INRA_BovSV284
INRA_BovSV4463
INRA_BovSV1327	protein_coding		Uncharacterized protein [Source:UniProtKB/TrEMBL;Acc:G3N17]	no known gene paralog
INRA_BovSV2761
INRA_BovSV4848
INRA_BovSV3327
INRA_BovSV113
INRA_BovSV4336
INRA_BovSV3296
INRA_BovSV3253
INRA_BovSV2882
INRA_BovSV255
INRA_BovSV2459
INRA_BovSV1852
INRA_BovSV5493
INRA_BovSV211
INRA_BovSV1971
INRA_BovSV1861
INRA_BovSV36
INRA_BovSV3711
INRA_BovSV1159
INRA_BovSV5472
INRA_BovSV4335
INRA_BovSV458
INRA_BovSV234
INRA_BovSV878
INRA_BovSV2122
INRA_BovSV227
INRA_BovSV267
INRA_BovSV4196
INRA_BovSV823
INRA_BovSV1444
INRA_BovSV4542
INRA_BovSV1854
INRA_BovSV2759
INRA_BovSV822
INRA_BovSV877
INRA_BovSV1853
INRA_BovSV166
INRA_BovSV183
INRA_BovSV557
INRA_BovSV149
INRA_BovSV153
INRA_BovSV1672
INRA_BovSV1829
INRA_BovSV572
INRA_BovSV2121
INRA_BovSV337
INRA_BovSV1399
INRA_BovSV4169
INRA_BovSV3198
INRA_BovSV25
INRA_BovSV1461
INRA_BovSV1136
INRA_BovSV4462
INRA_BovSV286
INRA_BovSV5479
INRA_BovSV28
INRA_BovSV245
INRA_BovSV1841
INRA_BovSV639
INRA_BovSV876
INRA_BovSV577
INRA_BovSV226
INRA_BovSV1671
INRA_BovSV5729	processed_pseudogene			no known gene paralog
INRA_BovSV326	miRNA			no known gene paralog
INRA_BovSV2631
INRA_BovSV4195
INRA_BovSV286
INRA_BovSV233
INRA_BovSV52
INRA_BovSV574
INRA_BovSV186
INRA_BovSV4194
INRA_BovSV4612
INRA_BovSV213
INRA_BovSV5483
INRA_BovSV34
INRA_BovSV263
INRA_BovSV266
INRA_BovSV1976
INRA_BovSV246
INRA_BovSV4164	protein_coding		Uncharacterized protein [Source:UniProtKB/TrEMBL;Acc:E1BKN3]	no known gene paralog
INRA_BovSV4968
INRA_BovSV4168
INRA_BovSV2523
INRA_BovSV2638
INRA_BovSV5416
INRA_BovSV75
INRA_BovSV445
INRA_BovSV5728
INRA_BovSV1973
INRA_BovSV35
INRA_BovSV485
INRA_BovSV3334	miRNA			no known gene paralog
INRA_BovSV3196
INRA_BovSV1134
INRA_BovSV1131
INRA_BovSV4479
INRA_BovSV5759
INRA_BovSV3216
INRA_BovSV5473
INRA_BovSV5878
INRA_BovSV318	processed_pseudogene			no known gene paralog
INRA_BovSV2953
INRA_BovSV4849
INRA_BovSV6343
INRA_BovSV1975
INRA_BovSV232
INRA_BovSV3221
INRA_BovSV3346
INRA_BovSV263
INRA_BovSV1984
INRA_BovSV573	miRNA	bta-mir-2887-1	bta-mir-2887-1 [Source:miRBase;Acc:MI136]	no known gene paralog
INRA_BovSV265
INRA_BovSV5481
INRA_BovSV2769
INRA_BovSV3197
INRA_BovSV214
INRA_BovSV1986
INRA_BovSV2762
INRA_BovSV3174
INRA_BovSV277
INRA_BovSV824
INRA_BovSV54
INRA_BovSV1828
INRA_BovSV2322
INRA_BovSV3384
INRA_BovSV263
INRA_BovSV3251
INRA_BovSV213
INRA_BovSV497
INRA_BovSV3693
INRA_BovSV2763
INRA_BovSV6425
INRA_BovSV3199
INRA_BovSV574	miRNA	bta-mir-2887-1	bta-mir-2887-1 [Source:miRBase;Acc:MI136]	no known gene paralog
INRA_BovSV4969
INRA_BovSV14
INRA_BovSV262
INRA_BovSV244
INRA_BovSV6352
INRA_BovSV6179
INRA_BovSV5689
INRA_BovSV4984
INRA_BovSV922
INRA_BovSV257
INRA_BovSV336
INRA_BovSV389
INRA_BovSV165
INRA_BovSV6339	protein_coding	MED1	Bos taurus mediator complex subunit 1 (MED1), mRNA. [Source:RefSeq mRNA;Acc:NM_134756]	no known gene paralog
INRA_BovSV4761
INRA_BovSV2342
