# Supplementary material for: Genome-Wide Study of Structural Variants in Bovine Holstein, Montbéliarde and Normande Dairy Breeds
Source: PLoS One. 2015 Aug 28;10(8):e0135931. doi: 10.1371/journal.pone.0135931 (PMC4552564; doi:10.1371/journal.pone.0135931)
Supplement: S9 Table — Results of alignment of miRNA gene sequences onto the UMD3.1 genome. (XLSX) [file pone.0135931.s009.xlsx]

## Sheet: sheet1
S9 Table: Results of alignment of miRNA gene sequences onto the UMD3.1 genome
QUERY	SCORE	START	END	QSIZE	IDENTITY	CHRO	STRAND	START	END	SPAN
ENSBTAG00000045387	77	1	77	77	100.0%	X	+	129,285,062	129,285,138	77
ENSBTAG00000045398	64	1	64	64	100.0%	14	+	14,953,690	14,953,753	64
ENSBTAG00000044935	74	1	74	74	100.0%	X	+	64,139,832	64,139,905	74
ENSBTAG00000044935	74	1	74	74	100.0%	X	+	64,141,728	64,141,801	74
ENSBTAG00000044935	74	1	74	74	100.0%	X	+	64,541,922	64,541,995	74
ENSBTAG00000044935	72	1	74	74	98.7%	X	+	64,126,784	64,126,857	74
ENSBTAG00000048191	57	1	57	57	100.0%	4	-	61,197,029	61,197,085	57
ENSBTAG00000048191	57	1	57	57	100.0%	18	-	50,714,306	50,714,362	57
ENSBTAG00000048191	57	1	57	57	100.0%	18	-	50,715,311	50,715,367	57
ENSBTAG00000048191	57	1	57	57	100.0%	18	-	50,716,331	50,716,387	57
ENSBTAG00000048191	57	1	57	57	100.0%	8	+	59,158,037	59,158,093	57
ENSBTAG00000048191	57	1	57	57	100.0%	6	+	92,538,871	92,538,927	57
ENSBTAG00000048191	57	1	57	57	100.0%	6	+	92,539,482	92,539,538	57
ENSBTAG00000048191	57	1	57	57	100.0%	6	+	92,540,381	92,540,437	57
ENSBTAG00000048191	57	1	57	57	100.0%	4	+	61,174,179	61,174,235	57
ENSBTAG00000048191	57	1	57	57	100.0%	3	+	53,472,423	53,472,479	57
ENSBTAG00000048191	57	1	57	57	100.0%	2	+	66,273,171	66,273,227	57
ENSBTAG00000048191	57	1	57	57	100.0%	18	+	59,526,947	59,527,003	57
ENSBTAG00000048191	55	1	57	57	98.3%	2	+	66,272,623	66,272,679	57
