# Supplementary material for: Genome-Wide Study of Structural Variants in Bovine Holstein, Montbéliarde and Normande Dairy Breeds
Source: PLoS One. 2015 Aug 28;10(8):e0135931. doi: 10.1371/journal.pone.0135931 (PMC4552564; doi:10.1371/journal.pone.0135931)
Supplement: S10 Table — Results of gene ontology analysis for biological process, cellular component and molecular function enrichment. (XLSX) [file pone.0135931.s010.xlsx]

## Sheet: sheet1
S10 Table: Gene Ontology (GO) enrichment
biological process	p-Value	Number of genes		Cellular component	p-Value	Number of genes		Molecular function	p-Value	Number of genes
metabolic process [GO:0008152]	4.096684e-11	1.279		cell part [GO:0044464]	1.210726e-18	1.754		binding [GO:0005488]	1.184619e-16	1.457
primary metabolic process [GO:0044238]	3.195276e-8	1.14		cell [GO:0005623]	2.022966e-18	1.757		protein binding [GO:0005515]	1.829992e-8	968
organic substance metabolic process [GO:0071704]	4.327829e-8	1.19		organelle [GO:0043226]	1.371529e-15	1.488		catalytic activity [GO:0003824]	2.578058e-5	697
single-organism metabolic process [GO:0044710]	9.538392e-7	665		intracellular part [GO:0044424]	1.457999e-15	1.544		ion binding [GO:0043167]	7.155608e-5	678
cellular metabolic process [GO:0044237]	7.462822e-6	1.115		intracellular [GO:0005622]	3.037548e-15	1.567
cellular component organization or biogenesis [GO:0071840]	1.467615e-5	641		membrane-bounded organelle [GO:0043227]	2.320458e-13	1.383
cellular component organization [GO:0016043]	2.552635e-5	624		cytoplasm [GO:0005737]	7.934870e-12	1.243
organic substance catabolic process [GO:1901575]	1.445318e-4	321		intracellular organelle [GO:0043229]	2.615198e-10	1.347
transport [GO:0006810]	2.256953e-4	518		intracellular membrane-bounded organelle [GO:0043231]	4.297951e-9	1.232
localization [GO:0051179]	4.982560e-4	639		cytoplasmic part [GO:0044444]	3.921854e-8	849
organic cyclic compound metabolic process [GO:1901360]	0.001452	717		extracellular vesicular exosome [GO:0070062]	0.001187	369
macromolecular complex subunit organization [GO:0043933]	0.001564	289		extracellular vesicle [GO:1903561]	0.001187	369
establishment of localization [GO:0051234]	0.001568	525		organelle part [GO:0044422]	0.001505	751
cellular aromatic compound metabolic process [GO:0006725]	0.001947	695		extracellular organelle [GO:0043230]	0.001565	369
cellular nitrogen compound metabolic process [GO:0034641]	0.002747	725		extracellular membrane-bounded organelle [GO:0065010]	0.001565	369
nitrogen compound metabolic process [GO:0006807]	0.004634	756		cytosol [GO:0005829]	0.003785	215
nucleobase-containing compound metabolic process [GO:0006139]	0.005100	672		vesicle [GO:0031982]	0.004725	461
organic cyclic compound catabolic process [GO:1901361]	0.006255	183		intracellular organelle part [GO:0044446]	0.007314	722
heterocycle metabolic process [GO:0046483]	0.006924	686		membrane-bounded vesicle [GO:0031988]	0.007327	428
regulation of cell communication [GO:0010646]	0.009491	355		nucleus [GO:0005634]	0.011674	769
cellular component biogenesis [GO:0044085]	0.010037	286		membrane region [GO:0098589]	0.024927	146
catabolic process [GO:0009056]	0.011029	337		desmosome [GO:0030057]	0.035700	10
aromatic compound catabolic process [GO:0019439]	0.016433	177		plasma membrane region [GO:0098590]	0.045014	80
regulation of signaling [GO:0023051]	0.017498	352
organonitrogen compound catabolic process [GO:1901565]	0.019226	167
single-organism catabolic process [GO:0044712]	0.026729	225
cellular nitrogen compound catabolic process [GO:0044270]	0.034157	174
anatomical structure development [GO:0048856]	0.045472	596
heterocycle catabolic process [GO:0046700]	0.047748	174
