# Supplementary material for: Genome-Wide Study of Structural Variants in Bovine Holstein, Montbéliarde and Normande Dairy Breeds
Source: PLoS One. 2015 Aug 28;10(8):e0135931. doi: 10.1371/journal.pone.0135931 (PMC4552564; doi:10.1371/journal.pone.0135931)
Supplement: S11 Table — List of SV regions overlapping with publicly available QTL regions related to milk traits. (XLSX) [file pone.0135931.s011.xlsx]

## Sheet: sheet1
S11 Table: List of SV regions overlapping with publicly available QTL regions related to milk traits												Number of SVs that overlap with different milk related QTLs
sv code	sv type	sv length	sv bta	sv start	sv end	qtl code	qtl bta	qtl start	qtl end	trait		Trait	number of SVs
INRA_BovSV776	inversion	5,895	Chr23	21,772,007	21,777,891	305-day milk yield QTL (19984)	Chr23	21,023,960	21,977,581	305-day milk yield		Somatic cell score	254
INRA_BovSV776	inversion	5,895	Chr23	21,772,007	21,777,891	305-day milk yield QTL (19988)	Chr23	21,023,960	21,977,581	305-day milk yield		Milk fat percentage	161
INRA_BovSV783	inversion	1,038	Chr23	21,737,633	21,738,672	305-day milk yield QTL (19984)	Chr23	21,023,960	21,977,581	305-day milk yield		Milk protein yield	143
INRA_BovSV783	inversion	1,038	Chr23	21,737,633	21,738,672	305-day milk yield QTL (19988)	Chr23	21,023,960	21,977,581	305-day milk yield		Milk protein percentage	107
INRA_BovSV784	inversion	1,290	Chr23	21,904,658	21,905,949	305-day milk yield QTL (19984)	Chr23	21,023,960	21,977,581	305-day milk yield		Milk fat yield	97
INRA_BovSV784	inversion	1,290	Chr23	21,904,658	21,905,949	305-day milk yield QTL (19988)	Chr23	21,023,960	21,977,581	305-day milk yield		Milk yield	93
INRA_BovSV1743	deletion	2,960	Chr4	50,502,935	50,505,896	305-day milk yield QTL (18823)	Chr4	46,178,647	52,998,234	305-day milk yield		Milk beta-Lactoglobulin protein content	54
INRA_BovSV1743	deletion	2,960	Chr4	50,502,935	50,505,896	305-day milk yield QTL (18821)	Chr4	46,178,647	52,998,234	305-day milk yield		Somatic cell count	47
INRA_BovSV1744	deletion	30,651	Chr4	50,781,260	50,811,912	305-day milk yield QTL (18823)	Chr4	46,178,647	52,998,234	305-day milk yield		Weaning weight-maternal milk	41
INRA_BovSV1744	deletion	30,651	Chr4	50,781,260	50,811,912	305-day milk yield QTL (18821)	Chr4	46,178,647	52,998,234	305-day milk yield		Milk fat-to-protein ratio	38
INRA_BovSV1745	deletion	30,673	Chr4	50,783,332	50,814,006	305-day milk yield QTL (18823)	Chr4	46,178,647	52,998,234	305-day milk yield		Milk alpha-casein content	34
INRA_BovSV1745	deletion	30,673	Chr4	50,783,332	50,814,006	305-day milk yield QTL (18821)	Chr4	46,178,647	52,998,234	305-day milk yield		Milk alpha-casein to beta-casein ratio	34
INRA_BovSV1749	deletion	30,651	Chr4	50,781,270	50,811,922	305-day milk yield QTL (18823)	Chr4	46,178,647	52,998,234	305-day milk yield		Milk beta-casein content	34
INRA_BovSV1749	deletion	30,651	Chr4	50,781,270	50,811,922	305-day milk yield QTL (18821)	Chr4	46,178,647	52,998,234	305-day milk yield		Milk kappa-casein content	34
INRA_BovSV2340	inversion	7,333	Chr4	48,903,009	48,910,343	305-day milk yield QTL (18823)	Chr4	46,178,647	52,998,234	305-day milk yield		Milk protein content	34
INRA_BovSV2340	inversion	7,333	Chr4	48,903,009	48,910,343	305-day milk yield QTL (18821)	Chr4	46,178,647	52,998,234	305-day milk yield		Milk vitamin B-12 content	31
INRA_BovSV2345	inversion	2,315	Chr4	47,492,403	47,494,719	305-day milk yield QTL (18823)	Chr4	46,178,647	52,998,234	305-day milk yield		305-day milk yield	16
INRA_BovSV2345	inversion	2,315	Chr4	47,492,403	47,494,719	305-day milk yield QTL (18821)	Chr4	46,178,647	52,998,234	305-day milk yield		Average daily milk yield	13
INRA_BovSV2348	inversion	451,098	Chr4	50,355,754	50,806,853	305-day milk yield QTL (18823)	Chr4	46,178,647	52,998,234	305-day milk yield		Milk profitability index	13
INRA_BovSV2348	inversion	451,098	Chr4	50,355,754	50,806,853	305-day milk yield QTL (18821)	Chr4	46,178,647	52,998,234	305-day milk yield		Milk kappa-casein percentage	12
INRA_BovSV2354	inversion	16,868	Chr4	52,729,026	52,745,885	305-day milk yield QTL (18823)	Chr4	46,178,647	52,998,234	305-day milk yield		Milk monounsaturated fatty acid content	10
INRA_BovSV2354	inversion	16,868	Chr4	52,729,026	52,745,885	305-day milk yield QTL (18821)	Chr4	46,178,647	52,998,234	305-day milk yield		Milk saturated fatty acid content	10
INRA_BovSV2357	inversion	416,120	Chr4	50,377,352	50,793,473	305-day milk yield QTL (18823)	Chr4	46,178,647	52,998,234	305-day milk yield		Milk fatty acid unsaturated index	9
INRA_BovSV2357	inversion	416,120	Chr4	50,377,352	50,793,473	305-day milk yield QTL (18821)	Chr4	46,178,647	52,998,234	305-day milk yield		Milking speed	9
INRA_BovSV2358	inversion	410,355	Chr4	50,380,380	50,790,736	305-day milk yield QTL (18823)	Chr4	46,178,647	52,998,234	305-day milk yield		Milk saturated to unsaturated fatty acid ratio	8
INRA_BovSV2358	inversion	410,355	Chr4	50,380,380	50,790,736	305-day milk yield QTL (18821)	Chr4	46,178,647	52,998,234	305-day milk yield		Milk alpha-casein percentage	7
INRA_BovSV2359	inversion	2,926	Chr4	52,214,923	52,217,850	305-day milk yield QTL (18823)	Chr4	46,178,647	52,998,234	305-day milk yield		Milk alpha-lactalbumin percentage	7
INRA_BovSV2359	inversion	2,926	Chr4	52,214,923	52,217,850	305-day milk yield QTL (18821)	Chr4	46,178,647	52,998,234	305-day milk yield		Milk beta-lactoglobulin percentage	5
INRA_BovSV4063	tandem duplication	30,576	Chr4	50,777,608	50,808,185	305-day milk yield QTL (18823)	Chr4	46,178,647	52,998,234	305-day milk yield		Milk casein index	5
INRA_BovSV4063	tandem duplication	30,576	Chr4	50,777,608	50,808,185	305-day milk yield QTL (18821)	Chr4	46,178,647	52,998,234	305-day milk yield		Milk beta-casein percentage	2
INRA_BovSV4068	tandem duplication	30,636	Chr4	50,781,285	50,811,922	305-day milk yield QTL (18823)	Chr4	46,178,647	52,998,234	305-day milk yield		Milk myristic acid percentage	1
INRA_BovSV4068	tandem duplication	30,636	Chr4	50,781,285	50,811,922	305-day milk yield QTL (18821)	Chr4	46,178,647	52,998,234	305-day milk yield		Milk polyunsaturated fatty acid content	1
INRA_BovSV1743	deletion	2,960	Chr4	50,502,935	50,505,896	Average daily milk yield QTL (18819)	Chr4	46,178,647	52,998,234	Average daily milk yield		Milk rennet clotting time	1
INRA_BovSV1744	deletion	30,651	Chr4	50,781,260	50,811,912	Average daily milk yield QTL (18819)	Chr4	46,178,647	52,998,234	Average daily milk yield
INRA_BovSV1745	deletion	30,673	Chr4	50,783,332	50,814,006	Average daily milk yield QTL (18819)	Chr4	46,178,647	52,998,234	Average daily milk yield
INRA_BovSV1749	deletion	30,651	Chr4	50,781,270	50,811,922	Average daily milk yield QTL (18819)	Chr4	46,178,647	52,998,234	Average daily milk yield		QTL enrichment
INRA_BovSV2340	inversion	7,333	Chr4	48,903,009	48,910,343	Average daily milk yield QTL (18819)	Chr4	46,178,647	52,998,234	Average daily milk yield			dairy QTLs	other QTLs
INRA_BovSV2345	inversion	2,315	Chr4	47,492,403	47,494,719	Average daily milk yield QTL (18819)	Chr4	46,178,647	52,998,234	Average daily milk yield		number of SVs	587	2369
INRA_BovSV2348	inversion	451,098	Chr4	50,355,754	50,806,853	Average daily milk yield QTL (18819)	Chr4	46,178,647	52,998,234	Average daily milk yield		number of QTLs	33	123
INRA_BovSV2354	inversion	16,868	Chr4	52,729,026	52,745,885	Average daily milk yield QTL (18819)	Chr4	46,178,647	52,998,234	Average daily milk yield
INRA_BovSV2357	inversion	416,120	Chr4	50,377,352	50,793,473	Average daily milk yield QTL (18819)	Chr4	46,178,647	52,998,234	Average daily milk yield		Chi-squre = 0.156
INRA_BovSV2358	inversion	410,355	Chr4	50,380,380	50,790,736	Average daily milk yield QTL (18819)	Chr4	46,178,647	52,998,234	Average daily milk yield		p value = 0.693
INRA_BovSV2359	inversion	2,926	Chr4	52,214,923	52,217,850	Average daily milk yield QTL (18819)	Chr4	46,178,647	52,998,234	Average daily milk yield		This result is not significant at p < 0.05
INRA_BovSV4063	tandem duplication	30,576	Chr4	50,777,608	50,808,185	Average daily milk yield QTL (18819)	Chr4	46,178,647	52,998,234	Average daily milk yield
INRA_BovSV4068	tandem duplication	30,636	Chr4	50,781,285	50,811,922	Average daily milk yield QTL (18819)	Chr4	46,178,647	52,998,234	Average daily milk yield
INRA_BovSV2224	deletion	149	Chr6	18,646,907	18,647,057	Milk alpha-casein content QTL (20558)	Chr6	18,046,673	47,449,338	Milk alpha-casein content
INRA_BovSV2232	deletion	59	Chr6	22,033,866	22,033,926	Milk alpha-casein content QTL (20558)	Chr6	18,046,673	47,449,338	Milk alpha-casein content
INRA_BovSV2233	deletion	58	Chr6	23,570,207	23,570,266	Milk alpha-casein content QTL (20558)	Chr6	18,046,673	47,449,338	Milk alpha-casein content
INRA_BovSV2237	deletion	101	Chr6	27,819,825	27,819,927	Milk alpha-casein content QTL (20558)	Chr6	18,046,673	47,449,338	Milk alpha-casein content
INRA_BovSV2238	deletion	4,230	Chr6	27,935,980	27,940,211	Milk alpha-casein content QTL (20558)	Chr6	18,046,673	47,449,338	Milk alpha-casein content
INRA_BovSV2244	deletion	143	Chr6	30,510,681	30,510,825	Milk alpha-casein content QTL (20558)	Chr6	18,046,673	47,449,338	Milk alpha-casein content
INRA_BovSV2247	deletion	66	Chr6	33,357,776	33,357,843	Milk alpha-casein content QTL (20558)	Chr6	18,046,673	47,449,338	Milk alpha-casein content
INRA_BovSV2257	deletion	2,493	Chr6	38,377,354	38,379,848	Milk alpha-casein content QTL (20558)	Chr6	18,046,673	47,449,338	Milk alpha-casein content
INRA_BovSV2261	deletion	278	Chr6	42,061,374	42,061,653	Milk alpha-casein content QTL (20558)	Chr6	18,046,673	47,449,338	Milk alpha-casein content
INRA_BovSV2263	deletion	72	Chr6	43,527,603	43,527,676	Milk alpha-casein content QTL (20558)	Chr6	18,046,673	47,449,338	Milk alpha-casein content
INRA_BovSV2954	inversion	11,601	Chr6	20,101,346	20,112,948	Milk alpha-casein content QTL (20558)	Chr6	18,046,673	47,449,338	Milk alpha-casein content
INRA_BovSV2956	inversion	5,493	Chr6	20,941,164	20,946,628	Milk alpha-casein content QTL (20558)	Chr6	18,046,673	47,449,338	Milk alpha-casein content
INRA_BovSV2960	inversion	21,051	Chr6	20,279,604	20,300,656	Milk alpha-casein content QTL (20558)	Chr6	18,046,673	47,449,338	Milk alpha-casein content
INRA_BovSV2961	inversion	874	Chr6	24,381,366	24,382,241	Milk alpha-casein content QTL (20558)	Chr6	18,046,673	47,449,338	Milk alpha-casein content
INRA_BovSV2962	inversion	497	Chr6	24,381,558	24,382,056	Milk alpha-casein content QTL (20558)	Chr6	18,046,673	47,449,338	Milk alpha-casein content
INRA_BovSV2972	inversion	53,069	Chr6	26,703,307	26,756,375	Milk alpha-casein content QTL (20558)	Chr6	18,046,673	47,449,338	Milk alpha-casein content
INRA_BovSV2979	inversion	5,271	Chr6	29,949,834	29,955,106	Milk alpha-casein content QTL (20558)	Chr6	18,046,673	47,449,338	Milk alpha-casein content
INRA_BovSV2981	inversion	960	Chr6	25,546,702	25,547,663	Milk alpha-casein content QTL (20558)	Chr6	18,046,673	47,449,338	Milk alpha-casein content
INRA_BovSV2984	inversion	74,387	Chr6	26,689,110	26,763,498	Milk alpha-casein content QTL (20558)	Chr6	18,046,673	47,449,338	Milk alpha-casein content
INRA_BovSV2989	inversion	2,512	Chr6	30,456,528	30,459,041	Milk alpha-casein content QTL (20558)	Chr6	18,046,673	47,449,338	Milk alpha-casein content
INRA_BovSV2992	inversion	2,594	Chr6	32,435,382	32,437,933	Milk alpha-casein content QTL (20558)	Chr6	18,046,673	47,449,338	Milk alpha-casein content
INRA_BovSV2993	inversion	1,956	Chr6	33,413,259	33,415,204	Milk alpha-casein content QTL (20558)	Chr6	18,046,673	47,449,338	Milk alpha-casein content
INRA_BovSV2997	inversion	14,296	Chr6	36,259,920	36,274,217	Milk alpha-casein content QTL (20558)	Chr6	18,046,673	47,449,338	Milk alpha-casein content
INRA_BovSV2998	inversion	982	Chr6	38,339,404	38,340,371	Milk alpha-casein content QTL (20558)	Chr6	18,046,673	47,449,338	Milk alpha-casein content
INRA_BovSV2999	inversion	54,486	Chr6	38,447,034	38,501,521	Milk alpha-casein content QTL (20558)	Chr6	18,046,673	47,449,338	Milk alpha-casein content
INRA_BovSV3001	inversion	4,102	Chr6	39,375,292	39,379,361	Milk alpha-casein content QTL (20558)	Chr6	18,046,673	47,449,338	Milk alpha-casein content
INRA_BovSV3004	inversion	72,730	Chr6	38,436,474	38,509,205	Milk alpha-casein content QTL (20558)	Chr6	18,046,673	47,449,338	Milk alpha-casein content
INRA_BovSV3005	inversion	48,028	Chr6	38,449,903	38,497,932	Milk alpha-casein content QTL (20558)	Chr6	18,046,673	47,449,338	Milk alpha-casein content
INRA_BovSV3009	inversion	4,454	Chr6	41,176,826	41,181,281	Milk alpha-casein content QTL (20558)	Chr6	18,046,673	47,449,338	Milk alpha-casein content
INRA_BovSV3010	inversion	5,590	Chr6	43,394,646	43,400,237	Milk alpha-casein content QTL (20558)	Chr6	18,046,673	47,449,338	Milk alpha-casein content
INRA_BovSV3012	inversion	6,155,746	Chr6	41,532,873	47,688,620	Milk alpha-casein content QTL (20558)	Chr6	18,046,673	47,449,338	Milk alpha-casein content
INRA_BovSV3014	inversion	191,340	Chr6	45,967,590	46,158,931	Milk alpha-casein content QTL (20558)	Chr6	18,046,673	47,449,338	Milk alpha-casein content
INRA_BovSV4328	tandem duplication	1,377	Chr6	23,838,574	23,839,952	Milk alpha-casein content QTL (20558)	Chr6	18,046,673	47,449,338	Milk alpha-casein content
INRA_BovSV4329	tandem duplication	2,035	Chr6	40,897,813	40,899,849	Milk alpha-casein content QTL (20558)	Chr6	18,046,673	47,449,338	Milk alpha-casein content
INRA_BovSV475	inversion	7,271,985	Chr11	9,938,196	17,210,182	Milk alpha-casein percentage QTL (15773)	Chr11	9,258,332	10,558,420	Milk alpha-casein percentage
INRA_BovSV475	inversion	7,271,985	Chr11	9,938,196	17,210,182	Milk alpha-casein percentage QTL (15774)	Chr11	9,258,332	10,558,420	Milk alpha-casein percentage
INRA_BovSV1732	inversion	4,574	Chr10	10,194,775	10,199,350	Milk alpha-casein percentage QTL (15770)	Chr10	9,258,332	10,558,420	Milk alpha-casein percentage
INRA_BovSV1732	inversion	4,574	Chr10	10,194,775	10,199,350	Milk alpha-casein percentage QTL (15772)	Chr10	9,258,332	10,558,420	Milk alpha-casein percentage
INRA_BovSV2062	tandem duplication	175,043	Chr22	9,444,362	9,619,406	Milk alpha-casein percentage QTL (15787)	Chr22	9,258,332	10,558,420	Milk alpha-casein percentage
INRA_BovSV2062	tandem duplication	175,043	Chr22	9,444,362	9,619,406	Milk alpha-casein percentage QTL (15788)	Chr22	9,258,332	10,558,420	Milk alpha-casein percentage
INRA_BovSV2615	tandem duplication	172,011	Chr11	9,543,213	9,715,225	Milk alpha-casein percentage QTL (15773)	Chr11	9,258,332	10,558,420	Milk alpha-casein percentage
INRA_BovSV2615	tandem duplication	172,011	Chr11	9,543,213	9,715,225	Milk alpha-casein percentage QTL (15774)	Chr11	9,258,332	10,558,420	Milk alpha-casein percentage
INRA_BovSV5795	deletion	64	Chr19	9,949,355	9,949,420	Milk alpha-casein percentage QTL (15784)	Chr19	9,258,332	10,558,420	Milk alpha-casein percentage
INRA_BovSV6117	inversion	1,961	Chr19	9,430,349	9,432,305	Milk alpha-casein percentage QTL (15784)	Chr19	9,258,332	10,558,420	Milk alpha-casein percentage
INRA_BovSV6124	inversion	1,344,865	Chr19	10,456,832	11,801,668	Milk alpha-casein percentage QTL (15784)	Chr19	9,258,332	10,558,420	Milk alpha-casein percentage
INRA_BovSV2224	deletion	149	Chr6	18,646,907	18,647,057	Milk alpha-casein to beta-casein ratio QTL (20595)	Chr6	18,046,673	47,449,338	Milk alpha-casein to beta-casein ratio
INRA_BovSV2224	deletion	149	Chr6	18,646,907	18,647,057	Milk alpha-casein to beta-casein ratio QTL (20596)	Chr6	18,046,673	47,449,338	Milk alpha-casein to beta-casein ratio
INRA_BovSV2232	deletion	59	Chr6	22,033,866	22,033,926	Milk alpha-casein to beta-casein ratio QTL (20595)	Chr6	18,046,673	47,449,338	Milk alpha-casein to beta-casein ratio
INRA_BovSV2232	deletion	59	Chr6	22,033,866	22,033,926	Milk alpha-casein to beta-casein ratio QTL (20596)	Chr6	18,046,673	47,449,338	Milk alpha-casein to beta-casein ratio
INRA_BovSV2233	deletion	58	Chr6	23,570,207	23,570,266	Milk alpha-casein to beta-casein ratio QTL (20595)	Chr6	18,046,673	47,449,338	Milk alpha-casein to beta-casein ratio
INRA_BovSV2233	deletion	58	Chr6	23,570,207	23,570,266	Milk alpha-casein to beta-casein ratio QTL (20596)	Chr6	18,046,673	47,449,338	Milk alpha-casein to beta-casein ratio
INRA_BovSV2237	deletion	101	Chr6	27,819,825	27,819,927	Milk alpha-casein to beta-casein ratio QTL (20595)	Chr6	18,046,673	47,449,338	Milk alpha-casein to beta-casein ratio
INRA_BovSV2237	deletion	101	Chr6	27,819,825	27,819,927	Milk alpha-casein to beta-casein ratio QTL (20596)	Chr6	18,046,673	47,449,338	Milk alpha-casein to beta-casein ratio
INRA_BovSV2238	deletion	4,230	Chr6	27,935,980	27,940,211	Milk alpha-casein to beta-casein ratio QTL (20595)	Chr6	18,046,673	47,449,338	Milk alpha-casein to beta-casein ratio
INRA_BovSV2238	deletion	4,230	Chr6	27,935,980	27,940,211	Milk alpha-casein to beta-casein ratio QTL (20596)	Chr6	18,046,673	47,449,338	Milk alpha-casein to beta-casein ratio
INRA_BovSV2244	deletion	143	Chr6	30,510,681	30,510,825	Milk alpha-casein to beta-casein ratio QTL (20595)	Chr6	18,046,673	47,449,338	Milk alpha-casein to beta-casein ratio
INRA_BovSV2244	deletion	143	Chr6	30,510,681	30,510,825	Milk alpha-casein to beta-casein ratio QTL (20596)	Chr6	18,046,673	47,449,338	Milk alpha-casein to beta-casein ratio
INRA_BovSV2247	deletion	66	Chr6	33,357,776	33,357,843	Milk alpha-casein to beta-casein ratio QTL (20595)	Chr6	18,046,673	47,449,338	Milk alpha-casein to beta-casein ratio
INRA_BovSV2247	deletion	66	Chr6	33,357,776	33,357,843	Milk alpha-casein to beta-casein ratio QTL (20596)	Chr6	18,046,673	47,449,338	Milk alpha-casein to beta-casein ratio
INRA_BovSV2257	deletion	2,493	Chr6	38,377,354	38,379,848	Milk alpha-casein to beta-casein ratio QTL (20595)	Chr6	18,046,673	47,449,338	Milk alpha-casein to beta-casein ratio
INRA_BovSV2257	deletion	2,493	Chr6	38,377,354	38,379,848	Milk alpha-casein to beta-casein ratio QTL (20596)	Chr6	18,046,673	47,449,338	Milk alpha-casein to beta-casein ratio
INRA_BovSV2261	deletion	278	Chr6	42,061,374	42,061,653	Milk alpha-casein to beta-casein ratio QTL (20595)	Chr6	18,046,673	47,449,338	Milk alpha-casein to beta-casein ratio
INRA_BovSV2261	deletion	278	Chr6	42,061,374	42,061,653	Milk alpha-casein to beta-casein ratio QTL (20596)	Chr6	18,046,673	47,449,338	Milk alpha-casein to beta-casein ratio
INRA_BovSV2263	deletion	72	Chr6	43,527,603	43,527,676	Milk alpha-casein to beta-casein ratio QTL (20595)	Chr6	18,046,673	47,449,338	Milk alpha-casein to beta-casein ratio
INRA_BovSV2263	deletion	72	Chr6	43,527,603	43,527,676	Milk alpha-casein to beta-casein ratio QTL (20596)	Chr6	18,046,673	47,449,338	Milk alpha-casein to beta-casein ratio
INRA_BovSV2954	inversion	11,601	Chr6	20,101,346	20,112,948	Milk alpha-casein to beta-casein ratio QTL (20595)	Chr6	18,046,673	47,449,338	Milk alpha-casein to beta-casein ratio
INRA_BovSV2954	inversion	11,601	Chr6	20,101,346	20,112,948	Milk alpha-casein to beta-casein ratio QTL (20596)	Chr6	18,046,673	47,449,338	Milk alpha-casein to beta-casein ratio
INRA_BovSV2956	inversion	5,493	Chr6	20,941,164	20,946,628	Milk alpha-casein to beta-casein ratio QTL (20595)	Chr6	18,046,673	47,449,338	Milk alpha-casein to beta-casein ratio
INRA_BovSV2956	inversion	5,493	Chr6	20,941,164	20,946,628	Milk alpha-casein to beta-casein ratio QTL (20596)	Chr6	18,046,673	47,449,338	Milk alpha-casein to beta-casein ratio
INRA_BovSV2960	inversion	21,051	Chr6	20,279,604	20,300,656	Milk alpha-casein to beta-casein ratio QTL (20595)	Chr6	18,046,673	47,449,338	Milk alpha-casein to beta-casein ratio
INRA_BovSV2960	inversion	21,051	Chr6	20,279,604	20,300,656	Milk alpha-casein to beta-casein ratio QTL (20596)	Chr6	18,046,673	47,449,338	Milk alpha-casein to beta-casein ratio
INRA_BovSV2961	inversion	874	Chr6	24,381,366	24,382,241	Milk alpha-casein to beta-casein ratio QTL (20595)	Chr6	18,046,673	47,449,338	Milk alpha-casein to beta-casein ratio
INRA_BovSV2961	inversion	874	Chr6	24,381,366	24,382,241	Milk alpha-casein to beta-casein ratio QTL (20596)	Chr6	18,046,673	47,449,338	Milk alpha-casein to beta-casein ratio
INRA_BovSV2962	inversion	497	Chr6	24,381,558	24,382,056	Milk alpha-casein to beta-casein ratio QTL (20595)	Chr6	18,046,673	47,449,338	Milk alpha-casein to beta-casein ratio
INRA_BovSV2962	inversion	497	Chr6	24,381,558	24,382,056	Milk alpha-casein to beta-casein ratio QTL (20596)	Chr6	18,046,673	47,449,338	Milk alpha-casein to beta-casein ratio
INRA_BovSV2972	inversion	53,069	Chr6	26,703,307	26,756,375	Milk alpha-casein to beta-casein ratio QTL (20595)	Chr6	18,046,673	47,449,338	Milk alpha-casein to beta-casein ratio
INRA_BovSV2972	inversion	53,069	Chr6	26,703,307	26,756,375	Milk alpha-casein to beta-casein ratio QTL (20596)	Chr6	18,046,673	47,449,338	Milk alpha-casein to beta-casein ratio
INRA_BovSV2979	inversion	5,271	Chr6	29,949,834	29,955,106	Milk alpha-casein to beta-casein ratio QTL (20595)	Chr6	18,046,673	47,449,338	Milk alpha-casein to beta-casein ratio
INRA_BovSV2979	inversion	5,271	Chr6	29,949,834	29,955,106	Milk alpha-casein to beta-casein ratio QTL (20596)	Chr6	18,046,673	47,449,338	Milk alpha-casein to beta-casein ratio
INRA_BovSV2981	inversion	960	Chr6	25,546,702	25,547,663	Milk alpha-casein to beta-casein ratio QTL (20595)	Chr6	18,046,673	47,449,338	Milk alpha-casein to beta-casein ratio
INRA_BovSV2981	inversion	960	Chr6	25,546,702	25,547,663	Milk alpha-casein to beta-casein ratio QTL (20596)	Chr6	18,046,673	47,449,338	Milk alpha-casein to beta-casein ratio
INRA_BovSV2984	inversion	74,387	Chr6	26,689,110	26,763,498	Milk alpha-casein to beta-casein ratio QTL (20595)	Chr6	18,046,673	47,449,338	Milk alpha-casein to beta-casein ratio
INRA_BovSV2984	inversion	74,387	Chr6	26,689,110	26,763,498	Milk alpha-casein to beta-casein ratio QTL (20596)	Chr6	18,046,673	47,449,338	Milk alpha-casein to beta-casein ratio
INRA_BovSV2989	inversion	2,512	Chr6	30,456,528	30,459,041	Milk alpha-casein to beta-casein ratio QTL (20595)	Chr6	18,046,673	47,449,338	Milk alpha-casein to beta-casein ratio
INRA_BovSV2989	inversion	2,512	Chr6	30,456,528	30,459,041	Milk alpha-casein to beta-casein ratio QTL (20596)	Chr6	18,046,673	47,449,338	Milk alpha-casein to beta-casein ratio
INRA_BovSV2992	inversion	2,594	Chr6	32,435,382	32,437,933	Milk alpha-casein to beta-casein ratio QTL (20595)	Chr6	18,046,673	47,449,338	Milk alpha-casein to beta-casein ratio
INRA_BovSV2992	inversion	2,594	Chr6	32,435,382	32,437,933	Milk alpha-casein to beta-casein ratio QTL (20596)	Chr6	18,046,673	47,449,338	Milk alpha-casein to beta-casein ratio
INRA_BovSV2993	inversion	1,956	Chr6	33,413,259	33,415,204	Milk alpha-casein to beta-casein ratio QTL (20595)	Chr6	18,046,673	47,449,338	Milk alpha-casein to beta-casein ratio
INRA_BovSV2993	inversion	1,956	Chr6	33,413,259	33,415,204	Milk alpha-casein to beta-casein ratio QTL (20596)	Chr6	18,046,673	47,449,338	Milk alpha-casein to beta-casein ratio
INRA_BovSV2997	inversion	14,296	Chr6	36,259,920	36,274,217	Milk alpha-casein to beta-casein ratio QTL (20595)	Chr6	18,046,673	47,449,338	Milk alpha-casein to beta-casein ratio
INRA_BovSV2997	inversion	14,296	Chr6	36,259,920	36,274,217	Milk alpha-casein to beta-casein ratio QTL (20596)	Chr6	18,046,673	47,449,338	Milk alpha-casein to beta-casein ratio
INRA_BovSV2998	inversion	982	Chr6	38,339,404	38,340,371	Milk alpha-casein to beta-casein ratio QTL (20595)	Chr6	18,046,673	47,449,338	Milk alpha-casein to beta-casein ratio
INRA_BovSV2998	inversion	982	Chr6	38,339,404	38,340,371	Milk alpha-casein to beta-casein ratio QTL (20596)	Chr6	18,046,673	47,449,338	Milk alpha-casein to beta-casein ratio
INRA_BovSV2999	inversion	54,486	Chr6	38,447,034	38,501,521	Milk alpha-casein to beta-casein ratio QTL (20595)	Chr6	18,046,673	47,449,338	Milk alpha-casein to beta-casein ratio
INRA_BovSV2999	inversion	54,486	Chr6	38,447,034	38,501,521	Milk alpha-casein to beta-casein ratio QTL (20596)	Chr6	18,046,673	47,449,338	Milk alpha-casein to beta-casein ratio
INRA_BovSV3001	inversion	4,102	Chr6	39,375,292	39,379,361	Milk alpha-casein to beta-casein ratio QTL (20595)	Chr6	18,046,673	47,449,338	Milk alpha-casein to beta-casein ratio
INRA_BovSV3001	inversion	4,102	Chr6	39,375,292	39,379,361	Milk alpha-casein to beta-casein ratio QTL (20596)	Chr6	18,046,673	47,449,338	Milk alpha-casein to beta-casein ratio
INRA_BovSV3004	inversion	72,730	Chr6	38,436,474	38,509,205	Milk alpha-casein to beta-casein ratio QTL (20595)	Chr6	18,046,673	47,449,338	Milk alpha-casein to beta-casein ratio
INRA_BovSV3004	inversion	72,730	Chr6	38,436,474	38,509,205	Milk alpha-casein to beta-casein ratio QTL (20596)	Chr6	18,046,673	47,449,338	Milk alpha-casein to beta-casein ratio
INRA_BovSV3005	inversion	48,028	Chr6	38,449,903	38,497,932	Milk alpha-casein to beta-casein ratio QTL (20595)	Chr6	18,046,673	47,449,338	Milk alpha-casein to beta-casein ratio
INRA_BovSV3005	inversion	48,028	Chr6	38,449,903	38,497,932	Milk alpha-casein to beta-casein ratio QTL (20596)	Chr6	18,046,673	47,449,338	Milk alpha-casein to beta-casein ratio
INRA_BovSV3009	inversion	4,454	Chr6	41,176,826	41,181,281	Milk alpha-casein to beta-casein ratio QTL (20595)	Chr6	18,046,673	47,449,338	Milk alpha-casein to beta-casein ratio
INRA_BovSV3009	inversion	4,454	Chr6	41,176,826	41,181,281	Milk alpha-casein to beta-casein ratio QTL (20596)	Chr6	18,046,673	47,449,338	Milk alpha-casein to beta-casein ratio
INRA_BovSV3010	inversion	5,590	Chr6	43,394,646	43,400,237	Milk alpha-casein to beta-casein ratio QTL (20595)	Chr6	18,046,673	47,449,338	Milk alpha-casein to beta-casein ratio
INRA_BovSV3010	inversion	5,590	Chr6	43,394,646	43,400,237	Milk alpha-casein to beta-casein ratio QTL (20596)	Chr6	18,046,673	47,449,338	Milk alpha-casein to beta-casein ratio
INRA_BovSV3012	inversion	6,155,746	Chr6	41,532,873	47,688,620	Milk alpha-casein to beta-casein ratio QTL (20595)	Chr6	18,046,673	47,449,338	Milk alpha-casein to beta-casein ratio
INRA_BovSV3012	inversion	6,155,746	Chr6	41,532,873	47,688,620	Milk alpha-casein to beta-casein ratio QTL (20596)	Chr6	18,046,673	47,449,338	Milk alpha-casein to beta-casein ratio
INRA_BovSV3014	inversion	191,340	Chr6	45,967,590	46,158,931	Milk alpha-casein to beta-casein ratio QTL (20595)	Chr6	18,046,673	47,449,338	Milk alpha-casein to beta-casein ratio
INRA_BovSV3014	inversion	191,340	Chr6	45,967,590	46,158,931	Milk alpha-casein to beta-casein ratio QTL (20596)	Chr6	18,046,673	47,449,338	Milk alpha-casein to beta-casein ratio
INRA_BovSV4328	tandem duplication	1,377	Chr6	23,838,574	23,839,952	Milk alpha-casein to beta-casein ratio QTL (20595)	Chr6	18,046,673	47,449,338	Milk alpha-casein to beta-casein ratio
INRA_BovSV4328	tandem duplication	1,377	Chr6	23,838,574	23,839,952	Milk alpha-casein to beta-casein ratio QTL (20596)	Chr6	18,046,673	47,449,338	Milk alpha-casein to beta-casein ratio
INRA_BovSV4329	tandem duplication	2,035	Chr6	40,897,813	40,899,849	Milk alpha-casein to beta-casein ratio QTL (20595)	Chr6	18,046,673	47,449,338	Milk alpha-casein to beta-casein ratio
INRA_BovSV4329	tandem duplication	2,035	Chr6	40,897,813	40,899,849	Milk alpha-casein to beta-casein ratio QTL (20596)	Chr6	18,046,673	47,449,338	Milk alpha-casein to beta-casein ratio
INRA_BovSV619	deletion	234	Chr26	10,545,329	10,545,564	Milk alpha-lactalbumin percentage QTL (15792)	Chr26	9,258,332	10,558,420	Milk alpha-lactalbumin percentage
INRA_BovSV2204	deletion	2,329	Chr6	9,347,546	9,349,876	Milk alpha-lactalbumin percentage QTL (15765)	Chr6	9,258,332	10,558,420	Milk alpha-lactalbumin percentage
INRA_BovSV2922	inversion	12,715	Chr6	10,318,818	10,331,534	Milk alpha-lactalbumin percentage QTL (15765)	Chr6	9,258,332	10,558,420	Milk alpha-lactalbumin percentage
INRA_BovSV2923	inversion	20,292	Chr6	10,449,298	10,469,591	Milk alpha-lactalbumin percentage QTL (15765)	Chr6	9,258,332	10,558,420	Milk alpha-lactalbumin percentage
INRA_BovSV5185	deletion	9,379	Chr16	10,259,096	10,268,476	Milk alpha-lactalbumin percentage QTL (15782)	Chr16	9,258,332	10,558,420	Milk alpha-lactalbumin percentage
INRA_BovSV5342	deletion	74	Chr17	10,239,542	10,239,617	Milk alpha-lactalbumin percentage QTL (15783)	Chr17	9,258,332	10,558,420	Milk alpha-lactalbumin percentage
INRA_BovSV5520	inversion	1,012	Chr16	10,528,262	10,529,275	Milk alpha-lactalbumin percentage QTL (15782)	Chr16	9,258,332	10,558,420	Milk alpha-lactalbumin percentage
INRA_BovSV2224	deletion	149	Chr6	18,646,907	18,647,057	Milk beta-casein content QTL (20559)	Chr6	18,046,673	47,449,338	Milk beta-casein content
INRA_BovSV2224	deletion	149	Chr6	18,646,907	18,647,057	Milk beta-casein content QTL (20560)	Chr6	18,046,673	47,449,338	Milk beta-casein content
INRA_BovSV2224	deletion	149	Chr6	18,646,907	18,647,057	Milk beta-casein content QTL (20561)	Chr6	18,046,673	47,449,338	Milk beta-casein content
INRA_BovSV2224	deletion	149	Chr6	18,646,907	18,647,057	Milk beta-casein content QTL (20562)	Chr6	18,046,673	47,449,338	Milk beta-casein content
INRA_BovSV2224	deletion	149	Chr6	18,646,907	18,647,057	Milk beta-casein content QTL (20563)	Chr6	18,046,673	47,449,338	Milk beta-casein content
INRA_BovSV2232	deletion	59	Chr6	22,033,866	22,033,926	Milk beta-casein content QTL (20559)	Chr6	18,046,673	47,449,338	Milk beta-casein content
INRA_BovSV2232	deletion	59	Chr6	22,033,866	22,033,926	Milk beta-casein content QTL (20560)	Chr6	18,046,673	47,449,338	Milk beta-casein content
INRA_BovSV2232	deletion	59	Chr6	22,033,866	22,033,926	Milk beta-casein content QTL (20561)	Chr6	18,046,673	47,449,338	Milk beta-casein content
INRA_BovSV2232	deletion	59	Chr6	22,033,866	22,033,926	Milk beta-casein content QTL (20562)	Chr6	18,046,673	47,449,338	Milk beta-casein content
INRA_BovSV2232	deletion	59	Chr6	22,033,866	22,033,926	Milk beta-casein content QTL (20563)	Chr6	18,046,673	47,449,338	Milk beta-casein content
INRA_BovSV2233	deletion	58	Chr6	23,570,207	23,570,266	Milk beta-casein content QTL (20559)	Chr6	18,046,673	47,449,338	Milk beta-casein content
INRA_BovSV2233	deletion	58	Chr6	23,570,207	23,570,266	Milk beta-casein content QTL (20560)	Chr6	18,046,673	47,449,338	Milk beta-casein content
INRA_BovSV2233	deletion	58	Chr6	23,570,207	23,570,266	Milk beta-casein content QTL (20561)	Chr6	18,046,673	47,449,338	Milk beta-casein content
INRA_BovSV2233	deletion	58	Chr6	23,570,207	23,570,266	Milk beta-casein content QTL (20562)	Chr6	18,046,673	47,449,338	Milk beta-casein content
INRA_BovSV2233	deletion	58	Chr6	23,570,207	23,570,266	Milk beta-casein content QTL (20563)	Chr6	18,046,673	47,449,338	Milk beta-casein content
INRA_BovSV2237	deletion	101	Chr6	27,819,825	27,819,927	Milk beta-casein content QTL (20559)	Chr6	18,046,673	47,449,338	Milk beta-casein content
INRA_BovSV2237	deletion	101	Chr6	27,819,825	27,819,927	Milk beta-casein content QTL (20560)	Chr6	18,046,673	47,449,338	Milk beta-casein content
INRA_BovSV2237	deletion	101	Chr6	27,819,825	27,819,927	Milk beta-casein content QTL (20561)	Chr6	18,046,673	47,449,338	Milk beta-casein content
INRA_BovSV2237	deletion	101	Chr6	27,819,825	27,819,927	Milk beta-casein content QTL (20562)	Chr6	18,046,673	47,449,338	Milk beta-casein content
INRA_BovSV2237	deletion	101	Chr6	27,819,825	27,819,927	Milk beta-casein content QTL (20563)	Chr6	18,046,673	47,449,338	Milk beta-casein content
INRA_BovSV2238	deletion	4,230	Chr6	27,935,980	27,940,211	Milk beta-casein content QTL (20559)	Chr6	18,046,673	47,449,338	Milk beta-casein content
INRA_BovSV2238	deletion	4,230	Chr6	27,935,980	27,940,211	Milk beta-casein content QTL (20560)	Chr6	18,046,673	47,449,338	Milk beta-casein content
INRA_BovSV2238	deletion	4,230	Chr6	27,935,980	27,940,211	Milk beta-casein content QTL (20561)	Chr6	18,046,673	47,449,338	Milk beta-casein content
INRA_BovSV2238	deletion	4,230	Chr6	27,935,980	27,940,211	Milk beta-casein content QTL (20562)	Chr6	18,046,673	47,449,338	Milk beta-casein content
INRA_BovSV2238	deletion	4,230	Chr6	27,935,980	27,940,211	Milk beta-casein content QTL (20563)	Chr6	18,046,673	47,449,338	Milk beta-casein content
INRA_BovSV2244	deletion	143	Chr6	30,510,681	30,510,825	Milk beta-casein content QTL (20559)	Chr6	18,046,673	47,449,338	Milk beta-casein content
INRA_BovSV2244	deletion	143	Chr6	30,510,681	30,510,825	Milk beta-casein content QTL (20560)	Chr6	18,046,673	47,449,338	Milk beta-casein content
INRA_BovSV2244	deletion	143	Chr6	30,510,681	30,510,825	Milk beta-casein content QTL (20561)	Chr6	18,046,673	47,449,338	Milk beta-casein content
INRA_BovSV2244	deletion	143	Chr6	30,510,681	30,510,825	Milk beta-casein content QTL (20562)	Chr6	18,046,673	47,449,338	Milk beta-casein content
INRA_BovSV2244	deletion	143	Chr6	30,510,681	30,510,825	Milk beta-casein content QTL (20563)	Chr6	18,046,673	47,449,338	Milk beta-casein content
INRA_BovSV2247	deletion	66	Chr6	33,357,776	33,357,843	Milk beta-casein content QTL (20559)	Chr6	18,046,673	47,449,338	Milk beta-casein content
INRA_BovSV2247	deletion	66	Chr6	33,357,776	33,357,843	Milk beta-casein content QTL (20560)	Chr6	18,046,673	47,449,338	Milk beta-casein content
INRA_BovSV2247	deletion	66	Chr6	33,357,776	33,357,843	Milk beta-casein content QTL (20561)	Chr6	18,046,673	47,449,338	Milk beta-casein content
INRA_BovSV2247	deletion	66	Chr6	33,357,776	33,357,843	Milk beta-casein content QTL (20562)	Chr6	18,046,673	47,449,338	Milk beta-casein content
INRA_BovSV2247	deletion	66	Chr6	33,357,776	33,357,843	Milk beta-casein content QTL (20563)	Chr6	18,046,673	47,449,338	Milk beta-casein content
INRA_BovSV2257	deletion	2,493	Chr6	38,377,354	38,379,848	Milk beta-casein content QTL (20559)	Chr6	18,046,673	47,449,338	Milk beta-casein content
INRA_BovSV2257	deletion	2,493	Chr6	38,377,354	38,379,848	Milk beta-casein content QTL (20560)	Chr6	18,046,673	47,449,338	Milk beta-casein content
INRA_BovSV2257	deletion	2,493	Chr6	38,377,354	38,379,848	Milk beta-casein content QTL (20561)	Chr6	18,046,673	47,449,338	Milk beta-casein content
INRA_BovSV2257	deletion	2,493	Chr6	38,377,354	38,379,848	Milk beta-casein content QTL (20562)	Chr6	18,046,673	47,449,338	Milk beta-casein content
INRA_BovSV2257	deletion	2,493	Chr6	38,377,354	38,379,848	Milk beta-casein content QTL (20563)	Chr6	18,046,673	47,449,338	Milk beta-casein content
INRA_BovSV2261	deletion	278	Chr6	42,061,374	42,061,653	Milk beta-casein content QTL (20559)	Chr6	18,046,673	47,449,338	Milk beta-casein content
INRA_BovSV2261	deletion	278	Chr6	42,061,374	42,061,653	Milk beta-casein content QTL (20560)	Chr6	18,046,673	47,449,338	Milk beta-casein content
INRA_BovSV2261	deletion	278	Chr6	42,061,374	42,061,653	Milk beta-casein content QTL (20561)	Chr6	18,046,673	47,449,338	Milk beta-casein content
INRA_BovSV2261	deletion	278	Chr6	42,061,374	42,061,653	Milk beta-casein content QTL (20562)	Chr6	18,046,673	47,449,338	Milk beta-casein content
INRA_BovSV2261	deletion	278	Chr6	42,061,374	42,061,653	Milk beta-casein content QTL (20563)	Chr6	18,046,673	47,449,338	Milk beta-casein content
INRA_BovSV2263	deletion	72	Chr6	43,527,603	43,527,676	Milk beta-casein content QTL (20559)	Chr6	18,046,673	47,449,338	Milk beta-casein content
INRA_BovSV2263	deletion	72	Chr6	43,527,603	43,527,676	Milk beta-casein content QTL (20560)	Chr6	18,046,673	47,449,338	Milk beta-casein content
INRA_BovSV2263	deletion	72	Chr6	43,527,603	43,527,676	Milk beta-casein content QTL (20561)	Chr6	18,046,673	47,449,338	Milk beta-casein content
INRA_BovSV2263	deletion	72	Chr6	43,527,603	43,527,676	Milk beta-casein content QTL (20562)	Chr6	18,046,673	47,449,338	Milk beta-casein content
INRA_BovSV2263	deletion	72	Chr6	43,527,603	43,527,676	Milk beta-casein content QTL (20563)	Chr6	18,046,673	47,449,338	Milk beta-casein content
INRA_BovSV2954	inversion	11,601	Chr6	20,101,346	20,112,948	Milk beta-casein content QTL (20559)	Chr6	18,046,673	47,449,338	Milk beta-casein content
INRA_BovSV2954	inversion	11,601	Chr6	20,101,346	20,112,948	Milk beta-casein content QTL (20560)	Chr6	18,046,673	47,449,338	Milk beta-casein content
INRA_BovSV2954	inversion	11,601	Chr6	20,101,346	20,112,948	Milk beta-casein content QTL (20561)	Chr6	18,046,673	47,449,338	Milk beta-casein content
INRA_BovSV2954	inversion	11,601	Chr6	20,101,346	20,112,948	Milk beta-casein content QTL (20562)	Chr6	18,046,673	47,449,338	Milk beta-casein content
INRA_BovSV2954	inversion	11,601	Chr6	20,101,346	20,112,948	Milk beta-casein content QTL (20563)	Chr6	18,046,673	47,449,338	Milk beta-casein content
INRA_BovSV2956	inversion	5,493	Chr6	20,941,164	20,946,628	Milk beta-casein content QTL (20559)	Chr6	18,046,673	47,449,338	Milk beta-casein content
INRA_BovSV2956	inversion	5,493	Chr6	20,941,164	20,946,628	Milk beta-casein content QTL (20560)	Chr6	18,046,673	47,449,338	Milk beta-casein content
INRA_BovSV2956	inversion	5,493	Chr6	20,941,164	20,946,628	Milk beta-casein content QTL (20561)	Chr6	18,046,673	47,449,338	Milk beta-casein content
INRA_BovSV2956	inversion	5,493	Chr6	20,941,164	20,946,628	Milk beta-casein content QTL (20562)	Chr6	18,046,673	47,449,338	Milk beta-casein content
INRA_BovSV2956	inversion	5,493	Chr6	20,941,164	20,946,628	Milk beta-casein content QTL (20563)	Chr6	18,046,673	47,449,338	Milk beta-casein content
INRA_BovSV2960	inversion	21,051	Chr6	20,279,604	20,300,656	Milk beta-casein content QTL (20559)	Chr6	18,046,673	47,449,338	Milk beta-casein content
INRA_BovSV2960	inversion	21,051	Chr6	20,279,604	20,300,656	Milk beta-casein content QTL (20560)	Chr6	18,046,673	47,449,338	Milk beta-casein content
INRA_BovSV2960	inversion	21,051	Chr6	20,279,604	20,300,656	Milk beta-casein content QTL (20561)	Chr6	18,046,673	47,449,338	Milk beta-casein content
INRA_BovSV2960	inversion	21,051	Chr6	20,279,604	20,300,656	Milk beta-casein content QTL (20562)	Chr6	18,046,673	47,449,338	Milk beta-casein content
INRA_BovSV2960	inversion	21,051	Chr6	20,279,604	20,300,656	Milk beta-casein content QTL (20563)	Chr6	18,046,673	47,449,338	Milk beta-casein content
INRA_BovSV2961	inversion	874	Chr6	24,381,366	24,382,241	Milk beta-casein content QTL (20559)	Chr6	18,046,673	47,449,338	Milk beta-casein content
INRA_BovSV2961	inversion	874	Chr6	24,381,366	24,382,241	Milk beta-casein content QTL (20560)	Chr6	18,046,673	47,449,338	Milk beta-casein content
INRA_BovSV2961	inversion	874	Chr6	24,381,366	24,382,241	Milk beta-casein content QTL (20561)	Chr6	18,046,673	47,449,338	Milk beta-casein content
INRA_BovSV2961	inversion	874	Chr6	24,381,366	24,382,241	Milk beta-casein content QTL (20562)	Chr6	18,046,673	47,449,338	Milk beta-casein content
INRA_BovSV2961	inversion	874	Chr6	24,381,366	24,382,241	Milk beta-casein content QTL (20563)	Chr6	18,046,673	47,449,338	Milk beta-casein content
INRA_BovSV2962	inversion	497	Chr6	24,381,558	24,382,056	Milk beta-casein content QTL (20559)	Chr6	18,046,673	47,449,338	Milk beta-casein content
INRA_BovSV2962	inversion	497	Chr6	24,381,558	24,382,056	Milk beta-casein content QTL (20560)	Chr6	18,046,673	47,449,338	Milk beta-casein content
INRA_BovSV2962	inversion	497	Chr6	24,381,558	24,382,056	Milk beta-casein content QTL (20561)	Chr6	18,046,673	47,449,338	Milk beta-casein content
INRA_BovSV2962	inversion	497	Chr6	24,381,558	24,382,056	Milk beta-casein content QTL (20562)	Chr6	18,046,673	47,449,338	Milk beta-casein content
INRA_BovSV2962	inversion	497	Chr6	24,381,558	24,382,056	Milk beta-casein content QTL (20563)	Chr6	18,046,673	47,449,338	Milk beta-casein content
INRA_BovSV2972	inversion	53,069	Chr6	26,703,307	26,756,375	Milk beta-casein content QTL (20559)	Chr6	18,046,673	47,449,338	Milk beta-casein content
INRA_BovSV2972	inversion	53,069	Chr6	26,703,307	26,756,375	Milk beta-casein content QTL (20560)	Chr6	18,046,673	47,449,338	Milk beta-casein content
INRA_BovSV2972	inversion	53,069	Chr6	26,703,307	26,756,375	Milk beta-casein content QTL (20561)	Chr6	18,046,673	47,449,338	Milk beta-casein content
INRA_BovSV2972	inversion	53,069	Chr6	26,703,307	26,756,375	Milk beta-casein content QTL (20562)	Chr6	18,046,673	47,449,338	Milk beta-casein content
INRA_BovSV2972	inversion	53,069	Chr6	26,703,307	26,756,375	Milk beta-casein content QTL (20563)	Chr6	18,046,673	47,449,338	Milk beta-casein content
INRA_BovSV2979	inversion	5,271	Chr6	29,949,834	29,955,106	Milk beta-casein content QTL (20559)	Chr6	18,046,673	47,449,338	Milk beta-casein content
INRA_BovSV2979	inversion	5,271	Chr6	29,949,834	29,955,106	Milk beta-casein content QTL (20560)	Chr6	18,046,673	47,449,338	Milk beta-casein content
INRA_BovSV2979	inversion	5,271	Chr6	29,949,834	29,955,106	Milk beta-casein content QTL (20561)	Chr6	18,046,673	47,449,338	Milk beta-casein content
INRA_BovSV2979	inversion	5,271	Chr6	29,949,834	29,955,106	Milk beta-casein content QTL (20562)	Chr6	18,046,673	47,449,338	Milk beta-casein content
INRA_BovSV2979	inversion	5,271	Chr6	29,949,834	29,955,106	Milk beta-casein content QTL (20563)	Chr6	18,046,673	47,449,338	Milk beta-casein content
INRA_BovSV2981	inversion	960	Chr6	25,546,702	25,547,663	Milk beta-casein content QTL (20559)	Chr6	18,046,673	47,449,338	Milk beta-casein content
INRA_BovSV2981	inversion	960	Chr6	25,546,702	25,547,663	Milk beta-casein content QTL (20560)	Chr6	18,046,673	47,449,338	Milk beta-casein content
INRA_BovSV2981	inversion	960	Chr6	25,546,702	25,547,663	Milk beta-casein content QTL (20561)	Chr6	18,046,673	47,449,338	Milk beta-casein content
INRA_BovSV2981	inversion	960	Chr6	25,546,702	25,547,663	Milk beta-casein content QTL (20562)	Chr6	18,046,673	47,449,338	Milk beta-casein content
INRA_BovSV2981	inversion	960	Chr6	25,546,702	25,547,663	Milk beta-casein content QTL (20563)	Chr6	18,046,673	47,449,338	Milk beta-casein content
INRA_BovSV2984	inversion	74,387	Chr6	26,689,110	26,763,498	Milk beta-casein content QTL (20559)	Chr6	18,046,673	47,449,338	Milk beta-casein content
INRA_BovSV2984	inversion	74,387	Chr6	26,689,110	26,763,498	Milk beta-casein content QTL (20560)	Chr6	18,046,673	47,449,338	Milk beta-casein content
INRA_BovSV2984	inversion	74,387	Chr6	26,689,110	26,763,498	Milk beta-casein content QTL (20561)	Chr6	18,046,673	47,449,338	Milk beta-casein content
INRA_BovSV2984	inversion	74,387	Chr6	26,689,110	26,763,498	Milk beta-casein content QTL (20562)	Chr6	18,046,673	47,449,338	Milk beta-casein content
INRA_BovSV2984	inversion	74,387	Chr6	26,689,110	26,763,498	Milk beta-casein content QTL (20563)	Chr6	18,046,673	47,449,338	Milk beta-casein content
INRA_BovSV2989	inversion	2,512	Chr6	30,456,528	30,459,041	Milk beta-casein content QTL (20559)	Chr6	18,046,673	47,449,338	Milk beta-casein content
INRA_BovSV2989	inversion	2,512	Chr6	30,456,528	30,459,041	Milk beta-casein content QTL (20560)	Chr6	18,046,673	47,449,338	Milk beta-casein content
INRA_BovSV2989	inversion	2,512	Chr6	30,456,528	30,459,041	Milk beta-casein content QTL (20561)	Chr6	18,046,673	47,449,338	Milk beta-casein content
INRA_BovSV2989	inversion	2,512	Chr6	30,456,528	30,459,041	Milk beta-casein content QTL (20562)	Chr6	18,046,673	47,449,338	Milk beta-casein content
INRA_BovSV2989	inversion	2,512	Chr6	30,456,528	30,459,041	Milk beta-casein content QTL (20563)	Chr6	18,046,673	47,449,338	Milk beta-casein content
INRA_BovSV2992	inversion	2,594	Chr6	32,435,382	32,437,933	Milk beta-casein content QTL (20559)	Chr6	18,046,673	47,449,338	Milk beta-casein content
INRA_BovSV2992	inversion	2,594	Chr6	32,435,382	32,437,933	Milk beta-casein content QTL (20560)	Chr6	18,046,673	47,449,338	Milk beta-casein content
INRA_BovSV2992	inversion	2,594	Chr6	32,435,382	32,437,933	Milk beta-casein content QTL (20561)	Chr6	18,046,673	47,449,338	Milk beta-casein content
INRA_BovSV2992	inversion	2,594	Chr6	32,435,382	32,437,933	Milk beta-casein content QTL (20562)	Chr6	18,046,673	47,449,338	Milk beta-casein content
INRA_BovSV2992	inversion	2,594	Chr6	32,435,382	32,437,933	Milk beta-casein content QTL (20563)	Chr6	18,046,673	47,449,338	Milk beta-casein content
INRA_BovSV2993	inversion	1,956	Chr6	33,413,259	33,415,204	Milk beta-casein content QTL (20559)	Chr6	18,046,673	47,449,338	Milk beta-casein content
INRA_BovSV2993	inversion	1,956	Chr6	33,413,259	33,415,204	Milk beta-casein content QTL (20560)	Chr6	18,046,673	47,449,338	Milk beta-casein content
INRA_BovSV2993	inversion	1,956	Chr6	33,413,259	33,415,204	Milk beta-casein content QTL (20561)	Chr6	18,046,673	47,449,338	Milk beta-casein content
INRA_BovSV2993	inversion	1,956	Chr6	33,413,259	33,415,204	Milk beta-casein content QTL (20562)	Chr6	18,046,673	47,449,338	Milk beta-casein content
INRA_BovSV2993	inversion	1,956	Chr6	33,413,259	33,415,204	Milk beta-casein content QTL (20563)	Chr6	18,046,673	47,449,338	Milk beta-casein content
INRA_BovSV2997	inversion	14,296	Chr6	36,259,920	36,274,217	Milk beta-casein content QTL (20559)	Chr6	18,046,673	47,449,338	Milk beta-casein content
INRA_BovSV2997	inversion	14,296	Chr6	36,259,920	36,274,217	Milk beta-casein content QTL (20560)	Chr6	18,046,673	47,449,338	Milk beta-casein content
INRA_BovSV2997	inversion	14,296	Chr6	36,259,920	36,274,217	Milk beta-casein content QTL (20561)	Chr6	18,046,673	47,449,338	Milk beta-casein content
INRA_BovSV2997	inversion	14,296	Chr6	36,259,920	36,274,217	Milk beta-casein content QTL (20562)	Chr6	18,046,673	47,449,338	Milk beta-casein content
INRA_BovSV2997	inversion	14,296	Chr6	36,259,920	36,274,217	Milk beta-casein content QTL (20563)	Chr6	18,046,673	47,449,338	Milk beta-casein content
INRA_BovSV2998	inversion	982	Chr6	38,339,404	38,340,371	Milk beta-casein content QTL (20559)	Chr6	18,046,673	47,449,338	Milk beta-casein content
INRA_BovSV2998	inversion	982	Chr6	38,339,404	38,340,371	Milk beta-casein content QTL (20560)	Chr6	18,046,673	47,449,338	Milk beta-casein content
INRA_BovSV2998	inversion	982	Chr6	38,339,404	38,340,371	Milk beta-casein content QTL (20561)	Chr6	18,046,673	47,449,338	Milk beta-casein content
INRA_BovSV2998	inversion	982	Chr6	38,339,404	38,340,371	Milk beta-casein content QTL (20562)	Chr6	18,046,673	47,449,338	Milk beta-casein content
INRA_BovSV2998	inversion	982	Chr6	38,339,404	38,340,371	Milk beta-casein content QTL (20563)	Chr6	18,046,673	47,449,338	Milk beta-casein content
INRA_BovSV2999	inversion	54,486	Chr6	38,447,034	38,501,521	Milk beta-casein content QTL (20559)	Chr6	18,046,673	47,449,338	Milk beta-casein content
INRA_BovSV2999	inversion	54,486	Chr6	38,447,034	38,501,521	Milk beta-casein content QTL (20560)	Chr6	18,046,673	47,449,338	Milk beta-casein content
INRA_BovSV2999	inversion	54,486	Chr6	38,447,034	38,501,521	Milk beta-casein content QTL (20561)	Chr6	18,046,673	47,449,338	Milk beta-casein content
INRA_BovSV2999	inversion	54,486	Chr6	38,447,034	38,501,521	Milk beta-casein content QTL (20562)	Chr6	18,046,673	47,449,338	Milk beta-casein content
INRA_BovSV2999	inversion	54,486	Chr6	38,447,034	38,501,521	Milk beta-casein content QTL (20563)	Chr6	18,046,673	47,449,338	Milk beta-casein content
INRA_BovSV3001	inversion	4,102	Chr6	39,375,292	39,379,361	Milk beta-casein content QTL (20559)	Chr6	18,046,673	47,449,338	Milk beta-casein content
INRA_BovSV3001	inversion	4,102	Chr6	39,375,292	39,379,361	Milk beta-casein content QTL (20560)	Chr6	18,046,673	47,449,338	Milk beta-casein content
INRA_BovSV3001	inversion	4,102	Chr6	39,375,292	39,379,361	Milk beta-casein content QTL (20561)	Chr6	18,046,673	47,449,338	Milk beta-casein content
INRA_BovSV3001	inversion	4,102	Chr6	39,375,292	39,379,361	Milk beta-casein content QTL (20562)	Chr6	18,046,673	47,449,338	Milk beta-casein content
INRA_BovSV3001	inversion	4,102	Chr6	39,375,292	39,379,361	Milk beta-casein content QTL (20563)	Chr6	18,046,673	47,449,338	Milk beta-casein content
INRA_BovSV3004	inversion	72,730	Chr6	38,436,474	38,509,205	Milk beta-casein content QTL (20559)	Chr6	18,046,673	47,449,338	Milk beta-casein content
INRA_BovSV3004	inversion	72,730	Chr6	38,436,474	38,509,205	Milk beta-casein content QTL (20560)	Chr6	18,046,673	47,449,338	Milk beta-casein content
INRA_BovSV3004	inversion	72,730	Chr6	38,436,474	38,509,205	Milk beta-casein content QTL (20561)	Chr6	18,046,673	47,449,338	Milk beta-casein content
INRA_BovSV3004	inversion	72,730	Chr6	38,436,474	38,509,205	Milk beta-casein content QTL (20562)	Chr6	18,046,673	47,449,338	Milk beta-casein content
INRA_BovSV3004	inversion	72,730	Chr6	38,436,474	38,509,205	Milk beta-casein content QTL (20563)	Chr6	18,046,673	47,449,338	Milk beta-casein content
INRA_BovSV3005	inversion	48,028	Chr6	38,449,903	38,497,932	Milk beta-casein content QTL (20559)	Chr6	18,046,673	47,449,338	Milk beta-casein content
INRA_BovSV3005	inversion	48,028	Chr6	38,449,903	38,497,932	Milk beta-casein content QTL (20560)	Chr6	18,046,673	47,449,338	Milk beta-casein content
INRA_BovSV3005	inversion	48,028	Chr6	38,449,903	38,497,932	Milk beta-casein content QTL (20561)	Chr6	18,046,673	47,449,338	Milk beta-casein content
INRA_BovSV3005	inversion	48,028	Chr6	38,449,903	38,497,932	Milk beta-casein content QTL (20562)	Chr6	18,046,673	47,449,338	Milk beta-casein content
INRA_BovSV3005	inversion	48,028	Chr6	38,449,903	38,497,932	Milk beta-casein content QTL (20563)	Chr6	18,046,673	47,449,338	Milk beta-casein content
INRA_BovSV3009	inversion	4,454	Chr6	41,176,826	41,181,281	Milk beta-casein content QTL (20559)	Chr6	18,046,673	47,449,338	Milk beta-casein content
INRA_BovSV3009	inversion	4,454	Chr6	41,176,826	41,181,281	Milk beta-casein content QTL (20560)	Chr6	18,046,673	47,449,338	Milk beta-casein content
INRA_BovSV3009	inversion	4,454	Chr6	41,176,826	41,181,281	Milk beta-casein content QTL (20561)	Chr6	18,046,673	47,449,338	Milk beta-casein content
INRA_BovSV3009	inversion	4,454	Chr6	41,176,826	41,181,281	Milk beta-casein content QTL (20562)	Chr6	18,046,673	47,449,338	Milk beta-casein content
INRA_BovSV3009	inversion	4,454	Chr6	41,176,826	41,181,281	Milk beta-casein content QTL (20563)	Chr6	18,046,673	47,449,338	Milk beta-casein content
INRA_BovSV3010	inversion	5,590	Chr6	43,394,646	43,400,237	Milk beta-casein content QTL (20559)	Chr6	18,046,673	47,449,338	Milk beta-casein content
INRA_BovSV3010	inversion	5,590	Chr6	43,394,646	43,400,237	Milk beta-casein content QTL (20560)	Chr6	18,046,673	47,449,338	Milk beta-casein content
INRA_BovSV3010	inversion	5,590	Chr6	43,394,646	43,400,237	Milk beta-casein content QTL (20561)	Chr6	18,046,673	47,449,338	Milk beta-casein content
INRA_BovSV3010	inversion	5,590	Chr6	43,394,646	43,400,237	Milk beta-casein content QTL (20562)	Chr6	18,046,673	47,449,338	Milk beta-casein content
INRA_BovSV3010	inversion	5,590	Chr6	43,394,646	43,400,237	Milk beta-casein content QTL (20563)	Chr6	18,046,673	47,449,338	Milk beta-casein content
INRA_BovSV3012	inversion	6,155,746	Chr6	41,532,873	47,688,620	Milk beta-casein content QTL (20559)	Chr6	18,046,673	47,449,338	Milk beta-casein content
INRA_BovSV3012	inversion	6,155,746	Chr6	41,532,873	47,688,620	Milk beta-casein content QTL (20560)	Chr6	18,046,673	47,449,338	Milk beta-casein content
INRA_BovSV3012	inversion	6,155,746	Chr6	41,532,873	47,688,620	Milk beta-casein content QTL (20561)	Chr6	18,046,673	47,449,338	Milk beta-casein content
INRA_BovSV3012	inversion	6,155,746	Chr6	41,532,873	47,688,620	Milk beta-casein content QTL (20562)	Chr6	18,046,673	47,449,338	Milk beta-casein content
INRA_BovSV3012	inversion	6,155,746	Chr6	41,532,873	47,688,620	Milk beta-casein content QTL (20563)	Chr6	18,046,673	47,449,338	Milk beta-casein content
INRA_BovSV3014	inversion	191,340	Chr6	45,967,590	46,158,931	Milk beta-casein content QTL (20559)	Chr6	18,046,673	47,449,338	Milk beta-casein content
INRA_BovSV3014	inversion	191,340	Chr6	45,967,590	46,158,931	Milk beta-casein content QTL (20560)	Chr6	18,046,673	47,449,338	Milk beta-casein content
INRA_BovSV3014	inversion	191,340	Chr6	45,967,590	46,158,931	Milk beta-casein content QTL (20561)	Chr6	18,046,673	47,449,338	Milk beta-casein content
INRA_BovSV3014	inversion	191,340	Chr6	45,967,590	46,158,931	Milk beta-casein content QTL (20562)	Chr6	18,046,673	47,449,338	Milk beta-casein content
INRA_BovSV3014	inversion	191,340	Chr6	45,967,590	46,158,931	Milk beta-casein content QTL (20563)	Chr6	18,046,673	47,449,338	Milk beta-casein content
INRA_BovSV4328	tandem duplication	1,377	Chr6	23,838,574	23,839,952	Milk beta-casein content QTL (20559)	Chr6	18,046,673	47,449,338	Milk beta-casein content
INRA_BovSV4328	tandem duplication	1,377	Chr6	23,838,574	23,839,952	Milk beta-casein content QTL (20560)	Chr6	18,046,673	47,449,338	Milk beta-casein content
INRA_BovSV4328	tandem duplication	1,377	Chr6	23,838,574	23,839,952	Milk beta-casein content QTL (20561)	Chr6	18,046,673	47,449,338	Milk beta-casein content
INRA_BovSV4328	tandem duplication	1,377	Chr6	23,838,574	23,839,952	Milk beta-casein content QTL (20562)	Chr6	18,046,673	47,449,338	Milk beta-casein content
INRA_BovSV4328	tandem duplication	1,377	Chr6	23,838,574	23,839,952	Milk beta-casein content QTL (20563)	Chr6	18,046,673	47,449,338	Milk beta-casein content
INRA_BovSV4329	tandem duplication	2,035	Chr6	40,897,813	40,899,849	Milk beta-casein content QTL (20559)	Chr6	18,046,673	47,449,338	Milk beta-casein content
INRA_BovSV4329	tandem duplication	2,035	Chr6	40,897,813	40,899,849	Milk beta-casein content QTL (20560)	Chr6	18,046,673	47,449,338	Milk beta-casein content
INRA_BovSV4329	tandem duplication	2,035	Chr6	40,897,813	40,899,849	Milk beta-casein content QTL (20561)	Chr6	18,046,673	47,449,338	Milk beta-casein content
INRA_BovSV4329	tandem duplication	2,035	Chr6	40,897,813	40,899,849	Milk beta-casein content QTL (20562)	Chr6	18,046,673	47,449,338	Milk beta-casein content
INRA_BovSV4329	tandem duplication	2,035	Chr6	40,897,813	40,899,849	Milk beta-casein content QTL (20563)	Chr6	18,046,673	47,449,338	Milk beta-casein content
INRA_BovSV475	inversion	7,271,985	Chr11	9,938,196	17,210,182	Milk beta-casein percentage QTL (15775)	Chr11	9,258,332	10,558,420	Milk beta-casein percentage
INRA_BovSV2615	tandem duplication	172,011	Chr11	9,543,213	9,715,225	Milk beta-casein percentage QTL (15775)	Chr11	9,258,332	10,558,420	Milk beta-casein percentage
INRA_BovSV475	inversion	7,271,985	Chr11	9,938,196	17,210,182	Milk beta-lactoglobulin percentage QTL (15777)	Chr11	9,258,332	10,558,420	Milk beta-lactoglobulin percentage
INRA_BovSV2204	deletion	2,329	Chr6	9,347,546	9,349,876	Milk beta-lactoglobulin percentage QTL (15766)	Chr6	9,258,332	10,558,420	Milk beta-lactoglobulin percentage
INRA_BovSV2615	tandem duplication	172,011	Chr11	9,543,213	9,715,225	Milk beta-lactoglobulin percentage QTL (15777)	Chr11	9,258,332	10,558,420	Milk beta-lactoglobulin percentage
INRA_BovSV2922	inversion	12,715	Chr6	10,318,818	10,331,534	Milk beta-lactoglobulin percentage QTL (15766)	Chr6	9,258,332	10,558,420	Milk beta-lactoglobulin percentage
INRA_BovSV2923	inversion	20,292	Chr6	10,449,298	10,469,591	Milk beta-lactoglobulin percentage QTL (15766)	Chr6	9,258,332	10,558,420	Milk beta-lactoglobulin percentage
INRA_BovSV167	deletion	201	Chr11	20,728,773	20,728,975	Milk beta-Lactoglobulin protein content QTL (20580)	Chr11	18,046,673	47,449,338	Milk beta-Lactoglobulin protein content
INRA_BovSV167	deletion	201	Chr11	20,728,773	20,728,975	Milk beta-Lactoglobulin protein content QTL (20581)	Chr11	18,046,673	47,449,338	Milk beta-Lactoglobulin protein content
INRA_BovSV167	deletion	201	Chr11	20,728,773	20,728,975	Milk beta-Lactoglobulin protein content QTL (20582)	Chr11	18,046,673	47,449,338	Milk beta-Lactoglobulin protein content
INRA_BovSV167	deletion	201	Chr11	20,728,773	20,728,975	Milk beta-Lactoglobulin protein content QTL (20583)	Chr11	18,046,673	47,449,338	Milk beta-Lactoglobulin protein content
INRA_BovSV167	deletion	201	Chr11	20,728,773	20,728,975	Milk beta-Lactoglobulin protein content QTL (20584)	Chr11	18,046,673	47,449,338	Milk beta-Lactoglobulin protein content
INRA_BovSV167	deletion	201	Chr11	20,728,773	20,728,975	Milk beta-Lactoglobulin protein content QTL (20585)	Chr11	18,046,673	47,449,338	Milk beta-Lactoglobulin protein content
INRA_BovSV167	deletion	201	Chr11	20,728,773	20,728,975	Milk beta-Lactoglobulin protein content QTL (20586)	Chr11	18,046,673	47,449,338	Milk beta-Lactoglobulin protein content
INRA_BovSV167	deletion	201	Chr11	20,728,773	20,728,975	Milk beta-Lactoglobulin protein content QTL (20587)	Chr11	18,046,673	47,449,338	Milk beta-Lactoglobulin protein content
INRA_BovSV168	deletion	139	Chr11	20,735,042	20,735,182	Milk beta-Lactoglobulin protein content QTL (20580)	Chr11	18,046,673	47,449,338	Milk beta-Lactoglobulin protein content
INRA_BovSV168	deletion	139	Chr11	20,735,042	20,735,182	Milk beta-Lactoglobulin protein content QTL (20581)	Chr11	18,046,673	47,449,338	Milk beta-Lactoglobulin protein content
INRA_BovSV168	deletion	139	Chr11	20,735,042	20,735,182	Milk beta-Lactoglobulin protein content QTL (20582)	Chr11	18,046,673	47,449,338	Milk beta-Lactoglobulin protein content
INRA_BovSV168	deletion	139	Chr11	20,735,042	20,735,182	Milk beta-Lactoglobulin protein content QTL (20583)	Chr11	18,046,673	47,449,338	Milk beta-Lactoglobulin protein content
INRA_BovSV168	deletion	139	Chr11	20,735,042	20,735,182	Milk beta-Lactoglobulin protein content QTL (20584)	Chr11	18,046,673	47,449,338	Milk beta-Lactoglobulin protein content
INRA_BovSV168	deletion	139	Chr11	20,735,042	20,735,182	Milk beta-Lactoglobulin protein content QTL (20585)	Chr11	18,046,673	47,449,338	Milk beta-Lactoglobulin protein content
INRA_BovSV168	deletion	139	Chr11	20,735,042	20,735,182	Milk beta-Lactoglobulin protein content QTL (20586)	Chr11	18,046,673	47,449,338	Milk beta-Lactoglobulin protein content
INRA_BovSV168	deletion	139	Chr11	20,735,042	20,735,182	Milk beta-Lactoglobulin protein content QTL (20587)	Chr11	18,046,673	47,449,338	Milk beta-Lactoglobulin protein content
INRA_BovSV186	deletion	312	Chr11	22,793,519	22,793,832	Milk beta-Lactoglobulin protein content QTL (20580)	Chr11	18,046,673	47,449,338	Milk beta-Lactoglobulin protein content
INRA_BovSV186	deletion	312	Chr11	22,793,519	22,793,832	Milk beta-Lactoglobulin protein content QTL (20581)	Chr11	18,046,673	47,449,338	Milk beta-Lactoglobulin protein content
INRA_BovSV186	deletion	312	Chr11	22,793,519	22,793,832	Milk beta-Lactoglobulin protein content QTL (20582)	Chr11	18,046,673	47,449,338	Milk beta-Lactoglobulin protein content
INRA_BovSV186	deletion	312	Chr11	22,793,519	22,793,832	Milk beta-Lactoglobulin protein content QTL (20583)	Chr11	18,046,673	47,449,338	Milk beta-Lactoglobulin protein content
INRA_BovSV186	deletion	312	Chr11	22,793,519	22,793,832	Milk beta-Lactoglobulin protein content QTL (20584)	Chr11	18,046,673	47,449,338	Milk beta-Lactoglobulin protein content
INRA_BovSV186	deletion	312	Chr11	22,793,519	22,793,832	Milk beta-Lactoglobulin protein content QTL (20585)	Chr11	18,046,673	47,449,338	Milk beta-Lactoglobulin protein content
INRA_BovSV186	deletion	312	Chr11	22,793,519	22,793,832	Milk beta-Lactoglobulin protein content QTL (20586)	Chr11	18,046,673	47,449,338	Milk beta-Lactoglobulin protein content
INRA_BovSV186	deletion	312	Chr11	22,793,519	22,793,832	Milk beta-Lactoglobulin protein content QTL (20587)	Chr11	18,046,673	47,449,338	Milk beta-Lactoglobulin protein content
INRA_BovSV192	deletion	893	Chr11	23,220,897	23,221,791	Milk beta-Lactoglobulin protein content QTL (20580)	Chr11	18,046,673	47,449,338	Milk beta-Lactoglobulin protein content
INRA_BovSV192	deletion	893	Chr11	23,220,897	23,221,791	Milk beta-Lactoglobulin protein content QTL (20581)	Chr11	18,046,673	47,449,338	Milk beta-Lactoglobulin protein content
INRA_BovSV192	deletion	893	Chr11	23,220,897	23,221,791	Milk beta-Lactoglobulin protein content QTL (20582)	Chr11	18,046,673	47,449,338	Milk beta-Lactoglobulin protein content
INRA_BovSV192	deletion	893	Chr11	23,220,897	23,221,791	Milk beta-Lactoglobulin protein content QTL (20583)	Chr11	18,046,673	47,449,338	Milk beta-Lactoglobulin protein content
INRA_BovSV192	deletion	893	Chr11	23,220,897	23,221,791	Milk beta-Lactoglobulin protein content QTL (20584)	Chr11	18,046,673	47,449,338	Milk beta-Lactoglobulin protein content
INRA_BovSV192	deletion	893	Chr11	23,220,897	23,221,791	Milk beta-Lactoglobulin protein content QTL (20585)	Chr11	18,046,673	47,449,338	Milk beta-Lactoglobulin protein content
INRA_BovSV192	deletion	893	Chr11	23,220,897	23,221,791	Milk beta-Lactoglobulin protein content QTL (20586)	Chr11	18,046,673	47,449,338	Milk beta-Lactoglobulin protein content
INRA_BovSV192	deletion	893	Chr11	23,220,897	23,221,791	Milk beta-Lactoglobulin protein content QTL (20587)	Chr11	18,046,673	47,449,338	Milk beta-Lactoglobulin protein content
INRA_BovSV399	deletion	81	Chr11	29,115,048	29,115,130	Milk beta-Lactoglobulin protein content QTL (20580)	Chr11	18,046,673	47,449,338	Milk beta-Lactoglobulin protein content
INRA_BovSV399	deletion	81	Chr11	29,115,048	29,115,130	Milk beta-Lactoglobulin protein content QTL (20581)	Chr11	18,046,673	47,449,338	Milk beta-Lactoglobulin protein content
INRA_BovSV399	deletion	81	Chr11	29,115,048	29,115,130	Milk beta-Lactoglobulin protein content QTL (20582)	Chr11	18,046,673	47,449,338	Milk beta-Lactoglobulin protein content
INRA_BovSV399	deletion	81	Chr11	29,115,048	29,115,130	Milk beta-Lactoglobulin protein content QTL (20583)	Chr11	18,046,673	47,449,338	Milk beta-Lactoglobulin protein content
INRA_BovSV399	deletion	81	Chr11	29,115,048	29,115,130	Milk beta-Lactoglobulin protein content QTL (20584)	Chr11	18,046,673	47,449,338	Milk beta-Lactoglobulin protein content
INRA_BovSV399	deletion	81	Chr11	29,115,048	29,115,130	Milk beta-Lactoglobulin protein content QTL (20585)	Chr11	18,046,673	47,449,338	Milk beta-Lactoglobulin protein content
INRA_BovSV399	deletion	81	Chr11	29,115,048	29,115,130	Milk beta-Lactoglobulin protein content QTL (20586)	Chr11	18,046,673	47,449,338	Milk beta-Lactoglobulin protein content
INRA_BovSV399	deletion	81	Chr11	29,115,048	29,115,130	Milk beta-Lactoglobulin protein content QTL (20587)	Chr11	18,046,673	47,449,338	Milk beta-Lactoglobulin protein content
INRA_BovSV419	deletion	69	Chr11	28,254,030	28,254,100	Milk beta-Lactoglobulin protein content QTL (20580)	Chr11	18,046,673	47,449,338	Milk beta-Lactoglobulin protein content
INRA_BovSV419	deletion	69	Chr11	28,254,030	28,254,100	Milk beta-Lactoglobulin protein content QTL (20581)	Chr11	18,046,673	47,449,338	Milk beta-Lactoglobulin protein content
INRA_BovSV419	deletion	69	Chr11	28,254,030	28,254,100	Milk beta-Lactoglobulin protein content QTL (20582)	Chr11	18,046,673	47,449,338	Milk beta-Lactoglobulin protein content
INRA_BovSV419	deletion	69	Chr11	28,254,030	28,254,100	Milk beta-Lactoglobulin protein content QTL (20583)	Chr11	18,046,673	47,449,338	Milk beta-Lactoglobulin protein content
INRA_BovSV419	deletion	69	Chr11	28,254,030	28,254,100	Milk beta-Lactoglobulin protein content QTL (20584)	Chr11	18,046,673	47,449,338	Milk beta-Lactoglobulin protein content
INRA_BovSV419	deletion	69	Chr11	28,254,030	28,254,100	Milk beta-Lactoglobulin protein content QTL (20585)	Chr11	18,046,673	47,449,338	Milk beta-Lactoglobulin protein content
INRA_BovSV419	deletion	69	Chr11	28,254,030	28,254,100	Milk beta-Lactoglobulin protein content QTL (20586)	Chr11	18,046,673	47,449,338	Milk beta-Lactoglobulin protein content
INRA_BovSV419	deletion	69	Chr11	28,254,030	28,254,100	Milk beta-Lactoglobulin protein content QTL (20587)	Chr11	18,046,673	47,449,338	Milk beta-Lactoglobulin protein content
INRA_BovSV431	deletion	59	Chr11	30,417,055	30,417,115	Milk beta-Lactoglobulin protein content QTL (20580)	Chr11	18,046,673	47,449,338	Milk beta-Lactoglobulin protein content
INRA_BovSV431	deletion	59	Chr11	30,417,055	30,417,115	Milk beta-Lactoglobulin protein content QTL (20581)	Chr11	18,046,673	47,449,338	Milk beta-Lactoglobulin protein content
INRA_BovSV431	deletion	59	Chr11	30,417,055	30,417,115	Milk beta-Lactoglobulin protein content QTL (20582)	Chr11	18,046,673	47,449,338	Milk beta-Lactoglobulin protein content
INRA_BovSV431	deletion	59	Chr11	30,417,055	30,417,115	Milk beta-Lactoglobulin protein content QTL (20583)	Chr11	18,046,673	47,449,338	Milk beta-Lactoglobulin protein content
INRA_BovSV431	deletion	59	Chr11	30,417,055	30,417,115	Milk beta-Lactoglobulin protein content QTL (20584)	Chr11	18,046,673	47,449,338	Milk beta-Lactoglobulin protein content
INRA_BovSV431	deletion	59	Chr11	30,417,055	30,417,115	Milk beta-Lactoglobulin protein content QTL (20585)	Chr11	18,046,673	47,449,338	Milk beta-Lactoglobulin protein content
INRA_BovSV431	deletion	59	Chr11	30,417,055	30,417,115	Milk beta-Lactoglobulin protein content QTL (20586)	Chr11	18,046,673	47,449,338	Milk beta-Lactoglobulin protein content
INRA_BovSV431	deletion	59	Chr11	30,417,055	30,417,115	Milk beta-Lactoglobulin protein content QTL (20587)	Chr11	18,046,673	47,449,338	Milk beta-Lactoglobulin protein content
INRA_BovSV516	deletion	183	Chr11	31,678,483	31,678,667	Milk beta-Lactoglobulin protein content QTL (20580)	Chr11	18,046,673	47,449,338	Milk beta-Lactoglobulin protein content
INRA_BovSV516	deletion	183	Chr11	31,678,483	31,678,667	Milk beta-Lactoglobulin protein content QTL (20581)	Chr11	18,046,673	47,449,338	Milk beta-Lactoglobulin protein content
INRA_BovSV516	deletion	183	Chr11	31,678,483	31,678,667	Milk beta-Lactoglobulin protein content QTL (20582)	Chr11	18,046,673	47,449,338	Milk beta-Lactoglobulin protein content
INRA_BovSV516	deletion	183	Chr11	31,678,483	31,678,667	Milk beta-Lactoglobulin protein content QTL (20583)	Chr11	18,046,673	47,449,338	Milk beta-Lactoglobulin protein content
INRA_BovSV516	deletion	183	Chr11	31,678,483	31,678,667	Milk beta-Lactoglobulin protein content QTL (20584)	Chr11	18,046,673	47,449,338	Milk beta-Lactoglobulin protein content
INRA_BovSV516	deletion	183	Chr11	31,678,483	31,678,667	Milk beta-Lactoglobulin protein content QTL (20585)	Chr11	18,046,673	47,449,338	Milk beta-Lactoglobulin protein content
INRA_BovSV516	deletion	183	Chr11	31,678,483	31,678,667	Milk beta-Lactoglobulin protein content QTL (20586)	Chr11	18,046,673	47,449,338	Milk beta-Lactoglobulin protein content
INRA_BovSV516	deletion	183	Chr11	31,678,483	31,678,667	Milk beta-Lactoglobulin protein content QTL (20587)	Chr11	18,046,673	47,449,338	Milk beta-Lactoglobulin protein content
INRA_BovSV539	deletion	2,474	Chr11	34,979,742	34,982,217	Milk beta-Lactoglobulin protein content QTL (20580)	Chr11	18,046,673	47,449,338	Milk beta-Lactoglobulin protein content
INRA_BovSV539	deletion	2,474	Chr11	34,979,742	34,982,217	Milk beta-Lactoglobulin protein content QTL (20581)	Chr11	18,046,673	47,449,338	Milk beta-Lactoglobulin protein content
INRA_BovSV539	deletion	2,474	Chr11	34,979,742	34,982,217	Milk beta-Lactoglobulin protein content QTL (20582)	Chr11	18,046,673	47,449,338	Milk beta-Lactoglobulin protein content
INRA_BovSV539	deletion	2,474	Chr11	34,979,742	34,982,217	Milk beta-Lactoglobulin protein content QTL (20583)	Chr11	18,046,673	47,449,338	Milk beta-Lactoglobulin protein content
INRA_BovSV539	deletion	2,474	Chr11	34,979,742	34,982,217	Milk beta-Lactoglobulin protein content QTL (20584)	Chr11	18,046,673	47,449,338	Milk beta-Lactoglobulin protein content
INRA_BovSV539	deletion	2,474	Chr11	34,979,742	34,982,217	Milk beta-Lactoglobulin protein content QTL (20585)	Chr11	18,046,673	47,449,338	Milk beta-Lactoglobulin protein content
INRA_BovSV539	deletion	2,474	Chr11	34,979,742	34,982,217	Milk beta-Lactoglobulin protein content QTL (20586)	Chr11	18,046,673	47,449,338	Milk beta-Lactoglobulin protein content
INRA_BovSV539	deletion	2,474	Chr11	34,979,742	34,982,217	Milk beta-Lactoglobulin protein content QTL (20587)	Chr11	18,046,673	47,449,338	Milk beta-Lactoglobulin protein content
INRA_BovSV568	deletion	121	Chr11	37,276,631	37,276,753	Milk beta-Lactoglobulin protein content QTL (20580)	Chr11	18,046,673	47,449,338	Milk beta-Lactoglobulin protein content
INRA_BovSV568	deletion	121	Chr11	37,276,631	37,276,753	Milk beta-Lactoglobulin protein content QTL (20581)	Chr11	18,046,673	47,449,338	Milk beta-Lactoglobulin protein content
INRA_BovSV568	deletion	121	Chr11	37,276,631	37,276,753	Milk beta-Lactoglobulin protein content QTL (20582)	Chr11	18,046,673	47,449,338	Milk beta-Lactoglobulin protein content
INRA_BovSV568	deletion	121	Chr11	37,276,631	37,276,753	Milk beta-Lactoglobulin protein content QTL (20583)	Chr11	18,046,673	47,449,338	Milk beta-Lactoglobulin protein content
INRA_BovSV568	deletion	121	Chr11	37,276,631	37,276,753	Milk beta-Lactoglobulin protein content QTL (20584)	Chr11	18,046,673	47,449,338	Milk beta-Lactoglobulin protein content
INRA_BovSV568	deletion	121	Chr11	37,276,631	37,276,753	Milk beta-Lactoglobulin protein content QTL (20585)	Chr11	18,046,673	47,449,338	Milk beta-Lactoglobulin protein content
INRA_BovSV568	deletion	121	Chr11	37,276,631	37,276,753	Milk beta-Lactoglobulin protein content QTL (20586)	Chr11	18,046,673	47,449,338	Milk beta-Lactoglobulin protein content
INRA_BovSV568	deletion	121	Chr11	37,276,631	37,276,753	Milk beta-Lactoglobulin protein content QTL (20587)	Chr11	18,046,673	47,449,338	Milk beta-Lactoglobulin protein content
INRA_BovSV593	deletion	57	Chr11	38,883,494	38,883,552	Milk beta-Lactoglobulin protein content QTL (20580)	Chr11	18,046,673	47,449,338	Milk beta-Lactoglobulin protein content
INRA_BovSV593	deletion	57	Chr11	38,883,494	38,883,552	Milk beta-Lactoglobulin protein content QTL (20581)	Chr11	18,046,673	47,449,338	Milk beta-Lactoglobulin protein content
INRA_BovSV593	deletion	57	Chr11	38,883,494	38,883,552	Milk beta-Lactoglobulin protein content QTL (20582)	Chr11	18,046,673	47,449,338	Milk beta-Lactoglobulin protein content
INRA_BovSV593	deletion	57	Chr11	38,883,494	38,883,552	Milk beta-Lactoglobulin protein content QTL (20583)	Chr11	18,046,673	47,449,338	Milk beta-Lactoglobulin protein content
INRA_BovSV593	deletion	57	Chr11	38,883,494	38,883,552	Milk beta-Lactoglobulin protein content QTL (20584)	Chr11	18,046,673	47,449,338	Milk beta-Lactoglobulin protein content
INRA_BovSV593	deletion	57	Chr11	38,883,494	38,883,552	Milk beta-Lactoglobulin protein content QTL (20585)	Chr11	18,046,673	47,449,338	Milk beta-Lactoglobulin protein content
INRA_BovSV593	deletion	57	Chr11	38,883,494	38,883,552	Milk beta-Lactoglobulin protein content QTL (20586)	Chr11	18,046,673	47,449,338	Milk beta-Lactoglobulin protein content
INRA_BovSV593	deletion	57	Chr11	38,883,494	38,883,552	Milk beta-Lactoglobulin protein content QTL (20587)	Chr11	18,046,673	47,449,338	Milk beta-Lactoglobulin protein content
INRA_BovSV621	inversion	1,279	Chr11	21,231,900	21,233,160	Milk beta-Lactoglobulin protein content QTL (20580)	Chr11	18,046,673	47,449,338	Milk beta-Lactoglobulin protein content
INRA_BovSV621	inversion	1,279	Chr11	21,231,900	21,233,160	Milk beta-Lactoglobulin protein content QTL (20581)	Chr11	18,046,673	47,449,338	Milk beta-Lactoglobulin protein content
INRA_BovSV621	inversion	1,279	Chr11	21,231,900	21,233,160	Milk beta-Lactoglobulin protein content QTL (20582)	Chr11	18,046,673	47,449,338	Milk beta-Lactoglobulin protein content
INRA_BovSV621	inversion	1,279	Chr11	21,231,900	21,233,160	Milk beta-Lactoglobulin protein content QTL (20583)	Chr11	18,046,673	47,449,338	Milk beta-Lactoglobulin protein content
INRA_BovSV621	inversion	1,279	Chr11	21,231,900	21,233,160	Milk beta-Lactoglobulin protein content QTL (20584)	Chr11	18,046,673	47,449,338	Milk beta-Lactoglobulin protein content
INRA_BovSV621	inversion	1,279	Chr11	21,231,900	21,233,160	Milk beta-Lactoglobulin protein content QTL (20585)	Chr11	18,046,673	47,449,338	Milk beta-Lactoglobulin protein content
INRA_BovSV621	inversion	1,279	Chr11	21,231,900	21,233,160	Milk beta-Lactoglobulin protein content QTL (20586)	Chr11	18,046,673	47,449,338	Milk beta-Lactoglobulin protein content
INRA_BovSV621	inversion	1,279	Chr11	21,231,900	21,233,160	Milk beta-Lactoglobulin protein content QTL (20587)	Chr11	18,046,673	47,449,338	Milk beta-Lactoglobulin protein content
INRA_BovSV631	inversion	647,106	Chr11	22,021,471	22,668,578	Milk beta-Lactoglobulin protein content QTL (20580)	Chr11	18,046,673	47,449,338	Milk beta-Lactoglobulin protein content
INRA_BovSV631	inversion	647,106	Chr11	22,021,471	22,668,578	Milk beta-Lactoglobulin protein content QTL (20581)	Chr11	18,046,673	47,449,338	Milk beta-Lactoglobulin protein content
INRA_BovSV631	inversion	647,106	Chr11	22,021,471	22,668,578	Milk beta-Lactoglobulin protein content QTL (20582)	Chr11	18,046,673	47,449,338	Milk beta-Lactoglobulin protein content
INRA_BovSV631	inversion	647,106	Chr11	22,021,471	22,668,578	Milk beta-Lactoglobulin protein content QTL (20583)	Chr11	18,046,673	47,449,338	Milk beta-Lactoglobulin protein content
INRA_BovSV631	inversion	647,106	Chr11	22,021,471	22,668,578	Milk beta-Lactoglobulin protein content QTL (20584)	Chr11	18,046,673	47,449,338	Milk beta-Lactoglobulin protein content
INRA_BovSV631	inversion	647,106	Chr11	22,021,471	22,668,578	Milk beta-Lactoglobulin protein content QTL (20585)	Chr11	18,046,673	47,449,338	Milk beta-Lactoglobulin protein content
INRA_BovSV631	inversion	647,106	Chr11	22,021,471	22,668,578	Milk beta-Lactoglobulin protein content QTL (20586)	Chr11	18,046,673	47,449,338	Milk beta-Lactoglobulin protein content
INRA_BovSV631	inversion	647,106	Chr11	22,021,471	22,668,578	Milk beta-Lactoglobulin protein content QTL (20587)	Chr11	18,046,673	47,449,338	Milk beta-Lactoglobulin protein content
INRA_BovSV655	inversion	2,666	Chr11	23,165,401	23,168,068	Milk beta-Lactoglobulin protein content QTL (20580)	Chr11	18,046,673	47,449,338	Milk beta-Lactoglobulin protein content
INRA_BovSV655	inversion	2,666	Chr11	23,165,401	23,168,068	Milk beta-Lactoglobulin protein content QTL (20581)	Chr11	18,046,673	47,449,338	Milk beta-Lactoglobulin protein content
INRA_BovSV655	inversion	2,666	Chr11	23,165,401	23,168,068	Milk beta-Lactoglobulin protein content QTL (20582)	Chr11	18,046,673	47,449,338	Milk beta-Lactoglobulin protein content
INRA_BovSV655	inversion	2,666	Chr11	23,165,401	23,168,068	Milk beta-Lactoglobulin protein content QTL (20583)	Chr11	18,046,673	47,449,338	Milk beta-Lactoglobulin protein content
INRA_BovSV655	inversion	2,666	Chr11	23,165,401	23,168,068	Milk beta-Lactoglobulin protein content QTL (20584)	Chr11	18,046,673	47,449,338	Milk beta-Lactoglobulin protein content
INRA_BovSV655	inversion	2,666	Chr11	23,165,401	23,168,068	Milk beta-Lactoglobulin protein content QTL (20585)	Chr11	18,046,673	47,449,338	Milk beta-Lactoglobulin protein content
INRA_BovSV655	inversion	2,666	Chr11	23,165,401	23,168,068	Milk beta-Lactoglobulin protein content QTL (20586)	Chr11	18,046,673	47,449,338	Milk beta-Lactoglobulin protein content
INRA_BovSV655	inversion	2,666	Chr11	23,165,401	23,168,068	Milk beta-Lactoglobulin protein content QTL (20587)	Chr11	18,046,673	47,449,338	Milk beta-Lactoglobulin protein content
INRA_BovSV685	deletion	1,346	Chr11	42,146,131	42,147,478	Milk beta-Lactoglobulin protein content QTL (20580)	Chr11	18,046,673	47,449,338	Milk beta-Lactoglobulin protein content
INRA_BovSV685	deletion	1,346	Chr11	42,146,131	42,147,478	Milk beta-Lactoglobulin protein content QTL (20581)	Chr11	18,046,673	47,449,338	Milk beta-Lactoglobulin protein content
INRA_BovSV685	deletion	1,346	Chr11	42,146,131	42,147,478	Milk beta-Lactoglobulin protein content QTL (20582)	Chr11	18,046,673	47,449,338	Milk beta-Lactoglobulin protein content
INRA_BovSV685	deletion	1,346	Chr11	42,146,131	42,147,478	Milk beta-Lactoglobulin protein content QTL (20583)	Chr11	18,046,673	47,449,338	Milk beta-Lactoglobulin protein content
INRA_BovSV685	deletion	1,346	Chr11	42,146,131	42,147,478	Milk beta-Lactoglobulin protein content QTL (20584)	Chr11	18,046,673	47,449,338	Milk beta-Lactoglobulin protein content
INRA_BovSV685	deletion	1,346	Chr11	42,146,131	42,147,478	Milk beta-Lactoglobulin protein content QTL (20585)	Chr11	18,046,673	47,449,338	Milk beta-Lactoglobulin protein content
INRA_BovSV685	deletion	1,346	Chr11	42,146,131	42,147,478	Milk beta-Lactoglobulin protein content QTL (20586)	Chr11	18,046,673	47,449,338	Milk beta-Lactoglobulin protein content
INRA_BovSV685	deletion	1,346	Chr11	42,146,131	42,147,478	Milk beta-Lactoglobulin protein content QTL (20587)	Chr11	18,046,673	47,449,338	Milk beta-Lactoglobulin protein content
INRA_BovSV694	inversion	979	Chr11	24,293,322	24,294,302	Milk beta-Lactoglobulin protein content QTL (20580)	Chr11	18,046,673	47,449,338	Milk beta-Lactoglobulin protein content
INRA_BovSV694	inversion	979	Chr11	24,293,322	24,294,302	Milk beta-Lactoglobulin protein content QTL (20581)	Chr11	18,046,673	47,449,338	Milk beta-Lactoglobulin protein content
INRA_BovSV694	inversion	979	Chr11	24,293,322	24,294,302	Milk beta-Lactoglobulin protein content QTL (20582)	Chr11	18,046,673	47,449,338	Milk beta-Lactoglobulin protein content
INRA_BovSV694	inversion	979	Chr11	24,293,322	24,294,302	Milk beta-Lactoglobulin protein content QTL (20583)	Chr11	18,046,673	47,449,338	Milk beta-Lactoglobulin protein content
INRA_BovSV694	inversion	979	Chr11	24,293,322	24,294,302	Milk beta-Lactoglobulin protein content QTL (20584)	Chr11	18,046,673	47,449,338	Milk beta-Lactoglobulin protein content
INRA_BovSV694	inversion	979	Chr11	24,293,322	24,294,302	Milk beta-Lactoglobulin protein content QTL (20585)	Chr11	18,046,673	47,449,338	Milk beta-Lactoglobulin protein content
INRA_BovSV694	inversion	979	Chr11	24,293,322	24,294,302	Milk beta-Lactoglobulin protein content QTL (20586)	Chr11	18,046,673	47,449,338	Milk beta-Lactoglobulin protein content
INRA_BovSV694	inversion	979	Chr11	24,293,322	24,294,302	Milk beta-Lactoglobulin protein content QTL (20587)	Chr11	18,046,673	47,449,338	Milk beta-Lactoglobulin protein content
INRA_BovSV709	inversion	6,626	Chr11	24,911,087	24,917,714	Milk beta-Lactoglobulin protein content QTL (20580)	Chr11	18,046,673	47,449,338	Milk beta-Lactoglobulin protein content
INRA_BovSV709	inversion	6,626	Chr11	24,911,087	24,917,714	Milk beta-Lactoglobulin protein content QTL (20581)	Chr11	18,046,673	47,449,338	Milk beta-Lactoglobulin protein content
INRA_BovSV709	inversion	6,626	Chr11	24,911,087	24,917,714	Milk beta-Lactoglobulin protein content QTL (20582)	Chr11	18,046,673	47,449,338	Milk beta-Lactoglobulin protein content
INRA_BovSV709	inversion	6,626	Chr11	24,911,087	24,917,714	Milk beta-Lactoglobulin protein content QTL (20583)	Chr11	18,046,673	47,449,338	Milk beta-Lactoglobulin protein content
INRA_BovSV709	inversion	6,626	Chr11	24,911,087	24,917,714	Milk beta-Lactoglobulin protein content QTL (20584)	Chr11	18,046,673	47,449,338	Milk beta-Lactoglobulin protein content
INRA_BovSV709	inversion	6,626	Chr11	24,911,087	24,917,714	Milk beta-Lactoglobulin protein content QTL (20585)	Chr11	18,046,673	47,449,338	Milk beta-Lactoglobulin protein content
INRA_BovSV709	inversion	6,626	Chr11	24,911,087	24,917,714	Milk beta-Lactoglobulin protein content QTL (20586)	Chr11	18,046,673	47,449,338	Milk beta-Lactoglobulin protein content
INRA_BovSV709	inversion	6,626	Chr11	24,911,087	24,917,714	Milk beta-Lactoglobulin protein content QTL (20587)	Chr11	18,046,673	47,449,338	Milk beta-Lactoglobulin protein content
INRA_BovSV712	inversion	7,723,817	Chr11	16,321,862	24,045,680	Milk beta-Lactoglobulin protein content QTL (20580)	Chr11	18,046,673	47,449,338	Milk beta-Lactoglobulin protein content
INRA_BovSV712	inversion	7,723,817	Chr11	16,321,862	24,045,680	Milk beta-Lactoglobulin protein content QTL (20581)	Chr11	18,046,673	47,449,338	Milk beta-Lactoglobulin protein content
INRA_BovSV712	inversion	7,723,817	Chr11	16,321,862	24,045,680	Milk beta-Lactoglobulin protein content QTL (20582)	Chr11	18,046,673	47,449,338	Milk beta-Lactoglobulin protein content
INRA_BovSV712	inversion	7,723,817	Chr11	16,321,862	24,045,680	Milk beta-Lactoglobulin protein content QTL (20583)	Chr11	18,046,673	47,449,338	Milk beta-Lactoglobulin protein content
INRA_BovSV712	inversion	7,723,817	Chr11	16,321,862	24,045,680	Milk beta-Lactoglobulin protein content QTL (20584)	Chr11	18,046,673	47,449,338	Milk beta-Lactoglobulin protein content
INRA_BovSV712	inversion	7,723,817	Chr11	16,321,862	24,045,680	Milk beta-Lactoglobulin protein content QTL (20585)	Chr11	18,046,673	47,449,338	Milk beta-Lactoglobulin protein content
INRA_BovSV712	inversion	7,723,817	Chr11	16,321,862	24,045,680	Milk beta-Lactoglobulin protein content QTL (20586)	Chr11	18,046,673	47,449,338	Milk beta-Lactoglobulin protein content
INRA_BovSV712	inversion	7,723,817	Chr11	16,321,862	24,045,680	Milk beta-Lactoglobulin protein content QTL (20587)	Chr11	18,046,673	47,449,338	Milk beta-Lactoglobulin protein content
INRA_BovSV721	inversion	5,414	Chr11	22,609,527	22,614,942	Milk beta-Lactoglobulin protein content QTL (20580)	Chr11	18,046,673	47,449,338	Milk beta-Lactoglobulin protein content
INRA_BovSV721	inversion	5,414	Chr11	22,609,527	22,614,942	Milk beta-Lactoglobulin protein content QTL (20581)	Chr11	18,046,673	47,449,338	Milk beta-Lactoglobulin protein content
INRA_BovSV721	inversion	5,414	Chr11	22,609,527	22,614,942	Milk beta-Lactoglobulin protein content QTL (20582)	Chr11	18,046,673	47,449,338	Milk beta-Lactoglobulin protein content
INRA_BovSV721	inversion	5,414	Chr11	22,609,527	22,614,942	Milk beta-Lactoglobulin protein content QTL (20583)	Chr11	18,046,673	47,449,338	Milk beta-Lactoglobulin protein content
INRA_BovSV721	inversion	5,414	Chr11	22,609,527	22,614,942	Milk beta-Lactoglobulin protein content QTL (20584)	Chr11	18,046,673	47,449,338	Milk beta-Lactoglobulin protein content
INRA_BovSV721	inversion	5,414	Chr11	22,609,527	22,614,942	Milk beta-Lactoglobulin protein content QTL (20585)	Chr11	18,046,673	47,449,338	Milk beta-Lactoglobulin protein content
INRA_BovSV721	inversion	5,414	Chr11	22,609,527	22,614,942	Milk beta-Lactoglobulin protein content QTL (20586)	Chr11	18,046,673	47,449,338	Milk beta-Lactoglobulin protein content
INRA_BovSV721	inversion	5,414	Chr11	22,609,527	22,614,942	Milk beta-Lactoglobulin protein content QTL (20587)	Chr11	18,046,673	47,449,338	Milk beta-Lactoglobulin protein content
INRA_BovSV753	deletion	14,370	Chr11	44,717,210	44,731,581	Milk beta-Lactoglobulin protein content QTL (20580)	Chr11	18,046,673	47,449,338	Milk beta-Lactoglobulin protein content
INRA_BovSV753	deletion	14,370	Chr11	44,717,210	44,731,581	Milk beta-Lactoglobulin protein content QTL (20581)	Chr11	18,046,673	47,449,338	Milk beta-Lactoglobulin protein content
INRA_BovSV753	deletion	14,370	Chr11	44,717,210	44,731,581	Milk beta-Lactoglobulin protein content QTL (20582)	Chr11	18,046,673	47,449,338	Milk beta-Lactoglobulin protein content
INRA_BovSV753	deletion	14,370	Chr11	44,717,210	44,731,581	Milk beta-Lactoglobulin protein content QTL (20583)	Chr11	18,046,673	47,449,338	Milk beta-Lactoglobulin protein content
INRA_BovSV753	deletion	14,370	Chr11	44,717,210	44,731,581	Milk beta-Lactoglobulin protein content QTL (20584)	Chr11	18,046,673	47,449,338	Milk beta-Lactoglobulin protein content
INRA_BovSV753	deletion	14,370	Chr11	44,717,210	44,731,581	Milk beta-Lactoglobulin protein content QTL (20585)	Chr11	18,046,673	47,449,338	Milk beta-Lactoglobulin protein content
INRA_BovSV753	deletion	14,370	Chr11	44,717,210	44,731,581	Milk beta-Lactoglobulin protein content QTL (20586)	Chr11	18,046,673	47,449,338	Milk beta-Lactoglobulin protein content
INRA_BovSV753	deletion	14,370	Chr11	44,717,210	44,731,581	Milk beta-Lactoglobulin protein content QTL (20587)	Chr11	18,046,673	47,449,338	Milk beta-Lactoglobulin protein content
INRA_BovSV754	inversion	1,756	Chr11	24,395,903	24,397,660	Milk beta-Lactoglobulin protein content QTL (20580)	Chr11	18,046,673	47,449,338	Milk beta-Lactoglobulin protein content
INRA_BovSV754	inversion	1,756	Chr11	24,395,903	24,397,660	Milk beta-Lactoglobulin protein content QTL (20581)	Chr11	18,046,673	47,449,338	Milk beta-Lactoglobulin protein content
INRA_BovSV754	inversion	1,756	Chr11	24,395,903	24,397,660	Milk beta-Lactoglobulin protein content QTL (20582)	Chr11	18,046,673	47,449,338	Milk beta-Lactoglobulin protein content
INRA_BovSV754	inversion	1,756	Chr11	24,395,903	24,397,660	Milk beta-Lactoglobulin protein content QTL (20583)	Chr11	18,046,673	47,449,338	Milk beta-Lactoglobulin protein content
INRA_BovSV754	inversion	1,756	Chr11	24,395,903	24,397,660	Milk beta-Lactoglobulin protein content QTL (20584)	Chr11	18,046,673	47,449,338	Milk beta-Lactoglobulin protein content
INRA_BovSV754	inversion	1,756	Chr11	24,395,903	24,397,660	Milk beta-Lactoglobulin protein content QTL (20585)	Chr11	18,046,673	47,449,338	Milk beta-Lactoglobulin protein content
INRA_BovSV754	inversion	1,756	Chr11	24,395,903	24,397,660	Milk beta-Lactoglobulin protein content QTL (20586)	Chr11	18,046,673	47,449,338	Milk beta-Lactoglobulin protein content
INRA_BovSV754	inversion	1,756	Chr11	24,395,903	24,397,660	Milk beta-Lactoglobulin protein content QTL (20587)	Chr11	18,046,673	47,449,338	Milk beta-Lactoglobulin protein content
INRA_BovSV756	deletion	99	Chr11	44,791,937	44,792,037	Milk beta-Lactoglobulin protein content QTL (20580)	Chr11	18,046,673	47,449,338	Milk beta-Lactoglobulin protein content
INRA_BovSV756	deletion	99	Chr11	44,791,937	44,792,037	Milk beta-Lactoglobulin protein content QTL (20581)	Chr11	18,046,673	47,449,338	Milk beta-Lactoglobulin protein content
INRA_BovSV756	deletion	99	Chr11	44,791,937	44,792,037	Milk beta-Lactoglobulin protein content QTL (20582)	Chr11	18,046,673	47,449,338	Milk beta-Lactoglobulin protein content
INRA_BovSV756	deletion	99	Chr11	44,791,937	44,792,037	Milk beta-Lactoglobulin protein content QTL (20583)	Chr11	18,046,673	47,449,338	Milk beta-Lactoglobulin protein content
INRA_BovSV756	deletion	99	Chr11	44,791,937	44,792,037	Milk beta-Lactoglobulin protein content QTL (20584)	Chr11	18,046,673	47,449,338	Milk beta-Lactoglobulin protein content
INRA_BovSV756	deletion	99	Chr11	44,791,937	44,792,037	Milk beta-Lactoglobulin protein content QTL (20585)	Chr11	18,046,673	47,449,338	Milk beta-Lactoglobulin protein content
INRA_BovSV756	deletion	99	Chr11	44,791,937	44,792,037	Milk beta-Lactoglobulin protein content QTL (20586)	Chr11	18,046,673	47,449,338	Milk beta-Lactoglobulin protein content
INRA_BovSV756	deletion	99	Chr11	44,791,937	44,792,037	Milk beta-Lactoglobulin protein content QTL (20587)	Chr11	18,046,673	47,449,338	Milk beta-Lactoglobulin protein content
INRA_BovSV799	inversion	814	Chr11	27,391,315	27,392,130	Milk beta-Lactoglobulin protein content QTL (20580)	Chr11	18,046,673	47,449,338	Milk beta-Lactoglobulin protein content
INRA_BovSV799	inversion	814	Chr11	27,391,315	27,392,130	Milk beta-Lactoglobulin protein content QTL (20581)	Chr11	18,046,673	47,449,338	Milk beta-Lactoglobulin protein content
INRA_BovSV799	inversion	814	Chr11	27,391,315	27,392,130	Milk beta-Lactoglobulin protein content QTL (20582)	Chr11	18,046,673	47,449,338	Milk beta-Lactoglobulin protein content
INRA_BovSV799	inversion	814	Chr11	27,391,315	27,392,130	Milk beta-Lactoglobulin protein content QTL (20583)	Chr11	18,046,673	47,449,338	Milk beta-Lactoglobulin protein content
INRA_BovSV799	inversion	814	Chr11	27,391,315	27,392,130	Milk beta-Lactoglobulin protein content QTL (20584)	Chr11	18,046,673	47,449,338	Milk beta-Lactoglobulin protein content
INRA_BovSV799	inversion	814	Chr11	27,391,315	27,392,130	Milk beta-Lactoglobulin protein content QTL (20585)	Chr11	18,046,673	47,449,338	Milk beta-Lactoglobulin protein content
INRA_BovSV799	inversion	814	Chr11	27,391,315	27,392,130	Milk beta-Lactoglobulin protein content QTL (20586)	Chr11	18,046,673	47,449,338	Milk beta-Lactoglobulin protein content
INRA_BovSV799	inversion	814	Chr11	27,391,315	27,392,130	Milk beta-Lactoglobulin protein content QTL (20587)	Chr11	18,046,673	47,449,338	Milk beta-Lactoglobulin protein content
INRA_BovSV822	deletion	36,977	Chr11	47,049,649	47,086,627	Milk beta-Lactoglobulin protein content QTL (20580)	Chr11	18,046,673	47,449,338	Milk beta-Lactoglobulin protein content
INRA_BovSV822	deletion	36,977	Chr11	47,049,649	47,086,627	Milk beta-Lactoglobulin protein content QTL (20581)	Chr11	18,046,673	47,449,338	Milk beta-Lactoglobulin protein content
INRA_BovSV822	deletion	36,977	Chr11	47,049,649	47,086,627	Milk beta-Lactoglobulin protein content QTL (20582)	Chr11	18,046,673	47,449,338	Milk beta-Lactoglobulin protein content
INRA_BovSV822	deletion	36,977	Chr11	47,049,649	47,086,627	Milk beta-Lactoglobulin protein content QTL (20583)	Chr11	18,046,673	47,449,338	Milk beta-Lactoglobulin protein content
INRA_BovSV822	deletion	36,977	Chr11	47,049,649	47,086,627	Milk beta-Lactoglobulin protein content QTL (20584)	Chr11	18,046,673	47,449,338	Milk beta-Lactoglobulin protein content
INRA_BovSV822	deletion	36,977	Chr11	47,049,649	47,086,627	Milk beta-Lactoglobulin protein content QTL (20585)	Chr11	18,046,673	47,449,338	Milk beta-Lactoglobulin protein content
INRA_BovSV822	deletion	36,977	Chr11	47,049,649	47,086,627	Milk beta-Lactoglobulin protein content QTL (20586)	Chr11	18,046,673	47,449,338	Milk beta-Lactoglobulin protein content
INRA_BovSV822	deletion	36,977	Chr11	47,049,649	47,086,627	Milk beta-Lactoglobulin protein content QTL (20587)	Chr11	18,046,673	47,449,338	Milk beta-Lactoglobulin protein content
INRA_BovSV823	deletion	19,694	Chr11	47,050,411	47,070,106	Milk beta-Lactoglobulin protein content QTL (20580)	Chr11	18,046,673	47,449,338	Milk beta-Lactoglobulin protein content
INRA_BovSV823	deletion	19,694	Chr11	47,050,411	47,070,106	Milk beta-Lactoglobulin protein content QTL (20581)	Chr11	18,046,673	47,449,338	Milk beta-Lactoglobulin protein content
INRA_BovSV823	deletion	19,694	Chr11	47,050,411	47,070,106	Milk beta-Lactoglobulin protein content QTL (20582)	Chr11	18,046,673	47,449,338	Milk beta-Lactoglobulin protein content
INRA_BovSV823	deletion	19,694	Chr11	47,050,411	47,070,106	Milk beta-Lactoglobulin protein content QTL (20583)	Chr11	18,046,673	47,449,338	Milk beta-Lactoglobulin protein content
INRA_BovSV823	deletion	19,694	Chr11	47,050,411	47,070,106	Milk beta-Lactoglobulin protein content QTL (20584)	Chr11	18,046,673	47,449,338	Milk beta-Lactoglobulin protein content
INRA_BovSV823	deletion	19,694	Chr11	47,050,411	47,070,106	Milk beta-Lactoglobulin protein content QTL (20585)	Chr11	18,046,673	47,449,338	Milk beta-Lactoglobulin protein content
INRA_BovSV823	deletion	19,694	Chr11	47,050,411	47,070,106	Milk beta-Lactoglobulin protein content QTL (20586)	Chr11	18,046,673	47,449,338	Milk beta-Lactoglobulin protein content
INRA_BovSV823	deletion	19,694	Chr11	47,050,411	47,070,106	Milk beta-Lactoglobulin protein content QTL (20587)	Chr11	18,046,673	47,449,338	Milk beta-Lactoglobulin protein content
INRA_BovSV824	deletion	36,979	Chr11	47,050,544	47,087,524	Milk beta-Lactoglobulin protein content QTL (20580)	Chr11	18,046,673	47,449,338	Milk beta-Lactoglobulin protein content
INRA_BovSV824	deletion	36,979	Chr11	47,050,544	47,087,524	Milk beta-Lactoglobulin protein content QTL (20581)	Chr11	18,046,673	47,449,338	Milk beta-Lactoglobulin protein content
INRA_BovSV824	deletion	36,979	Chr11	47,050,544	47,087,524	Milk beta-Lactoglobulin protein content QTL (20582)	Chr11	18,046,673	47,449,338	Milk beta-Lactoglobulin protein content
INRA_BovSV824	deletion	36,979	Chr11	47,050,544	47,087,524	Milk beta-Lactoglobulin protein content QTL (20583)	Chr11	18,046,673	47,449,338	Milk beta-Lactoglobulin protein content
INRA_BovSV824	deletion	36,979	Chr11	47,050,544	47,087,524	Milk beta-Lactoglobulin protein content QTL (20584)	Chr11	18,046,673	47,449,338	Milk beta-Lactoglobulin protein content
INRA_BovSV824	deletion	36,979	Chr11	47,050,544	47,087,524	Milk beta-Lactoglobulin protein content QTL (20585)	Chr11	18,046,673	47,449,338	Milk beta-Lactoglobulin protein content
INRA_BovSV824	deletion	36,979	Chr11	47,050,544	47,087,524	Milk beta-Lactoglobulin protein content QTL (20586)	Chr11	18,046,673	47,449,338	Milk beta-Lactoglobulin protein content
INRA_BovSV824	deletion	36,979	Chr11	47,050,544	47,087,524	Milk beta-Lactoglobulin protein content QTL (20587)	Chr11	18,046,673	47,449,338	Milk beta-Lactoglobulin protein content
INRA_BovSV825	deletion	32,432	Chr11	47,066,837	47,099,270	Milk beta-Lactoglobulin protein content QTL (20580)	Chr11	18,046,673	47,449,338	Milk beta-Lactoglobulin protein content
INRA_BovSV825	deletion	32,432	Chr11	47,066,837	47,099,270	Milk beta-Lactoglobulin protein content QTL (20581)	Chr11	18,046,673	47,449,338	Milk beta-Lactoglobulin protein content
INRA_BovSV825	deletion	32,432	Chr11	47,066,837	47,099,270	Milk beta-Lactoglobulin protein content QTL (20582)	Chr11	18,046,673	47,449,338	Milk beta-Lactoglobulin protein content
INRA_BovSV825	deletion	32,432	Chr11	47,066,837	47,099,270	Milk beta-Lactoglobulin protein content QTL (20583)	Chr11	18,046,673	47,449,338	Milk beta-Lactoglobulin protein content
INRA_BovSV825	deletion	32,432	Chr11	47,066,837	47,099,270	Milk beta-Lactoglobulin protein content QTL (20584)	Chr11	18,046,673	47,449,338	Milk beta-Lactoglobulin protein content
INRA_BovSV825	deletion	32,432	Chr11	47,066,837	47,099,270	Milk beta-Lactoglobulin protein content QTL (20585)	Chr11	18,046,673	47,449,338	Milk beta-Lactoglobulin protein content
INRA_BovSV825	deletion	32,432	Chr11	47,066,837	47,099,270	Milk beta-Lactoglobulin protein content QTL (20586)	Chr11	18,046,673	47,449,338	Milk beta-Lactoglobulin protein content
INRA_BovSV825	deletion	32,432	Chr11	47,066,837	47,099,270	Milk beta-Lactoglobulin protein content QTL (20587)	Chr11	18,046,673	47,449,338	Milk beta-Lactoglobulin protein content
INRA_BovSV826	deletion	33,396	Chr11	47,073,525	47,106,922	Milk beta-Lactoglobulin protein content QTL (20580)	Chr11	18,046,673	47,449,338	Milk beta-Lactoglobulin protein content
INRA_BovSV826	deletion	33,396	Chr11	47,073,525	47,106,922	Milk beta-Lactoglobulin protein content QTL (20581)	Chr11	18,046,673	47,449,338	Milk beta-Lactoglobulin protein content
INRA_BovSV826	deletion	33,396	Chr11	47,073,525	47,106,922	Milk beta-Lactoglobulin protein content QTL (20582)	Chr11	18,046,673	47,449,338	Milk beta-Lactoglobulin protein content
INRA_BovSV826	deletion	33,396	Chr11	47,073,525	47,106,922	Milk beta-Lactoglobulin protein content QTL (20583)	Chr11	18,046,673	47,449,338	Milk beta-Lactoglobulin protein content
INRA_BovSV826	deletion	33,396	Chr11	47,073,525	47,106,922	Milk beta-Lactoglobulin protein content QTL (20584)	Chr11	18,046,673	47,449,338	Milk beta-Lactoglobulin protein content
INRA_BovSV826	deletion	33,396	Chr11	47,073,525	47,106,922	Milk beta-Lactoglobulin protein content QTL (20585)	Chr11	18,046,673	47,449,338	Milk beta-Lactoglobulin protein content
INRA_BovSV826	deletion	33,396	Chr11	47,073,525	47,106,922	Milk beta-Lactoglobulin protein content QTL (20586)	Chr11	18,046,673	47,449,338	Milk beta-Lactoglobulin protein content
INRA_BovSV826	deletion	33,396	Chr11	47,073,525	47,106,922	Milk beta-Lactoglobulin protein content QTL (20587)	Chr11	18,046,673	47,449,338	Milk beta-Lactoglobulin protein content
INRA_BovSV905	inversion	795	Chr11	30,478,859	30,479,655	Milk beta-Lactoglobulin protein content QTL (20580)	Chr11	18,046,673	47,449,338	Milk beta-Lactoglobulin protein content
INRA_BovSV905	inversion	795	Chr11	30,478,859	30,479,655	Milk beta-Lactoglobulin protein content QTL (20581)	Chr11	18,046,673	47,449,338	Milk beta-Lactoglobulin protein content
INRA_BovSV905	inversion	795	Chr11	30,478,859	30,479,655	Milk beta-Lactoglobulin protein content QTL (20582)	Chr11	18,046,673	47,449,338	Milk beta-Lactoglobulin protein content
INRA_BovSV905	inversion	795	Chr11	30,478,859	30,479,655	Milk beta-Lactoglobulin protein content QTL (20583)	Chr11	18,046,673	47,449,338	Milk beta-Lactoglobulin protein content
INRA_BovSV905	inversion	795	Chr11	30,478,859	30,479,655	Milk beta-Lactoglobulin protein content QTL (20584)	Chr11	18,046,673	47,449,338	Milk beta-Lactoglobulin protein content
INRA_BovSV905	inversion	795	Chr11	30,478,859	30,479,655	Milk beta-Lactoglobulin protein content QTL (20585)	Chr11	18,046,673	47,449,338	Milk beta-Lactoglobulin protein content
INRA_BovSV905	inversion	795	Chr11	30,478,859	30,479,655	Milk beta-Lactoglobulin protein content QTL (20586)	Chr11	18,046,673	47,449,338	Milk beta-Lactoglobulin protein content
INRA_BovSV905	inversion	795	Chr11	30,478,859	30,479,655	Milk beta-Lactoglobulin protein content QTL (20587)	Chr11	18,046,673	47,449,338	Milk beta-Lactoglobulin protein content
INRA_BovSV939	inversion	11,683	Chr11	32,057,104	32,068,750	Milk beta-Lactoglobulin protein content QTL (20580)	Chr11	18,046,673	47,449,338	Milk beta-Lactoglobulin protein content
INRA_BovSV939	inversion	11,683	Chr11	32,057,104	32,068,750	Milk beta-Lactoglobulin protein content QTL (20581)	Chr11	18,046,673	47,449,338	Milk beta-Lactoglobulin protein content
INRA_BovSV939	inversion	11,683	Chr11	32,057,104	32,068,750	Milk beta-Lactoglobulin protein content QTL (20582)	Chr11	18,046,673	47,449,338	Milk beta-Lactoglobulin protein content
INRA_BovSV939	inversion	11,683	Chr11	32,057,104	32,068,750	Milk beta-Lactoglobulin protein content QTL (20583)	Chr11	18,046,673	47,449,338	Milk beta-Lactoglobulin protein content
INRA_BovSV939	inversion	11,683	Chr11	32,057,104	32,068,750	Milk beta-Lactoglobulin protein content QTL (20584)	Chr11	18,046,673	47,449,338	Milk beta-Lactoglobulin protein content
INRA_BovSV939	inversion	11,683	Chr11	32,057,104	32,068,750	Milk beta-Lactoglobulin protein content QTL (20585)	Chr11	18,046,673	47,449,338	Milk beta-Lactoglobulin protein content
INRA_BovSV939	inversion	11,683	Chr11	32,057,104	32,068,750	Milk beta-Lactoglobulin protein content QTL (20586)	Chr11	18,046,673	47,449,338	Milk beta-Lactoglobulin protein content
INRA_BovSV939	inversion	11,683	Chr11	32,057,104	32,068,750	Milk beta-Lactoglobulin protein content QTL (20587)	Chr11	18,046,673	47,449,338	Milk beta-Lactoglobulin protein content
INRA_BovSV987	inversion	1,743	Chr11	34,080,336	34,082,080	Milk beta-Lactoglobulin protein content QTL (20580)	Chr11	18,046,673	47,449,338	Milk beta-Lactoglobulin protein content
INRA_BovSV987	inversion	1,743	Chr11	34,080,336	34,082,080	Milk beta-Lactoglobulin protein content QTL (20581)	Chr11	18,046,673	47,449,338	Milk beta-Lactoglobulin protein content
INRA_BovSV987	inversion	1,743	Chr11	34,080,336	34,082,080	Milk beta-Lactoglobulin protein content QTL (20582)	Chr11	18,046,673	47,449,338	Milk beta-Lactoglobulin protein content
INRA_BovSV987	inversion	1,743	Chr11	34,080,336	34,082,080	Milk beta-Lactoglobulin protein content QTL (20583)	Chr11	18,046,673	47,449,338	Milk beta-Lactoglobulin protein content
INRA_BovSV987	inversion	1,743	Chr11	34,080,336	34,082,080	Milk beta-Lactoglobulin protein content QTL (20584)	Chr11	18,046,673	47,449,338	Milk beta-Lactoglobulin protein content
INRA_BovSV987	inversion	1,743	Chr11	34,080,336	34,082,080	Milk beta-Lactoglobulin protein content QTL (20585)	Chr11	18,046,673	47,449,338	Milk beta-Lactoglobulin protein content
INRA_BovSV987	inversion	1,743	Chr11	34,080,336	34,082,080	Milk beta-Lactoglobulin protein content QTL (20586)	Chr11	18,046,673	47,449,338	Milk beta-Lactoglobulin protein content
INRA_BovSV987	inversion	1,743	Chr11	34,080,336	34,082,080	Milk beta-Lactoglobulin protein content QTL (20587)	Chr11	18,046,673	47,449,338	Milk beta-Lactoglobulin protein content
INRA_BovSV1033	inversion	17,042	Chr11	30,131,822	30,148,865	Milk beta-Lactoglobulin protein content QTL (20580)	Chr11	18,046,673	47,449,338	Milk beta-Lactoglobulin protein content
INRA_BovSV1033	inversion	17,042	Chr11	30,131,822	30,148,865	Milk beta-Lactoglobulin protein content QTL (20581)	Chr11	18,046,673	47,449,338	Milk beta-Lactoglobulin protein content
INRA_BovSV1033	inversion	17,042	Chr11	30,131,822	30,148,865	Milk beta-Lactoglobulin protein content QTL (20582)	Chr11	18,046,673	47,449,338	Milk beta-Lactoglobulin protein content
INRA_BovSV1033	inversion	17,042	Chr11	30,131,822	30,148,865	Milk beta-Lactoglobulin protein content QTL (20583)	Chr11	18,046,673	47,449,338	Milk beta-Lactoglobulin protein content
INRA_BovSV1033	inversion	17,042	Chr11	30,131,822	30,148,865	Milk beta-Lactoglobulin protein content QTL (20584)	Chr11	18,046,673	47,449,338	Milk beta-Lactoglobulin protein content
INRA_BovSV1033	inversion	17,042	Chr11	30,131,822	30,148,865	Milk beta-Lactoglobulin protein content QTL (20585)	Chr11	18,046,673	47,449,338	Milk beta-Lactoglobulin protein content
INRA_BovSV1033	inversion	17,042	Chr11	30,131,822	30,148,865	Milk beta-Lactoglobulin protein content QTL (20586)	Chr11	18,046,673	47,449,338	Milk beta-Lactoglobulin protein content
INRA_BovSV1033	inversion	17,042	Chr11	30,131,822	30,148,865	Milk beta-Lactoglobulin protein content QTL (20587)	Chr11	18,046,673	47,449,338	Milk beta-Lactoglobulin protein content
INRA_BovSV1039	inversion	11,503	Chr11	32,057,162	32,068,666	Milk beta-Lactoglobulin protein content QTL (20580)	Chr11	18,046,673	47,449,338	Milk beta-Lactoglobulin protein content
INRA_BovSV1039	inversion	11,503	Chr11	32,057,162	32,068,666	Milk beta-Lactoglobulin protein content QTL (20581)	Chr11	18,046,673	47,449,338	Milk beta-Lactoglobulin protein content
INRA_BovSV1039	inversion	11,503	Chr11	32,057,162	32,068,666	Milk beta-Lactoglobulin protein content QTL (20582)	Chr11	18,046,673	47,449,338	Milk beta-Lactoglobulin protein content
INRA_BovSV1039	inversion	11,503	Chr11	32,057,162	32,068,666	Milk beta-Lactoglobulin protein content QTL (20583)	Chr11	18,046,673	47,449,338	Milk beta-Lactoglobulin protein content
INRA_BovSV1039	inversion	11,503	Chr11	32,057,162	32,068,666	Milk beta-Lactoglobulin protein content QTL (20584)	Chr11	18,046,673	47,449,338	Milk beta-Lactoglobulin protein content
INRA_BovSV1039	inversion	11,503	Chr11	32,057,162	32,068,666	Milk beta-Lactoglobulin protein content QTL (20585)	Chr11	18,046,673	47,449,338	Milk beta-Lactoglobulin protein content
INRA_BovSV1039	inversion	11,503	Chr11	32,057,162	32,068,666	Milk beta-Lactoglobulin protein content QTL (20586)	Chr11	18,046,673	47,449,338	Milk beta-Lactoglobulin protein content
INRA_BovSV1039	inversion	11,503	Chr11	32,057,162	32,068,666	Milk beta-Lactoglobulin protein content QTL (20587)	Chr11	18,046,673	47,449,338	Milk beta-Lactoglobulin protein content
INRA_BovSV1049	inversion	2,400	Chr11	33,596,514	33,598,915	Milk beta-Lactoglobulin protein content QTL (20580)	Chr11	18,046,673	47,449,338	Milk beta-Lactoglobulin protein content
INRA_BovSV1049	inversion	2,400	Chr11	33,596,514	33,598,915	Milk beta-Lactoglobulin protein content QTL (20581)	Chr11	18,046,673	47,449,338	Milk beta-Lactoglobulin protein content
INRA_BovSV1049	inversion	2,400	Chr11	33,596,514	33,598,915	Milk beta-Lactoglobulin protein content QTL (20582)	Chr11	18,046,673	47,449,338	Milk beta-Lactoglobulin protein content
INRA_BovSV1049	inversion	2,400	Chr11	33,596,514	33,598,915	Milk beta-Lactoglobulin protein content QTL (20583)	Chr11	18,046,673	47,449,338	Milk beta-Lactoglobulin protein content
INRA_BovSV1049	inversion	2,400	Chr11	33,596,514	33,598,915	Milk beta-Lactoglobulin protein content QTL (20584)	Chr11	18,046,673	47,449,338	Milk beta-Lactoglobulin protein content
INRA_BovSV1049	inversion	2,400	Chr11	33,596,514	33,598,915	Milk beta-Lactoglobulin protein content QTL (20585)	Chr11	18,046,673	47,449,338	Milk beta-Lactoglobulin protein content
INRA_BovSV1049	inversion	2,400	Chr11	33,596,514	33,598,915	Milk beta-Lactoglobulin protein content QTL (20586)	Chr11	18,046,673	47,449,338	Milk beta-Lactoglobulin protein content
INRA_BovSV1049	inversion	2,400	Chr11	33,596,514	33,598,915	Milk beta-Lactoglobulin protein content QTL (20587)	Chr11	18,046,673	47,449,338	Milk beta-Lactoglobulin protein content
INRA_BovSV1053	inversion	9,647	Chr11	33,804,757	33,814,405	Milk beta-Lactoglobulin protein content QTL (20580)	Chr11	18,046,673	47,449,338	Milk beta-Lactoglobulin protein content
INRA_BovSV1053	inversion	9,647	Chr11	33,804,757	33,814,405	Milk beta-Lactoglobulin protein content QTL (20581)	Chr11	18,046,673	47,449,338	Milk beta-Lactoglobulin protein content
INRA_BovSV1053	inversion	9,647	Chr11	33,804,757	33,814,405	Milk beta-Lactoglobulin protein content QTL (20582)	Chr11	18,046,673	47,449,338	Milk beta-Lactoglobulin protein content
INRA_BovSV1053	inversion	9,647	Chr11	33,804,757	33,814,405	Milk beta-Lactoglobulin protein content QTL (20583)	Chr11	18,046,673	47,449,338	Milk beta-Lactoglobulin protein content
INRA_BovSV1053	inversion	9,647	Chr11	33,804,757	33,814,405	Milk beta-Lactoglobulin protein content QTL (20584)	Chr11	18,046,673	47,449,338	Milk beta-Lactoglobulin protein content
INRA_BovSV1053	inversion	9,647	Chr11	33,804,757	33,814,405	Milk beta-Lactoglobulin protein content QTL (20585)	Chr11	18,046,673	47,449,338	Milk beta-Lactoglobulin protein content
INRA_BovSV1053	inversion	9,647	Chr11	33,804,757	33,814,405	Milk beta-Lactoglobulin protein content QTL (20586)	Chr11	18,046,673	47,449,338	Milk beta-Lactoglobulin protein content
INRA_BovSV1053	inversion	9,647	Chr11	33,804,757	33,814,405	Milk beta-Lactoglobulin protein content QTL (20587)	Chr11	18,046,673	47,449,338	Milk beta-Lactoglobulin protein content
INRA_BovSV1054	inversion	2,795	Chr11	34,488,569	34,491,365	Milk beta-Lactoglobulin protein content QTL (20580)	Chr11	18,046,673	47,449,338	Milk beta-Lactoglobulin protein content
INRA_BovSV1054	inversion	2,795	Chr11	34,488,569	34,491,365	Milk beta-Lactoglobulin protein content QTL (20581)	Chr11	18,046,673	47,449,338	Milk beta-Lactoglobulin protein content
INRA_BovSV1054	inversion	2,795	Chr11	34,488,569	34,491,365	Milk beta-Lactoglobulin protein content QTL (20582)	Chr11	18,046,673	47,449,338	Milk beta-Lactoglobulin protein content
INRA_BovSV1054	inversion	2,795	Chr11	34,488,569	34,491,365	Milk beta-Lactoglobulin protein content QTL (20583)	Chr11	18,046,673	47,449,338	Milk beta-Lactoglobulin protein content
INRA_BovSV1054	inversion	2,795	Chr11	34,488,569	34,491,365	Milk beta-Lactoglobulin protein content QTL (20584)	Chr11	18,046,673	47,449,338	Milk beta-Lactoglobulin protein content
INRA_BovSV1054	inversion	2,795	Chr11	34,488,569	34,491,365	Milk beta-Lactoglobulin protein content QTL (20585)	Chr11	18,046,673	47,449,338	Milk beta-Lactoglobulin protein content
INRA_BovSV1054	inversion	2,795	Chr11	34,488,569	34,491,365	Milk beta-Lactoglobulin protein content QTL (20586)	Chr11	18,046,673	47,449,338	Milk beta-Lactoglobulin protein content
INRA_BovSV1054	inversion	2,795	Chr11	34,488,569	34,491,365	Milk beta-Lactoglobulin protein content QTL (20587)	Chr11	18,046,673	47,449,338	Milk beta-Lactoglobulin protein content
INRA_BovSV1060	inversion	7,992	Chr11	34,596,609	34,604,602	Milk beta-Lactoglobulin protein content QTL (20580)	Chr11	18,046,673	47,449,338	Milk beta-Lactoglobulin protein content
INRA_BovSV1060	inversion	7,992	Chr11	34,596,609	34,604,602	Milk beta-Lactoglobulin protein content QTL (20581)	Chr11	18,046,673	47,449,338	Milk beta-Lactoglobulin protein content
INRA_BovSV1060	inversion	7,992	Chr11	34,596,609	34,604,602	Milk beta-Lactoglobulin protein content QTL (20582)	Chr11	18,046,673	47,449,338	Milk beta-Lactoglobulin protein content
INRA_BovSV1060	inversion	7,992	Chr11	34,596,609	34,604,602	Milk beta-Lactoglobulin protein content QTL (20583)	Chr11	18,046,673	47,449,338	Milk beta-Lactoglobulin protein content
INRA_BovSV1060	inversion	7,992	Chr11	34,596,609	34,604,602	Milk beta-Lactoglobulin protein content QTL (20584)	Chr11	18,046,673	47,449,338	Milk beta-Lactoglobulin protein content
INRA_BovSV1060	inversion	7,992	Chr11	34,596,609	34,604,602	Milk beta-Lactoglobulin protein content QTL (20585)	Chr11	18,046,673	47,449,338	Milk beta-Lactoglobulin protein content
INRA_BovSV1060	inversion	7,992	Chr11	34,596,609	34,604,602	Milk beta-Lactoglobulin protein content QTL (20586)	Chr11	18,046,673	47,449,338	Milk beta-Lactoglobulin protein content
INRA_BovSV1060	inversion	7,992	Chr11	34,596,609	34,604,602	Milk beta-Lactoglobulin protein content QTL (20587)	Chr11	18,046,673	47,449,338	Milk beta-Lactoglobulin protein content
INRA_BovSV1103	inversion	4,255,698	Chr11	31,728,419	35,984,100	Milk beta-Lactoglobulin protein content QTL (20580)	Chr11	18,046,673	47,449,338	Milk beta-Lactoglobulin protein content
INRA_BovSV1103	inversion	4,255,698	Chr11	31,728,419	35,984,100	Milk beta-Lactoglobulin protein content QTL (20581)	Chr11	18,046,673	47,449,338	Milk beta-Lactoglobulin protein content
INRA_BovSV1103	inversion	4,255,698	Chr11	31,728,419	35,984,100	Milk beta-Lactoglobulin protein content QTL (20582)	Chr11	18,046,673	47,449,338	Milk beta-Lactoglobulin protein content
INRA_BovSV1103	inversion	4,255,698	Chr11	31,728,419	35,984,100	Milk beta-Lactoglobulin protein content QTL (20583)	Chr11	18,046,673	47,449,338	Milk beta-Lactoglobulin protein content
INRA_BovSV1103	inversion	4,255,698	Chr11	31,728,419	35,984,100	Milk beta-Lactoglobulin protein content QTL (20584)	Chr11	18,046,673	47,449,338	Milk beta-Lactoglobulin protein content
INRA_BovSV1103	inversion	4,255,698	Chr11	31,728,419	35,984,100	Milk beta-Lactoglobulin protein content QTL (20585)	Chr11	18,046,673	47,449,338	Milk beta-Lactoglobulin protein content
INRA_BovSV1103	inversion	4,255,698	Chr11	31,728,419	35,984,100	Milk beta-Lactoglobulin protein content QTL (20586)	Chr11	18,046,673	47,449,338	Milk beta-Lactoglobulin protein content
INRA_BovSV1103	inversion	4,255,698	Chr11	31,728,419	35,984,100	Milk beta-Lactoglobulin protein content QTL (20587)	Chr11	18,046,673	47,449,338	Milk beta-Lactoglobulin protein content
INRA_BovSV1237	inversion	373	Chr11	39,530,959	39,531,333	Milk beta-Lactoglobulin protein content QTL (20580)	Chr11	18,046,673	47,449,338	Milk beta-Lactoglobulin protein content
INRA_BovSV1237	inversion	373	Chr11	39,530,959	39,531,333	Milk beta-Lactoglobulin protein content QTL (20581)	Chr11	18,046,673	47,449,338	Milk beta-Lactoglobulin protein content
INRA_BovSV1237	inversion	373	Chr11	39,530,959	39,531,333	Milk beta-Lactoglobulin protein content QTL (20582)	Chr11	18,046,673	47,449,338	Milk beta-Lactoglobulin protein content
INRA_BovSV1237	inversion	373	Chr11	39,530,959	39,531,333	Milk beta-Lactoglobulin protein content QTL (20583)	Chr11	18,046,673	47,449,338	Milk beta-Lactoglobulin protein content
INRA_BovSV1237	inversion	373	Chr11	39,530,959	39,531,333	Milk beta-Lactoglobulin protein content QTL (20584)	Chr11	18,046,673	47,449,338	Milk beta-Lactoglobulin protein content
INRA_BovSV1237	inversion	373	Chr11	39,530,959	39,531,333	Milk beta-Lactoglobulin protein content QTL (20585)	Chr11	18,046,673	47,449,338	Milk beta-Lactoglobulin protein content
INRA_BovSV1237	inversion	373	Chr11	39,530,959	39,531,333	Milk beta-Lactoglobulin protein content QTL (20586)	Chr11	18,046,673	47,449,338	Milk beta-Lactoglobulin protein content
INRA_BovSV1237	inversion	373	Chr11	39,530,959	39,531,333	Milk beta-Lactoglobulin protein content QTL (20587)	Chr11	18,046,673	47,449,338	Milk beta-Lactoglobulin protein content
INRA_BovSV1287	inversion	6,869	Chr11	41,803,156	41,810,026	Milk beta-Lactoglobulin protein content QTL (20580)	Chr11	18,046,673	47,449,338	Milk beta-Lactoglobulin protein content
INRA_BovSV1287	inversion	6,869	Chr11	41,803,156	41,810,026	Milk beta-Lactoglobulin protein content QTL (20581)	Chr11	18,046,673	47,449,338	Milk beta-Lactoglobulin protein content
INRA_BovSV1287	inversion	6,869	Chr11	41,803,156	41,810,026	Milk beta-Lactoglobulin protein content QTL (20582)	Chr11	18,046,673	47,449,338	Milk beta-Lactoglobulin protein content
INRA_BovSV1287	inversion	6,869	Chr11	41,803,156	41,810,026	Milk beta-Lactoglobulin protein content QTL (20583)	Chr11	18,046,673	47,449,338	Milk beta-Lactoglobulin protein content
INRA_BovSV1287	inversion	6,869	Chr11	41,803,156	41,810,026	Milk beta-Lactoglobulin protein content QTL (20584)	Chr11	18,046,673	47,449,338	Milk beta-Lactoglobulin protein content
INRA_BovSV1287	inversion	6,869	Chr11	41,803,156	41,810,026	Milk beta-Lactoglobulin protein content QTL (20585)	Chr11	18,046,673	47,449,338	Milk beta-Lactoglobulin protein content
INRA_BovSV1287	inversion	6,869	Chr11	41,803,156	41,810,026	Milk beta-Lactoglobulin protein content QTL (20586)	Chr11	18,046,673	47,449,338	Milk beta-Lactoglobulin protein content
INRA_BovSV1287	inversion	6,869	Chr11	41,803,156	41,810,026	Milk beta-Lactoglobulin protein content QTL (20587)	Chr11	18,046,673	47,449,338	Milk beta-Lactoglobulin protein content
INRA_BovSV1310	inversion	1,051	Chr11	42,887,442	42,888,494	Milk beta-Lactoglobulin protein content QTL (20580)	Chr11	18,046,673	47,449,338	Milk beta-Lactoglobulin protein content
INRA_BovSV1310	inversion	1,051	Chr11	42,887,442	42,888,494	Milk beta-Lactoglobulin protein content QTL (20581)	Chr11	18,046,673	47,449,338	Milk beta-Lactoglobulin protein content
INRA_BovSV1310	inversion	1,051	Chr11	42,887,442	42,888,494	Milk beta-Lactoglobulin protein content QTL (20582)	Chr11	18,046,673	47,449,338	Milk beta-Lactoglobulin protein content
INRA_BovSV1310	inversion	1,051	Chr11	42,887,442	42,888,494	Milk beta-Lactoglobulin protein content QTL (20583)	Chr11	18,046,673	47,449,338	Milk beta-Lactoglobulin protein content
INRA_BovSV1310	inversion	1,051	Chr11	42,887,442	42,888,494	Milk beta-Lactoglobulin protein content QTL (20584)	Chr11	18,046,673	47,449,338	Milk beta-Lactoglobulin protein content
INRA_BovSV1310	inversion	1,051	Chr11	42,887,442	42,888,494	Milk beta-Lactoglobulin protein content QTL (20585)	Chr11	18,046,673	47,449,338	Milk beta-Lactoglobulin protein content
INRA_BovSV1310	inversion	1,051	Chr11	42,887,442	42,888,494	Milk beta-Lactoglobulin protein content QTL (20586)	Chr11	18,046,673	47,449,338	Milk beta-Lactoglobulin protein content
INRA_BovSV1310	inversion	1,051	Chr11	42,887,442	42,888,494	Milk beta-Lactoglobulin protein content QTL (20587)	Chr11	18,046,673	47,449,338	Milk beta-Lactoglobulin protein content
INRA_BovSV1331	inversion	4,998	Chr11	42,075,300	42,080,299	Milk beta-Lactoglobulin protein content QTL (20580)	Chr11	18,046,673	47,449,338	Milk beta-Lactoglobulin protein content
INRA_BovSV1331	inversion	4,998	Chr11	42,075,300	42,080,299	Milk beta-Lactoglobulin protein content QTL (20581)	Chr11	18,046,673	47,449,338	Milk beta-Lactoglobulin protein content
INRA_BovSV1331	inversion	4,998	Chr11	42,075,300	42,080,299	Milk beta-Lactoglobulin protein content QTL (20582)	Chr11	18,046,673	47,449,338	Milk beta-Lactoglobulin protein content
INRA_BovSV1331	inversion	4,998	Chr11	42,075,300	42,080,299	Milk beta-Lactoglobulin protein content QTL (20583)	Chr11	18,046,673	47,449,338	Milk beta-Lactoglobulin protein content
INRA_BovSV1331	inversion	4,998	Chr11	42,075,300	42,080,299	Milk beta-Lactoglobulin protein content QTL (20584)	Chr11	18,046,673	47,449,338	Milk beta-Lactoglobulin protein content
INRA_BovSV1331	inversion	4,998	Chr11	42,075,300	42,080,299	Milk beta-Lactoglobulin protein content QTL (20585)	Chr11	18,046,673	47,449,338	Milk beta-Lactoglobulin protein content
INRA_BovSV1331	inversion	4,998	Chr11	42,075,300	42,080,299	Milk beta-Lactoglobulin protein content QTL (20586)	Chr11	18,046,673	47,449,338	Milk beta-Lactoglobulin protein content
INRA_BovSV1331	inversion	4,998	Chr11	42,075,300	42,080,299	Milk beta-Lactoglobulin protein content QTL (20587)	Chr11	18,046,673	47,449,338	Milk beta-Lactoglobulin protein content
INRA_BovSV1335	inversion	2,201	Chr11	42,635,859	42,638,061	Milk beta-Lactoglobulin protein content QTL (20580)	Chr11	18,046,673	47,449,338	Milk beta-Lactoglobulin protein content
INRA_BovSV1335	inversion	2,201	Chr11	42,635,859	42,638,061	Milk beta-Lactoglobulin protein content QTL (20581)	Chr11	18,046,673	47,449,338	Milk beta-Lactoglobulin protein content
INRA_BovSV1335	inversion	2,201	Chr11	42,635,859	42,638,061	Milk beta-Lactoglobulin protein content QTL (20582)	Chr11	18,046,673	47,449,338	Milk beta-Lactoglobulin protein content
INRA_BovSV1335	inversion	2,201	Chr11	42,635,859	42,638,061	Milk beta-Lactoglobulin protein content QTL (20583)	Chr11	18,046,673	47,449,338	Milk beta-Lactoglobulin protein content
INRA_BovSV1335	inversion	2,201	Chr11	42,635,859	42,638,061	Milk beta-Lactoglobulin protein content QTL (20584)	Chr11	18,046,673	47,449,338	Milk beta-Lactoglobulin protein content
INRA_BovSV1335	inversion	2,201	Chr11	42,635,859	42,638,061	Milk beta-Lactoglobulin protein content QTL (20585)	Chr11	18,046,673	47,449,338	Milk beta-Lactoglobulin protein content
INRA_BovSV1335	inversion	2,201	Chr11	42,635,859	42,638,061	Milk beta-Lactoglobulin protein content QTL (20586)	Chr11	18,046,673	47,449,338	Milk beta-Lactoglobulin protein content
INRA_BovSV1335	inversion	2,201	Chr11	42,635,859	42,638,061	Milk beta-Lactoglobulin protein content QTL (20587)	Chr11	18,046,673	47,449,338	Milk beta-Lactoglobulin protein content
INRA_BovSV1339	inversion	29,686	Chr11	43,219,872	43,249,559	Milk beta-Lactoglobulin protein content QTL (20580)	Chr11	18,046,673	47,449,338	Milk beta-Lactoglobulin protein content
INRA_BovSV1339	inversion	29,686	Chr11	43,219,872	43,249,559	Milk beta-Lactoglobulin protein content QTL (20581)	Chr11	18,046,673	47,449,338	Milk beta-Lactoglobulin protein content
INRA_BovSV1339	inversion	29,686	Chr11	43,219,872	43,249,559	Milk beta-Lactoglobulin protein content QTL (20582)	Chr11	18,046,673	47,449,338	Milk beta-Lactoglobulin protein content
INRA_BovSV1339	inversion	29,686	Chr11	43,219,872	43,249,559	Milk beta-Lactoglobulin protein content QTL (20583)	Chr11	18,046,673	47,449,338	Milk beta-Lactoglobulin protein content
INRA_BovSV1339	inversion	29,686	Chr11	43,219,872	43,249,559	Milk beta-Lactoglobulin protein content QTL (20584)	Chr11	18,046,673	47,449,338	Milk beta-Lactoglobulin protein content
INRA_BovSV1339	inversion	29,686	Chr11	43,219,872	43,249,559	Milk beta-Lactoglobulin protein content QTL (20585)	Chr11	18,046,673	47,449,338	Milk beta-Lactoglobulin protein content
INRA_BovSV1339	inversion	29,686	Chr11	43,219,872	43,249,559	Milk beta-Lactoglobulin protein content QTL (20586)	Chr11	18,046,673	47,449,338	Milk beta-Lactoglobulin protein content
INRA_BovSV1339	inversion	29,686	Chr11	43,219,872	43,249,559	Milk beta-Lactoglobulin protein content QTL (20587)	Chr11	18,046,673	47,449,338	Milk beta-Lactoglobulin protein content
INRA_BovSV1394	inversion	755	Chr11	46,978,390	46,979,146	Milk beta-Lactoglobulin protein content QTL (20580)	Chr11	18,046,673	47,449,338	Milk beta-Lactoglobulin protein content
INRA_BovSV1394	inversion	755	Chr11	46,978,390	46,979,146	Milk beta-Lactoglobulin protein content QTL (20581)	Chr11	18,046,673	47,449,338	Milk beta-Lactoglobulin protein content
INRA_BovSV1394	inversion	755	Chr11	46,978,390	46,979,146	Milk beta-Lactoglobulin protein content QTL (20582)	Chr11	18,046,673	47,449,338	Milk beta-Lactoglobulin protein content
INRA_BovSV1394	inversion	755	Chr11	46,978,390	46,979,146	Milk beta-Lactoglobulin protein content QTL (20583)	Chr11	18,046,673	47,449,338	Milk beta-Lactoglobulin protein content
INRA_BovSV1394	inversion	755	Chr11	46,978,390	46,979,146	Milk beta-Lactoglobulin protein content QTL (20584)	Chr11	18,046,673	47,449,338	Milk beta-Lactoglobulin protein content
INRA_BovSV1394	inversion	755	Chr11	46,978,390	46,979,146	Milk beta-Lactoglobulin protein content QTL (20585)	Chr11	18,046,673	47,449,338	Milk beta-Lactoglobulin protein content
INRA_BovSV1394	inversion	755	Chr11	46,978,390	46,979,146	Milk beta-Lactoglobulin protein content QTL (20586)	Chr11	18,046,673	47,449,338	Milk beta-Lactoglobulin protein content
INRA_BovSV1394	inversion	755	Chr11	46,978,390	46,979,146	Milk beta-Lactoglobulin protein content QTL (20587)	Chr11	18,046,673	47,449,338	Milk beta-Lactoglobulin protein content
INRA_BovSV2670	tandem duplication	13,842	Chr11	30,910,709	30,924,552	Milk beta-Lactoglobulin protein content QTL (20580)	Chr11	18,046,673	47,449,338	Milk beta-Lactoglobulin protein content
INRA_BovSV2670	tandem duplication	13,842	Chr11	30,910,709	30,924,552	Milk beta-Lactoglobulin protein content QTL (20581)	Chr11	18,046,673	47,449,338	Milk beta-Lactoglobulin protein content
INRA_BovSV2670	tandem duplication	13,842	Chr11	30,910,709	30,924,552	Milk beta-Lactoglobulin protein content QTL (20582)	Chr11	18,046,673	47,449,338	Milk beta-Lactoglobulin protein content
INRA_BovSV2670	tandem duplication	13,842	Chr11	30,910,709	30,924,552	Milk beta-Lactoglobulin protein content QTL (20583)	Chr11	18,046,673	47,449,338	Milk beta-Lactoglobulin protein content
INRA_BovSV2670	tandem duplication	13,842	Chr11	30,910,709	30,924,552	Milk beta-Lactoglobulin protein content QTL (20584)	Chr11	18,046,673	47,449,338	Milk beta-Lactoglobulin protein content
INRA_BovSV2670	tandem duplication	13,842	Chr11	30,910,709	30,924,552	Milk beta-Lactoglobulin protein content QTL (20585)	Chr11	18,046,673	47,449,338	Milk beta-Lactoglobulin protein content
INRA_BovSV2670	tandem duplication	13,842	Chr11	30,910,709	30,924,552	Milk beta-Lactoglobulin protein content QTL (20586)	Chr11	18,046,673	47,449,338	Milk beta-Lactoglobulin protein content
INRA_BovSV2670	tandem duplication	13,842	Chr11	30,910,709	30,924,552	Milk beta-Lactoglobulin protein content QTL (20587)	Chr11	18,046,673	47,449,338	Milk beta-Lactoglobulin protein content
INRA_BovSV2697	tandem duplication	407,518	Chr11	33,488,547	33,896,066	Milk beta-Lactoglobulin protein content QTL (20580)	Chr11	18,046,673	47,449,338	Milk beta-Lactoglobulin protein content
INRA_BovSV2697	tandem duplication	407,518	Chr11	33,488,547	33,896,066	Milk beta-Lactoglobulin protein content QTL (20581)	Chr11	18,046,673	47,449,338	Milk beta-Lactoglobulin protein content
INRA_BovSV2697	tandem duplication	407,518	Chr11	33,488,547	33,896,066	Milk beta-Lactoglobulin protein content QTL (20582)	Chr11	18,046,673	47,449,338	Milk beta-Lactoglobulin protein content
INRA_BovSV2697	tandem duplication	407,518	Chr11	33,488,547	33,896,066	Milk beta-Lactoglobulin protein content QTL (20583)	Chr11	18,046,673	47,449,338	Milk beta-Lactoglobulin protein content
INRA_BovSV2697	tandem duplication	407,518	Chr11	33,488,547	33,896,066	Milk beta-Lactoglobulin protein content QTL (20584)	Chr11	18,046,673	47,449,338	Milk beta-Lactoglobulin protein content
INRA_BovSV2697	tandem duplication	407,518	Chr11	33,488,547	33,896,066	Milk beta-Lactoglobulin protein content QTL (20585)	Chr11	18,046,673	47,449,338	Milk beta-Lactoglobulin protein content
INRA_BovSV2697	tandem duplication	407,518	Chr11	33,488,547	33,896,066	Milk beta-Lactoglobulin protein content QTL (20586)	Chr11	18,046,673	47,449,338	Milk beta-Lactoglobulin protein content
INRA_BovSV2697	tandem duplication	407,518	Chr11	33,488,547	33,896,066	Milk beta-Lactoglobulin protein content QTL (20587)	Chr11	18,046,673	47,449,338	Milk beta-Lactoglobulin protein content
INRA_BovSV2789	tandem duplication	517	Chr11	38,911,304	38,911,822	Milk beta-Lactoglobulin protein content QTL (20580)	Chr11	18,046,673	47,449,338	Milk beta-Lactoglobulin protein content
INRA_BovSV2789	tandem duplication	517	Chr11	38,911,304	38,911,822	Milk beta-Lactoglobulin protein content QTL (20581)	Chr11	18,046,673	47,449,338	Milk beta-Lactoglobulin protein content
INRA_BovSV2789	tandem duplication	517	Chr11	38,911,304	38,911,822	Milk beta-Lactoglobulin protein content QTL (20582)	Chr11	18,046,673	47,449,338	Milk beta-Lactoglobulin protein content
INRA_BovSV2789	tandem duplication	517	Chr11	38,911,304	38,911,822	Milk beta-Lactoglobulin protein content QTL (20583)	Chr11	18,046,673	47,449,338	Milk beta-Lactoglobulin protein content
INRA_BovSV2789	tandem duplication	517	Chr11	38,911,304	38,911,822	Milk beta-Lactoglobulin protein content QTL (20584)	Chr11	18,046,673	47,449,338	Milk beta-Lactoglobulin protein content
INRA_BovSV2789	tandem duplication	517	Chr11	38,911,304	38,911,822	Milk beta-Lactoglobulin protein content QTL (20585)	Chr11	18,046,673	47,449,338	Milk beta-Lactoglobulin protein content
INRA_BovSV2789	tandem duplication	517	Chr11	38,911,304	38,911,822	Milk beta-Lactoglobulin protein content QTL (20586)	Chr11	18,046,673	47,449,338	Milk beta-Lactoglobulin protein content
INRA_BovSV2789	tandem duplication	517	Chr11	38,911,304	38,911,822	Milk beta-Lactoglobulin protein content QTL (20587)	Chr11	18,046,673	47,449,338	Milk beta-Lactoglobulin protein content
INRA_BovSV2986	tandem duplication	52,225	Chr11	47,050,388	47,102,614	Milk beta-Lactoglobulin protein content QTL (20580)	Chr11	18,046,673	47,449,338	Milk beta-Lactoglobulin protein content
INRA_BovSV2986	tandem duplication	52,225	Chr11	47,050,388	47,102,614	Milk beta-Lactoglobulin protein content QTL (20581)	Chr11	18,046,673	47,449,338	Milk beta-Lactoglobulin protein content
INRA_BovSV2986	tandem duplication	52,225	Chr11	47,050,388	47,102,614	Milk beta-Lactoglobulin protein content QTL (20582)	Chr11	18,046,673	47,449,338	Milk beta-Lactoglobulin protein content
INRA_BovSV2986	tandem duplication	52,225	Chr11	47,050,388	47,102,614	Milk beta-Lactoglobulin protein content QTL (20583)	Chr11	18,046,673	47,449,338	Milk beta-Lactoglobulin protein content
INRA_BovSV2986	tandem duplication	52,225	Chr11	47,050,388	47,102,614	Milk beta-Lactoglobulin protein content QTL (20584)	Chr11	18,046,673	47,449,338	Milk beta-Lactoglobulin protein content
INRA_BovSV2986	tandem duplication	52,225	Chr11	47,050,388	47,102,614	Milk beta-Lactoglobulin protein content QTL (20585)	Chr11	18,046,673	47,449,338	Milk beta-Lactoglobulin protein content
INRA_BovSV2986	tandem duplication	52,225	Chr11	47,050,388	47,102,614	Milk beta-Lactoglobulin protein content QTL (20586)	Chr11	18,046,673	47,449,338	Milk beta-Lactoglobulin protein content
INRA_BovSV2986	tandem duplication	52,225	Chr11	47,050,388	47,102,614	Milk beta-Lactoglobulin protein content QTL (20587)	Chr11	18,046,673	47,449,338	Milk beta-Lactoglobulin protein content
INRA_BovSV3003	tandem duplication	36,399	Chr11	47,051,713	47,088,113	Milk beta-Lactoglobulin protein content QTL (20580)	Chr11	18,046,673	47,449,338	Milk beta-Lactoglobulin protein content
INRA_BovSV3003	tandem duplication	36,399	Chr11	47,051,713	47,088,113	Milk beta-Lactoglobulin protein content QTL (20581)	Chr11	18,046,673	47,449,338	Milk beta-Lactoglobulin protein content
INRA_BovSV3003	tandem duplication	36,399	Chr11	47,051,713	47,088,113	Milk beta-Lactoglobulin protein content QTL (20582)	Chr11	18,046,673	47,449,338	Milk beta-Lactoglobulin protein content
INRA_BovSV3003	tandem duplication	36,399	Chr11	47,051,713	47,088,113	Milk beta-Lactoglobulin protein content QTL (20583)	Chr11	18,046,673	47,449,338	Milk beta-Lactoglobulin protein content
INRA_BovSV3003	tandem duplication	36,399	Chr11	47,051,713	47,088,113	Milk beta-Lactoglobulin protein content QTL (20584)	Chr11	18,046,673	47,449,338	Milk beta-Lactoglobulin protein content
INRA_BovSV3003	tandem duplication	36,399	Chr11	47,051,713	47,088,113	Milk beta-Lactoglobulin protein content QTL (20585)	Chr11	18,046,673	47,449,338	Milk beta-Lactoglobulin protein content
INRA_BovSV3003	tandem duplication	36,399	Chr11	47,051,713	47,088,113	Milk beta-Lactoglobulin protein content QTL (20586)	Chr11	18,046,673	47,449,338	Milk beta-Lactoglobulin protein content
INRA_BovSV3003	tandem duplication	36,399	Chr11	47,051,713	47,088,113	Milk beta-Lactoglobulin protein content QTL (20587)	Chr11	18,046,673	47,449,338	Milk beta-Lactoglobulin protein content
INRA_BovSV3066	tandem duplication	18,287	Chr11	47,052,270	47,070,558	Milk beta-Lactoglobulin protein content QTL (20580)	Chr11	18,046,673	47,449,338	Milk beta-Lactoglobulin protein content
INRA_BovSV3066	tandem duplication	18,287	Chr11	47,052,270	47,070,558	Milk beta-Lactoglobulin protein content QTL (20581)	Chr11	18,046,673	47,449,338	Milk beta-Lactoglobulin protein content
INRA_BovSV3066	tandem duplication	18,287	Chr11	47,052,270	47,070,558	Milk beta-Lactoglobulin protein content QTL (20582)	Chr11	18,046,673	47,449,338	Milk beta-Lactoglobulin protein content
INRA_BovSV3066	tandem duplication	18,287	Chr11	47,052,270	47,070,558	Milk beta-Lactoglobulin protein content QTL (20583)	Chr11	18,046,673	47,449,338	Milk beta-Lactoglobulin protein content
INRA_BovSV3066	tandem duplication	18,287	Chr11	47,052,270	47,070,558	Milk beta-Lactoglobulin protein content QTL (20584)	Chr11	18,046,673	47,449,338	Milk beta-Lactoglobulin protein content
INRA_BovSV3066	tandem duplication	18,287	Chr11	47,052,270	47,070,558	Milk beta-Lactoglobulin protein content QTL (20585)	Chr11	18,046,673	47,449,338	Milk beta-Lactoglobulin protein content
INRA_BovSV3066	tandem duplication	18,287	Chr11	47,052,270	47,070,558	Milk beta-Lactoglobulin protein content QTL (20586)	Chr11	18,046,673	47,449,338	Milk beta-Lactoglobulin protein content
INRA_BovSV3066	tandem duplication	18,287	Chr11	47,052,270	47,070,558	Milk beta-Lactoglobulin protein content QTL (20587)	Chr11	18,046,673	47,449,338	Milk beta-Lactoglobulin protein content
INRA_BovSV3091	tandem duplication	18,277	Chr11	47,052,282	47,070,560	Milk beta-Lactoglobulin protein content QTL (20580)	Chr11	18,046,673	47,449,338	Milk beta-Lactoglobulin protein content
INRA_BovSV3091	tandem duplication	18,277	Chr11	47,052,282	47,070,560	Milk beta-Lactoglobulin protein content QTL (20581)	Chr11	18,046,673	47,449,338	Milk beta-Lactoglobulin protein content
INRA_BovSV3091	tandem duplication	18,277	Chr11	47,052,282	47,070,560	Milk beta-Lactoglobulin protein content QTL (20582)	Chr11	18,046,673	47,449,338	Milk beta-Lactoglobulin protein content
INRA_BovSV3091	tandem duplication	18,277	Chr11	47,052,282	47,070,560	Milk beta-Lactoglobulin protein content QTL (20583)	Chr11	18,046,673	47,449,338	Milk beta-Lactoglobulin protein content
INRA_BovSV3091	tandem duplication	18,277	Chr11	47,052,282	47,070,560	Milk beta-Lactoglobulin protein content QTL (20584)	Chr11	18,046,673	47,449,338	Milk beta-Lactoglobulin protein content
INRA_BovSV3091	tandem duplication	18,277	Chr11	47,052,282	47,070,560	Milk beta-Lactoglobulin protein content QTL (20585)	Chr11	18,046,673	47,449,338	Milk beta-Lactoglobulin protein content
INRA_BovSV3091	tandem duplication	18,277	Chr11	47,052,282	47,070,560	Milk beta-Lactoglobulin protein content QTL (20586)	Chr11	18,046,673	47,449,338	Milk beta-Lactoglobulin protein content
INRA_BovSV3091	tandem duplication	18,277	Chr11	47,052,282	47,070,560	Milk beta-Lactoglobulin protein content QTL (20587)	Chr11	18,046,673	47,449,338	Milk beta-Lactoglobulin protein content
INRA_BovSV3293	tandem duplication	15,254	Chr11	47,087,965	47,103,220	Milk beta-Lactoglobulin protein content QTL (20580)	Chr11	18,046,673	47,449,338	Milk beta-Lactoglobulin protein content
INRA_BovSV3293	tandem duplication	15,254	Chr11	47,087,965	47,103,220	Milk beta-Lactoglobulin protein content QTL (20581)	Chr11	18,046,673	47,449,338	Milk beta-Lactoglobulin protein content
INRA_BovSV3293	tandem duplication	15,254	Chr11	47,087,965	47,103,220	Milk beta-Lactoglobulin protein content QTL (20582)	Chr11	18,046,673	47,449,338	Milk beta-Lactoglobulin protein content
INRA_BovSV3293	tandem duplication	15,254	Chr11	47,087,965	47,103,220	Milk beta-Lactoglobulin protein content QTL (20583)	Chr11	18,046,673	47,449,338	Milk beta-Lactoglobulin protein content
INRA_BovSV3293	tandem duplication	15,254	Chr11	47,087,965	47,103,220	Milk beta-Lactoglobulin protein content QTL (20584)	Chr11	18,046,673	47,449,338	Milk beta-Lactoglobulin protein content
INRA_BovSV3293	tandem duplication	15,254	Chr11	47,087,965	47,103,220	Milk beta-Lactoglobulin protein content QTL (20585)	Chr11	18,046,673	47,449,338	Milk beta-Lactoglobulin protein content
INRA_BovSV3293	tandem duplication	15,254	Chr11	47,087,965	47,103,220	Milk beta-Lactoglobulin protein content QTL (20586)	Chr11	18,046,673	47,449,338	Milk beta-Lactoglobulin protein content
INRA_BovSV3293	tandem duplication	15,254	Chr11	47,087,965	47,103,220	Milk beta-Lactoglobulin protein content QTL (20587)	Chr11	18,046,673	47,449,338	Milk beta-Lactoglobulin protein content
INRA_BovSV3379	tandem duplication	13,758	Chr11	47,098,056	47,111,815	Milk beta-Lactoglobulin protein content QTL (20580)	Chr11	18,046,673	47,449,338	Milk beta-Lactoglobulin protein content
INRA_BovSV3379	tandem duplication	13,758	Chr11	47,098,056	47,111,815	Milk beta-Lactoglobulin protein content QTL (20581)	Chr11	18,046,673	47,449,338	Milk beta-Lactoglobulin protein content
INRA_BovSV3379	tandem duplication	13,758	Chr11	47,098,056	47,111,815	Milk beta-Lactoglobulin protein content QTL (20582)	Chr11	18,046,673	47,449,338	Milk beta-Lactoglobulin protein content
INRA_BovSV3379	tandem duplication	13,758	Chr11	47,098,056	47,111,815	Milk beta-Lactoglobulin protein content QTL (20583)	Chr11	18,046,673	47,449,338	Milk beta-Lactoglobulin protein content
INRA_BovSV3379	tandem duplication	13,758	Chr11	47,098,056	47,111,815	Milk beta-Lactoglobulin protein content QTL (20584)	Chr11	18,046,673	47,449,338	Milk beta-Lactoglobulin protein content
INRA_BovSV3379	tandem duplication	13,758	Chr11	47,098,056	47,111,815	Milk beta-Lactoglobulin protein content QTL (20585)	Chr11	18,046,673	47,449,338	Milk beta-Lactoglobulin protein content
INRA_BovSV3379	tandem duplication	13,758	Chr11	47,098,056	47,111,815	Milk beta-Lactoglobulin protein content QTL (20586)	Chr11	18,046,673	47,449,338	Milk beta-Lactoglobulin protein content
INRA_BovSV3379	tandem duplication	13,758	Chr11	47,098,056	47,111,815	Milk beta-Lactoglobulin protein content QTL (20587)	Chr11	18,046,673	47,449,338	Milk beta-Lactoglobulin protein content
INRA_BovSV475	inversion	7,271,985	Chr11	9,938,196	17,210,182	Milk casein index QTL (15778)	Chr11	9,258,332	10,558,420	Milk casein index
INRA_BovSV2204	deletion	2,329	Chr6	9,347,546	9,349,876	Milk casein index QTL (15767)	Chr6	9,258,332	10,558,420	Milk casein index
INRA_BovSV2615	tandem duplication	172,011	Chr11	9,543,213	9,715,225	Milk casein index QTL (15778)	Chr11	9,258,332	10,558,420	Milk casein index
INRA_BovSV2922	inversion	12,715	Chr6	10,318,818	10,331,534	Milk casein index QTL (15767)	Chr6	9,258,332	10,558,420	Milk casein index
INRA_BovSV2923	inversion	20,292	Chr6	10,449,298	10,469,591	Milk casein index QTL (15767)	Chr6	9,258,332	10,558,420	Milk casein index
INRA_BovSV404	deletion	2,278	Chr24	10,934,501	10,936,780	Milk fat percentage (EBV) QTL (16274)	Chr24	10,665,897	11,438,802	Milk fat percentage
INRA_BovSV405	deletion	71	Chr24	11,354,059	11,354,131	Milk fat percentage (EBV) QTL (16274)	Chr24	10,665,897	11,438,802	Milk fat percentage
INRA_BovSV912	inversion	4,086	Chr24	10,934,305	10,938,392	Milk fat percentage (EBV) QTL (16274)	Chr24	10,665,897	11,438,802	Milk fat percentage
INRA_BovSV1203	inversion	7,720	Chr26	10,927,591	10,935,312	Milk fat percentage (EBV) QTL (16201)	Chr26	10,665,897	11,438,802	Milk fat percentage
INRA_BovSV1369	inversion	8,495	Chr28	11,152,150	11,160,636	Milk fat percentage (EBV) QTL (16205)	Chr28	10,665,897	11,438,802	Milk fat percentage
INRA_BovSV1370	inversion	11,178	Chr28	11,150,806	11,161,985	Milk fat percentage (EBV) QTL (16205)	Chr28	10,665,897	11,438,802	Milk fat percentage
INRA_BovSV1371	inversion	1,709	Chr28	11,290,958	11,292,668	Milk fat percentage (EBV) QTL (16205)	Chr28	10,665,897	11,438,802	Milk fat percentage
INRA_BovSV1372	inversion	10,335	Chr28	11,353,798	11,364,050	Milk fat percentage (EBV) QTL (16205)	Chr28	10,665,897	11,438,802	Milk fat percentage
INRA_BovSV1373	inversion	4,366	Chr28	11,363,741	11,368,084	Milk fat percentage (EBV) QTL (16205)	Chr28	10,665,897	11,438,802	Milk fat percentage
INRA_BovSV1447	deletion	22,494	Chr3	11,274,488	11,296,983	Milk fat percentage (EBV) QTL (16158)	Chr3	10,665,897	11,438,802	Milk fat percentage
INRA_BovSV1460	deletion	22,500	Chr3	11,274,553	11,297,054	Milk fat percentage (EBV) QTL (16158)	Chr3	10,665,897	11,438,802	Milk fat percentage
INRA_BovSV1667	inversion	2,778	Chr2	11,275,482	11,278,261	Milk fat percentage (EBV) QTL (16213)	Chr2	10,665,897	11,438,802	Milk fat percentage
INRA_BovSV1667	inversion	2,778	Chr2	11,275,482	11,278,261	Milk fat percentage (EBV) QTL (16154)	Chr2	10,665,897	11,438,802	Milk fat percentage
INRA_BovSV1667	inversion	2,778	Chr2	11,275,482	11,278,261	Milk fat percentage (EBV) QTL (16217)	Chr2	10,665,897	11,438,802	Milk fat percentage
INRA_BovSV1667	inversion	2,778	Chr2	11,275,482	11,278,261	Milk fat percentage (EBV) QTL (16148)	Chr2	10,665,897	11,438,802	Milk fat percentage
INRA_BovSV1914	deletion	807	Chr5	11,290,067	11,290,875	Milk fat percentage (EBV) QTL (16168)	Chr5	10,665,897	11,438,802	Milk fat percentage
INRA_BovSV1914	deletion	807	Chr5	11,290,067	11,290,875	Milk fat percentage (EBV) QTL (16177)	Chr5	10,665,897	11,438,802	Milk fat percentage
INRA_BovSV1914	deletion	807	Chr5	11,290,067	11,290,875	Milk fat percentage (EBV) QTL (16173)	Chr5	10,665,897	11,438,802	Milk fat percentage
INRA_BovSV1914	deletion	807	Chr5	11,290,067	11,290,875	Milk fat percentage (EBV) QTL (16164)	Chr5	10,665,897	11,438,802	Milk fat percentage
INRA_BovSV1943	inversion	2,043	Chr3	10,985,959	10,988,003	Milk fat percentage (EBV) QTL (16158)	Chr3	10,665,897	11,438,802	Milk fat percentage
INRA_BovSV1947	inversion	29,761	Chr3	11,389,950	11,419,712	Milk fat percentage (EBV) QTL (16158)	Chr3	10,665,897	11,438,802	Milk fat percentage
INRA_BovSV2924	inversion	709	Chr6	11,245,631	11,246,341	Milk fat percentage (EBV) QTL (16235)	Chr6	10,665,897	11,438,802	Milk fat percentage
INRA_BovSV3480	inversion	5,972	Chr8	11,222,392	11,228,363	Milk fat percentage (EBV) QTL (16239)	Chr8	10,665,897	11,438,802	Milk fat percentage
INRA_BovSV4157	deletion	388,791	Chr13	10,818,006	11,206,798	Milk fat percentage (EBV) QTL (16182)	Chr13	10,665,897	11,438,802	Milk fat percentage
INRA_BovSV4158	deletion	388,813	Chr13	10,821,135	11,209,949	Milk fat percentage (EBV) QTL (16182)	Chr13	10,665,897	11,438,802	Milk fat percentage
INRA_BovSV4159	deletion	470,794	Chr13	10,824,864	11,295,659	Milk fat percentage (EBV) QTL (16182)	Chr13	10,665,897	11,438,802	Milk fat percentage
INRA_BovSV4160	deletion	389,052	Chr13	10,827,573	11,216,626	Milk fat percentage (EBV) QTL (16182)	Chr13	10,665,897	11,438,802	Milk fat percentage
INRA_BovSV4161	deletion	389,118	Chr13	10,827,870	11,216,989	Milk fat percentage (EBV) QTL (16182)	Chr13	10,665,897	11,438,802	Milk fat percentage
INRA_BovSV4162	deletion	389,114	Chr13	10,828,543	11,217,658	Milk fat percentage (EBV) QTL (16182)	Chr13	10,665,897	11,438,802	Milk fat percentage
INRA_BovSV4163	deletion	84,529	Chr13	10,997,421	11,081,951	Milk fat percentage (EBV) QTL (16182)	Chr13	10,665,897	11,438,802	Milk fat percentage
INRA_BovSV4164	deletion	252,967	Chr13	11,049,211	11,302,179	Milk fat percentage (EBV) QTL (16182)	Chr13	10,665,897	11,438,802	Milk fat percentage
INRA_BovSV4165	deletion	380,618	Chr13	11,064,680	11,445,299	Milk fat percentage (EBV) QTL (16182)	Chr13	10,665,897	11,438,802	Milk fat percentage
INRA_BovSV4166	deletion	380,614	Chr13	11,064,682	11,445,297	Milk fat percentage (EBV) QTL (16182)	Chr13	10,665,897	11,438,802	Milk fat percentage
INRA_BovSV4167	deletion	91,724	Chr13	11,066,791	11,158,516	Milk fat percentage (EBV) QTL (16182)	Chr13	10,665,897	11,438,802	Milk fat percentage
INRA_BovSV4168	deletion	116,673	Chr13	11,224,110	11,340,784	Milk fat percentage (EBV) QTL (16182)	Chr13	10,665,897	11,438,802	Milk fat percentage
INRA_BovSV4169	deletion	116,661	Chr13	11,229,022	11,345,684	Milk fat percentage (EBV) QTL (16182)	Chr13	10,665,897	11,438,802	Milk fat percentage
INRA_BovSV4181	tandem duplication	4,618	Chr5	11,307,887	11,312,506	Milk fat percentage (EBV) QTL (16168)	Chr5	10,665,897	11,438,802	Milk fat percentage
INRA_BovSV4181	tandem duplication	4,618	Chr5	11,307,887	11,312,506	Milk fat percentage (EBV) QTL (16177)	Chr5	10,665,897	11,438,802	Milk fat percentage
INRA_BovSV4181	tandem duplication	4,618	Chr5	11,307,887	11,312,506	Milk fat percentage (EBV) QTL (16173)	Chr5	10,665,897	11,438,802	Milk fat percentage
INRA_BovSV4181	tandem duplication	4,618	Chr5	11,307,887	11,312,506	Milk fat percentage (EBV) QTL (16164)	Chr5	10,665,897	11,438,802	Milk fat percentage
INRA_BovSV4184	deletion	389,128	Chr13	10,827,789	11,216,918	Milk fat percentage (EBV) QTL (16182)	Chr13	10,665,897	11,438,802	Milk fat percentage
INRA_BovSV4186	deletion	358,021	Chr13	11,012,260	11,370,282	Milk fat percentage (EBV) QTL (16182)	Chr13	10,665,897	11,438,802	Milk fat percentage
INRA_BovSV4187	deletion	91,757	Chr13	11,064,923	11,156,681	Milk fat percentage (EBV) QTL (16182)	Chr13	10,665,897	11,438,802	Milk fat percentage
INRA_BovSV4188	deletion	91,725	Chr13	11,079,604	11,171,330	Milk fat percentage (EBV) QTL (16182)	Chr13	10,665,897	11,438,802	Milk fat percentage
INRA_BovSV4189	deletion	91,726	Chr13	11,079,604	11,171,331	Milk fat percentage (EBV) QTL (16182)	Chr13	10,665,897	11,438,802	Milk fat percentage
INRA_BovSV4190	deletion	289,163	Chr13	11,153,183	11,442,347	Milk fat percentage (EBV) QTL (16182)	Chr13	10,665,897	11,438,802	Milk fat percentage
INRA_BovSV4191	deletion	91,936	Chr13	11,192,325	11,284,262	Milk fat percentage (EBV) QTL (16182)	Chr13	10,665,897	11,438,802	Milk fat percentage
INRA_BovSV4192	deletion	91,950	Chr13	11,192,433	11,284,384	Milk fat percentage (EBV) QTL (16182)	Chr13	10,665,897	11,438,802	Milk fat percentage
INRA_BovSV4193	deletion	81,772	Chr13	11,211,919	11,293,692	Milk fat percentage (EBV) QTL (16182)	Chr13	10,665,897	11,438,802	Milk fat percentage
INRA_BovSV4194	deletion	116,702	Chr13	11,224,081	11,340,784	Milk fat percentage (EBV) QTL (16182)	Chr13	10,665,897	11,438,802	Milk fat percentage
INRA_BovSV4195	deletion	116,786	Chr13	11,238,079	11,354,866	Milk fat percentage (EBV) QTL (16182)	Chr13	10,665,897	11,438,802	Milk fat percentage
INRA_BovSV4196	deletion	116,791	Chr13	11,238,684	11,355,476	Milk fat percentage (EBV) QTL (16182)	Chr13	10,665,897	11,438,802	Milk fat percentage
INRA_BovSV4206	deletion	6,464,835	Chr13	11,254,529	17,719,365	Milk fat percentage (EBV) QTL (16182)	Chr13	10,665,897	11,438,802	Milk fat percentage
INRA_BovSV4229	deletion	6,464,855	Chr13	11,258,772	17,723,628	Milk fat percentage (EBV) QTL (16182)	Chr13	10,665,897	11,438,802	Milk fat percentage
INRA_BovSV4230	deletion	6,439,879	Chr13	11,372,864	17,812,744	Milk fat percentage (EBV) QTL (16182)	Chr13	10,665,897	11,438,802	Milk fat percentage
INRA_BovSV4779	deletion	95	Chr14	47,638,512	47,638,608	Milk fat percentage (EBV) QTL (18869)	Chr14	46,178,647	52,998,234	Milk fat percentage
INRA_BovSV4779	deletion	95	Chr14	47,638,512	47,638,608	Milk fat percentage (EBV) QTL (18883)	Chr14	46,178,647	52,998,234	Milk fat percentage
INRA_BovSV4779	deletion	95	Chr14	47,638,512	47,638,608	Milk fat percentage (EBV) QTL (18877)	Chr14	46,178,647	52,998,234	Milk fat percentage
INRA_BovSV4779	deletion	95	Chr14	47,638,512	47,638,608	Milk fat percentage (EBV) QTL (18857)	Chr14	46,178,647	52,998,234	Milk fat percentage
INRA_BovSV4779	deletion	95	Chr14	47,638,512	47,638,608	Milk fat percentage (EBV) QTL (18839)	Chr14	46,178,647	52,998,234	Milk fat percentage
INRA_BovSV4779	deletion	95	Chr14	47,638,512	47,638,608	Milk fat percentage (EBV) QTL (18845)	Chr14	46,178,647	52,998,234	Milk fat percentage
INRA_BovSV4779	deletion	95	Chr14	47,638,512	47,638,608	Milk fat percentage (EBV) QTL (18862)	Chr14	46,178,647	52,998,234	Milk fat percentage
INRA_BovSV4779	deletion	95	Chr14	47,638,512	47,638,608	Milk fat percentage (EBV) QTL (18881)	Chr14	46,178,647	52,998,234	Milk fat percentage
INRA_BovSV4794	deletion	61	Chr14	52,466,613	52,466,675	Milk fat percentage (EBV) QTL (18869)	Chr14	46,178,647	52,998,234	Milk fat percentage
INRA_BovSV4794	deletion	61	Chr14	52,466,613	52,466,675	Milk fat percentage (EBV) QTL (18883)	Chr14	46,178,647	52,998,234	Milk fat percentage
INRA_BovSV4794	deletion	61	Chr14	52,466,613	52,466,675	Milk fat percentage (EBV) QTL (18877)	Chr14	46,178,647	52,998,234	Milk fat percentage
INRA_BovSV4794	deletion	61	Chr14	52,466,613	52,466,675	Milk fat percentage (EBV) QTL (18857)	Chr14	46,178,647	52,998,234	Milk fat percentage
INRA_BovSV4794	deletion	61	Chr14	52,466,613	52,466,675	Milk fat percentage (EBV) QTL (18839)	Chr14	46,178,647	52,998,234	Milk fat percentage
INRA_BovSV4794	deletion	61	Chr14	52,466,613	52,466,675	Milk fat percentage (EBV) QTL (18845)	Chr14	46,178,647	52,998,234	Milk fat percentage
INRA_BovSV4794	deletion	61	Chr14	52,466,613	52,466,675	Milk fat percentage (EBV) QTL (18862)	Chr14	46,178,647	52,998,234	Milk fat percentage
INRA_BovSV4794	deletion	61	Chr14	52,466,613	52,466,675	Milk fat percentage (EBV) QTL (18881)	Chr14	46,178,647	52,998,234	Milk fat percentage
INRA_BovSV4943	inversion	4,733	Chr14	48,464,045	48,468,779	Milk fat percentage (EBV) QTL (18869)	Chr14	46,178,647	52,998,234	Milk fat percentage
INRA_BovSV4943	inversion	4,733	Chr14	48,464,045	48,468,779	Milk fat percentage (EBV) QTL (18883)	Chr14	46,178,647	52,998,234	Milk fat percentage
INRA_BovSV4943	inversion	4,733	Chr14	48,464,045	48,468,779	Milk fat percentage (EBV) QTL (18877)	Chr14	46,178,647	52,998,234	Milk fat percentage
INRA_BovSV4943	inversion	4,733	Chr14	48,464,045	48,468,779	Milk fat percentage (EBV) QTL (18857)	Chr14	46,178,647	52,998,234	Milk fat percentage
INRA_BovSV4943	inversion	4,733	Chr14	48,464,045	48,468,779	Milk fat percentage (EBV) QTL (18839)	Chr14	46,178,647	52,998,234	Milk fat percentage
INRA_BovSV4943	inversion	4,733	Chr14	48,464,045	48,468,779	Milk fat percentage (EBV) QTL (18845)	Chr14	46,178,647	52,998,234	Milk fat percentage
INRA_BovSV4943	inversion	4,733	Chr14	48,464,045	48,468,779	Milk fat percentage (EBV) QTL (18862)	Chr14	46,178,647	52,998,234	Milk fat percentage
INRA_BovSV4943	inversion	4,733	Chr14	48,464,045	48,468,779	Milk fat percentage (EBV) QTL (18881)	Chr14	46,178,647	52,998,234	Milk fat percentage
INRA_BovSV4944	inversion	6,032	Chr14	48,607,351	48,613,384	Milk fat percentage (EBV) QTL (18869)	Chr14	46,178,647	52,998,234	Milk fat percentage
INRA_BovSV4944	inversion	6,032	Chr14	48,607,351	48,613,384	Milk fat percentage (EBV) QTL (18883)	Chr14	46,178,647	52,998,234	Milk fat percentage
INRA_BovSV4944	inversion	6,032	Chr14	48,607,351	48,613,384	Milk fat percentage (EBV) QTL (18877)	Chr14	46,178,647	52,998,234	Milk fat percentage
INRA_BovSV4944	inversion	6,032	Chr14	48,607,351	48,613,384	Milk fat percentage (EBV) QTL (18857)	Chr14	46,178,647	52,998,234	Milk fat percentage
INRA_BovSV4944	inversion	6,032	Chr14	48,607,351	48,613,384	Milk fat percentage (EBV) QTL (18839)	Chr14	46,178,647	52,998,234	Milk fat percentage
INRA_BovSV4944	inversion	6,032	Chr14	48,607,351	48,613,384	Milk fat percentage (EBV) QTL (18845)	Chr14	46,178,647	52,998,234	Milk fat percentage
INRA_BovSV4944	inversion	6,032	Chr14	48,607,351	48,613,384	Milk fat percentage (EBV) QTL (18862)	Chr14	46,178,647	52,998,234	Milk fat percentage
INRA_BovSV4944	inversion	6,032	Chr14	48,607,351	48,613,384	Milk fat percentage (EBV) QTL (18881)	Chr14	46,178,647	52,998,234	Milk fat percentage
INRA_BovSV4945	inversion	1,952	Chr14	49,656,926	49,658,879	Milk fat percentage (EBV) QTL (18869)	Chr14	46,178,647	52,998,234	Milk fat percentage
INRA_BovSV4945	inversion	1,952	Chr14	49,656,926	49,658,879	Milk fat percentage (EBV) QTL (18883)	Chr14	46,178,647	52,998,234	Milk fat percentage
INRA_BovSV4945	inversion	1,952	Chr14	49,656,926	49,658,879	Milk fat percentage (EBV) QTL (18877)	Chr14	46,178,647	52,998,234	Milk fat percentage
INRA_BovSV4945	inversion	1,952	Chr14	49,656,926	49,658,879	Milk fat percentage (EBV) QTL (18857)	Chr14	46,178,647	52,998,234	Milk fat percentage
INRA_BovSV4945	inversion	1,952	Chr14	49,656,926	49,658,879	Milk fat percentage (EBV) QTL (18839)	Chr14	46,178,647	52,998,234	Milk fat percentage
INRA_BovSV4945	inversion	1,952	Chr14	49,656,926	49,658,879	Milk fat percentage (EBV) QTL (18845)	Chr14	46,178,647	52,998,234	Milk fat percentage
INRA_BovSV4945	inversion	1,952	Chr14	49,656,926	49,658,879	Milk fat percentage (EBV) QTL (18862)	Chr14	46,178,647	52,998,234	Milk fat percentage
INRA_BovSV4945	inversion	1,952	Chr14	49,656,926	49,658,879	Milk fat percentage (EBV) QTL (18881)	Chr14	46,178,647	52,998,234	Milk fat percentage
INRA_BovSV4977	inversion	1,084	Chr14	52,787,454	52,788,519	Milk fat percentage (EBV) QTL (18869)	Chr14	46,178,647	52,998,234	Milk fat percentage
INRA_BovSV4977	inversion	1,084	Chr14	52,787,454	52,788,519	Milk fat percentage (EBV) QTL (18883)	Chr14	46,178,647	52,998,234	Milk fat percentage
INRA_BovSV4977	inversion	1,084	Chr14	52,787,454	52,788,519	Milk fat percentage (EBV) QTL (18877)	Chr14	46,178,647	52,998,234	Milk fat percentage
INRA_BovSV4977	inversion	1,084	Chr14	52,787,454	52,788,519	Milk fat percentage (EBV) QTL (18857)	Chr14	46,178,647	52,998,234	Milk fat percentage
INRA_BovSV4977	inversion	1,084	Chr14	52,787,454	52,788,519	Milk fat percentage (EBV) QTL (18839)	Chr14	46,178,647	52,998,234	Milk fat percentage
INRA_BovSV4977	inversion	1,084	Chr14	52,787,454	52,788,519	Milk fat percentage (EBV) QTL (18845)	Chr14	46,178,647	52,998,234	Milk fat percentage
INRA_BovSV4977	inversion	1,084	Chr14	52,787,454	52,788,519	Milk fat percentage (EBV) QTL (18862)	Chr14	46,178,647	52,998,234	Milk fat percentage
INRA_BovSV4977	inversion	1,084	Chr14	52,787,454	52,788,519	Milk fat percentage (EBV) QTL (18881)	Chr14	46,178,647	52,998,234	Milk fat percentage
INRA_BovSV5629	tandem duplication	391,372	Chr13	10,812,265	11,203,638	Milk fat percentage (EBV) QTL (16182)	Chr13	10,665,897	11,438,802	Milk fat percentage
INRA_BovSV5636	tandem duplication	388,771	Chr13	10,817,300	11,206,072	Milk fat percentage (EBV) QTL (16182)	Chr13	10,665,897	11,438,802	Milk fat percentage
INRA_BovSV5643	tandem duplication	389,046	Chr13	10,827,441	11,216,488	Milk fat percentage (EBV) QTL (16182)	Chr13	10,665,897	11,438,802	Milk fat percentage
INRA_BovSV5647	tandem duplication	389,045	Chr13	10,827,442	11,216,488	Milk fat percentage (EBV) QTL (16182)	Chr13	10,665,897	11,438,802	Milk fat percentage
INRA_BovSV5666	tandem duplication	389,089	Chr13	10,827,823	11,216,913	Milk fat percentage (EBV) QTL (16182)	Chr13	10,665,897	11,438,802	Milk fat percentage
INRA_BovSV5675	tandem duplication	389,116	Chr13	10,828,048	11,217,165	Milk fat percentage (EBV) QTL (16182)	Chr13	10,665,897	11,438,802	Milk fat percentage
INRA_BovSV5694	tandem duplication	358,002	Chr13	11,012,225	11,370,228	Milk fat percentage (EBV) QTL (16182)	Chr13	10,665,897	11,438,802	Milk fat percentage
INRA_BovSV5699	tandem duplication	380,621	Chr13	11,064,705	11,445,327	Milk fat percentage (EBV) QTL (16182)	Chr13	10,665,897	11,438,802	Milk fat percentage
INRA_BovSV5705	tandem duplication	91,720	Chr13	11,065,118	11,156,839	Milk fat percentage (EBV) QTL (16182)	Chr13	10,665,897	11,438,802	Milk fat percentage
INRA_BovSV5748	tandem duplication	91,929	Chr13	11,191,248	11,283,178	Milk fat percentage (EBV) QTL (16182)	Chr13	10,665,897	11,438,802	Milk fat percentage
INRA_BovSV5755	tandem duplication	91,928	Chr13	11,191,249	11,283,178	Milk fat percentage (EBV) QTL (16182)	Chr13	10,665,897	11,438,802	Milk fat percentage
INRA_BovSV5775	tandem duplication	116,675	Chr13	11,224,778	11,341,454	Milk fat percentage (EBV) QTL (16182)	Chr13	10,665,897	11,438,802	Milk fat percentage
INRA_BovSV5778	tandem duplication	116,661	Chr13	11,226,820	11,343,482	Milk fat percentage (EBV) QTL (16182)	Chr13	10,665,897	11,438,802	Milk fat percentage
INRA_BovSV5785	tandem duplication	117,376	Chr13	11,241,145	11,358,522	Milk fat percentage (EBV) QTL (16182)	Chr13	10,665,897	11,438,802	Milk fat percentage
INRA_BovSV5790	inversion	1,504	Chr17	11,043,563	11,045,068	Milk fat percentage (EBV) QTL (16250)	Chr17	10,665,897	11,438,802	Milk fat percentage
INRA_BovSV5790	inversion	1,504	Chr17	11,043,563	11,045,068	Milk fat percentage (EBV) QTL (16191)	Chr17	10,665,897	11,438,802	Milk fat percentage
INRA_BovSV5790	inversion	1,504	Chr17	11,043,563	11,045,068	Milk fat percentage (EBV) QTL (16187)	Chr17	10,665,897	11,438,802	Milk fat percentage
INRA_BovSV5802	deletion	57	Chr19	10,864,332	10,864,390	Milk fat percentage (EBV) QTL (16260)	Chr19	10,665,897	11,438,802	Milk fat percentage
INRA_BovSV5816	tandem duplication	19,663	Chr13	11,433,767	11,453,431	Milk fat percentage (EBV) QTL (16182)	Chr13	10,665,897	11,438,802	Milk fat percentage
INRA_BovSV5823	tandem duplication	6,579,115	Chr13	11,137,834	17,716,950	Milk fat percentage (EBV) QTL (16182)	Chr13	10,665,897	11,438,802	Milk fat percentage
INRA_BovSV5825	tandem duplication	6,579,098	Chr13	11,137,849	17,716,948	Milk fat percentage (EBV) QTL (16182)	Chr13	10,665,897	11,438,802	Milk fat percentage
INRA_BovSV5828	tandem duplication	6,464,818	Chr13	11,256,005	17,720,824	Milk fat percentage (EBV) QTL (16182)	Chr13	10,665,897	11,438,802	Milk fat percentage
INRA_BovSV6237	deletion	71	Chr20	10,729,222	10,729,294	Milk fat percentage (EBV) QTL (16265)	Chr20	10,665,897	11,438,802	Milk fat percentage
INRA_BovSV6248	inversion	11,127	Chr1	11,355,064	11,366,182	Milk fat percentage (EBV) QTL (16209)	Chr1	10,665,897	11,438,802	Milk fat percentage
INRA_BovSV6254	inversion	2,726	Chr1	11,269,655	11,272,382	Milk fat percentage (EBV) QTL (16209)	Chr1	10,665,897	11,438,802	Milk fat percentage
INRA_BovSV6291	tandem duplication	32,981	Chr14	48,854,615	48,887,597	Milk fat percentage (EBV) QTL (18869)	Chr14	46,178,647	52,998,234	Milk fat percentage
INRA_BovSV6291	tandem duplication	32,981	Chr14	48,854,615	48,887,597	Milk fat percentage (EBV) QTL (18883)	Chr14	46,178,647	52,998,234	Milk fat percentage
INRA_BovSV6291	tandem duplication	32,981	Chr14	48,854,615	48,887,597	Milk fat percentage (EBV) QTL (18877)	Chr14	46,178,647	52,998,234	Milk fat percentage
INRA_BovSV6291	tandem duplication	32,981	Chr14	48,854,615	48,887,597	Milk fat percentage (EBV) QTL (18857)	Chr14	46,178,647	52,998,234	Milk fat percentage
INRA_BovSV6291	tandem duplication	32,981	Chr14	48,854,615	48,887,597	Milk fat percentage (EBV) QTL (18839)	Chr14	46,178,647	52,998,234	Milk fat percentage
INRA_BovSV6291	tandem duplication	32,981	Chr14	48,854,615	48,887,597	Milk fat percentage (EBV) QTL (18845)	Chr14	46,178,647	52,998,234	Milk fat percentage
INRA_BovSV6291	tandem duplication	32,981	Chr14	48,854,615	48,887,597	Milk fat percentage (EBV) QTL (18862)	Chr14	46,178,647	52,998,234	Milk fat percentage
INRA_BovSV6291	tandem duplication	32,981	Chr14	48,854,615	48,887,597	Milk fat percentage (EBV) QTL (18881)	Chr14	46,178,647	52,998,234	Milk fat percentage
INRA_BovSV6366	deletion	68	Chr21	10,774,462	10,774,531	Milk fat percentage (EBV) QTL (16194)	Chr21	10,665,897	11,438,802	Milk fat percentage
INRA_BovSV6366	deletion	68	Chr21	10,774,462	10,774,531	Milk fat percentage (EBV) QTL (16197)	Chr21	10,665,897	11,438,802	Milk fat percentage
INRA_BovSV6367	deletion	54	Chr21	11,120,567	11,120,622	Milk fat percentage (EBV) QTL (16194)	Chr21	10,665,897	11,438,802	Milk fat percentage
INRA_BovSV6367	deletion	54	Chr21	11,120,567	11,120,622	Milk fat percentage (EBV) QTL (16197)	Chr21	10,665,897	11,438,802	Milk fat percentage
INRA_BovSV196	inversion	2,003	Chr20	21,669,884	21,671,888	Milk fat percentage QTL (20186)	Chr20	21,023,960	21,977,581	Milk fat percentage
INRA_BovSV196	inversion	2,003	Chr20	21,669,884	21,671,888	Milk fat percentage QTL (20190)	Chr20	21,023,960	21,977,581	Milk fat percentage
INRA_BovSV196	inversion	2,003	Chr20	21,669,884	21,671,888	Milk fat percentage QTL (20201)	Chr20	21,023,960	21,977,581	Milk fat percentage
INRA_BovSV196	inversion	2,003	Chr20	21,669,884	21,671,888	Milk fat percentage QTL (20203)	Chr20	21,023,960	21,977,581	Milk fat percentage
INRA_BovSV196	inversion	2,003	Chr20	21,669,884	21,671,888	Milk fat percentage QTL (20205)	Chr20	21,023,960	21,977,581	Milk fat percentage
INRA_BovSV196	inversion	2,003	Chr20	21,669,884	21,671,888	Milk fat percentage QTL (20208)	Chr20	21,023,960	21,977,581	Milk fat percentage
INRA_BovSV196	inversion	2,003	Chr20	21,669,884	21,671,888	Milk fat percentage QTL (20210)	Chr20	21,023,960	21,977,581	Milk fat percentage
INRA_BovSV196	inversion	2,003	Chr20	21,669,884	21,671,888	Milk fat percentage QTL (20213)	Chr20	21,023,960	21,977,581	Milk fat percentage
INRA_BovSV196	inversion	2,003	Chr20	21,669,884	21,671,888	Milk fat percentage QTL (20215)	Chr20	21,023,960	21,977,581	Milk fat percentage
INRA_BovSV196	inversion	2,003	Chr20	21,669,884	21,671,888	Milk fat percentage QTL (20222)	Chr20	21,023,960	21,977,581	Milk fat percentage
INRA_BovSV196	inversion	2,003	Chr20	21,669,884	21,671,888	Milk fat percentage QTL (20226)	Chr20	21,023,960	21,977,581	Milk fat percentage
INRA_BovSV196	inversion	2,003	Chr20	21,669,884	21,671,888	Milk fat percentage QTL (20229)	Chr20	21,023,960	21,977,581	Milk fat percentage
INRA_BovSV196	inversion	2,003	Chr20	21,669,884	21,671,888	Milk fat percentage QTL (20234)	Chr20	21,023,960	21,977,581	Milk fat percentage
INRA_BovSV196	inversion	2,003	Chr20	21,669,884	21,671,888	Milk fat percentage QTL (20238)	Chr20	21,023,960	21,977,581	Milk fat percentage
INRA_BovSV776	inversion	5,895	Chr23	21,772,007	21,777,891	Milk fat percentage QTL (19989)	Chr23	21,023,960	21,977,581	Milk fat percentage
INRA_BovSV783	inversion	1,038	Chr23	21,737,633	21,738,672	Milk fat percentage QTL (19989)	Chr23	21,023,960	21,977,581	Milk fat percentage
INRA_BovSV784	inversion	1,290	Chr23	21,904,658	21,905,949	Milk fat percentage QTL (19989)	Chr23	21,023,960	21,977,581	Milk fat percentage
INRA_BovSV1051	deletion	5,634	Chr29	21,829,537	21,835,172	Milk fat percentage QTL (20247)	Chr29	21,023,960	21,977,581	Milk fat percentage
INRA_BovSV1057	deletion	64,038	Chr29	21,192,554	21,256,593	Milk fat percentage QTL (20247)	Chr29	21,023,960	21,977,581	Milk fat percentage
INRA_BovSV1212	inversion	6,044	Chr26	21,069,931	21,075,976	Milk fat percentage QTL (20245)	Chr26	21,023,960	21,977,581	Milk fat percentage
INRA_BovSV1544	inversion	1,226,922	Chr29	20,606,778	21,833,663	Milk fat percentage QTL (20247)	Chr29	21,023,960	21,977,581	Milk fat percentage
INRA_BovSV1944	deletion	283	Chr5	26,533,713	26,533,997	Milk fat percentage QTL (20624)	Chr5	18,046,673	47,449,338	Milk fat percentage
INRA_BovSV1951	deletion	9,243	Chr5	32,117,190	32,126,434	Milk fat percentage QTL (20624)	Chr5	18,046,673	47,449,338	Milk fat percentage
INRA_BovSV1952	deletion	128,995	Chr5	33,741,715	33,870,711	Milk fat percentage QTL (20624)	Chr5	18,046,673	47,449,338	Milk fat percentage
INRA_BovSV1953	deletion	297	Chr5	34,621,756	34,622,054	Milk fat percentage QTL (20624)	Chr5	18,046,673	47,449,338	Milk fat percentage
INRA_BovSV1957	deletion	127,160	Chr5	32,781,568	32,908,729	Milk fat percentage QTL (20624)	Chr5	18,046,673	47,449,338	Milk fat percentage
INRA_BovSV1961	deletion	119	Chr5	38,105,670	38,105,790	Milk fat percentage QTL (20624)	Chr5	18,046,673	47,449,338	Milk fat percentage
INRA_BovSV1963	deletion	152	Chr5	38,597,325	38,597,478	Milk fat percentage QTL (20624)	Chr5	18,046,673	47,449,338	Milk fat percentage
INRA_BovSV1964	deletion	6,156	Chr5	38,932,346	38,938,503	Milk fat percentage QTL (20624)	Chr5	18,046,673	47,449,338	Milk fat percentage
INRA_BovSV1969	deletion	308	Chr5	40,593,457	40,593,766	Milk fat percentage QTL (20624)	Chr5	18,046,673	47,449,338	Milk fat percentage
INRA_BovSV1971	deletion	22,168	Chr5	44,417,667	44,439,836	Milk fat percentage QTL (20624)	Chr5	18,046,673	47,449,338	Milk fat percentage
INRA_BovSV1972	deletion	22,128	Chr5	44,423,136	44,445,265	Milk fat percentage QTL (20624)	Chr5	18,046,673	47,449,338	Milk fat percentage
INRA_BovSV1973	deletion	33,187	Chr5	44,428,423	44,461,611	Milk fat percentage QTL (20624)	Chr5	18,046,673	47,449,338	Milk fat percentage
INRA_BovSV1974	deletion	112,701	Chr5	44,432,145	44,544,847	Milk fat percentage QTL (20624)	Chr5	18,046,673	47,449,338	Milk fat percentage
INRA_BovSV1975	deletion	58,393	Chr5	44,434,027	44,492,421	Milk fat percentage QTL (20624)	Chr5	18,046,673	47,449,338	Milk fat percentage
INRA_BovSV1976	deletion	44,535	Chr5	44,435,209	44,479,745	Milk fat percentage QTL (20624)	Chr5	18,046,673	47,449,338	Milk fat percentage
INRA_BovSV1977	deletion	90,164	Chr5	44,438,995	44,529,160	Milk fat percentage QTL (20624)	Chr5	18,046,673	47,449,338	Milk fat percentage
INRA_BovSV1978	deletion	90,650	Chr5	44,448,601	44,539,252	Milk fat percentage QTL (20624)	Chr5	18,046,673	47,449,338	Milk fat percentage
INRA_BovSV1979	deletion	15,818	Chr5	44,507,501	44,523,320	Milk fat percentage QTL (20624)	Chr5	18,046,673	47,449,338	Milk fat percentage
INRA_BovSV1980	deletion	15,820	Chr5	44,507,898	44,523,719	Milk fat percentage QTL (20624)	Chr5	18,046,673	47,449,338	Milk fat percentage
INRA_BovSV1983	deletion	168	Chr5	42,816,618	42,816,787	Milk fat percentage QTL (20624)	Chr5	18,046,673	47,449,338	Milk fat percentage
INRA_BovSV1984	deletion	22,400	Chr5	44,420,797	44,443,198	Milk fat percentage QTL (20624)	Chr5	18,046,673	47,449,338	Milk fat percentage
INRA_BovSV1985	deletion	22,129	Chr5	44,423,137	44,445,267	Milk fat percentage QTL (20624)	Chr5	18,046,673	47,449,338	Milk fat percentage
INRA_BovSV1986	deletion	43,455	Chr5	44,432,010	44,475,466	Milk fat percentage QTL (20624)	Chr5	18,046,673	47,449,338	Milk fat percentage
INRA_BovSV1987	deletion	299	Chr5	44,507,938	44,508,238	Milk fat percentage QTL (20624)	Chr5	18,046,673	47,449,338	Milk fat percentage
INRA_BovSV2159	deletion	64,914	Chr10	21,122,042	21,186,957	Milk fat percentage QTL (20157)	Chr10	21,023,960	21,977,581	Milk fat percentage
INRA_BovSV2651	inversion	2,522	Chr5	18,205,531	18,208,054	Milk fat percentage QTL (20624)	Chr5	18,046,673	47,449,338	Milk fat percentage
INRA_BovSV2655	inversion	1,171	Chr5	20,504,713	20,505,885	Milk fat percentage QTL (20624)	Chr5	18,046,673	47,449,338	Milk fat percentage
INRA_BovSV2657	inversion	14,263	Chr5	21,337,685	21,351,949	Milk fat percentage QTL (20137)	Chr5	21,023,960	21,977,581	Milk fat percentage
INRA_BovSV2657	inversion	14,263	Chr5	21,337,685	21,351,949	Milk fat percentage QTL (20624)	Chr5	18,046,673	47,449,338	Milk fat percentage
INRA_BovSV2657	inversion	14,263	Chr5	21,337,685	21,351,949	Milk fat percentage QTL (20139)	Chr5	21,023,960	21,977,581	Milk fat percentage
INRA_BovSV2658	inversion	1,274	Chr5	21,806,373	21,807,646	Milk fat percentage QTL (20137)	Chr5	21,023,960	21,977,581	Milk fat percentage
INRA_BovSV2658	inversion	1,274	Chr5	21,806,373	21,807,646	Milk fat percentage QTL (20624)	Chr5	18,046,673	47,449,338	Milk fat percentage
INRA_BovSV2658	inversion	1,274	Chr5	21,806,373	21,807,646	Milk fat percentage QTL (20139)	Chr5	21,023,960	21,977,581	Milk fat percentage
INRA_BovSV2661	inversion	804	Chr5	23,229,470	23,230,275	Milk fat percentage QTL (20624)	Chr5	18,046,673	47,449,338	Milk fat percentage
INRA_BovSV2663	inversion	3,968	Chr5	23,292,503	23,296,422	Milk fat percentage QTL (20624)	Chr5	18,046,673	47,449,338	Milk fat percentage
INRA_BovSV2666	inversion	5,588	Chr5	29,080,399	29,085,970	Milk fat percentage QTL (20624)	Chr5	18,046,673	47,449,338	Milk fat percentage
INRA_BovSV2667	inversion	1,342	Chr5	29,794,765	29,796,108	Milk fat percentage QTL (20624)	Chr5	18,046,673	47,449,338	Milk fat percentage
INRA_BovSV2671	inversion	949	Chr5	33,996,871	33,997,821	Milk fat percentage QTL (20624)	Chr5	18,046,673	47,449,338	Milk fat percentage
INRA_BovSV2673	inversion	6,419	Chr5	34,450,870	34,457,290	Milk fat percentage QTL (20624)	Chr5	18,046,673	47,449,338	Milk fat percentage
INRA_BovSV2675	inversion	1,622	Chr5	34,563,079	34,564,686	Milk fat percentage QTL (20624)	Chr5	18,046,673	47,449,338	Milk fat percentage
INRA_BovSV2676	inversion	2,646	Chr5	34,823,136	34,825,783	Milk fat percentage QTL (20624)	Chr5	18,046,673	47,449,338	Milk fat percentage
INRA_BovSV2677	inversion	4,801,335	Chr5	29,789,723	34,591,059	Milk fat percentage QTL (20624)	Chr5	18,046,673	47,449,338	Milk fat percentage
INRA_BovSV2678	inversion	26,058	Chr5	31,624,321	31,650,380	Milk fat percentage QTL (20624)	Chr5	18,046,673	47,449,338	Milk fat percentage
INRA_BovSV2679	inversion	11,164	Chr5	31,865,075	31,876,240	Milk fat percentage QTL (20624)	Chr5	18,046,673	47,449,338	Milk fat percentage
INRA_BovSV2680	inversion	4,663	Chr5	33,071,717	33,076,381	Milk fat percentage QTL (20624)	Chr5	18,046,673	47,449,338	Milk fat percentage
INRA_BovSV2683	inversion	5,449	Chr5	35,779,766	35,785,216	Milk fat percentage QTL (20624)	Chr5	18,046,673	47,449,338	Milk fat percentage
INRA_BovSV2685	inversion	605	Chr5	35,906,791	35,907,397	Milk fat percentage QTL (20624)	Chr5	18,046,673	47,449,338	Milk fat percentage
INRA_BovSV2687	inversion	2,628	Chr5	37,393,686	37,396,313	Milk fat percentage QTL (20624)	Chr5	18,046,673	47,449,338	Milk fat percentage
INRA_BovSV2688	inversion	19,631	Chr5	38,898,660	38,918,282	Milk fat percentage QTL (20624)	Chr5	18,046,673	47,449,338	Milk fat percentage
INRA_BovSV2689	inversion	5,139	Chr5	39,730,237	39,735,377	Milk fat percentage QTL (20624)	Chr5	18,046,673	47,449,338	Milk fat percentage
INRA_BovSV2690	inversion	5,412	Chr5	35,350,327	35,355,740	Milk fat percentage QTL (20624)	Chr5	18,046,673	47,449,338	Milk fat percentage
INRA_BovSV2691	inversion	1,051	Chr5	37,689,136	37,690,188	Milk fat percentage QTL (20624)	Chr5	18,046,673	47,449,338	Milk fat percentage
INRA_BovSV2692	inversion	2,590	Chr5	37,710,225	37,712,816	Milk fat percentage QTL (20624)	Chr5	18,046,673	47,449,338	Milk fat percentage
INRA_BovSV2693	inversion	4,714	Chr5	40,389,700	40,394,375	Milk fat percentage QTL (20624)	Chr5	18,046,673	47,449,338	Milk fat percentage
INRA_BovSV2695	inversion	1,599	Chr5	40,434,219	40,435,819	Milk fat percentage QTL (20624)	Chr5	18,046,673	47,449,338	Milk fat percentage
INRA_BovSV2701	inversion	1,259	Chr5	41,831,026	41,832,286	Milk fat percentage QTL (20624)	Chr5	18,046,673	47,449,338	Milk fat percentage
INRA_BovSV2702	inversion	1,120	Chr5	42,823,482	42,824,577	Milk fat percentage QTL (20624)	Chr5	18,046,673	47,449,338	Milk fat percentage
INRA_BovSV2707	inversion	9,507	Chr5	44,148,236	44,157,744	Milk fat percentage QTL (20624)	Chr5	18,046,673	47,449,338	Milk fat percentage
INRA_BovSV2708	inversion	20,018	Chr5	41,570,846	41,590,865	Milk fat percentage QTL (20624)	Chr5	18,046,673	47,449,338	Milk fat percentage
INRA_BovSV2709	inversion	2,124	Chr5	42,530,812	42,532,937	Milk fat percentage QTL (20624)	Chr5	18,046,673	47,449,338	Milk fat percentage
INRA_BovSV2711	inversion	2,798	Chr5	44,662,393	44,665,192	Milk fat percentage QTL (20624)	Chr5	18,046,673	47,449,338	Milk fat percentage
INRA_BovSV2718	inversion	1,384	Chr5	46,627,124	46,628,509	Milk fat percentage QTL (20624)	Chr5	18,046,673	47,449,338	Milk fat percentage
INRA_BovSV2908	inversion	1,312	Chr10	21,086,136	21,087,449	Milk fat percentage QTL (20157)	Chr10	21,023,960	21,977,581	Milk fat percentage
INRA_BovSV2924	inversion	709	Chr6	11,245,631	11,246,341	Milk fat percentage QTL (16057)	Chr6	10,665,897	11,438,802	Milk fat percentage
INRA_BovSV4157	deletion	388,791	Chr13	10,818,006	11,206,798	Milk fat percentage QTL (16138)	Chr13	10,665,897	11,438,802	Milk fat percentage
INRA_BovSV4158	deletion	388,813	Chr13	10,821,135	11,209,949	Milk fat percentage QTL (16138)	Chr13	10,665,897	11,438,802	Milk fat percentage
INRA_BovSV4159	deletion	470,794	Chr13	10,824,864	11,295,659	Milk fat percentage QTL (16138)	Chr13	10,665,897	11,438,802	Milk fat percentage
INRA_BovSV4160	deletion	389,052	Chr13	10,827,573	11,216,626	Milk fat percentage QTL (16138)	Chr13	10,665,897	11,438,802	Milk fat percentage
INRA_BovSV4161	deletion	389,118	Chr13	10,827,870	11,216,989	Milk fat percentage QTL (16138)	Chr13	10,665,897	11,438,802	Milk fat percentage
INRA_BovSV4162	deletion	389,114	Chr13	10,828,543	11,217,658	Milk fat percentage QTL (16138)	Chr13	10,665,897	11,438,802	Milk fat percentage
INRA_BovSV4163	deletion	84,529	Chr13	10,997,421	11,081,951	Milk fat percentage QTL (16138)	Chr13	10,665,897	11,438,802	Milk fat percentage
INRA_BovSV4164	deletion	252,967	Chr13	11,049,211	11,302,179	Milk fat percentage QTL (16138)	Chr13	10,665,897	11,438,802	Milk fat percentage
INRA_BovSV4165	deletion	380,618	Chr13	11,064,680	11,445,299	Milk fat percentage QTL (16138)	Chr13	10,665,897	11,438,802	Milk fat percentage
INRA_BovSV4166	deletion	380,614	Chr13	11,064,682	11,445,297	Milk fat percentage QTL (16138)	Chr13	10,665,897	11,438,802	Milk fat percentage
INRA_BovSV4167	deletion	91,724	Chr13	11,066,791	11,158,516	Milk fat percentage QTL (16138)	Chr13	10,665,897	11,438,802	Milk fat percentage
INRA_BovSV4168	deletion	116,673	Chr13	11,224,110	11,340,784	Milk fat percentage QTL (16138)	Chr13	10,665,897	11,438,802	Milk fat percentage
INRA_BovSV4169	deletion	116,661	Chr13	11,229,022	11,345,684	Milk fat percentage QTL (16138)	Chr13	10,665,897	11,438,802	Milk fat percentage
INRA_BovSV4184	deletion	389,128	Chr13	10,827,789	11,216,918	Milk fat percentage QTL (16138)	Chr13	10,665,897	11,438,802	Milk fat percentage
INRA_BovSV4185	tandem duplication	56,952	Chr5	25,866,532	25,923,485	Milk fat percentage QTL (20624)	Chr5	18,046,673	47,449,338	Milk fat percentage
INRA_BovSV4186	deletion	358,021	Chr13	11,012,260	11,370,282	Milk fat percentage QTL (16138)	Chr13	10,665,897	11,438,802	Milk fat percentage
INRA_BovSV4187	deletion	91,757	Chr13	11,064,923	11,156,681	Milk fat percentage QTL (16138)	Chr13	10,665,897	11,438,802	Milk fat percentage
INRA_BovSV4188	deletion	91,725	Chr13	11,079,604	11,171,330	Milk fat percentage QTL (16138)	Chr13	10,665,897	11,438,802	Milk fat percentage
INRA_BovSV4189	deletion	91,726	Chr13	11,079,604	11,171,331	Milk fat percentage QTL (16138)	Chr13	10,665,897	11,438,802	Milk fat percentage
INRA_BovSV4190	deletion	289,163	Chr13	11,153,183	11,442,347	Milk fat percentage QTL (16138)	Chr13	10,665,897	11,438,802	Milk fat percentage
INRA_BovSV4191	deletion	91,936	Chr13	11,192,325	11,284,262	Milk fat percentage QTL (16138)	Chr13	10,665,897	11,438,802	Milk fat percentage
INRA_BovSV4192	deletion	91,950	Chr13	11,192,433	11,284,384	Milk fat percentage QTL (16138)	Chr13	10,665,897	11,438,802	Milk fat percentage
INRA_BovSV4193	deletion	81,772	Chr13	11,211,919	11,293,692	Milk fat percentage QTL (16138)	Chr13	10,665,897	11,438,802	Milk fat percentage
INRA_BovSV4194	deletion	116,702	Chr13	11,224,081	11,340,784	Milk fat percentage QTL (16138)	Chr13	10,665,897	11,438,802	Milk fat percentage
INRA_BovSV4195	deletion	116,786	Chr13	11,238,079	11,354,866	Milk fat percentage QTL (16138)	Chr13	10,665,897	11,438,802	Milk fat percentage
INRA_BovSV4196	deletion	116,791	Chr13	11,238,684	11,355,476	Milk fat percentage QTL (16138)	Chr13	10,665,897	11,438,802	Milk fat percentage
INRA_BovSV4197	tandem duplication	22,379	Chr5	44,420,815	44,443,195	Milk fat percentage QTL (20624)	Chr5	18,046,673	47,449,338	Milk fat percentage
INRA_BovSV4198	tandem duplication	22,399	Chr5	44,422,011	44,444,411	Milk fat percentage QTL (20624)	Chr5	18,046,673	47,449,338	Milk fat percentage
INRA_BovSV4199	tandem duplication	22,121	Chr5	44,423,052	44,445,174	Milk fat percentage QTL (20624)	Chr5	18,046,673	47,449,338	Milk fat percentage
INRA_BovSV4201	tandem duplication	22,110	Chr5	44,423,064	44,445,175	Milk fat percentage QTL (20624)	Chr5	18,046,673	47,449,338	Milk fat percentage
INRA_BovSV4202	tandem duplication	22,091	Chr5	44,423,699	44,445,791	Milk fat percentage QTL (20624)	Chr5	18,046,673	47,449,338	Milk fat percentage
INRA_BovSV4203	tandem duplication	22,084	Chr5	44,423,706	44,445,791	Milk fat percentage QTL (20624)	Chr5	18,046,673	47,449,338	Milk fat percentage
INRA_BovSV4205	tandem duplication	22,047	Chr5	44,425,599	44,447,647	Milk fat percentage QTL (20624)	Chr5	18,046,673	47,449,338	Milk fat percentage
INRA_BovSV4206	deletion	6,464,835	Chr13	11,254,529	17,719,365	Milk fat percentage QTL (16138)	Chr13	10,665,897	11,438,802	Milk fat percentage
INRA_BovSV4211	tandem duplication	90,139	Chr5	44,439,277	44,529,417	Milk fat percentage QTL (20624)	Chr5	18,046,673	47,449,338	Milk fat percentage
INRA_BovSV4214	tandem duplication	90,570	Chr5	44,447,049	44,537,620	Milk fat percentage QTL (20624)	Chr5	18,046,673	47,449,338	Milk fat percentage
INRA_BovSV4215	tandem duplication	90,640	Chr5	44,448,353	44,538,994	Milk fat percentage QTL (20624)	Chr5	18,046,673	47,449,338	Milk fat percentage
INRA_BovSV4217	tandem duplication	12,553	Chr5	44,484,439	44,496,993	Milk fat percentage QTL (20624)	Chr5	18,046,673	47,449,338	Milk fat percentage
INRA_BovSV4229	deletion	6,464,855	Chr13	11,258,772	17,723,628	Milk fat percentage QTL (16138)	Chr13	10,665,897	11,438,802	Milk fat percentage
INRA_BovSV4230	deletion	6,439,879	Chr13	11,372,864	17,812,744	Milk fat percentage QTL (16138)	Chr13	10,665,897	11,438,802	Milk fat percentage
INRA_BovSV5629	tandem duplication	391,372	Chr13	10,812,265	11,203,638	Milk fat percentage QTL (16138)	Chr13	10,665,897	11,438,802	Milk fat percentage
INRA_BovSV5636	tandem duplication	388,771	Chr13	10,817,300	11,206,072	Milk fat percentage QTL (16138)	Chr13	10,665,897	11,438,802	Milk fat percentage
INRA_BovSV5643	tandem duplication	389,046	Chr13	10,827,441	11,216,488	Milk fat percentage QTL (16138)	Chr13	10,665,897	11,438,802	Milk fat percentage
INRA_BovSV5647	tandem duplication	389,045	Chr13	10,827,442	11,216,488	Milk fat percentage QTL (16138)	Chr13	10,665,897	11,438,802	Milk fat percentage
INRA_BovSV5666	tandem duplication	389,089	Chr13	10,827,823	11,216,913	Milk fat percentage QTL (16138)	Chr13	10,665,897	11,438,802	Milk fat percentage
INRA_BovSV5675	tandem duplication	389,116	Chr13	10,828,048	11,217,165	Milk fat percentage QTL (16138)	Chr13	10,665,897	11,438,802	Milk fat percentage
INRA_BovSV5694	tandem duplication	358,002	Chr13	11,012,225	11,370,228	Milk fat percentage QTL (16138)	Chr13	10,665,897	11,438,802	Milk fat percentage
INRA_BovSV5699	tandem duplication	380,621	Chr13	11,064,705	11,445,327	Milk fat percentage QTL (16138)	Chr13	10,665,897	11,438,802	Milk fat percentage
INRA_BovSV5705	tandem duplication	91,720	Chr13	11,065,118	11,156,839	Milk fat percentage QTL (16138)	Chr13	10,665,897	11,438,802	Milk fat percentage
INRA_BovSV5748	tandem duplication	91,929	Chr13	11,191,248	11,283,178	Milk fat percentage QTL (16138)	Chr13	10,665,897	11,438,802	Milk fat percentage
INRA_BovSV5755	tandem duplication	91,928	Chr13	11,191,249	11,283,178	Milk fat percentage QTL (16138)	Chr13	10,665,897	11,438,802	Milk fat percentage
INRA_BovSV5775	tandem duplication	116,675	Chr13	11,224,778	11,341,454	Milk fat percentage QTL (16138)	Chr13	10,665,897	11,438,802	Milk fat percentage
INRA_BovSV5778	tandem duplication	116,661	Chr13	11,226,820	11,343,482	Milk fat percentage QTL (16138)	Chr13	10,665,897	11,438,802	Milk fat percentage
INRA_BovSV5785	tandem duplication	117,376	Chr13	11,241,145	11,358,522	Milk fat percentage QTL (16138)	Chr13	10,665,897	11,438,802	Milk fat percentage
INRA_BovSV5816	tandem duplication	19,663	Chr13	11,433,767	11,453,431	Milk fat percentage QTL (16138)	Chr13	10,665,897	11,438,802	Milk fat percentage
INRA_BovSV5823	tandem duplication	6,579,115	Chr13	11,137,834	17,716,950	Milk fat percentage QTL (16138)	Chr13	10,665,897	11,438,802	Milk fat percentage
INRA_BovSV5825	tandem duplication	6,579,098	Chr13	11,137,849	17,716,948	Milk fat percentage QTL (16138)	Chr13	10,665,897	11,438,802	Milk fat percentage
INRA_BovSV5828	tandem duplication	6,464,818	Chr13	11,256,005	17,720,824	Milk fat percentage QTL (16138)	Chr13	10,665,897	11,438,802	Milk fat percentage
INRA_BovSV5971	inversion	1,359	Chr18	21,360,876	21,362,236	Milk fat percentage QTL (20172)	Chr18	21,023,960	21,977,581	Milk fat percentage
INRA_BovSV5975	inversion	6,862	Chr18	21,319,270	21,326,133	Milk fat percentage QTL (20172)	Chr18	21,023,960	21,977,581	Milk fat percentage
INRA_BovSV6057	deletion	98,963	Chr1	85,209,472	85,308,436	Milk fat percentage QTL (22574)	Chr1	85,304,450	86,538,180	Milk fat percentage
INRA_BovSV6419	inversion	1,726	Chr1	86,066,287	86,067,988	Milk fat percentage QTL (22574)	Chr1	85,304,450	86,538,180	Milk fat percentage
INRA_BovSV404	deletion	2,278	Chr24	10,934,501	10,936,780	Milk fat yield (EBV) QTL (16272)	Chr24	10,665,897	11,438,802	Milk fat yield
INRA_BovSV405	deletion	71	Chr24	11,354,059	11,354,131	Milk fat yield (EBV) QTL (16272)	Chr24	10,665,897	11,438,802	Milk fat yield
INRA_BovSV912	inversion	4,086	Chr24	10,934,305	10,938,392	Milk fat yield (EBV) QTL (16272)	Chr24	10,665,897	11,438,802	Milk fat yield
INRA_BovSV1035	tandem duplication	4,477	Chr18	10,711,750	10,716,228	Milk fat yield (EBV) QTL (16255)	Chr18	10,665,897	11,438,802	Milk fat yield
INRA_BovSV1035	tandem duplication	4,477	Chr18	10,711,750	10,716,228	Milk fat yield (EBV) QTL (16253)	Chr18	10,665,897	11,438,802	Milk fat yield
INRA_BovSV1203	inversion	7,720	Chr26	10,927,591	10,935,312	Milk fat yield (EBV) QTL (16200)	Chr26	10,665,897	11,438,802	Milk fat yield
INRA_BovSV1447	deletion	22,494	Chr3	11,274,488	11,296,983	Milk fat yield (EBV) QTL (16157)	Chr3	10,665,897	11,438,802	Milk fat yield
INRA_BovSV1460	deletion	22,500	Chr3	11,274,553	11,297,054	Milk fat yield (EBV) QTL (16157)	Chr3	10,665,897	11,438,802	Milk fat yield
INRA_BovSV1667	inversion	2,778	Chr2	11,275,482	11,278,261	Milk fat yield (EBV) QTL (16152)	Chr2	10,665,897	11,438,802	Milk fat yield
INRA_BovSV1914	deletion	807	Chr5	11,290,067	11,290,875	Milk fat yield (EBV) QTL (16176)	Chr5	10,665,897	11,438,802	Milk fat yield
INRA_BovSV1914	deletion	807	Chr5	11,290,067	11,290,875	Milk fat yield (EBV) QTL (16171)	Chr5	10,665,897	11,438,802	Milk fat yield
INRA_BovSV1943	inversion	2,043	Chr3	10,985,959	10,988,003	Milk fat yield (EBV) QTL (16157)	Chr3	10,665,897	11,438,802	Milk fat yield
INRA_BovSV1944	deletion	283	Chr5	26,533,713	26,533,997	Milk fat yield (daughter deviation) QTL (20625)	Chr5	18,046,673	47,449,338	Milk fat yield
INRA_BovSV1944	deletion	283	Chr5	26,533,713	26,533,997	Milk fat yield (daughter deviation) QTL (20618)	Chr5	18,046,673	47,449,338	Milk fat yield
INRA_BovSV1947	inversion	29,761	Chr3	11,389,950	11,419,712	Milk fat yield (EBV) QTL (16157)	Chr3	10,665,897	11,438,802	Milk fat yield
INRA_BovSV1951	deletion	9,243	Chr5	32,117,190	32,126,434	Milk fat yield (daughter deviation) QTL (20625)	Chr5	18,046,673	47,449,338	Milk fat yield
INRA_BovSV1951	deletion	9,243	Chr5	32,117,190	32,126,434	Milk fat yield (daughter deviation) QTL (20618)	Chr5	18,046,673	47,449,338	Milk fat yield
INRA_BovSV1952	deletion	128,995	Chr5	33,741,715	33,870,711	Milk fat yield (daughter deviation) QTL (20625)	Chr5	18,046,673	47,449,338	Milk fat yield
INRA_BovSV1952	deletion	128,995	Chr5	33,741,715	33,870,711	Milk fat yield (daughter deviation) QTL (20618)	Chr5	18,046,673	47,449,338	Milk fat yield
INRA_BovSV1953	deletion	297	Chr5	34,621,756	34,622,054	Milk fat yield (daughter deviation) QTL (20625)	Chr5	18,046,673	47,449,338	Milk fat yield
INRA_BovSV1953	deletion	297	Chr5	34,621,756	34,622,054	Milk fat yield (daughter deviation) QTL (20618)	Chr5	18,046,673	47,449,338	Milk fat yield
INRA_BovSV1957	deletion	127,160	Chr5	32,781,568	32,908,729	Milk fat yield (daughter deviation) QTL (20625)	Chr5	18,046,673	47,449,338	Milk fat yield
INRA_BovSV1957	deletion	127,160	Chr5	32,781,568	32,908,729	Milk fat yield (daughter deviation) QTL (20618)	Chr5	18,046,673	47,449,338	Milk fat yield
INRA_BovSV1961	deletion	119	Chr5	38,105,670	38,105,790	Milk fat yield (daughter deviation) QTL (20625)	Chr5	18,046,673	47,449,338	Milk fat yield
INRA_BovSV1961	deletion	119	Chr5	38,105,670	38,105,790	Milk fat yield (daughter deviation) QTL (20618)	Chr5	18,046,673	47,449,338	Milk fat yield
INRA_BovSV1963	deletion	152	Chr5	38,597,325	38,597,478	Milk fat yield (daughter deviation) QTL (20625)	Chr5	18,046,673	47,449,338	Milk fat yield
INRA_BovSV1963	deletion	152	Chr5	38,597,325	38,597,478	Milk fat yield (daughter deviation) QTL (20618)	Chr5	18,046,673	47,449,338	Milk fat yield
INRA_BovSV1964	deletion	6,156	Chr5	38,932,346	38,938,503	Milk fat yield (daughter deviation) QTL (20625)	Chr5	18,046,673	47,449,338	Milk fat yield
INRA_BovSV1964	deletion	6,156	Chr5	38,932,346	38,938,503	Milk fat yield (daughter deviation) QTL (20618)	Chr5	18,046,673	47,449,338	Milk fat yield
INRA_BovSV1969	deletion	308	Chr5	40,593,457	40,593,766	Milk fat yield (daughter deviation) QTL (20625)	Chr5	18,046,673	47,449,338	Milk fat yield
INRA_BovSV1969	deletion	308	Chr5	40,593,457	40,593,766	Milk fat yield (daughter deviation) QTL (20618)	Chr5	18,046,673	47,449,338	Milk fat yield
INRA_BovSV1971	deletion	22,168	Chr5	44,417,667	44,439,836	Milk fat yield (daughter deviation) QTL (20625)	Chr5	18,046,673	47,449,338	Milk fat yield
INRA_BovSV1971	deletion	22,168	Chr5	44,417,667	44,439,836	Milk fat yield (daughter deviation) QTL (20618)	Chr5	18,046,673	47,449,338	Milk fat yield
INRA_BovSV1972	deletion	22,128	Chr5	44,423,136	44,445,265	Milk fat yield (daughter deviation) QTL (20625)	Chr5	18,046,673	47,449,338	Milk fat yield
INRA_BovSV1972	deletion	22,128	Chr5	44,423,136	44,445,265	Milk fat yield (daughter deviation) QTL (20618)	Chr5	18,046,673	47,449,338	Milk fat yield
INRA_BovSV1973	deletion	33,187	Chr5	44,428,423	44,461,611	Milk fat yield (daughter deviation) QTL (20625)	Chr5	18,046,673	47,449,338	Milk fat yield
INRA_BovSV1973	deletion	33,187	Chr5	44,428,423	44,461,611	Milk fat yield (daughter deviation) QTL (20618)	Chr5	18,046,673	47,449,338	Milk fat yield
INRA_BovSV1974	deletion	112,701	Chr5	44,432,145	44,544,847	Milk fat yield (daughter deviation) QTL (20625)	Chr5	18,046,673	47,449,338	Milk fat yield
INRA_BovSV1974	deletion	112,701	Chr5	44,432,145	44,544,847	Milk fat yield (daughter deviation) QTL (20618)	Chr5	18,046,673	47,449,338	Milk fat yield
INRA_BovSV1975	deletion	58,393	Chr5	44,434,027	44,492,421	Milk fat yield (daughter deviation) QTL (20625)	Chr5	18,046,673	47,449,338	Milk fat yield
INRA_BovSV1975	deletion	58,393	Chr5	44,434,027	44,492,421	Milk fat yield (daughter deviation) QTL (20618)	Chr5	18,046,673	47,449,338	Milk fat yield
INRA_BovSV1976	deletion	44,535	Chr5	44,435,209	44,479,745	Milk fat yield (daughter deviation) QTL (20625)	Chr5	18,046,673	47,449,338	Milk fat yield
INRA_BovSV1976	deletion	44,535	Chr5	44,435,209	44,479,745	Milk fat yield (daughter deviation) QTL (20618)	Chr5	18,046,673	47,449,338	Milk fat yield
INRA_BovSV1977	deletion	90,164	Chr5	44,438,995	44,529,160	Milk fat yield (daughter deviation) QTL (20625)	Chr5	18,046,673	47,449,338	Milk fat yield
INRA_BovSV1977	deletion	90,164	Chr5	44,438,995	44,529,160	Milk fat yield (daughter deviation) QTL (20618)	Chr5	18,046,673	47,449,338	Milk fat yield
INRA_BovSV1978	deletion	90,650	Chr5	44,448,601	44,539,252	Milk fat yield (daughter deviation) QTL (20625)	Chr5	18,046,673	47,449,338	Milk fat yield
INRA_BovSV1978	deletion	90,650	Chr5	44,448,601	44,539,252	Milk fat yield (daughter deviation) QTL (20618)	Chr5	18,046,673	47,449,338	Milk fat yield
INRA_BovSV1979	deletion	15,818	Chr5	44,507,501	44,523,320	Milk fat yield (daughter deviation) QTL (20625)	Chr5	18,046,673	47,449,338	Milk fat yield
INRA_BovSV1979	deletion	15,818	Chr5	44,507,501	44,523,320	Milk fat yield (daughter deviation) QTL (20618)	Chr5	18,046,673	47,449,338	Milk fat yield
INRA_BovSV1980	deletion	15,820	Chr5	44,507,898	44,523,719	Milk fat yield (daughter deviation) QTL (20625)	Chr5	18,046,673	47,449,338	Milk fat yield
INRA_BovSV1980	deletion	15,820	Chr5	44,507,898	44,523,719	Milk fat yield (daughter deviation) QTL (20618)	Chr5	18,046,673	47,449,338	Milk fat yield
INRA_BovSV1983	deletion	168	Chr5	42,816,618	42,816,787	Milk fat yield (daughter deviation) QTL (20625)	Chr5	18,046,673	47,449,338	Milk fat yield
INRA_BovSV1983	deletion	168	Chr5	42,816,618	42,816,787	Milk fat yield (daughter deviation) QTL (20618)	Chr5	18,046,673	47,449,338	Milk fat yield
INRA_BovSV1984	deletion	22,400	Chr5	44,420,797	44,443,198	Milk fat yield (daughter deviation) QTL (20625)	Chr5	18,046,673	47,449,338	Milk fat yield
INRA_BovSV1984	deletion	22,400	Chr5	44,420,797	44,443,198	Milk fat yield (daughter deviation) QTL (20618)	Chr5	18,046,673	47,449,338	Milk fat yield
INRA_BovSV1985	deletion	22,129	Chr5	44,423,137	44,445,267	Milk fat yield (daughter deviation) QTL (20625)	Chr5	18,046,673	47,449,338	Milk fat yield
INRA_BovSV1985	deletion	22,129	Chr5	44,423,137	44,445,267	Milk fat yield (daughter deviation) QTL (20618)	Chr5	18,046,673	47,449,338	Milk fat yield
INRA_BovSV1986	deletion	43,455	Chr5	44,432,010	44,475,466	Milk fat yield (daughter deviation) QTL (20625)	Chr5	18,046,673	47,449,338	Milk fat yield
INRA_BovSV1986	deletion	43,455	Chr5	44,432,010	44,475,466	Milk fat yield (daughter deviation) QTL (20618)	Chr5	18,046,673	47,449,338	Milk fat yield
INRA_BovSV1987	deletion	299	Chr5	44,507,938	44,508,238	Milk fat yield (daughter deviation) QTL (20625)	Chr5	18,046,673	47,449,338	Milk fat yield
INRA_BovSV1987	deletion	299	Chr5	44,507,938	44,508,238	Milk fat yield (daughter deviation) QTL (20618)	Chr5	18,046,673	47,449,338	Milk fat yield
INRA_BovSV2651	inversion	2,522	Chr5	18,205,531	18,208,054	Milk fat yield (daughter deviation) QTL (20625)	Chr5	18,046,673	47,449,338	Milk fat yield
INRA_BovSV2651	inversion	2,522	Chr5	18,205,531	18,208,054	Milk fat yield (daughter deviation) QTL (20618)	Chr5	18,046,673	47,449,338	Milk fat yield
INRA_BovSV2655	inversion	1,171	Chr5	20,504,713	20,505,885	Milk fat yield (daughter deviation) QTL (20625)	Chr5	18,046,673	47,449,338	Milk fat yield
INRA_BovSV2655	inversion	1,171	Chr5	20,504,713	20,505,885	Milk fat yield (daughter deviation) QTL (20618)	Chr5	18,046,673	47,449,338	Milk fat yield
INRA_BovSV2657	inversion	14,263	Chr5	21,337,685	21,351,949	Milk fat yield (daughter deviation) QTL (20625)	Chr5	18,046,673	47,449,338	Milk fat yield
INRA_BovSV2657	inversion	14,263	Chr5	21,337,685	21,351,949	Milk fat yield (daughter deviation) QTL (20618)	Chr5	18,046,673	47,449,338	Milk fat yield
INRA_BovSV2658	inversion	1,274	Chr5	21,806,373	21,807,646	Milk fat yield (daughter deviation) QTL (20625)	Chr5	18,046,673	47,449,338	Milk fat yield
INRA_BovSV2658	inversion	1,274	Chr5	21,806,373	21,807,646	Milk fat yield (daughter deviation) QTL (20618)	Chr5	18,046,673	47,449,338	Milk fat yield
INRA_BovSV2661	inversion	804	Chr5	23,229,470	23,230,275	Milk fat yield (daughter deviation) QTL (20625)	Chr5	18,046,673	47,449,338	Milk fat yield
INRA_BovSV2661	inversion	804	Chr5	23,229,470	23,230,275	Milk fat yield (daughter deviation) QTL (20618)	Chr5	18,046,673	47,449,338	Milk fat yield
INRA_BovSV2663	inversion	3,968	Chr5	23,292,503	23,296,422	Milk fat yield (daughter deviation) QTL (20625)	Chr5	18,046,673	47,449,338	Milk fat yield
INRA_BovSV2663	inversion	3,968	Chr5	23,292,503	23,296,422	Milk fat yield (daughter deviation) QTL (20618)	Chr5	18,046,673	47,449,338	Milk fat yield
INRA_BovSV2666	inversion	5,588	Chr5	29,080,399	29,085,970	Milk fat yield (daughter deviation) QTL (20625)	Chr5	18,046,673	47,449,338	Milk fat yield
INRA_BovSV2666	inversion	5,588	Chr5	29,080,399	29,085,970	Milk fat yield (daughter deviation) QTL (20618)	Chr5	18,046,673	47,449,338	Milk fat yield
INRA_BovSV2667	inversion	1,342	Chr5	29,794,765	29,796,108	Milk fat yield (daughter deviation) QTL (20625)	Chr5	18,046,673	47,449,338	Milk fat yield
INRA_BovSV2667	inversion	1,342	Chr5	29,794,765	29,796,108	Milk fat yield (daughter deviation) QTL (20618)	Chr5	18,046,673	47,449,338	Milk fat yield
INRA_BovSV2671	inversion	949	Chr5	33,996,871	33,997,821	Milk fat yield (daughter deviation) QTL (20625)	Chr5	18,046,673	47,449,338	Milk fat yield
INRA_BovSV2671	inversion	949	Chr5	33,996,871	33,997,821	Milk fat yield (daughter deviation) QTL (20618)	Chr5	18,046,673	47,449,338	Milk fat yield
INRA_BovSV2673	inversion	6,419	Chr5	34,450,870	34,457,290	Milk fat yield (daughter deviation) QTL (20625)	Chr5	18,046,673	47,449,338	Milk fat yield
INRA_BovSV2673	inversion	6,419	Chr5	34,450,870	34,457,290	Milk fat yield (daughter deviation) QTL (20618)	Chr5	18,046,673	47,449,338	Milk fat yield
INRA_BovSV2675	inversion	1,622	Chr5	34,563,079	34,564,686	Milk fat yield (daughter deviation) QTL (20625)	Chr5	18,046,673	47,449,338	Milk fat yield
INRA_BovSV2675	inversion	1,622	Chr5	34,563,079	34,564,686	Milk fat yield (daughter deviation) QTL (20618)	Chr5	18,046,673	47,449,338	Milk fat yield
INRA_BovSV2676	inversion	2,646	Chr5	34,823,136	34,825,783	Milk fat yield (daughter deviation) QTL (20625)	Chr5	18,046,673	47,449,338	Milk fat yield
INRA_BovSV2676	inversion	2,646	Chr5	34,823,136	34,825,783	Milk fat yield (daughter deviation) QTL (20618)	Chr5	18,046,673	47,449,338	Milk fat yield
INRA_BovSV2677	inversion	4,801,335	Chr5	29,789,723	34,591,059	Milk fat yield (daughter deviation) QTL (20625)	Chr5	18,046,673	47,449,338	Milk fat yield
INRA_BovSV2677	inversion	4,801,335	Chr5	29,789,723	34,591,059	Milk fat yield (daughter deviation) QTL (20618)	Chr5	18,046,673	47,449,338	Milk fat yield
INRA_BovSV2678	inversion	26,058	Chr5	31,624,321	31,650,380	Milk fat yield (daughter deviation) QTL (20625)	Chr5	18,046,673	47,449,338	Milk fat yield
INRA_BovSV2678	inversion	26,058	Chr5	31,624,321	31,650,380	Milk fat yield (daughter deviation) QTL (20618)	Chr5	18,046,673	47,449,338	Milk fat yield
INRA_BovSV2679	inversion	11,164	Chr5	31,865,075	31,876,240	Milk fat yield (daughter deviation) QTL (20625)	Chr5	18,046,673	47,449,338	Milk fat yield
INRA_BovSV2679	inversion	11,164	Chr5	31,865,075	31,876,240	Milk fat yield (daughter deviation) QTL (20618)	Chr5	18,046,673	47,449,338	Milk fat yield
INRA_BovSV2680	inversion	4,663	Chr5	33,071,717	33,076,381	Milk fat yield (daughter deviation) QTL (20625)	Chr5	18,046,673	47,449,338	Milk fat yield
INRA_BovSV2680	inversion	4,663	Chr5	33,071,717	33,076,381	Milk fat yield (daughter deviation) QTL (20618)	Chr5	18,046,673	47,449,338	Milk fat yield
INRA_BovSV2683	inversion	5,449	Chr5	35,779,766	35,785,216	Milk fat yield (daughter deviation) QTL (20625)	Chr5	18,046,673	47,449,338	Milk fat yield
INRA_BovSV2683	inversion	5,449	Chr5	35,779,766	35,785,216	Milk fat yield (daughter deviation) QTL (20618)	Chr5	18,046,673	47,449,338	Milk fat yield
INRA_BovSV2685	inversion	605	Chr5	35,906,791	35,907,397	Milk fat yield (daughter deviation) QTL (20625)	Chr5	18,046,673	47,449,338	Milk fat yield
INRA_BovSV2685	inversion	605	Chr5	35,906,791	35,907,397	Milk fat yield (daughter deviation) QTL (20618)	Chr5	18,046,673	47,449,338	Milk fat yield
INRA_BovSV2687	inversion	2,628	Chr5	37,393,686	37,396,313	Milk fat yield (daughter deviation) QTL (20625)	Chr5	18,046,673	47,449,338	Milk fat yield
INRA_BovSV2687	inversion	2,628	Chr5	37,393,686	37,396,313	Milk fat yield (daughter deviation) QTL (20618)	Chr5	18,046,673	47,449,338	Milk fat yield
INRA_BovSV2688	inversion	19,631	Chr5	38,898,660	38,918,282	Milk fat yield (daughter deviation) QTL (20625)	Chr5	18,046,673	47,449,338	Milk fat yield
INRA_BovSV2688	inversion	19,631	Chr5	38,898,660	38,918,282	Milk fat yield (daughter deviation) QTL (20618)	Chr5	18,046,673	47,449,338	Milk fat yield
INRA_BovSV2689	inversion	5,139	Chr5	39,730,237	39,735,377	Milk fat yield (daughter deviation) QTL (20625)	Chr5	18,046,673	47,449,338	Milk fat yield
INRA_BovSV2689	inversion	5,139	Chr5	39,730,237	39,735,377	Milk fat yield (daughter deviation) QTL (20618)	Chr5	18,046,673	47,449,338	Milk fat yield
INRA_BovSV2690	inversion	5,412	Chr5	35,350,327	35,355,740	Milk fat yield (daughter deviation) QTL (20625)	Chr5	18,046,673	47,449,338	Milk fat yield
INRA_BovSV2690	inversion	5,412	Chr5	35,350,327	35,355,740	Milk fat yield (daughter deviation) QTL (20618)	Chr5	18,046,673	47,449,338	Milk fat yield
INRA_BovSV2691	inversion	1,051	Chr5	37,689,136	37,690,188	Milk fat yield (daughter deviation) QTL (20625)	Chr5	18,046,673	47,449,338	Milk fat yield
INRA_BovSV2691	inversion	1,051	Chr5	37,689,136	37,690,188	Milk fat yield (daughter deviation) QTL (20618)	Chr5	18,046,673	47,449,338	Milk fat yield
INRA_BovSV2692	inversion	2,590	Chr5	37,710,225	37,712,816	Milk fat yield (daughter deviation) QTL (20625)	Chr5	18,046,673	47,449,338	Milk fat yield
INRA_BovSV2692	inversion	2,590	Chr5	37,710,225	37,712,816	Milk fat yield (daughter deviation) QTL (20618)	Chr5	18,046,673	47,449,338	Milk fat yield
INRA_BovSV2693	inversion	4,714	Chr5	40,389,700	40,394,375	Milk fat yield (daughter deviation) QTL (20625)	Chr5	18,046,673	47,449,338	Milk fat yield
INRA_BovSV2693	inversion	4,714	Chr5	40,389,700	40,394,375	Milk fat yield (daughter deviation) QTL (20618)	Chr5	18,046,673	47,449,338	Milk fat yield
INRA_BovSV2695	inversion	1,599	Chr5	40,434,219	40,435,819	Milk fat yield (daughter deviation) QTL (20625)	Chr5	18,046,673	47,449,338	Milk fat yield
INRA_BovSV2695	inversion	1,599	Chr5	40,434,219	40,435,819	Milk fat yield (daughter deviation) QTL (20618)	Chr5	18,046,673	47,449,338	Milk fat yield
INRA_BovSV2701	inversion	1,259	Chr5	41,831,026	41,832,286	Milk fat yield (daughter deviation) QTL (20625)	Chr5	18,046,673	47,449,338	Milk fat yield
INRA_BovSV2701	inversion	1,259	Chr5	41,831,026	41,832,286	Milk fat yield (daughter deviation) QTL (20618)	Chr5	18,046,673	47,449,338	Milk fat yield
INRA_BovSV2702	inversion	1,120	Chr5	42,823,482	42,824,577	Milk fat yield (daughter deviation) QTL (20625)	Chr5	18,046,673	47,449,338	Milk fat yield
INRA_BovSV2702	inversion	1,120	Chr5	42,823,482	42,824,577	Milk fat yield (daughter deviation) QTL (20618)	Chr5	18,046,673	47,449,338	Milk fat yield
INRA_BovSV2707	inversion	9,507	Chr5	44,148,236	44,157,744	Milk fat yield (daughter deviation) QTL (20625)	Chr5	18,046,673	47,449,338	Milk fat yield
INRA_BovSV2707	inversion	9,507	Chr5	44,148,236	44,157,744	Milk fat yield (daughter deviation) QTL (20618)	Chr5	18,046,673	47,449,338	Milk fat yield
INRA_BovSV2708	inversion	20,018	Chr5	41,570,846	41,590,865	Milk fat yield (daughter deviation) QTL (20625)	Chr5	18,046,673	47,449,338	Milk fat yield
INRA_BovSV2708	inversion	20,018	Chr5	41,570,846	41,590,865	Milk fat yield (daughter deviation) QTL (20618)	Chr5	18,046,673	47,449,338	Milk fat yield
INRA_BovSV2709	inversion	2,124	Chr5	42,530,812	42,532,937	Milk fat yield (daughter deviation) QTL (20625)	Chr5	18,046,673	47,449,338	Milk fat yield
INRA_BovSV2709	inversion	2,124	Chr5	42,530,812	42,532,937	Milk fat yield (daughter deviation) QTL (20618)	Chr5	18,046,673	47,449,338	Milk fat yield
INRA_BovSV2711	inversion	2,798	Chr5	44,662,393	44,665,192	Milk fat yield (daughter deviation) QTL (20625)	Chr5	18,046,673	47,449,338	Milk fat yield
INRA_BovSV2711	inversion	2,798	Chr5	44,662,393	44,665,192	Milk fat yield (daughter deviation) QTL (20618)	Chr5	18,046,673	47,449,338	Milk fat yield
INRA_BovSV2718	inversion	1,384	Chr5	46,627,124	46,628,509	Milk fat yield (daughter deviation) QTL (20625)	Chr5	18,046,673	47,449,338	Milk fat yield
INRA_BovSV2718	inversion	1,384	Chr5	46,627,124	46,628,509	Milk fat yield (daughter deviation) QTL (20618)	Chr5	18,046,673	47,449,338	Milk fat yield
INRA_BovSV2924	inversion	709	Chr6	11,245,631	11,246,341	Milk fat yield (EBV) QTL (16234)	Chr6	10,665,897	11,438,802	Milk fat yield
INRA_BovSV4181	tandem duplication	4,618	Chr5	11,307,887	11,312,506	Milk fat yield (EBV) QTL (16176)	Chr5	10,665,897	11,438,802	Milk fat yield
INRA_BovSV4181	tandem duplication	4,618	Chr5	11,307,887	11,312,506	Milk fat yield (EBV) QTL (16171)	Chr5	10,665,897	11,438,802	Milk fat yield
INRA_BovSV4185	tandem duplication	56,952	Chr5	25,866,532	25,923,485	Milk fat yield (daughter deviation) QTL (20625)	Chr5	18,046,673	47,449,338	Milk fat yield
INRA_BovSV4185	tandem duplication	56,952	Chr5	25,866,532	25,923,485	Milk fat yield (daughter deviation) QTL (20618)	Chr5	18,046,673	47,449,338	Milk fat yield
INRA_BovSV4197	tandem duplication	22,379	Chr5	44,420,815	44,443,195	Milk fat yield (daughter deviation) QTL (20625)	Chr5	18,046,673	47,449,338	Milk fat yield
INRA_BovSV4197	tandem duplication	22,379	Chr5	44,420,815	44,443,195	Milk fat yield (daughter deviation) QTL (20618)	Chr5	18,046,673	47,449,338	Milk fat yield
INRA_BovSV4198	tandem duplication	22,399	Chr5	44,422,011	44,444,411	Milk fat yield (daughter deviation) QTL (20625)	Chr5	18,046,673	47,449,338	Milk fat yield
INRA_BovSV4198	tandem duplication	22,399	Chr5	44,422,011	44,444,411	Milk fat yield (daughter deviation) QTL (20618)	Chr5	18,046,673	47,449,338	Milk fat yield
INRA_BovSV4199	tandem duplication	22,121	Chr5	44,423,052	44,445,174	Milk fat yield (daughter deviation) QTL (20625)	Chr5	18,046,673	47,449,338	Milk fat yield
INRA_BovSV4199	tandem duplication	22,121	Chr5	44,423,052	44,445,174	Milk fat yield (daughter deviation) QTL (20618)	Chr5	18,046,673	47,449,338	Milk fat yield
INRA_BovSV4201	tandem duplication	22,110	Chr5	44,423,064	44,445,175	Milk fat yield (daughter deviation) QTL (20625)	Chr5	18,046,673	47,449,338	Milk fat yield
INRA_BovSV4201	tandem duplication	22,110	Chr5	44,423,064	44,445,175	Milk fat yield (daughter deviation) QTL (20618)	Chr5	18,046,673	47,449,338	Milk fat yield
INRA_BovSV4202	tandem duplication	22,091	Chr5	44,423,699	44,445,791	Milk fat yield (daughter deviation) QTL (20625)	Chr5	18,046,673	47,449,338	Milk fat yield
INRA_BovSV4202	tandem duplication	22,091	Chr5	44,423,699	44,445,791	Milk fat yield (daughter deviation) QTL (20618)	Chr5	18,046,673	47,449,338	Milk fat yield
INRA_BovSV4203	tandem duplication	22,084	Chr5	44,423,706	44,445,791	Milk fat yield (daughter deviation) QTL (20625)	Chr5	18,046,673	47,449,338	Milk fat yield
INRA_BovSV4203	tandem duplication	22,084	Chr5	44,423,706	44,445,791	Milk fat yield (daughter deviation) QTL (20618)	Chr5	18,046,673	47,449,338	Milk fat yield
INRA_BovSV4205	tandem duplication	22,047	Chr5	44,425,599	44,447,647	Milk fat yield (daughter deviation) QTL (20625)	Chr5	18,046,673	47,449,338	Milk fat yield
INRA_BovSV4205	tandem duplication	22,047	Chr5	44,425,599	44,447,647	Milk fat yield (daughter deviation) QTL (20618)	Chr5	18,046,673	47,449,338	Milk fat yield
INRA_BovSV4211	tandem duplication	90,139	Chr5	44,439,277	44,529,417	Milk fat yield (daughter deviation) QTL (20625)	Chr5	18,046,673	47,449,338	Milk fat yield
INRA_BovSV4211	tandem duplication	90,139	Chr5	44,439,277	44,529,417	Milk fat yield (daughter deviation) QTL (20618)	Chr5	18,046,673	47,449,338	Milk fat yield
INRA_BovSV4214	tandem duplication	90,570	Chr5	44,447,049	44,537,620	Milk fat yield (daughter deviation) QTL (20625)	Chr5	18,046,673	47,449,338	Milk fat yield
INRA_BovSV4214	tandem duplication	90,570	Chr5	44,447,049	44,537,620	Milk fat yield (daughter deviation) QTL (20618)	Chr5	18,046,673	47,449,338	Milk fat yield
INRA_BovSV4215	tandem duplication	90,640	Chr5	44,448,353	44,538,994	Milk fat yield (daughter deviation) QTL (20625)	Chr5	18,046,673	47,449,338	Milk fat yield
INRA_BovSV4215	tandem duplication	90,640	Chr5	44,448,353	44,538,994	Milk fat yield (daughter deviation) QTL (20618)	Chr5	18,046,673	47,449,338	Milk fat yield
INRA_BovSV4217	tandem duplication	12,553	Chr5	44,484,439	44,496,993	Milk fat yield (daughter deviation) QTL (20625)	Chr5	18,046,673	47,449,338	Milk fat yield
INRA_BovSV4217	tandem duplication	12,553	Chr5	44,484,439	44,496,993	Milk fat yield (daughter deviation) QTL (20618)	Chr5	18,046,673	47,449,338	Milk fat yield
INRA_BovSV4779	deletion	95	Chr14	47,638,512	47,638,608	Milk fat yield (EBV) QTL (18878)	Chr14	46,178,647	52,998,234	Milk fat yield
INRA_BovSV4779	deletion	95	Chr14	47,638,512	47,638,608	Milk fat yield (EBV) QTL (18851)	Chr14	46,178,647	52,998,234	Milk fat yield
INRA_BovSV4794	deletion	61	Chr14	52,466,613	52,466,675	Milk fat yield (EBV) QTL (18878)	Chr14	46,178,647	52,998,234	Milk fat yield
INRA_BovSV4794	deletion	61	Chr14	52,466,613	52,466,675	Milk fat yield (EBV) QTL (18851)	Chr14	46,178,647	52,998,234	Milk fat yield
INRA_BovSV4943	inversion	4,733	Chr14	48,464,045	48,468,779	Milk fat yield (EBV) QTL (18878)	Chr14	46,178,647	52,998,234	Milk fat yield
INRA_BovSV4943	inversion	4,733	Chr14	48,464,045	48,468,779	Milk fat yield (EBV) QTL (18851)	Chr14	46,178,647	52,998,234	Milk fat yield
INRA_BovSV4944	inversion	6,032	Chr14	48,607,351	48,613,384	Milk fat yield (EBV) QTL (18878)	Chr14	46,178,647	52,998,234	Milk fat yield
INRA_BovSV4944	inversion	6,032	Chr14	48,607,351	48,613,384	Milk fat yield (EBV) QTL (18851)	Chr14	46,178,647	52,998,234	Milk fat yield
INRA_BovSV4945	inversion	1,952	Chr14	49,656,926	49,658,879	Milk fat yield (EBV) QTL (18878)	Chr14	46,178,647	52,998,234	Milk fat yield
INRA_BovSV4945	inversion	1,952	Chr14	49,656,926	49,658,879	Milk fat yield (EBV) QTL (18851)	Chr14	46,178,647	52,998,234	Milk fat yield
INRA_BovSV4977	inversion	1,084	Chr14	52,787,454	52,788,519	Milk fat yield (EBV) QTL (18878)	Chr14	46,178,647	52,998,234	Milk fat yield
INRA_BovSV4977	inversion	1,084	Chr14	52,787,454	52,788,519	Milk fat yield (EBV) QTL (18851)	Chr14	46,178,647	52,998,234	Milk fat yield
INRA_BovSV5790	inversion	1,504	Chr17	11,043,563	11,045,068	Milk fat yield (EBV) QTL (16248)	Chr17	10,665,897	11,438,802	Milk fat yield
INRA_BovSV5790	inversion	1,504	Chr17	11,043,563	11,045,068	Milk fat yield (EBV) QTL (16185)	Chr17	10,665,897	11,438,802	Milk fat yield
INRA_BovSV6248	inversion	11,127	Chr1	11,355,064	11,366,182	Milk fat yield (EBV) QTL (16207)	Chr1	10,665,897	11,438,802	Milk fat yield
INRA_BovSV6254	inversion	2,726	Chr1	11,269,655	11,272,382	Milk fat yield (EBV) QTL (16207)	Chr1	10,665,897	11,438,802	Milk fat yield
INRA_BovSV6291	tandem duplication	32,981	Chr14	48,854,615	48,887,597	Milk fat yield (EBV) QTL (18878)	Chr14	46,178,647	52,998,234	Milk fat yield
INRA_BovSV6291	tandem duplication	32,981	Chr14	48,854,615	48,887,597	Milk fat yield (EBV) QTL (18851)	Chr14	46,178,647	52,998,234	Milk fat yield
INRA_BovSV196	inversion	2,003	Chr20	21,669,884	21,671,888	Milk fat yield QTL (20184)	Chr20	21,023,960	21,977,581	Milk fat yield
INRA_BovSV196	inversion	2,003	Chr20	21,669,884	21,671,888	Milk fat yield QTL (20188)	Chr20	21,023,960	21,977,581	Milk fat yield
INRA_BovSV196	inversion	2,003	Chr20	21,669,884	21,671,888	Milk fat yield QTL (20193)	Chr20	21,023,960	21,977,581	Milk fat yield
INRA_BovSV196	inversion	2,003	Chr20	21,669,884	21,671,888	Milk fat yield QTL (20197)	Chr20	21,023,960	21,977,581	Milk fat yield
INRA_BovSV196	inversion	2,003	Chr20	21,669,884	21,671,888	Milk fat yield QTL (20224)	Chr20	21,023,960	21,977,581	Milk fat yield
INRA_BovSV196	inversion	2,003	Chr20	21,669,884	21,671,888	Milk fat yield QTL (20230)	Chr20	21,023,960	21,977,581	Milk fat yield
INRA_BovSV1212	inversion	6,044	Chr26	21,069,931	21,075,976	Milk fat yield QTL (20244)	Chr26	21,023,960	21,977,581	Milk fat yield
INRA_BovSV2539	deletion	62	Chr7	21,083,980	21,084,043	Milk fat yield QTL (20144)	Chr7	21,023,960	21,977,581	Milk fat yield
INRA_BovSV2539	deletion	62	Chr7	21,083,980	21,084,043	Milk fat yield QTL (20147)	Chr7	21,023,960	21,977,581	Milk fat yield
INRA_BovSV2657	inversion	14,263	Chr5	21,337,685	21,351,949	Milk fat yield QTL (20138)	Chr5	21,023,960	21,977,581	Milk fat yield
INRA_BovSV2658	inversion	1,274	Chr5	21,806,373	21,807,646	Milk fat yield QTL (20138)	Chr5	21,023,960	21,977,581	Milk fat yield
INRA_BovSV2813	inversion	6,955	Chr5	86,513,362	86,520,300	Milk fat yield QTL (22690)	Chr5	85,304,450	86,538,180	Milk fat yield
INRA_BovSV6287	tandem duplication	13,825	Chr14	21,890,807	21,904,633	Milk fat yield QTL (20164)	Chr14	21,023,960	21,977,581	Milk fat yield
INRA_BovSV671	tandem duplication	1,853,190	Chr16	25,878,959	27,732,150	Milk fat-to-protein ratio QTL (20902)	Chr16	27,034,490	29,073,969	Milk fat-to-protein ratio
INRA_BovSV671	tandem duplication	1,853,190	Chr16	25,878,959	27,732,150	Milk fat-to-protein ratio QTL (20903)	Chr16	27,034,490	29,073,969	Milk fat-to-protein ratio
INRA_BovSV671	tandem duplication	1,853,190	Chr16	25,878,959	27,732,150	Milk fat-to-protein ratio QTL (20904)	Chr16	27,034,490	29,073,969	Milk fat-to-protein ratio
INRA_BovSV671	tandem duplication	1,853,190	Chr16	25,878,959	27,732,150	Milk fat-to-protein ratio QTL (20905)	Chr16	27,034,490	29,073,969	Milk fat-to-protein ratio
INRA_BovSV671	tandem duplication	1,853,190	Chr16	25,878,959	27,732,150	Milk fat-to-protein ratio QTL (20906)	Chr16	27,034,490	29,073,969	Milk fat-to-protein ratio
INRA_BovSV808	deletion	2,615	Chr27	28,526,728	28,529,344	Milk fat-to-protein ratio QTL (20907)	Chr27	27,034,490	29,073,969	Milk fat-to-protein ratio
INRA_BovSV809	deletion	98,251	Chr27	28,695,444	28,793,696	Milk fat-to-protein ratio QTL (20907)	Chr27	27,034,490	29,073,969	Milk fat-to-protein ratio
INRA_BovSV810	deletion	98,049	Chr27	28,709,409	28,807,459	Milk fat-to-protein ratio QTL (20907)	Chr27	27,034,490	29,073,969	Milk fat-to-protein ratio
INRA_BovSV814	deletion	217,641	Chr27	28,646,868	28,864,510	Milk fat-to-protein ratio QTL (20907)	Chr27	27,034,490	29,073,969	Milk fat-to-protein ratio
INRA_BovSV1318	inversion	13,558	Chr27	27,455,472	27,469,023	Milk fat-to-protein ratio QTL (20907)	Chr27	27,034,490	29,073,969	Milk fat-to-protein ratio
INRA_BovSV1319	inversion	613	Chr27	28,262,030	28,262,642	Milk fat-to-protein ratio QTL (20907)	Chr27	27,034,490	29,073,969	Milk fat-to-protein ratio
INRA_BovSV1690	tandem duplication	16,270	Chr1	41,939,884	41,956,155	Milk fat-to-protein ratio QTL (20878)	Chr1	34,618,653	44,087,629	Milk fat-to-protein ratio
INRA_BovSV1691	tandem duplication	16,261	Chr1	41,940,004	41,956,266	Milk fat-to-protein ratio QTL (20878)	Chr1	34,618,653	44,087,629	Milk fat-to-protein ratio
INRA_BovSV3188	tandem duplication	54,495	Chr27	28,473,548	28,528,044	Milk fat-to-protein ratio QTL (20907)	Chr27	27,034,490	29,073,969	Milk fat-to-protein ratio
INRA_BovSV3224	tandem duplication	57,256	Chr27	28,473,965	28,531,222	Milk fat-to-protein ratio QTL (20907)	Chr27	27,034,490	29,073,969	Milk fat-to-protein ratio
INRA_BovSV3264	tandem duplication	282,465	Chr27	28,528,050	28,810,516	Milk fat-to-protein ratio QTL (20907)	Chr27	27,034,490	29,073,969	Milk fat-to-protein ratio
INRA_BovSV3270	tandem duplication	92,048	Chr27	28,529,978	28,622,027	Milk fat-to-protein ratio QTL (20907)	Chr27	27,034,490	29,073,969	Milk fat-to-protein ratio
INRA_BovSV3271	tandem duplication	129,612	Chr27	28,550,858	28,680,471	Milk fat-to-protein ratio QTL (20907)	Chr27	27,034,490	29,073,969	Milk fat-to-protein ratio
INRA_BovSV3272	tandem duplication	234,045	Chr27	28,559,615	28,793,661	Milk fat-to-protein ratio QTL (20907)	Chr27	27,034,490	29,073,969	Milk fat-to-protein ratio
INRA_BovSV3283	tandem duplication	83,114	Chr27	28,569,412	28,652,527	Milk fat-to-protein ratio QTL (20907)	Chr27	27,034,490	29,073,969	Milk fat-to-protein ratio
INRA_BovSV3305	tandem duplication	38,773	Chr27	28,695,348	28,734,122	Milk fat-to-protein ratio QTL (20907)	Chr27	27,034,490	29,073,969	Milk fat-to-protein ratio
INRA_BovSV4916	inversion	6,305	Chr14	28,930,657	28,936,959	Milk fat-to-protein ratio QTL (20899)	Chr14	27,034,490	29,073,969	Milk fat-to-protein ratio
INRA_BovSV4916	inversion	6,305	Chr14	28,930,657	28,936,959	Milk fat-to-protein ratio QTL (20881)	Chr14	27,034,490	29,073,969	Milk fat-to-protein ratio
INRA_BovSV4916	inversion	6,305	Chr14	28,930,657	28,936,959	Milk fat-to-protein ratio QTL (20882)	Chr14	27,034,490	29,073,969	Milk fat-to-protein ratio
INRA_BovSV4916	inversion	6,305	Chr14	28,930,657	28,936,959	Milk fat-to-protein ratio QTL (20883)	Chr14	27,034,490	29,073,969	Milk fat-to-protein ratio
INRA_BovSV4916	inversion	6,305	Chr14	28,930,657	28,936,959	Milk fat-to-protein ratio QTL (20884)	Chr14	27,034,490	29,073,969	Milk fat-to-protein ratio
INRA_BovSV4916	inversion	6,305	Chr14	28,930,657	28,936,959	Milk fat-to-protein ratio QTL (20885)	Chr14	27,034,490	29,073,969	Milk fat-to-protein ratio
INRA_BovSV4916	inversion	6,305	Chr14	28,930,657	28,936,959	Milk fat-to-protein ratio QTL (20886)	Chr14	27,034,490	29,073,969	Milk fat-to-protein ratio
INRA_BovSV4916	inversion	6,305	Chr14	28,930,657	28,936,959	Milk fat-to-protein ratio QTL (20887)	Chr14	27,034,490	29,073,969	Milk fat-to-protein ratio
INRA_BovSV4916	inversion	6,305	Chr14	28,930,657	28,936,959	Milk fat-to-protein ratio QTL (20888)	Chr14	27,034,490	29,073,969	Milk fat-to-protein ratio
INRA_BovSV4916	inversion	6,305	Chr14	28,930,657	28,936,959	Milk fat-to-protein ratio QTL (20889)	Chr14	27,034,490	29,073,969	Milk fat-to-protein ratio
INRA_BovSV4916	inversion	6,305	Chr14	28,930,657	28,936,959	Milk fat-to-protein ratio QTL (20890)	Chr14	27,034,490	29,073,969	Milk fat-to-protein ratio
INRA_BovSV4916	inversion	6,305	Chr14	28,930,657	28,936,959	Milk fat-to-protein ratio QTL (20891)	Chr14	27,034,490	29,073,969	Milk fat-to-protein ratio
INRA_BovSV4916	inversion	6,305	Chr14	28,930,657	28,936,959	Milk fat-to-protein ratio QTL (20892)	Chr14	27,034,490	29,073,969	Milk fat-to-protein ratio
INRA_BovSV4916	inversion	6,305	Chr14	28,930,657	28,936,959	Milk fat-to-protein ratio QTL (20893)	Chr14	27,034,490	29,073,969	Milk fat-to-protein ratio
INRA_BovSV4916	inversion	6,305	Chr14	28,930,657	28,936,959	Milk fat-to-protein ratio QTL (20894)	Chr14	27,034,490	29,073,969	Milk fat-to-protein ratio
INRA_BovSV4916	inversion	6,305	Chr14	28,930,657	28,936,959	Milk fat-to-protein ratio QTL (20900)	Chr14	27,034,490	29,073,969	Milk fat-to-protein ratio
INRA_BovSV4916	inversion	6,305	Chr14	28,930,657	28,936,959	Milk fat-to-protein ratio QTL (20901)	Chr14	27,034,490	29,073,969	Milk fat-to-protein ratio
INRA_BovSV4916	inversion	6,305	Chr14	28,930,657	28,936,959	Milk fat-to-protein ratio QTL (20879)	Chr14	27,034,490	29,073,969	Milk fat-to-protein ratio
INRA_BovSV4916	inversion	6,305	Chr14	28,930,657	28,936,959	Milk fat-to-protein ratio QTL (20880)	Chr14	27,034,490	29,073,969	Milk fat-to-protein ratio
INRA_BovSV4916	inversion	6,305	Chr14	28,930,657	28,936,959	Milk fat-to-protein ratio QTL (20898)	Chr14	27,034,490	29,073,969	Milk fat-to-protein ratio
INRA_BovSV4916	inversion	6,305	Chr14	28,930,657	28,936,959	Milk fat-to-protein ratio QTL (20896)	Chr14	27,034,490	29,073,969	Milk fat-to-protein ratio
INRA_BovSV4916	inversion	6,305	Chr14	28,930,657	28,936,959	Milk fat-to-protein ratio QTL (20897)	Chr14	27,034,490	29,073,969	Milk fat-to-protein ratio
INRA_BovSV4916	inversion	6,305	Chr14	28,930,657	28,936,959	Milk fat-to-protein ratio QTL (20895)	Chr14	27,034,490	29,073,969	Milk fat-to-protein ratio
INRA_BovSV5210	deletion	1,132	Chr16	27,755,872	27,757,005	Milk fat-to-protein ratio QTL (20902)	Chr16	27,034,490	29,073,969	Milk fat-to-protein ratio
INRA_BovSV5210	deletion	1,132	Chr16	27,755,872	27,757,005	Milk fat-to-protein ratio QTL (20903)	Chr16	27,034,490	29,073,969	Milk fat-to-protein ratio
INRA_BovSV5210	deletion	1,132	Chr16	27,755,872	27,757,005	Milk fat-to-protein ratio QTL (20904)	Chr16	27,034,490	29,073,969	Milk fat-to-protein ratio
INRA_BovSV5210	deletion	1,132	Chr16	27,755,872	27,757,005	Milk fat-to-protein ratio QTL (20905)	Chr16	27,034,490	29,073,969	Milk fat-to-protein ratio
INRA_BovSV5210	deletion	1,132	Chr16	27,755,872	27,757,005	Milk fat-to-protein ratio QTL (20906)	Chr16	27,034,490	29,073,969	Milk fat-to-protein ratio
INRA_BovSV5583	inversion	11,442	Chr16	27,295,999	27,307,442	Milk fat-to-protein ratio QTL (20902)	Chr16	27,034,490	29,073,969	Milk fat-to-protein ratio
INRA_BovSV5583	inversion	11,442	Chr16	27,295,999	27,307,442	Milk fat-to-protein ratio QTL (20903)	Chr16	27,034,490	29,073,969	Milk fat-to-protein ratio
INRA_BovSV5583	inversion	11,442	Chr16	27,295,999	27,307,442	Milk fat-to-protein ratio QTL (20904)	Chr16	27,034,490	29,073,969	Milk fat-to-protein ratio
INRA_BovSV5583	inversion	11,442	Chr16	27,295,999	27,307,442	Milk fat-to-protein ratio QTL (20905)	Chr16	27,034,490	29,073,969	Milk fat-to-protein ratio
INRA_BovSV5583	inversion	11,442	Chr16	27,295,999	27,307,442	Milk fat-to-protein ratio QTL (20906)	Chr16	27,034,490	29,073,969	Milk fat-to-protein ratio
INRA_BovSV5585	inversion	5,112	Chr16	28,200,891	28,206,002	Milk fat-to-protein ratio QTL (20902)	Chr16	27,034,490	29,073,969	Milk fat-to-protein ratio
INRA_BovSV5585	inversion	5,112	Chr16	28,200,891	28,206,002	Milk fat-to-protein ratio QTL (20903)	Chr16	27,034,490	29,073,969	Milk fat-to-protein ratio
INRA_BovSV5585	inversion	5,112	Chr16	28,200,891	28,206,002	Milk fat-to-protein ratio QTL (20904)	Chr16	27,034,490	29,073,969	Milk fat-to-protein ratio
INRA_BovSV5585	inversion	5,112	Chr16	28,200,891	28,206,002	Milk fat-to-protein ratio QTL (20905)	Chr16	27,034,490	29,073,969	Milk fat-to-protein ratio
INRA_BovSV5585	inversion	5,112	Chr16	28,200,891	28,206,002	Milk fat-to-protein ratio QTL (20906)	Chr16	27,034,490	29,073,969	Milk fat-to-protein ratio
INRA_BovSV5589	inversion	3,655	Chr16	27,338,643	27,342,299	Milk fat-to-protein ratio QTL (20902)	Chr16	27,034,490	29,073,969	Milk fat-to-protein ratio
INRA_BovSV5589	inversion	3,655	Chr16	27,338,643	27,342,299	Milk fat-to-protein ratio QTL (20903)	Chr16	27,034,490	29,073,969	Milk fat-to-protein ratio
INRA_BovSV5589	inversion	3,655	Chr16	27,338,643	27,342,299	Milk fat-to-protein ratio QTL (20904)	Chr16	27,034,490	29,073,969	Milk fat-to-protein ratio
INRA_BovSV5589	inversion	3,655	Chr16	27,338,643	27,342,299	Milk fat-to-protein ratio QTL (20905)	Chr16	27,034,490	29,073,969	Milk fat-to-protein ratio
INRA_BovSV5589	inversion	3,655	Chr16	27,338,643	27,342,299	Milk fat-to-protein ratio QTL (20906)	Chr16	27,034,490	29,073,969	Milk fat-to-protein ratio
INRA_BovSV5961	deletion	66	Chr1	37,277,959	37,278,026	Milk fat-to-protein ratio QTL (20878)	Chr1	34,618,653	44,087,629	Milk fat-to-protein ratio
INRA_BovSV5966	deletion	53	Chr1	39,754,303	39,754,357	Milk fat-to-protein ratio QTL (20878)	Chr1	34,618,653	44,087,629	Milk fat-to-protein ratio
INRA_BovSV5968	deletion	3,429	Chr1	39,799,802	39,803,232	Milk fat-to-protein ratio QTL (20878)	Chr1	34,618,653	44,087,629	Milk fat-to-protein ratio
INRA_BovSV5969	deletion	54	Chr1	39,895,290	39,895,345	Milk fat-to-protein ratio QTL (20878)	Chr1	34,618,653	44,087,629	Milk fat-to-protein ratio
INRA_BovSV5970	deletion	14,274	Chr1	39,911,825	39,926,100	Milk fat-to-protein ratio QTL (20878)	Chr1	34,618,653	44,087,629	Milk fat-to-protein ratio
INRA_BovSV6316	inversion	2,773	Chr1	39,664,049	39,666,803	Milk fat-to-protein ratio QTL (20878)	Chr1	34,618,653	44,087,629	Milk fat-to-protein ratio
INRA_BovSV6317	inversion	29,076	Chr1	35,049,925	35,079,002	Milk fat-to-protein ratio QTL (20878)	Chr1	34,618,653	44,087,629	Milk fat-to-protein ratio
INRA_BovSV6318	inversion	2,339	Chr1	35,922,444	35,924,784	Milk fat-to-protein ratio QTL (20878)	Chr1	34,618,653	44,087,629	Milk fat-to-protein ratio
INRA_BovSV6319	inversion	5,979	Chr1	36,952,261	36,958,241	Milk fat-to-protein ratio QTL (20878)	Chr1	34,618,653	44,087,629	Milk fat-to-protein ratio
INRA_BovSV6320	inversion	881	Chr1	37,730,564	37,731,446	Milk fat-to-protein ratio QTL (20878)	Chr1	34,618,653	44,087,629	Milk fat-to-protein ratio
INRA_BovSV6321	inversion	14,376	Chr1	37,843,773	37,858,150	Milk fat-to-protein ratio QTL (20878)	Chr1	34,618,653	44,087,629	Milk fat-to-protein ratio
INRA_BovSV6322	inversion	1,302	Chr1	39,727,483	39,728,786	Milk fat-to-protein ratio QTL (20878)	Chr1	34,618,653	44,087,629	Milk fat-to-protein ratio
INRA_BovSV6326	inversion	5,371	Chr1	40,762,664	40,768,012	Milk fat-to-protein ratio QTL (20878)	Chr1	34,618,653	44,087,629	Milk fat-to-protein ratio
INRA_BovSV6328	inversion	105,443	Chr1	42,148,134	42,253,562	Milk fat-to-protein ratio QTL (20878)	Chr1	34,618,653	44,087,629	Milk fat-to-protein ratio
INRA_BovSV6336	inversion	1,305	Chr1	40,197,140	40,198,446	Milk fat-to-protein ratio QTL (20878)	Chr1	34,618,653	44,087,629	Milk fat-to-protein ratio
INRA_BovSV6338	inversion	131,681	Chr1	42,251,710	42,383,392	Milk fat-to-protein ratio QTL (20878)	Chr1	34,618,653	44,087,629	Milk fat-to-protein ratio
INRA_BovSV1218	deletion	102,850	Chr2	21,408,058	21,510,909	Milk fatty acid unsaturated index QTL (20056)	Chr2	21,023,960	21,977,581	Milk fatty acid unsaturated index
INRA_BovSV1218	deletion	102,850	Chr2	21,408,058	21,510,909	Milk fatty acid unsaturated index QTL (20057)	Chr2	21,023,960	21,977,581	Milk fatty acid unsaturated index
INRA_BovSV1218	deletion	102,850	Chr2	21,408,058	21,510,909	Milk fatty acid unsaturated index QTL (20058)	Chr2	21,023,960	21,977,581	Milk fatty acid unsaturated index
INRA_BovSV1218	deletion	102,850	Chr2	21,408,058	21,510,909	Milk fatty acid unsaturated index QTL (20059)	Chr2	21,023,960	21,977,581	Milk fatty acid unsaturated index
INRA_BovSV1707	deletion	57	Chr4	21,318,170	21,318,228	Milk fatty acid unsaturated index QTL (20062)	Chr4	21,023,960	21,977,581	Milk fatty acid unsaturated index
INRA_BovSV1707	deletion	57	Chr4	21,318,170	21,318,228	Milk fatty acid unsaturated index QTL (20064)	Chr4	21,023,960	21,977,581	Milk fatty acid unsaturated index
INRA_BovSV1707	deletion	57	Chr4	21,318,170	21,318,228	Milk fatty acid unsaturated index QTL (20063)	Chr4	21,023,960	21,977,581	Milk fatty acid unsaturated index
INRA_BovSV1708	deletion	133	Chr4	21,738,591	21,738,725	Milk fatty acid unsaturated index QTL (20062)	Chr4	21,023,960	21,977,581	Milk fatty acid unsaturated index
INRA_BovSV1708	deletion	133	Chr4	21,738,591	21,738,725	Milk fatty acid unsaturated index QTL (20064)	Chr4	21,023,960	21,977,581	Milk fatty acid unsaturated index
INRA_BovSV1708	deletion	133	Chr4	21,738,591	21,738,725	Milk fatty acid unsaturated index QTL (20063)	Chr4	21,023,960	21,977,581	Milk fatty acid unsaturated index
INRA_BovSV2285	inversion	19,913	Chr4	21,208,582	21,228,492	Milk fatty acid unsaturated index QTL (20062)	Chr4	21,023,960	21,977,581	Milk fatty acid unsaturated index
INRA_BovSV2285	inversion	19,913	Chr4	21,208,582	21,228,492	Milk fatty acid unsaturated index QTL (20064)	Chr4	21,023,960	21,977,581	Milk fatty acid unsaturated index
INRA_BovSV2285	inversion	19,913	Chr4	21,208,582	21,228,492	Milk fatty acid unsaturated index QTL (20063)	Chr4	21,023,960	21,977,581	Milk fatty acid unsaturated index
INRA_BovSV2290	inversion	3,108,768	Chr4	21,364,484	24,473,233	Milk fatty acid unsaturated index QTL (20062)	Chr4	21,023,960	21,977,581	Milk fatty acid unsaturated index
INRA_BovSV2290	inversion	3,108,768	Chr4	21,364,484	24,473,233	Milk fatty acid unsaturated index QTL (20064)	Chr4	21,023,960	21,977,581	Milk fatty acid unsaturated index
INRA_BovSV2290	inversion	3,108,768	Chr4	21,364,484	24,473,233	Milk fatty acid unsaturated index QTL (20063)	Chr4	21,023,960	21,977,581	Milk fatty acid unsaturated index
INRA_BovSV2294	inversion	10,206	Chr4	21,350,263	21,360,470	Milk fatty acid unsaturated index QTL (20062)	Chr4	21,023,960	21,977,581	Milk fatty acid unsaturated index
INRA_BovSV2294	inversion	10,206	Chr4	21,350,263	21,360,470	Milk fatty acid unsaturated index QTL (20064)	Chr4	21,023,960	21,977,581	Milk fatty acid unsaturated index
INRA_BovSV2294	inversion	10,206	Chr4	21,350,263	21,360,470	Milk fatty acid unsaturated index QTL (20063)	Chr4	21,023,960	21,977,581	Milk fatty acid unsaturated index
INRA_BovSV3943	inversion	14,199	ChrX	21,250,316	21,264,480	Milk fatty acid unsaturated index QTL (20060)	ChrX	21,023,960	21,977,581	Milk fatty acid unsaturated index
INRA_BovSV3943	inversion	14,199	ChrX	21,250,316	21,264,480	Milk fatty acid unsaturated index QTL (20061)	ChrX	21,023,960	21,977,581	Milk fatty acid unsaturated index
INRA_BovSV3948	inversion	1,511	ChrX	21,779,810	21,781,322	Milk fatty acid unsaturated index QTL (20060)	ChrX	21,023,960	21,977,581	Milk fatty acid unsaturated index
INRA_BovSV3948	inversion	1,511	ChrX	21,779,810	21,781,322	Milk fatty acid unsaturated index QTL (20061)	ChrX	21,023,960	21,977,581	Milk fatty acid unsaturated index
INRA_BovSV5829	deletion	143	Chr19	21,580,787	21,580,931	Milk fatty acid unsaturated index QTL (20065)	Chr19	21,023,960	21,977,581	Milk fatty acid unsaturated index
INRA_BovSV2224	deletion	149	Chr6	18,646,907	18,647,057	Milk kappa-casein content QTL (20571)	Chr6	18,046,673	47,449,338	Milk kappa-casein content
INRA_BovSV2224	deletion	149	Chr6	18,646,907	18,647,057	Milk kappa-casein content QTL (20564)	Chr6	18,046,673	47,449,338	Milk kappa-casein content
INRA_BovSV2224	deletion	149	Chr6	18,646,907	18,647,057	Milk kappa-casein content QTL (20565)	Chr6	18,046,673	47,449,338	Milk kappa-casein content
INRA_BovSV2224	deletion	149	Chr6	18,646,907	18,647,057	Milk kappa-casein content QTL (20566)	Chr6	18,046,673	47,449,338	Milk kappa-casein content
INRA_BovSV2224	deletion	149	Chr6	18,646,907	18,647,057	Milk kappa-casein content QTL (20567)	Chr6	18,046,673	47,449,338	Milk kappa-casein content
INRA_BovSV2224	deletion	149	Chr6	18,646,907	18,647,057	Milk kappa-casein content QTL (20568)	Chr6	18,046,673	47,449,338	Milk kappa-casein content
INRA_BovSV2224	deletion	149	Chr6	18,646,907	18,647,057	Milk kappa-casein content QTL (20569)	Chr6	18,046,673	47,449,338	Milk kappa-casein content
INRA_BovSV2224	deletion	149	Chr6	18,646,907	18,647,057	Milk kappa-casein content QTL (20570)	Chr6	18,046,673	47,449,338	Milk kappa-casein content
INRA_BovSV2224	deletion	149	Chr6	18,646,907	18,647,057	Milk kappa-casein content QTL (20572)	Chr6	18,046,673	47,449,338	Milk kappa-casein content
INRA_BovSV2224	deletion	149	Chr6	18,646,907	18,647,057	Milk kappa-casein content QTL (20573)	Chr6	18,046,673	47,449,338	Milk kappa-casein content
INRA_BovSV2224	deletion	149	Chr6	18,646,907	18,647,057	Milk kappa-casein content QTL (20574)	Chr6	18,046,673	47,449,338	Milk kappa-casein content
INRA_BovSV2224	deletion	149	Chr6	18,646,907	18,647,057	Milk kappa-casein content QTL (20575)	Chr6	18,046,673	47,449,338	Milk kappa-casein content
INRA_BovSV2224	deletion	149	Chr6	18,646,907	18,647,057	Milk kappa-casein content QTL (20576)	Chr6	18,046,673	47,449,338	Milk kappa-casein content
INRA_BovSV2224	deletion	149	Chr6	18,646,907	18,647,057	Milk kappa-casein content QTL (20577)	Chr6	18,046,673	47,449,338	Milk kappa-casein content
INRA_BovSV2224	deletion	149	Chr6	18,646,907	18,647,057	Milk kappa-casein content QTL (20578)	Chr6	18,046,673	47,449,338	Milk kappa-casein content
INRA_BovSV2224	deletion	149	Chr6	18,646,907	18,647,057	Milk kappa-casein content QTL (20579)	Chr6	18,046,673	47,449,338	Milk kappa-casein content
INRA_BovSV2232	deletion	59	Chr6	22,033,866	22,033,926	Milk kappa-casein content QTL (20571)	Chr6	18,046,673	47,449,338	Milk kappa-casein content
INRA_BovSV2232	deletion	59	Chr6	22,033,866	22,033,926	Milk kappa-casein content QTL (20564)	Chr6	18,046,673	47,449,338	Milk kappa-casein content
INRA_BovSV2232	deletion	59	Chr6	22,033,866	22,033,926	Milk kappa-casein content QTL (20565)	Chr6	18,046,673	47,449,338	Milk kappa-casein content
INRA_BovSV2232	deletion	59	Chr6	22,033,866	22,033,926	Milk kappa-casein content QTL (20566)	Chr6	18,046,673	47,449,338	Milk kappa-casein content
INRA_BovSV2232	deletion	59	Chr6	22,033,866	22,033,926	Milk kappa-casein content QTL (20567)	Chr6	18,046,673	47,449,338	Milk kappa-casein content
INRA_BovSV2232	deletion	59	Chr6	22,033,866	22,033,926	Milk kappa-casein content QTL (20568)	Chr6	18,046,673	47,449,338	Milk kappa-casein content
INRA_BovSV2232	deletion	59	Chr6	22,033,866	22,033,926	Milk kappa-casein content QTL (20569)	Chr6	18,046,673	47,449,338	Milk kappa-casein content
INRA_BovSV2232	deletion	59	Chr6	22,033,866	22,033,926	Milk kappa-casein content QTL (20570)	Chr6	18,046,673	47,449,338	Milk kappa-casein content
INRA_BovSV2232	deletion	59	Chr6	22,033,866	22,033,926	Milk kappa-casein content QTL (20572)	Chr6	18,046,673	47,449,338	Milk kappa-casein content
INRA_BovSV2232	deletion	59	Chr6	22,033,866	22,033,926	Milk kappa-casein content QTL (20573)	Chr6	18,046,673	47,449,338	Milk kappa-casein content
INRA_BovSV2232	deletion	59	Chr6	22,033,866	22,033,926	Milk kappa-casein content QTL (20574)	Chr6	18,046,673	47,449,338	Milk kappa-casein content
INRA_BovSV2232	deletion	59	Chr6	22,033,866	22,033,926	Milk kappa-casein content QTL (20575)	Chr6	18,046,673	47,449,338	Milk kappa-casein content
INRA_BovSV2232	deletion	59	Chr6	22,033,866	22,033,926	Milk kappa-casein content QTL (20576)	Chr6	18,046,673	47,449,338	Milk kappa-casein content
INRA_BovSV2232	deletion	59	Chr6	22,033,866	22,033,926	Milk kappa-casein content QTL (20577)	Chr6	18,046,673	47,449,338	Milk kappa-casein content
INRA_BovSV2232	deletion	59	Chr6	22,033,866	22,033,926	Milk kappa-casein content QTL (20578)	Chr6	18,046,673	47,449,338	Milk kappa-casein content
INRA_BovSV2232	deletion	59	Chr6	22,033,866	22,033,926	Milk kappa-casein content QTL (20579)	Chr6	18,046,673	47,449,338	Milk kappa-casein content
INRA_BovSV2233	deletion	58	Chr6	23,570,207	23,570,266	Milk kappa-casein content QTL (20571)	Chr6	18,046,673	47,449,338	Milk kappa-casein content
INRA_BovSV2233	deletion	58	Chr6	23,570,207	23,570,266	Milk kappa-casein content QTL (20564)	Chr6	18,046,673	47,449,338	Milk kappa-casein content
INRA_BovSV2233	deletion	58	Chr6	23,570,207	23,570,266	Milk kappa-casein content QTL (20565)	Chr6	18,046,673	47,449,338	Milk kappa-casein content
INRA_BovSV2233	deletion	58	Chr6	23,570,207	23,570,266	Milk kappa-casein content QTL (20566)	Chr6	18,046,673	47,449,338	Milk kappa-casein content
INRA_BovSV2233	deletion	58	Chr6	23,570,207	23,570,266	Milk kappa-casein content QTL (20567)	Chr6	18,046,673	47,449,338	Milk kappa-casein content
INRA_BovSV2233	deletion	58	Chr6	23,570,207	23,570,266	Milk kappa-casein content QTL (20568)	Chr6	18,046,673	47,449,338	Milk kappa-casein content
INRA_BovSV2233	deletion	58	Chr6	23,570,207	23,570,266	Milk kappa-casein content QTL (20569)	Chr6	18,046,673	47,449,338	Milk kappa-casein content
INRA_BovSV2233	deletion	58	Chr6	23,570,207	23,570,266	Milk kappa-casein content QTL (20570)	Chr6	18,046,673	47,449,338	Milk kappa-casein content
INRA_BovSV2233	deletion	58	Chr6	23,570,207	23,570,266	Milk kappa-casein content QTL (20572)	Chr6	18,046,673	47,449,338	Milk kappa-casein content
INRA_BovSV2233	deletion	58	Chr6	23,570,207	23,570,266	Milk kappa-casein content QTL (20573)	Chr6	18,046,673	47,449,338	Milk kappa-casein content
INRA_BovSV2233	deletion	58	Chr6	23,570,207	23,570,266	Milk kappa-casein content QTL (20574)	Chr6	18,046,673	47,449,338	Milk kappa-casein content
INRA_BovSV2233	deletion	58	Chr6	23,570,207	23,570,266	Milk kappa-casein content QTL (20575)	Chr6	18,046,673	47,449,338	Milk kappa-casein content
INRA_BovSV2233	deletion	58	Chr6	23,570,207	23,570,266	Milk kappa-casein content QTL (20576)	Chr6	18,046,673	47,449,338	Milk kappa-casein content
INRA_BovSV2233	deletion	58	Chr6	23,570,207	23,570,266	Milk kappa-casein content QTL (20577)	Chr6	18,046,673	47,449,338	Milk kappa-casein content
INRA_BovSV2233	deletion	58	Chr6	23,570,207	23,570,266	Milk kappa-casein content QTL (20578)	Chr6	18,046,673	47,449,338	Milk kappa-casein content
INRA_BovSV2233	deletion	58	Chr6	23,570,207	23,570,266	Milk kappa-casein content QTL (20579)	Chr6	18,046,673	47,449,338	Milk kappa-casein content
INRA_BovSV2237	deletion	101	Chr6	27,819,825	27,819,927	Milk kappa-casein content QTL (20571)	Chr6	18,046,673	47,449,338	Milk kappa-casein content
INRA_BovSV2237	deletion	101	Chr6	27,819,825	27,819,927	Milk kappa-casein content QTL (20564)	Chr6	18,046,673	47,449,338	Milk kappa-casein content
INRA_BovSV2237	deletion	101	Chr6	27,819,825	27,819,927	Milk kappa-casein content QTL (20565)	Chr6	18,046,673	47,449,338	Milk kappa-casein content
INRA_BovSV2237	deletion	101	Chr6	27,819,825	27,819,927	Milk kappa-casein content QTL (20566)	Chr6	18,046,673	47,449,338	Milk kappa-casein content
INRA_BovSV2237	deletion	101	Chr6	27,819,825	27,819,927	Milk kappa-casein content QTL (20567)	Chr6	18,046,673	47,449,338	Milk kappa-casein content
INRA_BovSV2237	deletion	101	Chr6	27,819,825	27,819,927	Milk kappa-casein content QTL (20568)	Chr6	18,046,673	47,449,338	Milk kappa-casein content
INRA_BovSV2237	deletion	101	Chr6	27,819,825	27,819,927	Milk kappa-casein content QTL (20569)	Chr6	18,046,673	47,449,338	Milk kappa-casein content
INRA_BovSV2237	deletion	101	Chr6	27,819,825	27,819,927	Milk kappa-casein content QTL (20570)	Chr6	18,046,673	47,449,338	Milk kappa-casein content
INRA_BovSV2237	deletion	101	Chr6	27,819,825	27,819,927	Milk kappa-casein content QTL (20572)	Chr6	18,046,673	47,449,338	Milk kappa-casein content
INRA_BovSV2237	deletion	101	Chr6	27,819,825	27,819,927	Milk kappa-casein content QTL (20573)	Chr6	18,046,673	47,449,338	Milk kappa-casein content
INRA_BovSV2237	deletion	101	Chr6	27,819,825	27,819,927	Milk kappa-casein content QTL (20574)	Chr6	18,046,673	47,449,338	Milk kappa-casein content
INRA_BovSV2237	deletion	101	Chr6	27,819,825	27,819,927	Milk kappa-casein content QTL (20575)	Chr6	18,046,673	47,449,338	Milk kappa-casein content
INRA_BovSV2237	deletion	101	Chr6	27,819,825	27,819,927	Milk kappa-casein content QTL (20576)	Chr6	18,046,673	47,449,338	Milk kappa-casein content
INRA_BovSV2237	deletion	101	Chr6	27,819,825	27,819,927	Milk kappa-casein content QTL (20577)	Chr6	18,046,673	47,449,338	Milk kappa-casein content
INRA_BovSV2237	deletion	101	Chr6	27,819,825	27,819,927	Milk kappa-casein content QTL (20578)	Chr6	18,046,673	47,449,338	Milk kappa-casein content
INRA_BovSV2237	deletion	101	Chr6	27,819,825	27,819,927	Milk kappa-casein content QTL (20579)	Chr6	18,046,673	47,449,338	Milk kappa-casein content
INRA_BovSV2238	deletion	4,230	Chr6	27,935,980	27,940,211	Milk kappa-casein content QTL (20571)	Chr6	18,046,673	47,449,338	Milk kappa-casein content
INRA_BovSV2238	deletion	4,230	Chr6	27,935,980	27,940,211	Milk kappa-casein content QTL (20564)	Chr6	18,046,673	47,449,338	Milk kappa-casein content
INRA_BovSV2238	deletion	4,230	Chr6	27,935,980	27,940,211	Milk kappa-casein content QTL (20565)	Chr6	18,046,673	47,449,338	Milk kappa-casein content
INRA_BovSV2238	deletion	4,230	Chr6	27,935,980	27,940,211	Milk kappa-casein content QTL (20566)	Chr6	18,046,673	47,449,338	Milk kappa-casein content
INRA_BovSV2238	deletion	4,230	Chr6	27,935,980	27,940,211	Milk kappa-casein content QTL (20567)	Chr6	18,046,673	47,449,338	Milk kappa-casein content
INRA_BovSV2238	deletion	4,230	Chr6	27,935,980	27,940,211	Milk kappa-casein content QTL (20568)	Chr6	18,046,673	47,449,338	Milk kappa-casein content
INRA_BovSV2238	deletion	4,230	Chr6	27,935,980	27,940,211	Milk kappa-casein content QTL (20569)	Chr6	18,046,673	47,449,338	Milk kappa-casein content
INRA_BovSV2238	deletion	4,230	Chr6	27,935,980	27,940,211	Milk kappa-casein content QTL (20570)	Chr6	18,046,673	47,449,338	Milk kappa-casein content
INRA_BovSV2238	deletion	4,230	Chr6	27,935,980	27,940,211	Milk kappa-casein content QTL (20572)	Chr6	18,046,673	47,449,338	Milk kappa-casein content
INRA_BovSV2238	deletion	4,230	Chr6	27,935,980	27,940,211	Milk kappa-casein content QTL (20573)	Chr6	18,046,673	47,449,338	Milk kappa-casein content
INRA_BovSV2238	deletion	4,230	Chr6	27,935,980	27,940,211	Milk kappa-casein content QTL (20574)	Chr6	18,046,673	47,449,338	Milk kappa-casein content
INRA_BovSV2238	deletion	4,230	Chr6	27,935,980	27,940,211	Milk kappa-casein content QTL (20575)	Chr6	18,046,673	47,449,338	Milk kappa-casein content
INRA_BovSV2238	deletion	4,230	Chr6	27,935,980	27,940,211	Milk kappa-casein content QTL (20576)	Chr6	18,046,673	47,449,338	Milk kappa-casein content
INRA_BovSV2238	deletion	4,230	Chr6	27,935,980	27,940,211	Milk kappa-casein content QTL (20577)	Chr6	18,046,673	47,449,338	Milk kappa-casein content
INRA_BovSV2238	deletion	4,230	Chr6	27,935,980	27,940,211	Milk kappa-casein content QTL (20578)	Chr6	18,046,673	47,449,338	Milk kappa-casein content
INRA_BovSV2238	deletion	4,230	Chr6	27,935,980	27,940,211	Milk kappa-casein content QTL (20579)	Chr6	18,046,673	47,449,338	Milk kappa-casein content
INRA_BovSV2244	deletion	143	Chr6	30,510,681	30,510,825	Milk kappa-casein content QTL (20571)	Chr6	18,046,673	47,449,338	Milk kappa-casein content
INRA_BovSV2244	deletion	143	Chr6	30,510,681	30,510,825	Milk kappa-casein content QTL (20564)	Chr6	18,046,673	47,449,338	Milk kappa-casein content
INRA_BovSV2244	deletion	143	Chr6	30,510,681	30,510,825	Milk kappa-casein content QTL (20565)	Chr6	18,046,673	47,449,338	Milk kappa-casein content
INRA_BovSV2244	deletion	143	Chr6	30,510,681	30,510,825	Milk kappa-casein content QTL (20566)	Chr6	18,046,673	47,449,338	Milk kappa-casein content
INRA_BovSV2244	deletion	143	Chr6	30,510,681	30,510,825	Milk kappa-casein content QTL (20567)	Chr6	18,046,673	47,449,338	Milk kappa-casein content
INRA_BovSV2244	deletion	143	Chr6	30,510,681	30,510,825	Milk kappa-casein content QTL (20568)	Chr6	18,046,673	47,449,338	Milk kappa-casein content
INRA_BovSV2244	deletion	143	Chr6	30,510,681	30,510,825	Milk kappa-casein content QTL (20569)	Chr6	18,046,673	47,449,338	Milk kappa-casein content
INRA_BovSV2244	deletion	143	Chr6	30,510,681	30,510,825	Milk kappa-casein content QTL (20570)	Chr6	18,046,673	47,449,338	Milk kappa-casein content
INRA_BovSV2244	deletion	143	Chr6	30,510,681	30,510,825	Milk kappa-casein content QTL (20572)	Chr6	18,046,673	47,449,338	Milk kappa-casein content
INRA_BovSV2244	deletion	143	Chr6	30,510,681	30,510,825	Milk kappa-casein content QTL (20573)	Chr6	18,046,673	47,449,338	Milk kappa-casein content
INRA_BovSV2244	deletion	143	Chr6	30,510,681	30,510,825	Milk kappa-casein content QTL (20574)	Chr6	18,046,673	47,449,338	Milk kappa-casein content
INRA_BovSV2244	deletion	143	Chr6	30,510,681	30,510,825	Milk kappa-casein content QTL (20575)	Chr6	18,046,673	47,449,338	Milk kappa-casein content
INRA_BovSV2244	deletion	143	Chr6	30,510,681	30,510,825	Milk kappa-casein content QTL (20576)	Chr6	18,046,673	47,449,338	Milk kappa-casein content
INRA_BovSV2244	deletion	143	Chr6	30,510,681	30,510,825	Milk kappa-casein content QTL (20577)	Chr6	18,046,673	47,449,338	Milk kappa-casein content
INRA_BovSV2244	deletion	143	Chr6	30,510,681	30,510,825	Milk kappa-casein content QTL (20578)	Chr6	18,046,673	47,449,338	Milk kappa-casein content
INRA_BovSV2244	deletion	143	Chr6	30,510,681	30,510,825	Milk kappa-casein content QTL (20579)	Chr6	18,046,673	47,449,338	Milk kappa-casein content
INRA_BovSV2247	deletion	66	Chr6	33,357,776	33,357,843	Milk kappa-casein content QTL (20571)	Chr6	18,046,673	47,449,338	Milk kappa-casein content
INRA_BovSV2247	deletion	66	Chr6	33,357,776	33,357,843	Milk kappa-casein content QTL (20564)	Chr6	18,046,673	47,449,338	Milk kappa-casein content
INRA_BovSV2247	deletion	66	Chr6	33,357,776	33,357,843	Milk kappa-casein content QTL (20565)	Chr6	18,046,673	47,449,338	Milk kappa-casein content
INRA_BovSV2247	deletion	66	Chr6	33,357,776	33,357,843	Milk kappa-casein content QTL (20566)	Chr6	18,046,673	47,449,338	Milk kappa-casein content
INRA_BovSV2247	deletion	66	Chr6	33,357,776	33,357,843	Milk kappa-casein content QTL (20567)	Chr6	18,046,673	47,449,338	Milk kappa-casein content
INRA_BovSV2247	deletion	66	Chr6	33,357,776	33,357,843	Milk kappa-casein content QTL (20568)	Chr6	18,046,673	47,449,338	Milk kappa-casein content
INRA_BovSV2247	deletion	66	Chr6	33,357,776	33,357,843	Milk kappa-casein content QTL (20569)	Chr6	18,046,673	47,449,338	Milk kappa-casein content
INRA_BovSV2247	deletion	66	Chr6	33,357,776	33,357,843	Milk kappa-casein content QTL (20570)	Chr6	18,046,673	47,449,338	Milk kappa-casein content
INRA_BovSV2247	deletion	66	Chr6	33,357,776	33,357,843	Milk kappa-casein content QTL (20572)	Chr6	18,046,673	47,449,338	Milk kappa-casein content
INRA_BovSV2247	deletion	66	Chr6	33,357,776	33,357,843	Milk kappa-casein content QTL (20573)	Chr6	18,046,673	47,449,338	Milk kappa-casein content
INRA_BovSV2247	deletion	66	Chr6	33,357,776	33,357,843	Milk kappa-casein content QTL (20574)	Chr6	18,046,673	47,449,338	Milk kappa-casein content
INRA_BovSV2247	deletion	66	Chr6	33,357,776	33,357,843	Milk kappa-casein content QTL (20575)	Chr6	18,046,673	47,449,338	Milk kappa-casein content
INRA_BovSV2247	deletion	66	Chr6	33,357,776	33,357,843	Milk kappa-casein content QTL (20576)	Chr6	18,046,673	47,449,338	Milk kappa-casein content
INRA_BovSV2247	deletion	66	Chr6	33,357,776	33,357,843	Milk kappa-casein content QTL (20577)	Chr6	18,046,673	47,449,338	Milk kappa-casein content
INRA_BovSV2247	deletion	66	Chr6	33,357,776	33,357,843	Milk kappa-casein content QTL (20578)	Chr6	18,046,673	47,449,338	Milk kappa-casein content
INRA_BovSV2247	deletion	66	Chr6	33,357,776	33,357,843	Milk kappa-casein content QTL (20579)	Chr6	18,046,673	47,449,338	Milk kappa-casein content
INRA_BovSV2257	deletion	2,493	Chr6	38,377,354	38,379,848	Milk kappa-casein content QTL (20571)	Chr6	18,046,673	47,449,338	Milk kappa-casein content
INRA_BovSV2257	deletion	2,493	Chr6	38,377,354	38,379,848	Milk kappa-casein content QTL (20564)	Chr6	18,046,673	47,449,338	Milk kappa-casein content
INRA_BovSV2257	deletion	2,493	Chr6	38,377,354	38,379,848	Milk kappa-casein content QTL (20565)	Chr6	18,046,673	47,449,338	Milk kappa-casein content
INRA_BovSV2257	deletion	2,493	Chr6	38,377,354	38,379,848	Milk kappa-casein content QTL (20566)	Chr6	18,046,673	47,449,338	Milk kappa-casein content
INRA_BovSV2257	deletion	2,493	Chr6	38,377,354	38,379,848	Milk kappa-casein content QTL (20567)	Chr6	18,046,673	47,449,338	Milk kappa-casein content
INRA_BovSV2257	deletion	2,493	Chr6	38,377,354	38,379,848	Milk kappa-casein content QTL (20568)	Chr6	18,046,673	47,449,338	Milk kappa-casein content
INRA_BovSV2257	deletion	2,493	Chr6	38,377,354	38,379,848	Milk kappa-casein content QTL (20569)	Chr6	18,046,673	47,449,338	Milk kappa-casein content
INRA_BovSV2257	deletion	2,493	Chr6	38,377,354	38,379,848	Milk kappa-casein content QTL (20570)	Chr6	18,046,673	47,449,338	Milk kappa-casein content
INRA_BovSV2257	deletion	2,493	Chr6	38,377,354	38,379,848	Milk kappa-casein content QTL (20572)	Chr6	18,046,673	47,449,338	Milk kappa-casein content
INRA_BovSV2257	deletion	2,493	Chr6	38,377,354	38,379,848	Milk kappa-casein content QTL (20573)	Chr6	18,046,673	47,449,338	Milk kappa-casein content
INRA_BovSV2257	deletion	2,493	Chr6	38,377,354	38,379,848	Milk kappa-casein content QTL (20574)	Chr6	18,046,673	47,449,338	Milk kappa-casein content
INRA_BovSV2257	deletion	2,493	Chr6	38,377,354	38,379,848	Milk kappa-casein content QTL (20575)	Chr6	18,046,673	47,449,338	Milk kappa-casein content
INRA_BovSV2257	deletion	2,493	Chr6	38,377,354	38,379,848	Milk kappa-casein content QTL (20576)	Chr6	18,046,673	47,449,338	Milk kappa-casein content
INRA_BovSV2257	deletion	2,493	Chr6	38,377,354	38,379,848	Milk kappa-casein content QTL (20577)	Chr6	18,046,673	47,449,338	Milk kappa-casein content
INRA_BovSV2257	deletion	2,493	Chr6	38,377,354	38,379,848	Milk kappa-casein content QTL (20578)	Chr6	18,046,673	47,449,338	Milk kappa-casein content
INRA_BovSV2257	deletion	2,493	Chr6	38,377,354	38,379,848	Milk kappa-casein content QTL (20579)	Chr6	18,046,673	47,449,338	Milk kappa-casein content
INRA_BovSV2261	deletion	278	Chr6	42,061,374	42,061,653	Milk kappa-casein content QTL (20571)	Chr6	18,046,673	47,449,338	Milk kappa-casein content
INRA_BovSV2261	deletion	278	Chr6	42,061,374	42,061,653	Milk kappa-casein content QTL (20564)	Chr6	18,046,673	47,449,338	Milk kappa-casein content
INRA_BovSV2261	deletion	278	Chr6	42,061,374	42,061,653	Milk kappa-casein content QTL (20565)	Chr6	18,046,673	47,449,338	Milk kappa-casein content
INRA_BovSV2261	deletion	278	Chr6	42,061,374	42,061,653	Milk kappa-casein content QTL (20566)	Chr6	18,046,673	47,449,338	Milk kappa-casein content
INRA_BovSV2261	deletion	278	Chr6	42,061,374	42,061,653	Milk kappa-casein content QTL (20567)	Chr6	18,046,673	47,449,338	Milk kappa-casein content
INRA_BovSV2261	deletion	278	Chr6	42,061,374	42,061,653	Milk kappa-casein content QTL (20568)	Chr6	18,046,673	47,449,338	Milk kappa-casein content
INRA_BovSV2261	deletion	278	Chr6	42,061,374	42,061,653	Milk kappa-casein content QTL (20569)	Chr6	18,046,673	47,449,338	Milk kappa-casein content
INRA_BovSV2261	deletion	278	Chr6	42,061,374	42,061,653	Milk kappa-casein content QTL (20570)	Chr6	18,046,673	47,449,338	Milk kappa-casein content
INRA_BovSV2261	deletion	278	Chr6	42,061,374	42,061,653	Milk kappa-casein content QTL (20572)	Chr6	18,046,673	47,449,338	Milk kappa-casein content
INRA_BovSV2261	deletion	278	Chr6	42,061,374	42,061,653	Milk kappa-casein content QTL (20573)	Chr6	18,046,673	47,449,338	Milk kappa-casein content
INRA_BovSV2261	deletion	278	Chr6	42,061,374	42,061,653	Milk kappa-casein content QTL (20574)	Chr6	18,046,673	47,449,338	Milk kappa-casein content
INRA_BovSV2261	deletion	278	Chr6	42,061,374	42,061,653	Milk kappa-casein content QTL (20575)	Chr6	18,046,673	47,449,338	Milk kappa-casein content
INRA_BovSV2261	deletion	278	Chr6	42,061,374	42,061,653	Milk kappa-casein content QTL (20576)	Chr6	18,046,673	47,449,338	Milk kappa-casein content
INRA_BovSV2261	deletion	278	Chr6	42,061,374	42,061,653	Milk kappa-casein content QTL (20577)	Chr6	18,046,673	47,449,338	Milk kappa-casein content
INRA_BovSV2261	deletion	278	Chr6	42,061,374	42,061,653	Milk kappa-casein content QTL (20578)	Chr6	18,046,673	47,449,338	Milk kappa-casein content
INRA_BovSV2261	deletion	278	Chr6	42,061,374	42,061,653	Milk kappa-casein content QTL (20579)	Chr6	18,046,673	47,449,338	Milk kappa-casein content
INRA_BovSV2263	deletion	72	Chr6	43,527,603	43,527,676	Milk kappa-casein content QTL (20571)	Chr6	18,046,673	47,449,338	Milk kappa-casein content
INRA_BovSV2263	deletion	72	Chr6	43,527,603	43,527,676	Milk kappa-casein content QTL (20564)	Chr6	18,046,673	47,449,338	Milk kappa-casein content
INRA_BovSV2263	deletion	72	Chr6	43,527,603	43,527,676	Milk kappa-casein content QTL (20565)	Chr6	18,046,673	47,449,338	Milk kappa-casein content
INRA_BovSV2263	deletion	72	Chr6	43,527,603	43,527,676	Milk kappa-casein content QTL (20566)	Chr6	18,046,673	47,449,338	Milk kappa-casein content
INRA_BovSV2263	deletion	72	Chr6	43,527,603	43,527,676	Milk kappa-casein content QTL (20567)	Chr6	18,046,673	47,449,338	Milk kappa-casein content
INRA_BovSV2263	deletion	72	Chr6	43,527,603	43,527,676	Milk kappa-casein content QTL (20568)	Chr6	18,046,673	47,449,338	Milk kappa-casein content
INRA_BovSV2263	deletion	72	Chr6	43,527,603	43,527,676	Milk kappa-casein content QTL (20569)	Chr6	18,046,673	47,449,338	Milk kappa-casein content
INRA_BovSV2263	deletion	72	Chr6	43,527,603	43,527,676	Milk kappa-casein content QTL (20570)	Chr6	18,046,673	47,449,338	Milk kappa-casein content
INRA_BovSV2263	deletion	72	Chr6	43,527,603	43,527,676	Milk kappa-casein content QTL (20572)	Chr6	18,046,673	47,449,338	Milk kappa-casein content
INRA_BovSV2263	deletion	72	Chr6	43,527,603	43,527,676	Milk kappa-casein content QTL (20573)	Chr6	18,046,673	47,449,338	Milk kappa-casein content
INRA_BovSV2263	deletion	72	Chr6	43,527,603	43,527,676	Milk kappa-casein content QTL (20574)	Chr6	18,046,673	47,449,338	Milk kappa-casein content
INRA_BovSV2263	deletion	72	Chr6	43,527,603	43,527,676	Milk kappa-casein content QTL (20575)	Chr6	18,046,673	47,449,338	Milk kappa-casein content
INRA_BovSV2263	deletion	72	Chr6	43,527,603	43,527,676	Milk kappa-casein content QTL (20576)	Chr6	18,046,673	47,449,338	Milk kappa-casein content
INRA_BovSV2263	deletion	72	Chr6	43,527,603	43,527,676	Milk kappa-casein content QTL (20577)	Chr6	18,046,673	47,449,338	Milk kappa-casein content
INRA_BovSV2263	deletion	72	Chr6	43,527,603	43,527,676	Milk kappa-casein content QTL (20578)	Chr6	18,046,673	47,449,338	Milk kappa-casein content
INRA_BovSV2263	deletion	72	Chr6	43,527,603	43,527,676	Milk kappa-casein content QTL (20579)	Chr6	18,046,673	47,449,338	Milk kappa-casein content
INRA_BovSV2954	inversion	11,601	Chr6	20,101,346	20,112,948	Milk kappa-casein content QTL (20571)	Chr6	18,046,673	47,449,338	Milk kappa-casein content
INRA_BovSV2954	inversion	11,601	Chr6	20,101,346	20,112,948	Milk kappa-casein content QTL (20564)	Chr6	18,046,673	47,449,338	Milk kappa-casein content
INRA_BovSV2954	inversion	11,601	Chr6	20,101,346	20,112,948	Milk kappa-casein content QTL (20565)	Chr6	18,046,673	47,449,338	Milk kappa-casein content
INRA_BovSV2954	inversion	11,601	Chr6	20,101,346	20,112,948	Milk kappa-casein content QTL (20566)	Chr6	18,046,673	47,449,338	Milk kappa-casein content
INRA_BovSV2954	inversion	11,601	Chr6	20,101,346	20,112,948	Milk kappa-casein content QTL (20567)	Chr6	18,046,673	47,449,338	Milk kappa-casein content
INRA_BovSV2954	inversion	11,601	Chr6	20,101,346	20,112,948	Milk kappa-casein content QTL (20568)	Chr6	18,046,673	47,449,338	Milk kappa-casein content
INRA_BovSV2954	inversion	11,601	Chr6	20,101,346	20,112,948	Milk kappa-casein content QTL (20569)	Chr6	18,046,673	47,449,338	Milk kappa-casein content
INRA_BovSV2954	inversion	11,601	Chr6	20,101,346	20,112,948	Milk kappa-casein content QTL (20570)	Chr6	18,046,673	47,449,338	Milk kappa-casein content
INRA_BovSV2954	inversion	11,601	Chr6	20,101,346	20,112,948	Milk kappa-casein content QTL (20572)	Chr6	18,046,673	47,449,338	Milk kappa-casein content
INRA_BovSV2954	inversion	11,601	Chr6	20,101,346	20,112,948	Milk kappa-casein content QTL (20573)	Chr6	18,046,673	47,449,338	Milk kappa-casein content
INRA_BovSV2954	inversion	11,601	Chr6	20,101,346	20,112,948	Milk kappa-casein content QTL (20574)	Chr6	18,046,673	47,449,338	Milk kappa-casein content
INRA_BovSV2954	inversion	11,601	Chr6	20,101,346	20,112,948	Milk kappa-casein content QTL (20575)	Chr6	18,046,673	47,449,338	Milk kappa-casein content
INRA_BovSV2954	inversion	11,601	Chr6	20,101,346	20,112,948	Milk kappa-casein content QTL (20576)	Chr6	18,046,673	47,449,338	Milk kappa-casein content
INRA_BovSV2954	inversion	11,601	Chr6	20,101,346	20,112,948	Milk kappa-casein content QTL (20577)	Chr6	18,046,673	47,449,338	Milk kappa-casein content
INRA_BovSV2954	inversion	11,601	Chr6	20,101,346	20,112,948	Milk kappa-casein content QTL (20578)	Chr6	18,046,673	47,449,338	Milk kappa-casein content
INRA_BovSV2954	inversion	11,601	Chr6	20,101,346	20,112,948	Milk kappa-casein content QTL (20579)	Chr6	18,046,673	47,449,338	Milk kappa-casein content
INRA_BovSV2956	inversion	5,493	Chr6	20,941,164	20,946,628	Milk kappa-casein content QTL (20571)	Chr6	18,046,673	47,449,338	Milk kappa-casein content
INRA_BovSV2956	inversion	5,493	Chr6	20,941,164	20,946,628	Milk kappa-casein content QTL (20564)	Chr6	18,046,673	47,449,338	Milk kappa-casein content
INRA_BovSV2956	inversion	5,493	Chr6	20,941,164	20,946,628	Milk kappa-casein content QTL (20565)	Chr6	18,046,673	47,449,338	Milk kappa-casein content
INRA_BovSV2956	inversion	5,493	Chr6	20,941,164	20,946,628	Milk kappa-casein content QTL (20566)	Chr6	18,046,673	47,449,338	Milk kappa-casein content
INRA_BovSV2956	inversion	5,493	Chr6	20,941,164	20,946,628	Milk kappa-casein content QTL (20567)	Chr6	18,046,673	47,449,338	Milk kappa-casein content
INRA_BovSV2956	inversion	5,493	Chr6	20,941,164	20,946,628	Milk kappa-casein content QTL (20568)	Chr6	18,046,673	47,449,338	Milk kappa-casein content
INRA_BovSV2956	inversion	5,493	Chr6	20,941,164	20,946,628	Milk kappa-casein content QTL (20569)	Chr6	18,046,673	47,449,338	Milk kappa-casein content
INRA_BovSV2956	inversion	5,493	Chr6	20,941,164	20,946,628	Milk kappa-casein content QTL (20570)	Chr6	18,046,673	47,449,338	Milk kappa-casein content
INRA_BovSV2956	inversion	5,493	Chr6	20,941,164	20,946,628	Milk kappa-casein content QTL (20572)	Chr6	18,046,673	47,449,338	Milk kappa-casein content
INRA_BovSV2956	inversion	5,493	Chr6	20,941,164	20,946,628	Milk kappa-casein content QTL (20573)	Chr6	18,046,673	47,449,338	Milk kappa-casein content
INRA_BovSV2956	inversion	5,493	Chr6	20,941,164	20,946,628	Milk kappa-casein content QTL (20574)	Chr6	18,046,673	47,449,338	Milk kappa-casein content
INRA_BovSV2956	inversion	5,493	Chr6	20,941,164	20,946,628	Milk kappa-casein content QTL (20575)	Chr6	18,046,673	47,449,338	Milk kappa-casein content
INRA_BovSV2956	inversion	5,493	Chr6	20,941,164	20,946,628	Milk kappa-casein content QTL (20576)	Chr6	18,046,673	47,449,338	Milk kappa-casein content
INRA_BovSV2956	inversion	5,493	Chr6	20,941,164	20,946,628	Milk kappa-casein content QTL (20577)	Chr6	18,046,673	47,449,338	Milk kappa-casein content
INRA_BovSV2956	inversion	5,493	Chr6	20,941,164	20,946,628	Milk kappa-casein content QTL (20578)	Chr6	18,046,673	47,449,338	Milk kappa-casein content
INRA_BovSV2956	inversion	5,493	Chr6	20,941,164	20,946,628	Milk kappa-casein content QTL (20579)	Chr6	18,046,673	47,449,338	Milk kappa-casein content
INRA_BovSV2960	inversion	21,051	Chr6	20,279,604	20,300,656	Milk kappa-casein content QTL (20571)	Chr6	18,046,673	47,449,338	Milk kappa-casein content
INRA_BovSV2960	inversion	21,051	Chr6	20,279,604	20,300,656	Milk kappa-casein content QTL (20564)	Chr6	18,046,673	47,449,338	Milk kappa-casein content
INRA_BovSV2960	inversion	21,051	Chr6	20,279,604	20,300,656	Milk kappa-casein content QTL (20565)	Chr6	18,046,673	47,449,338	Milk kappa-casein content
INRA_BovSV2960	inversion	21,051	Chr6	20,279,604	20,300,656	Milk kappa-casein content QTL (20566)	Chr6	18,046,673	47,449,338	Milk kappa-casein content
INRA_BovSV2960	inversion	21,051	Chr6	20,279,604	20,300,656	Milk kappa-casein content QTL (20567)	Chr6	18,046,673	47,449,338	Milk kappa-casein content
INRA_BovSV2960	inversion	21,051	Chr6	20,279,604	20,300,656	Milk kappa-casein content QTL (20568)	Chr6	18,046,673	47,449,338	Milk kappa-casein content
INRA_BovSV2960	inversion	21,051	Chr6	20,279,604	20,300,656	Milk kappa-casein content QTL (20569)	Chr6	18,046,673	47,449,338	Milk kappa-casein content
INRA_BovSV2960	inversion	21,051	Chr6	20,279,604	20,300,656	Milk kappa-casein content QTL (20570)	Chr6	18,046,673	47,449,338	Milk kappa-casein content
INRA_BovSV2960	inversion	21,051	Chr6	20,279,604	20,300,656	Milk kappa-casein content QTL (20572)	Chr6	18,046,673	47,449,338	Milk kappa-casein content
INRA_BovSV2960	inversion	21,051	Chr6	20,279,604	20,300,656	Milk kappa-casein content QTL (20573)	Chr6	18,046,673	47,449,338	Milk kappa-casein content
INRA_BovSV2960	inversion	21,051	Chr6	20,279,604	20,300,656	Milk kappa-casein content QTL (20574)	Chr6	18,046,673	47,449,338	Milk kappa-casein content
INRA_BovSV2960	inversion	21,051	Chr6	20,279,604	20,300,656	Milk kappa-casein content QTL (20575)	Chr6	18,046,673	47,449,338	Milk kappa-casein content
INRA_BovSV2960	inversion	21,051	Chr6	20,279,604	20,300,656	Milk kappa-casein content QTL (20576)	Chr6	18,046,673	47,449,338	Milk kappa-casein content
INRA_BovSV2960	inversion	21,051	Chr6	20,279,604	20,300,656	Milk kappa-casein content QTL (20577)	Chr6	18,046,673	47,449,338	Milk kappa-casein content
INRA_BovSV2960	inversion	21,051	Chr6	20,279,604	20,300,656	Milk kappa-casein content QTL (20578)	Chr6	18,046,673	47,449,338	Milk kappa-casein content
INRA_BovSV2960	inversion	21,051	Chr6	20,279,604	20,300,656	Milk kappa-casein content QTL (20579)	Chr6	18,046,673	47,449,338	Milk kappa-casein content
INRA_BovSV2961	inversion	874	Chr6	24,381,366	24,382,241	Milk kappa-casein content QTL (20571)	Chr6	18,046,673	47,449,338	Milk kappa-casein content
INRA_BovSV2961	inversion	874	Chr6	24,381,366	24,382,241	Milk kappa-casein content QTL (20564)	Chr6	18,046,673	47,449,338	Milk kappa-casein content
INRA_BovSV2961	inversion	874	Chr6	24,381,366	24,382,241	Milk kappa-casein content QTL (20565)	Chr6	18,046,673	47,449,338	Milk kappa-casein content
INRA_BovSV2961	inversion	874	Chr6	24,381,366	24,382,241	Milk kappa-casein content QTL (20566)	Chr6	18,046,673	47,449,338	Milk kappa-casein content
INRA_BovSV2961	inversion	874	Chr6	24,381,366	24,382,241	Milk kappa-casein content QTL (20567)	Chr6	18,046,673	47,449,338	Milk kappa-casein content
INRA_BovSV2961	inversion	874	Chr6	24,381,366	24,382,241	Milk kappa-casein content QTL (20568)	Chr6	18,046,673	47,449,338	Milk kappa-casein content
INRA_BovSV2961	inversion	874	Chr6	24,381,366	24,382,241	Milk kappa-casein content QTL (20569)	Chr6	18,046,673	47,449,338	Milk kappa-casein content
INRA_BovSV2961	inversion	874	Chr6	24,381,366	24,382,241	Milk kappa-casein content QTL (20570)	Chr6	18,046,673	47,449,338	Milk kappa-casein content
INRA_BovSV2961	inversion	874	Chr6	24,381,366	24,382,241	Milk kappa-casein content QTL (20572)	Chr6	18,046,673	47,449,338	Milk kappa-casein content
INRA_BovSV2961	inversion	874	Chr6	24,381,366	24,382,241	Milk kappa-casein content QTL (20573)	Chr6	18,046,673	47,449,338	Milk kappa-casein content
INRA_BovSV2961	inversion	874	Chr6	24,381,366	24,382,241	Milk kappa-casein content QTL (20574)	Chr6	18,046,673	47,449,338	Milk kappa-casein content
INRA_BovSV2961	inversion	874	Chr6	24,381,366	24,382,241	Milk kappa-casein content QTL (20575)	Chr6	18,046,673	47,449,338	Milk kappa-casein content
INRA_BovSV2961	inversion	874	Chr6	24,381,366	24,382,241	Milk kappa-casein content QTL (20576)	Chr6	18,046,673	47,449,338	Milk kappa-casein content
INRA_BovSV2961	inversion	874	Chr6	24,381,366	24,382,241	Milk kappa-casein content QTL (20577)	Chr6	18,046,673	47,449,338	Milk kappa-casein content
INRA_BovSV2961	inversion	874	Chr6	24,381,366	24,382,241	Milk kappa-casein content QTL (20578)	Chr6	18,046,673	47,449,338	Milk kappa-casein content
INRA_BovSV2961	inversion	874	Chr6	24,381,366	24,382,241	Milk kappa-casein content QTL (20579)	Chr6	18,046,673	47,449,338	Milk kappa-casein content
INRA_BovSV2962	inversion	497	Chr6	24,381,558	24,382,056	Milk kappa-casein content QTL (20571)	Chr6	18,046,673	47,449,338	Milk kappa-casein content
INRA_BovSV2962	inversion	497	Chr6	24,381,558	24,382,056	Milk kappa-casein content QTL (20564)	Chr6	18,046,673	47,449,338	Milk kappa-casein content
INRA_BovSV2962	inversion	497	Chr6	24,381,558	24,382,056	Milk kappa-casein content QTL (20565)	Chr6	18,046,673	47,449,338	Milk kappa-casein content
INRA_BovSV2962	inversion	497	Chr6	24,381,558	24,382,056	Milk kappa-casein content QTL (20566)	Chr6	18,046,673	47,449,338	Milk kappa-casein content
INRA_BovSV2962	inversion	497	Chr6	24,381,558	24,382,056	Milk kappa-casein content QTL (20567)	Chr6	18,046,673	47,449,338	Milk kappa-casein content
INRA_BovSV2962	inversion	497	Chr6	24,381,558	24,382,056	Milk kappa-casein content QTL (20568)	Chr6	18,046,673	47,449,338	Milk kappa-casein content
INRA_BovSV2962	inversion	497	Chr6	24,381,558	24,382,056	Milk kappa-casein content QTL (20569)	Chr6	18,046,673	47,449,338	Milk kappa-casein content
INRA_BovSV2962	inversion	497	Chr6	24,381,558	24,382,056	Milk kappa-casein content QTL (20570)	Chr6	18,046,673	47,449,338	Milk kappa-casein content
INRA_BovSV2962	inversion	497	Chr6	24,381,558	24,382,056	Milk kappa-casein content QTL (20572)	Chr6	18,046,673	47,449,338	Milk kappa-casein content
INRA_BovSV2962	inversion	497	Chr6	24,381,558	24,382,056	Milk kappa-casein content QTL (20573)	Chr6	18,046,673	47,449,338	Milk kappa-casein content
INRA_BovSV2962	inversion	497	Chr6	24,381,558	24,382,056	Milk kappa-casein content QTL (20574)	Chr6	18,046,673	47,449,338	Milk kappa-casein content
INRA_BovSV2962	inversion	497	Chr6	24,381,558	24,382,056	Milk kappa-casein content QTL (20575)	Chr6	18,046,673	47,449,338	Milk kappa-casein content
INRA_BovSV2962	inversion	497	Chr6	24,381,558	24,382,056	Milk kappa-casein content QTL (20576)	Chr6	18,046,673	47,449,338	Milk kappa-casein content
INRA_BovSV2962	inversion	497	Chr6	24,381,558	24,382,056	Milk kappa-casein content QTL (20577)	Chr6	18,046,673	47,449,338	Milk kappa-casein content
INRA_BovSV2962	inversion	497	Chr6	24,381,558	24,382,056	Milk kappa-casein content QTL (20578)	Chr6	18,046,673	47,449,338	Milk kappa-casein content
INRA_BovSV2962	inversion	497	Chr6	24,381,558	24,382,056	Milk kappa-casein content QTL (20579)	Chr6	18,046,673	47,449,338	Milk kappa-casein content
INRA_BovSV2972	inversion	53,069	Chr6	26,703,307	26,756,375	Milk kappa-casein content QTL (20571)	Chr6	18,046,673	47,449,338	Milk kappa-casein content
INRA_BovSV2972	inversion	53,069	Chr6	26,703,307	26,756,375	Milk kappa-casein content QTL (20564)	Chr6	18,046,673	47,449,338	Milk kappa-casein content
INRA_BovSV2972	inversion	53,069	Chr6	26,703,307	26,756,375	Milk kappa-casein content QTL (20565)	Chr6	18,046,673	47,449,338	Milk kappa-casein content
INRA_BovSV2972	inversion	53,069	Chr6	26,703,307	26,756,375	Milk kappa-casein content QTL (20566)	Chr6	18,046,673	47,449,338	Milk kappa-casein content
INRA_BovSV2972	inversion	53,069	Chr6	26,703,307	26,756,375	Milk kappa-casein content QTL (20567)	Chr6	18,046,673	47,449,338	Milk kappa-casein content
INRA_BovSV2972	inversion	53,069	Chr6	26,703,307	26,756,375	Milk kappa-casein content QTL (20568)	Chr6	18,046,673	47,449,338	Milk kappa-casein content
INRA_BovSV2972	inversion	53,069	Chr6	26,703,307	26,756,375	Milk kappa-casein content QTL (20569)	Chr6	18,046,673	47,449,338	Milk kappa-casein content
INRA_BovSV2972	inversion	53,069	Chr6	26,703,307	26,756,375	Milk kappa-casein content QTL (20570)	Chr6	18,046,673	47,449,338	Milk kappa-casein content
INRA_BovSV2972	inversion	53,069	Chr6	26,703,307	26,756,375	Milk kappa-casein content QTL (20572)	Chr6	18,046,673	47,449,338	Milk kappa-casein content
INRA_BovSV2972	inversion	53,069	Chr6	26,703,307	26,756,375	Milk kappa-casein content QTL (20573)	Chr6	18,046,673	47,449,338	Milk kappa-casein content
INRA_BovSV2972	inversion	53,069	Chr6	26,703,307	26,756,375	Milk kappa-casein content QTL (20574)	Chr6	18,046,673	47,449,338	Milk kappa-casein content
INRA_BovSV2972	inversion	53,069	Chr6	26,703,307	26,756,375	Milk kappa-casein content QTL (20575)	Chr6	18,046,673	47,449,338	Milk kappa-casein content
INRA_BovSV2972	inversion	53,069	Chr6	26,703,307	26,756,375	Milk kappa-casein content QTL (20576)	Chr6	18,046,673	47,449,338	Milk kappa-casein content
INRA_BovSV2972	inversion	53,069	Chr6	26,703,307	26,756,375	Milk kappa-casein content QTL (20577)	Chr6	18,046,673	47,449,338	Milk kappa-casein content
INRA_BovSV2972	inversion	53,069	Chr6	26,703,307	26,756,375	Milk kappa-casein content QTL (20578)	Chr6	18,046,673	47,449,338	Milk kappa-casein content
INRA_BovSV2972	inversion	53,069	Chr6	26,703,307	26,756,375	Milk kappa-casein content QTL (20579)	Chr6	18,046,673	47,449,338	Milk kappa-casein content
INRA_BovSV2979	inversion	5,271	Chr6	29,949,834	29,955,106	Milk kappa-casein content QTL (20571)	Chr6	18,046,673	47,449,338	Milk kappa-casein content
INRA_BovSV2979	inversion	5,271	Chr6	29,949,834	29,955,106	Milk kappa-casein content QTL (20564)	Chr6	18,046,673	47,449,338	Milk kappa-casein content
INRA_BovSV2979	inversion	5,271	Chr6	29,949,834	29,955,106	Milk kappa-casein content QTL (20565)	Chr6	18,046,673	47,449,338	Milk kappa-casein content
INRA_BovSV2979	inversion	5,271	Chr6	29,949,834	29,955,106	Milk kappa-casein content QTL (20566)	Chr6	18,046,673	47,449,338	Milk kappa-casein content
INRA_BovSV2979	inversion	5,271	Chr6	29,949,834	29,955,106	Milk kappa-casein content QTL (20567)	Chr6	18,046,673	47,449,338	Milk kappa-casein content
INRA_BovSV2979	inversion	5,271	Chr6	29,949,834	29,955,106	Milk kappa-casein content QTL (20568)	Chr6	18,046,673	47,449,338	Milk kappa-casein content
INRA_BovSV2979	inversion	5,271	Chr6	29,949,834	29,955,106	Milk kappa-casein content QTL (20569)	Chr6	18,046,673	47,449,338	Milk kappa-casein content
INRA_BovSV2979	inversion	5,271	Chr6	29,949,834	29,955,106	Milk kappa-casein content QTL (20570)	Chr6	18,046,673	47,449,338	Milk kappa-casein content
INRA_BovSV2979	inversion	5,271	Chr6	29,949,834	29,955,106	Milk kappa-casein content QTL (20572)	Chr6	18,046,673	47,449,338	Milk kappa-casein content
INRA_BovSV2979	inversion	5,271	Chr6	29,949,834	29,955,106	Milk kappa-casein content QTL (20573)	Chr6	18,046,673	47,449,338	Milk kappa-casein content
INRA_BovSV2979	inversion	5,271	Chr6	29,949,834	29,955,106	Milk kappa-casein content QTL (20574)	Chr6	18,046,673	47,449,338	Milk kappa-casein content
INRA_BovSV2979	inversion	5,271	Chr6	29,949,834	29,955,106	Milk kappa-casein content QTL (20575)	Chr6	18,046,673	47,449,338	Milk kappa-casein content
INRA_BovSV2979	inversion	5,271	Chr6	29,949,834	29,955,106	Milk kappa-casein content QTL (20576)	Chr6	18,046,673	47,449,338	Milk kappa-casein content
INRA_BovSV2979	inversion	5,271	Chr6	29,949,834	29,955,106	Milk kappa-casein content QTL (20577)	Chr6	18,046,673	47,449,338	Milk kappa-casein content
INRA_BovSV2979	inversion	5,271	Chr6	29,949,834	29,955,106	Milk kappa-casein content QTL (20578)	Chr6	18,046,673	47,449,338	Milk kappa-casein content
INRA_BovSV2979	inversion	5,271	Chr6	29,949,834	29,955,106	Milk kappa-casein content QTL (20579)	Chr6	18,046,673	47,449,338	Milk kappa-casein content
INRA_BovSV2981	inversion	960	Chr6	25,546,702	25,547,663	Milk kappa-casein content QTL (20571)	Chr6	18,046,673	47,449,338	Milk kappa-casein content
INRA_BovSV2981	inversion	960	Chr6	25,546,702	25,547,663	Milk kappa-casein content QTL (20564)	Chr6	18,046,673	47,449,338	Milk kappa-casein content
INRA_BovSV2981	inversion	960	Chr6	25,546,702	25,547,663	Milk kappa-casein content QTL (20565)	Chr6	18,046,673	47,449,338	Milk kappa-casein content
INRA_BovSV2981	inversion	960	Chr6	25,546,702	25,547,663	Milk kappa-casein content QTL (20566)	Chr6	18,046,673	47,449,338	Milk kappa-casein content
INRA_BovSV2981	inversion	960	Chr6	25,546,702	25,547,663	Milk kappa-casein content QTL (20567)	Chr6	18,046,673	47,449,338	Milk kappa-casein content
INRA_BovSV2981	inversion	960	Chr6	25,546,702	25,547,663	Milk kappa-casein content QTL (20568)	Chr6	18,046,673	47,449,338	Milk kappa-casein content
INRA_BovSV2981	inversion	960	Chr6	25,546,702	25,547,663	Milk kappa-casein content QTL (20569)	Chr6	18,046,673	47,449,338	Milk kappa-casein content
INRA_BovSV2981	inversion	960	Chr6	25,546,702	25,547,663	Milk kappa-casein content QTL (20570)	Chr6	18,046,673	47,449,338	Milk kappa-casein content
INRA_BovSV2981	inversion	960	Chr6	25,546,702	25,547,663	Milk kappa-casein content QTL (20572)	Chr6	18,046,673	47,449,338	Milk kappa-casein content
INRA_BovSV2981	inversion	960	Chr6	25,546,702	25,547,663	Milk kappa-casein content QTL (20573)	Chr6	18,046,673	47,449,338	Milk kappa-casein content
INRA_BovSV2981	inversion	960	Chr6	25,546,702	25,547,663	Milk kappa-casein content QTL (20574)	Chr6	18,046,673	47,449,338	Milk kappa-casein content
INRA_BovSV2981	inversion	960	Chr6	25,546,702	25,547,663	Milk kappa-casein content QTL (20575)	Chr6	18,046,673	47,449,338	Milk kappa-casein content
INRA_BovSV2981	inversion	960	Chr6	25,546,702	25,547,663	Milk kappa-casein content QTL (20576)	Chr6	18,046,673	47,449,338	Milk kappa-casein content
INRA_BovSV2981	inversion	960	Chr6	25,546,702	25,547,663	Milk kappa-casein content QTL (20577)	Chr6	18,046,673	47,449,338	Milk kappa-casein content
INRA_BovSV2981	inversion	960	Chr6	25,546,702	25,547,663	Milk kappa-casein content QTL (20578)	Chr6	18,046,673	47,449,338	Milk kappa-casein content
INRA_BovSV2981	inversion	960	Chr6	25,546,702	25,547,663	Milk kappa-casein content QTL (20579)	Chr6	18,046,673	47,449,338	Milk kappa-casein content
INRA_BovSV2984	inversion	74,387	Chr6	26,689,110	26,763,498	Milk kappa-casein content QTL (20571)	Chr6	18,046,673	47,449,338	Milk kappa-casein content
INRA_BovSV2984	inversion	74,387	Chr6	26,689,110	26,763,498	Milk kappa-casein content QTL (20564)	Chr6	18,046,673	47,449,338	Milk kappa-casein content
INRA_BovSV2984	inversion	74,387	Chr6	26,689,110	26,763,498	Milk kappa-casein content QTL (20565)	Chr6	18,046,673	47,449,338	Milk kappa-casein content
INRA_BovSV2984	inversion	74,387	Chr6	26,689,110	26,763,498	Milk kappa-casein content QTL (20566)	Chr6	18,046,673	47,449,338	Milk kappa-casein content
INRA_BovSV2984	inversion	74,387	Chr6	26,689,110	26,763,498	Milk kappa-casein content QTL (20567)	Chr6	18,046,673	47,449,338	Milk kappa-casein content
INRA_BovSV2984	inversion	74,387	Chr6	26,689,110	26,763,498	Milk kappa-casein content QTL (20568)	Chr6	18,046,673	47,449,338	Milk kappa-casein content
INRA_BovSV2984	inversion	74,387	Chr6	26,689,110	26,763,498	Milk kappa-casein content QTL (20569)	Chr6	18,046,673	47,449,338	Milk kappa-casein content
INRA_BovSV2984	inversion	74,387	Chr6	26,689,110	26,763,498	Milk kappa-casein content QTL (20570)	Chr6	18,046,673	47,449,338	Milk kappa-casein content
INRA_BovSV2984	inversion	74,387	Chr6	26,689,110	26,763,498	Milk kappa-casein content QTL (20572)	Chr6	18,046,673	47,449,338	Milk kappa-casein content
INRA_BovSV2984	inversion	74,387	Chr6	26,689,110	26,763,498	Milk kappa-casein content QTL (20573)	Chr6	18,046,673	47,449,338	Milk kappa-casein content
INRA_BovSV2984	inversion	74,387	Chr6	26,689,110	26,763,498	Milk kappa-casein content QTL (20574)	Chr6	18,046,673	47,449,338	Milk kappa-casein content
INRA_BovSV2984	inversion	74,387	Chr6	26,689,110	26,763,498	Milk kappa-casein content QTL (20575)	Chr6	18,046,673	47,449,338	Milk kappa-casein content
INRA_BovSV2984	inversion	74,387	Chr6	26,689,110	26,763,498	Milk kappa-casein content QTL (20576)	Chr6	18,046,673	47,449,338	Milk kappa-casein content
INRA_BovSV2984	inversion	74,387	Chr6	26,689,110	26,763,498	Milk kappa-casein content QTL (20577)	Chr6	18,046,673	47,449,338	Milk kappa-casein content
INRA_BovSV2984	inversion	74,387	Chr6	26,689,110	26,763,498	Milk kappa-casein content QTL (20578)	Chr6	18,046,673	47,449,338	Milk kappa-casein content
INRA_BovSV2984	inversion	74,387	Chr6	26,689,110	26,763,498	Milk kappa-casein content QTL (20579)	Chr6	18,046,673	47,449,338	Milk kappa-casein content
INRA_BovSV2989	inversion	2,512	Chr6	30,456,528	30,459,041	Milk kappa-casein content QTL (20571)	Chr6	18,046,673	47,449,338	Milk kappa-casein content
INRA_BovSV2989	inversion	2,512	Chr6	30,456,528	30,459,041	Milk kappa-casein content QTL (20564)	Chr6	18,046,673	47,449,338	Milk kappa-casein content
INRA_BovSV2989	inversion	2,512	Chr6	30,456,528	30,459,041	Milk kappa-casein content QTL (20565)	Chr6	18,046,673	47,449,338	Milk kappa-casein content
INRA_BovSV2989	inversion	2,512	Chr6	30,456,528	30,459,041	Milk kappa-casein content QTL (20566)	Chr6	18,046,673	47,449,338	Milk kappa-casein content
INRA_BovSV2989	inversion	2,512	Chr6	30,456,528	30,459,041	Milk kappa-casein content QTL (20567)	Chr6	18,046,673	47,449,338	Milk kappa-casein content
INRA_BovSV2989	inversion	2,512	Chr6	30,456,528	30,459,041	Milk kappa-casein content QTL (20568)	Chr6	18,046,673	47,449,338	Milk kappa-casein content
INRA_BovSV2989	inversion	2,512	Chr6	30,456,528	30,459,041	Milk kappa-casein content QTL (20569)	Chr6	18,046,673	47,449,338	Milk kappa-casein content
INRA_BovSV2989	inversion	2,512	Chr6	30,456,528	30,459,041	Milk kappa-casein content QTL (20570)	Chr6	18,046,673	47,449,338	Milk kappa-casein content
INRA_BovSV2989	inversion	2,512	Chr6	30,456,528	30,459,041	Milk kappa-casein content QTL (20572)	Chr6	18,046,673	47,449,338	Milk kappa-casein content
INRA_BovSV2989	inversion	2,512	Chr6	30,456,528	30,459,041	Milk kappa-casein content QTL (20573)	Chr6	18,046,673	47,449,338	Milk kappa-casein content
INRA_BovSV2989	inversion	2,512	Chr6	30,456,528	30,459,041	Milk kappa-casein content QTL (20574)	Chr6	18,046,673	47,449,338	Milk kappa-casein content
INRA_BovSV2989	inversion	2,512	Chr6	30,456,528	30,459,041	Milk kappa-casein content QTL (20575)	Chr6	18,046,673	47,449,338	Milk kappa-casein content
INRA_BovSV2989	inversion	2,512	Chr6	30,456,528	30,459,041	Milk kappa-casein content QTL (20576)	Chr6	18,046,673	47,449,338	Milk kappa-casein content
INRA_BovSV2989	inversion	2,512	Chr6	30,456,528	30,459,041	Milk kappa-casein content QTL (20577)	Chr6	18,046,673	47,449,338	Milk kappa-casein content
INRA_BovSV2989	inversion	2,512	Chr6	30,456,528	30,459,041	Milk kappa-casein content QTL (20578)	Chr6	18,046,673	47,449,338	Milk kappa-casein content
INRA_BovSV2989	inversion	2,512	Chr6	30,456,528	30,459,041	Milk kappa-casein content QTL (20579)	Chr6	18,046,673	47,449,338	Milk kappa-casein content
INRA_BovSV2992	inversion	2,594	Chr6	32,435,382	32,437,933	Milk kappa-casein content QTL (20571)	Chr6	18,046,673	47,449,338	Milk kappa-casein content
INRA_BovSV2992	inversion	2,594	Chr6	32,435,382	32,437,933	Milk kappa-casein content QTL (20564)	Chr6	18,046,673	47,449,338	Milk kappa-casein content
INRA_BovSV2992	inversion	2,594	Chr6	32,435,382	32,437,933	Milk kappa-casein content QTL (20565)	Chr6	18,046,673	47,449,338	Milk kappa-casein content
INRA_BovSV2992	inversion	2,594	Chr6	32,435,382	32,437,933	Milk kappa-casein content QTL (20566)	Chr6	18,046,673	47,449,338	Milk kappa-casein content
INRA_BovSV2992	inversion	2,594	Chr6	32,435,382	32,437,933	Milk kappa-casein content QTL (20567)	Chr6	18,046,673	47,449,338	Milk kappa-casein content
INRA_BovSV2992	inversion	2,594	Chr6	32,435,382	32,437,933	Milk kappa-casein content QTL (20568)	Chr6	18,046,673	47,449,338	Milk kappa-casein content
INRA_BovSV2992	inversion	2,594	Chr6	32,435,382	32,437,933	Milk kappa-casein content QTL (20569)	Chr6	18,046,673	47,449,338	Milk kappa-casein content
INRA_BovSV2992	inversion	2,594	Chr6	32,435,382	32,437,933	Milk kappa-casein content QTL (20570)	Chr6	18,046,673	47,449,338	Milk kappa-casein content
INRA_BovSV2992	inversion	2,594	Chr6	32,435,382	32,437,933	Milk kappa-casein content QTL (20572)	Chr6	18,046,673	47,449,338	Milk kappa-casein content
INRA_BovSV2992	inversion	2,594	Chr6	32,435,382	32,437,933	Milk kappa-casein content QTL (20573)	Chr6	18,046,673	47,449,338	Milk kappa-casein content
INRA_BovSV2992	inversion	2,594	Chr6	32,435,382	32,437,933	Milk kappa-casein content QTL (20574)	Chr6	18,046,673	47,449,338	Milk kappa-casein content
INRA_BovSV2992	inversion	2,594	Chr6	32,435,382	32,437,933	Milk kappa-casein content QTL (20575)	Chr6	18,046,673	47,449,338	Milk kappa-casein content
INRA_BovSV2992	inversion	2,594	Chr6	32,435,382	32,437,933	Milk kappa-casein content QTL (20576)	Chr6	18,046,673	47,449,338	Milk kappa-casein content
INRA_BovSV2992	inversion	2,594	Chr6	32,435,382	32,437,933	Milk kappa-casein content QTL (20577)	Chr6	18,046,673	47,449,338	Milk kappa-casein content
INRA_BovSV2992	inversion	2,594	Chr6	32,435,382	32,437,933	Milk kappa-casein content QTL (20578)	Chr6	18,046,673	47,449,338	Milk kappa-casein content
INRA_BovSV2992	inversion	2,594	Chr6	32,435,382	32,437,933	Milk kappa-casein content QTL (20579)	Chr6	18,046,673	47,449,338	Milk kappa-casein content
INRA_BovSV2993	inversion	1,956	Chr6	33,413,259	33,415,204	Milk kappa-casein content QTL (20571)	Chr6	18,046,673	47,449,338	Milk kappa-casein content
INRA_BovSV2993	inversion	1,956	Chr6	33,413,259	33,415,204	Milk kappa-casein content QTL (20564)	Chr6	18,046,673	47,449,338	Milk kappa-casein content
INRA_BovSV2993	inversion	1,956	Chr6	33,413,259	33,415,204	Milk kappa-casein content QTL (20565)	Chr6	18,046,673	47,449,338	Milk kappa-casein content
INRA_BovSV2993	inversion	1,956	Chr6	33,413,259	33,415,204	Milk kappa-casein content QTL (20566)	Chr6	18,046,673	47,449,338	Milk kappa-casein content
INRA_BovSV2993	inversion	1,956	Chr6	33,413,259	33,415,204	Milk kappa-casein content QTL (20567)	Chr6	18,046,673	47,449,338	Milk kappa-casein content
INRA_BovSV2993	inversion	1,956	Chr6	33,413,259	33,415,204	Milk kappa-casein content QTL (20568)	Chr6	18,046,673	47,449,338	Milk kappa-casein content
INRA_BovSV2993	inversion	1,956	Chr6	33,413,259	33,415,204	Milk kappa-casein content QTL (20569)	Chr6	18,046,673	47,449,338	Milk kappa-casein content
INRA_BovSV2993	inversion	1,956	Chr6	33,413,259	33,415,204	Milk kappa-casein content QTL (20570)	Chr6	18,046,673	47,449,338	Milk kappa-casein content
INRA_BovSV2993	inversion	1,956	Chr6	33,413,259	33,415,204	Milk kappa-casein content QTL (20572)	Chr6	18,046,673	47,449,338	Milk kappa-casein content
INRA_BovSV2993	inversion	1,956	Chr6	33,413,259	33,415,204	Milk kappa-casein content QTL (20573)	Chr6	18,046,673	47,449,338	Milk kappa-casein content
INRA_BovSV2993	inversion	1,956	Chr6	33,413,259	33,415,204	Milk kappa-casein content QTL (20574)	Chr6	18,046,673	47,449,338	Milk kappa-casein content
INRA_BovSV2993	inversion	1,956	Chr6	33,413,259	33,415,204	Milk kappa-casein content QTL (20575)	Chr6	18,046,673	47,449,338	Milk kappa-casein content
INRA_BovSV2993	inversion	1,956	Chr6	33,413,259	33,415,204	Milk kappa-casein content QTL (20576)	Chr6	18,046,673	47,449,338	Milk kappa-casein content
INRA_BovSV2993	inversion	1,956	Chr6	33,413,259	33,415,204	Milk kappa-casein content QTL (20577)	Chr6	18,046,673	47,449,338	Milk kappa-casein content
INRA_BovSV2993	inversion	1,956	Chr6	33,413,259	33,415,204	Milk kappa-casein content QTL (20578)	Chr6	18,046,673	47,449,338	Milk kappa-casein content
INRA_BovSV2993	inversion	1,956	Chr6	33,413,259	33,415,204	Milk kappa-casein content QTL (20579)	Chr6	18,046,673	47,449,338	Milk kappa-casein content
INRA_BovSV2997	inversion	14,296	Chr6	36,259,920	36,274,217	Milk kappa-casein content QTL (20571)	Chr6	18,046,673	47,449,338	Milk kappa-casein content
INRA_BovSV2997	inversion	14,296	Chr6	36,259,920	36,274,217	Milk kappa-casein content QTL (20564)	Chr6	18,046,673	47,449,338	Milk kappa-casein content
INRA_BovSV2997	inversion	14,296	Chr6	36,259,920	36,274,217	Milk kappa-casein content QTL (20565)	Chr6	18,046,673	47,449,338	Milk kappa-casein content
INRA_BovSV2997	inversion	14,296	Chr6	36,259,920	36,274,217	Milk kappa-casein content QTL (20566)	Chr6	18,046,673	47,449,338	Milk kappa-casein content
INRA_BovSV2997	inversion	14,296	Chr6	36,259,920	36,274,217	Milk kappa-casein content QTL (20567)	Chr6	18,046,673	47,449,338	Milk kappa-casein content
INRA_BovSV2997	inversion	14,296	Chr6	36,259,920	36,274,217	Milk kappa-casein content QTL (20568)	Chr6	18,046,673	47,449,338	Milk kappa-casein content
INRA_BovSV2997	inversion	14,296	Chr6	36,259,920	36,274,217	Milk kappa-casein content QTL (20569)	Chr6	18,046,673	47,449,338	Milk kappa-casein content
INRA_BovSV2997	inversion	14,296	Chr6	36,259,920	36,274,217	Milk kappa-casein content QTL (20570)	Chr6	18,046,673	47,449,338	Milk kappa-casein content
INRA_BovSV2997	inversion	14,296	Chr6	36,259,920	36,274,217	Milk kappa-casein content QTL (20572)	Chr6	18,046,673	47,449,338	Milk kappa-casein content
INRA_BovSV2997	inversion	14,296	Chr6	36,259,920	36,274,217	Milk kappa-casein content QTL (20573)	Chr6	18,046,673	47,449,338	Milk kappa-casein content
INRA_BovSV2997	inversion	14,296	Chr6	36,259,920	36,274,217	Milk kappa-casein content QTL (20574)	Chr6	18,046,673	47,449,338	Milk kappa-casein content
INRA_BovSV2997	inversion	14,296	Chr6	36,259,920	36,274,217	Milk kappa-casein content QTL (20575)	Chr6	18,046,673	47,449,338	Milk kappa-casein content
INRA_BovSV2997	inversion	14,296	Chr6	36,259,920	36,274,217	Milk kappa-casein content QTL (20576)	Chr6	18,046,673	47,449,338	Milk kappa-casein content
INRA_BovSV2997	inversion	14,296	Chr6	36,259,920	36,274,217	Milk kappa-casein content QTL (20577)	Chr6	18,046,673	47,449,338	Milk kappa-casein content
INRA_BovSV2997	inversion	14,296	Chr6	36,259,920	36,274,217	Milk kappa-casein content QTL (20578)	Chr6	18,046,673	47,449,338	Milk kappa-casein content
INRA_BovSV2997	inversion	14,296	Chr6	36,259,920	36,274,217	Milk kappa-casein content QTL (20579)	Chr6	18,046,673	47,449,338	Milk kappa-casein content
INRA_BovSV2998	inversion	982	Chr6	38,339,404	38,340,371	Milk kappa-casein content QTL (20571)	Chr6	18,046,673	47,449,338	Milk kappa-casein content
INRA_BovSV2998	inversion	982	Chr6	38,339,404	38,340,371	Milk kappa-casein content QTL (20564)	Chr6	18,046,673	47,449,338	Milk kappa-casein content
INRA_BovSV2998	inversion	982	Chr6	38,339,404	38,340,371	Milk kappa-casein content QTL (20565)	Chr6	18,046,673	47,449,338	Milk kappa-casein content
INRA_BovSV2998	inversion	982	Chr6	38,339,404	38,340,371	Milk kappa-casein content QTL (20566)	Chr6	18,046,673	47,449,338	Milk kappa-casein content
INRA_BovSV2998	inversion	982	Chr6	38,339,404	38,340,371	Milk kappa-casein content QTL (20567)	Chr6	18,046,673	47,449,338	Milk kappa-casein content
INRA_BovSV2998	inversion	982	Chr6	38,339,404	38,340,371	Milk kappa-casein content QTL (20568)	Chr6	18,046,673	47,449,338	Milk kappa-casein content
INRA_BovSV2998	inversion	982	Chr6	38,339,404	38,340,371	Milk kappa-casein content QTL (20569)	Chr6	18,046,673	47,449,338	Milk kappa-casein content
INRA_BovSV2998	inversion	982	Chr6	38,339,404	38,340,371	Milk kappa-casein content QTL (20570)	Chr6	18,046,673	47,449,338	Milk kappa-casein content
INRA_BovSV2998	inversion	982	Chr6	38,339,404	38,340,371	Milk kappa-casein content QTL (20572)	Chr6	18,046,673	47,449,338	Milk kappa-casein content
INRA_BovSV2998	inversion	982	Chr6	38,339,404	38,340,371	Milk kappa-casein content QTL (20573)	Chr6	18,046,673	47,449,338	Milk kappa-casein content
INRA_BovSV2998	inversion	982	Chr6	38,339,404	38,340,371	Milk kappa-casein content QTL (20574)	Chr6	18,046,673	47,449,338	Milk kappa-casein content
INRA_BovSV2998	inversion	982	Chr6	38,339,404	38,340,371	Milk kappa-casein content QTL (20575)	Chr6	18,046,673	47,449,338	Milk kappa-casein content
INRA_BovSV2998	inversion	982	Chr6	38,339,404	38,340,371	Milk kappa-casein content QTL (20576)	Chr6	18,046,673	47,449,338	Milk kappa-casein content
INRA_BovSV2998	inversion	982	Chr6	38,339,404	38,340,371	Milk kappa-casein content QTL (20577)	Chr6	18,046,673	47,449,338	Milk kappa-casein content
INRA_BovSV2998	inversion	982	Chr6	38,339,404	38,340,371	Milk kappa-casein content QTL (20578)	Chr6	18,046,673	47,449,338	Milk kappa-casein content
INRA_BovSV2998	inversion	982	Chr6	38,339,404	38,340,371	Milk kappa-casein content QTL (20579)	Chr6	18,046,673	47,449,338	Milk kappa-casein content
INRA_BovSV2999	inversion	54,486	Chr6	38,447,034	38,501,521	Milk kappa-casein content QTL (20571)	Chr6	18,046,673	47,449,338	Milk kappa-casein content
INRA_BovSV2999	inversion	54,486	Chr6	38,447,034	38,501,521	Milk kappa-casein content QTL (20564)	Chr6	18,046,673	47,449,338	Milk kappa-casein content
INRA_BovSV2999	inversion	54,486	Chr6	38,447,034	38,501,521	Milk kappa-casein content QTL (20565)	Chr6	18,046,673	47,449,338	Milk kappa-casein content
INRA_BovSV2999	inversion	54,486	Chr6	38,447,034	38,501,521	Milk kappa-casein content QTL (20566)	Chr6	18,046,673	47,449,338	Milk kappa-casein content
INRA_BovSV2999	inversion	54,486	Chr6	38,447,034	38,501,521	Milk kappa-casein content QTL (20567)	Chr6	18,046,673	47,449,338	Milk kappa-casein content
INRA_BovSV2999	inversion	54,486	Chr6	38,447,034	38,501,521	Milk kappa-casein content QTL (20568)	Chr6	18,046,673	47,449,338	Milk kappa-casein content
INRA_BovSV2999	inversion	54,486	Chr6	38,447,034	38,501,521	Milk kappa-casein content QTL (20569)	Chr6	18,046,673	47,449,338	Milk kappa-casein content
INRA_BovSV2999	inversion	54,486	Chr6	38,447,034	38,501,521	Milk kappa-casein content QTL (20570)	Chr6	18,046,673	47,449,338	Milk kappa-casein content
INRA_BovSV2999	inversion	54,486	Chr6	38,447,034	38,501,521	Milk kappa-casein content QTL (20572)	Chr6	18,046,673	47,449,338	Milk kappa-casein content
INRA_BovSV2999	inversion	54,486	Chr6	38,447,034	38,501,521	Milk kappa-casein content QTL (20573)	Chr6	18,046,673	47,449,338	Milk kappa-casein content
INRA_BovSV2999	inversion	54,486	Chr6	38,447,034	38,501,521	Milk kappa-casein content QTL (20574)	Chr6	18,046,673	47,449,338	Milk kappa-casein content
INRA_BovSV2999	inversion	54,486	Chr6	38,447,034	38,501,521	Milk kappa-casein content QTL (20575)	Chr6	18,046,673	47,449,338	Milk kappa-casein content
INRA_BovSV2999	inversion	54,486	Chr6	38,447,034	38,501,521	Milk kappa-casein content QTL (20576)	Chr6	18,046,673	47,449,338	Milk kappa-casein content
INRA_BovSV2999	inversion	54,486	Chr6	38,447,034	38,501,521	Milk kappa-casein content QTL (20577)	Chr6	18,046,673	47,449,338	Milk kappa-casein content
INRA_BovSV2999	inversion	54,486	Chr6	38,447,034	38,501,521	Milk kappa-casein content QTL (20578)	Chr6	18,046,673	47,449,338	Milk kappa-casein content
INRA_BovSV2999	inversion	54,486	Chr6	38,447,034	38,501,521	Milk kappa-casein content QTL (20579)	Chr6	18,046,673	47,449,338	Milk kappa-casein content
INRA_BovSV3001	inversion	4,102	Chr6	39,375,292	39,379,361	Milk kappa-casein content QTL (20571)	Chr6	18,046,673	47,449,338	Milk kappa-casein content
INRA_BovSV3001	inversion	4,102	Chr6	39,375,292	39,379,361	Milk kappa-casein content QTL (20564)	Chr6	18,046,673	47,449,338	Milk kappa-casein content
INRA_BovSV3001	inversion	4,102	Chr6	39,375,292	39,379,361	Milk kappa-casein content QTL (20565)	Chr6	18,046,673	47,449,338	Milk kappa-casein content
INRA_BovSV3001	inversion	4,102	Chr6	39,375,292	39,379,361	Milk kappa-casein content QTL (20566)	Chr6	18,046,673	47,449,338	Milk kappa-casein content
INRA_BovSV3001	inversion	4,102	Chr6	39,375,292	39,379,361	Milk kappa-casein content QTL (20567)	Chr6	18,046,673	47,449,338	Milk kappa-casein content
INRA_BovSV3001	inversion	4,102	Chr6	39,375,292	39,379,361	Milk kappa-casein content QTL (20568)	Chr6	18,046,673	47,449,338	Milk kappa-casein content
INRA_BovSV3001	inversion	4,102	Chr6	39,375,292	39,379,361	Milk kappa-casein content QTL (20569)	Chr6	18,046,673	47,449,338	Milk kappa-casein content
INRA_BovSV3001	inversion	4,102	Chr6	39,375,292	39,379,361	Milk kappa-casein content QTL (20570)	Chr6	18,046,673	47,449,338	Milk kappa-casein content
INRA_BovSV3001	inversion	4,102	Chr6	39,375,292	39,379,361	Milk kappa-casein content QTL (20572)	Chr6	18,046,673	47,449,338	Milk kappa-casein content
INRA_BovSV3001	inversion	4,102	Chr6	39,375,292	39,379,361	Milk kappa-casein content QTL (20573)	Chr6	18,046,673	47,449,338	Milk kappa-casein content
INRA_BovSV3001	inversion	4,102	Chr6	39,375,292	39,379,361	Milk kappa-casein content QTL (20574)	Chr6	18,046,673	47,449,338	Milk kappa-casein content
INRA_BovSV3001	inversion	4,102	Chr6	39,375,292	39,379,361	Milk kappa-casein content QTL (20575)	Chr6	18,046,673	47,449,338	Milk kappa-casein content
INRA_BovSV3001	inversion	4,102	Chr6	39,375,292	39,379,361	Milk kappa-casein content QTL (20576)	Chr6	18,046,673	47,449,338	Milk kappa-casein content
INRA_BovSV3001	inversion	4,102	Chr6	39,375,292	39,379,361	Milk kappa-casein content QTL (20577)	Chr6	18,046,673	47,449,338	Milk kappa-casein content
INRA_BovSV3001	inversion	4,102	Chr6	39,375,292	39,379,361	Milk kappa-casein content QTL (20578)	Chr6	18,046,673	47,449,338	Milk kappa-casein content
INRA_BovSV3001	inversion	4,102	Chr6	39,375,292	39,379,361	Milk kappa-casein content QTL (20579)	Chr6	18,046,673	47,449,338	Milk kappa-casein content
INRA_BovSV3004	inversion	72,730	Chr6	38,436,474	38,509,205	Milk kappa-casein content QTL (20571)	Chr6	18,046,673	47,449,338	Milk kappa-casein content
INRA_BovSV3004	inversion	72,730	Chr6	38,436,474	38,509,205	Milk kappa-casein content QTL (20564)	Chr6	18,046,673	47,449,338	Milk kappa-casein content
INRA_BovSV3004	inversion	72,730	Chr6	38,436,474	38,509,205	Milk kappa-casein content QTL (20565)	Chr6	18,046,673	47,449,338	Milk kappa-casein content
INRA_BovSV3004	inversion	72,730	Chr6	38,436,474	38,509,205	Milk kappa-casein content QTL (20566)	Chr6	18,046,673	47,449,338	Milk kappa-casein content
INRA_BovSV3004	inversion	72,730	Chr6	38,436,474	38,509,205	Milk kappa-casein content QTL (20567)	Chr6	18,046,673	47,449,338	Milk kappa-casein content
INRA_BovSV3004	inversion	72,730	Chr6	38,436,474	38,509,205	Milk kappa-casein content QTL (20568)	Chr6	18,046,673	47,449,338	Milk kappa-casein content
INRA_BovSV3004	inversion	72,730	Chr6	38,436,474	38,509,205	Milk kappa-casein content QTL (20569)	Chr6	18,046,673	47,449,338	Milk kappa-casein content
INRA_BovSV3004	inversion	72,730	Chr6	38,436,474	38,509,205	Milk kappa-casein content QTL (20570)	Chr6	18,046,673	47,449,338	Milk kappa-casein content
INRA_BovSV3004	inversion	72,730	Chr6	38,436,474	38,509,205	Milk kappa-casein content QTL (20572)	Chr6	18,046,673	47,449,338	Milk kappa-casein content
INRA_BovSV3004	inversion	72,730	Chr6	38,436,474	38,509,205	Milk kappa-casein content QTL (20573)	Chr6	18,046,673	47,449,338	Milk kappa-casein content
INRA_BovSV3004	inversion	72,730	Chr6	38,436,474	38,509,205	Milk kappa-casein content QTL (20574)	Chr6	18,046,673	47,449,338	Milk kappa-casein content
INRA_BovSV3004	inversion	72,730	Chr6	38,436,474	38,509,205	Milk kappa-casein content QTL (20575)	Chr6	18,046,673	47,449,338	Milk kappa-casein content
INRA_BovSV3004	inversion	72,730	Chr6	38,436,474	38,509,205	Milk kappa-casein content QTL (20576)	Chr6	18,046,673	47,449,338	Milk kappa-casein content
INRA_BovSV3004	inversion	72,730	Chr6	38,436,474	38,509,205	Milk kappa-casein content QTL (20577)	Chr6	18,046,673	47,449,338	Milk kappa-casein content
INRA_BovSV3004	inversion	72,730	Chr6	38,436,474	38,509,205	Milk kappa-casein content QTL (20578)	Chr6	18,046,673	47,449,338	Milk kappa-casein content
INRA_BovSV3004	inversion	72,730	Chr6	38,436,474	38,509,205	Milk kappa-casein content QTL (20579)	Chr6	18,046,673	47,449,338	Milk kappa-casein content
INRA_BovSV3005	inversion	48,028	Chr6	38,449,903	38,497,932	Milk kappa-casein content QTL (20571)	Chr6	18,046,673	47,449,338	Milk kappa-casein content
INRA_BovSV3005	inversion	48,028	Chr6	38,449,903	38,497,932	Milk kappa-casein content QTL (20564)	Chr6	18,046,673	47,449,338	Milk kappa-casein content
INRA_BovSV3005	inversion	48,028	Chr6	38,449,903	38,497,932	Milk kappa-casein content QTL (20565)	Chr6	18,046,673	47,449,338	Milk kappa-casein content
INRA_BovSV3005	inversion	48,028	Chr6	38,449,903	38,497,932	Milk kappa-casein content QTL (20566)	Chr6	18,046,673	47,449,338	Milk kappa-casein content
INRA_BovSV3005	inversion	48,028	Chr6	38,449,903	38,497,932	Milk kappa-casein content QTL (20567)	Chr6	18,046,673	47,449,338	Milk kappa-casein content
INRA_BovSV3005	inversion	48,028	Chr6	38,449,903	38,497,932	Milk kappa-casein content QTL (20568)	Chr6	18,046,673	47,449,338	Milk kappa-casein content
INRA_BovSV3005	inversion	48,028	Chr6	38,449,903	38,497,932	Milk kappa-casein content QTL (20569)	Chr6	18,046,673	47,449,338	Milk kappa-casein content
INRA_BovSV3005	inversion	48,028	Chr6	38,449,903	38,497,932	Milk kappa-casein content QTL (20570)	Chr6	18,046,673	47,449,338	Milk kappa-casein content
INRA_BovSV3005	inversion	48,028	Chr6	38,449,903	38,497,932	Milk kappa-casein content QTL (20572)	Chr6	18,046,673	47,449,338	Milk kappa-casein content
INRA_BovSV3005	inversion	48,028	Chr6	38,449,903	38,497,932	Milk kappa-casein content QTL (20573)	Chr6	18,046,673	47,449,338	Milk kappa-casein content
INRA_BovSV3005	inversion	48,028	Chr6	38,449,903	38,497,932	Milk kappa-casein content QTL (20574)	Chr6	18,046,673	47,449,338	Milk kappa-casein content
INRA_BovSV3005	inversion	48,028	Chr6	38,449,903	38,497,932	Milk kappa-casein content QTL (20575)	Chr6	18,046,673	47,449,338	Milk kappa-casein content
INRA_BovSV3005	inversion	48,028	Chr6	38,449,903	38,497,932	Milk kappa-casein content QTL (20576)	Chr6	18,046,673	47,449,338	Milk kappa-casein content
INRA_BovSV3005	inversion	48,028	Chr6	38,449,903	38,497,932	Milk kappa-casein content QTL (20577)	Chr6	18,046,673	47,449,338	Milk kappa-casein content
INRA_BovSV3005	inversion	48,028	Chr6	38,449,903	38,497,932	Milk kappa-casein content QTL (20578)	Chr6	18,046,673	47,449,338	Milk kappa-casein content
INRA_BovSV3005	inversion	48,028	Chr6	38,449,903	38,497,932	Milk kappa-casein content QTL (20579)	Chr6	18,046,673	47,449,338	Milk kappa-casein content
INRA_BovSV3009	inversion	4,454	Chr6	41,176,826	41,181,281	Milk kappa-casein content QTL (20571)	Chr6	18,046,673	47,449,338	Milk kappa-casein content
INRA_BovSV3009	inversion	4,454	Chr6	41,176,826	41,181,281	Milk kappa-casein content QTL (20564)	Chr6	18,046,673	47,449,338	Milk kappa-casein content
INRA_BovSV3009	inversion	4,454	Chr6	41,176,826	41,181,281	Milk kappa-casein content QTL (20565)	Chr6	18,046,673	47,449,338	Milk kappa-casein content
INRA_BovSV3009	inversion	4,454	Chr6	41,176,826	41,181,281	Milk kappa-casein content QTL (20566)	Chr6	18,046,673	47,449,338	Milk kappa-casein content
INRA_BovSV3009	inversion	4,454	Chr6	41,176,826	41,181,281	Milk kappa-casein content QTL (20567)	Chr6	18,046,673	47,449,338	Milk kappa-casein content
INRA_BovSV3009	inversion	4,454	Chr6	41,176,826	41,181,281	Milk kappa-casein content QTL (20568)	Chr6	18,046,673	47,449,338	Milk kappa-casein content
INRA_BovSV3009	inversion	4,454	Chr6	41,176,826	41,181,281	Milk kappa-casein content QTL (20569)	Chr6	18,046,673	47,449,338	Milk kappa-casein content
INRA_BovSV3009	inversion	4,454	Chr6	41,176,826	41,181,281	Milk kappa-casein content QTL (20570)	Chr6	18,046,673	47,449,338	Milk kappa-casein content
INRA_BovSV3009	inversion	4,454	Chr6	41,176,826	41,181,281	Milk kappa-casein content QTL (20572)	Chr6	18,046,673	47,449,338	Milk kappa-casein content
INRA_BovSV3009	inversion	4,454	Chr6	41,176,826	41,181,281	Milk kappa-casein content QTL (20573)	Chr6	18,046,673	47,449,338	Milk kappa-casein content
INRA_BovSV3009	inversion	4,454	Chr6	41,176,826	41,181,281	Milk kappa-casein content QTL (20574)	Chr6	18,046,673	47,449,338	Milk kappa-casein content
INRA_BovSV3009	inversion	4,454	Chr6	41,176,826	41,181,281	Milk kappa-casein content QTL (20575)	Chr6	18,046,673	47,449,338	Milk kappa-casein content
INRA_BovSV3009	inversion	4,454	Chr6	41,176,826	41,181,281	Milk kappa-casein content QTL (20576)	Chr6	18,046,673	47,449,338	Milk kappa-casein content
INRA_BovSV3009	inversion	4,454	Chr6	41,176,826	41,181,281	Milk kappa-casein content QTL (20577)	Chr6	18,046,673	47,449,338	Milk kappa-casein content
INRA_BovSV3009	inversion	4,454	Chr6	41,176,826	41,181,281	Milk kappa-casein content QTL (20578)	Chr6	18,046,673	47,449,338	Milk kappa-casein content
INRA_BovSV3009	inversion	4,454	Chr6	41,176,826	41,181,281	Milk kappa-casein content QTL (20579)	Chr6	18,046,673	47,449,338	Milk kappa-casein content
INRA_BovSV3010	inversion	5,590	Chr6	43,394,646	43,400,237	Milk kappa-casein content QTL (20571)	Chr6	18,046,673	47,449,338	Milk kappa-casein content
INRA_BovSV3010	inversion	5,590	Chr6	43,394,646	43,400,237	Milk kappa-casein content QTL (20564)	Chr6	18,046,673	47,449,338	Milk kappa-casein content
INRA_BovSV3010	inversion	5,590	Chr6	43,394,646	43,400,237	Milk kappa-casein content QTL (20565)	Chr6	18,046,673	47,449,338	Milk kappa-casein content
INRA_BovSV3010	inversion	5,590	Chr6	43,394,646	43,400,237	Milk kappa-casein content QTL (20566)	Chr6	18,046,673	47,449,338	Milk kappa-casein content
INRA_BovSV3010	inversion	5,590	Chr6	43,394,646	43,400,237	Milk kappa-casein content QTL (20567)	Chr6	18,046,673	47,449,338	Milk kappa-casein content
INRA_BovSV3010	inversion	5,590	Chr6	43,394,646	43,400,237	Milk kappa-casein content QTL (20568)	Chr6	18,046,673	47,449,338	Milk kappa-casein content
INRA_BovSV3010	inversion	5,590	Chr6	43,394,646	43,400,237	Milk kappa-casein content QTL (20569)	Chr6	18,046,673	47,449,338	Milk kappa-casein content
INRA_BovSV3010	inversion	5,590	Chr6	43,394,646	43,400,237	Milk kappa-casein content QTL (20570)	Chr6	18,046,673	47,449,338	Milk kappa-casein content
INRA_BovSV3010	inversion	5,590	Chr6	43,394,646	43,400,237	Milk kappa-casein content QTL (20572)	Chr6	18,046,673	47,449,338	Milk kappa-casein content
INRA_BovSV3010	inversion	5,590	Chr6	43,394,646	43,400,237	Milk kappa-casein content QTL (20573)	Chr6	18,046,673	47,449,338	Milk kappa-casein content
INRA_BovSV3010	inversion	5,590	Chr6	43,394,646	43,400,237	Milk kappa-casein content QTL (20574)	Chr6	18,046,673	47,449,338	Milk kappa-casein content
INRA_BovSV3010	inversion	5,590	Chr6	43,394,646	43,400,237	Milk kappa-casein content QTL (20575)	Chr6	18,046,673	47,449,338	Milk kappa-casein content
INRA_BovSV3010	inversion	5,590	Chr6	43,394,646	43,400,237	Milk kappa-casein content QTL (20576)	Chr6	18,046,673	47,449,338	Milk kappa-casein content
INRA_BovSV3010	inversion	5,590	Chr6	43,394,646	43,400,237	Milk kappa-casein content QTL (20577)	Chr6	18,046,673	47,449,338	Milk kappa-casein content
INRA_BovSV3010	inversion	5,590	Chr6	43,394,646	43,400,237	Milk kappa-casein content QTL (20578)	Chr6	18,046,673	47,449,338	Milk kappa-casein content
INRA_BovSV3010	inversion	5,590	Chr6	43,394,646	43,400,237	Milk kappa-casein content QTL (20579)	Chr6	18,046,673	47,449,338	Milk kappa-casein content
INRA_BovSV3012	inversion	6,155,746	Chr6	41,532,873	47,688,620	Milk kappa-casein content QTL (20571)	Chr6	18,046,673	47,449,338	Milk kappa-casein content
INRA_BovSV3012	inversion	6,155,746	Chr6	41,532,873	47,688,620	Milk kappa-casein content QTL (20564)	Chr6	18,046,673	47,449,338	Milk kappa-casein content
INRA_BovSV3012	inversion	6,155,746	Chr6	41,532,873	47,688,620	Milk kappa-casein content QTL (20565)	Chr6	18,046,673	47,449,338	Milk kappa-casein content
INRA_BovSV3012	inversion	6,155,746	Chr6	41,532,873	47,688,620	Milk kappa-casein content QTL (20566)	Chr6	18,046,673	47,449,338	Milk kappa-casein content
INRA_BovSV3012	inversion	6,155,746	Chr6	41,532,873	47,688,620	Milk kappa-casein content QTL (20567)	Chr6	18,046,673	47,449,338	Milk kappa-casein content
INRA_BovSV3012	inversion	6,155,746	Chr6	41,532,873	47,688,620	Milk kappa-casein content QTL (20568)	Chr6	18,046,673	47,449,338	Milk kappa-casein content
INRA_BovSV3012	inversion	6,155,746	Chr6	41,532,873	47,688,620	Milk kappa-casein content QTL (20569)	Chr6	18,046,673	47,449,338	Milk kappa-casein content
INRA_BovSV3012	inversion	6,155,746	Chr6	41,532,873	47,688,620	Milk kappa-casein content QTL (20570)	Chr6	18,046,673	47,449,338	Milk kappa-casein content
INRA_BovSV3012	inversion	6,155,746	Chr6	41,532,873	47,688,620	Milk kappa-casein content QTL (20572)	Chr6	18,046,673	47,449,338	Milk kappa-casein content
INRA_BovSV3012	inversion	6,155,746	Chr6	41,532,873	47,688,620	Milk kappa-casein content QTL (20573)	Chr6	18,046,673	47,449,338	Milk kappa-casein content
INRA_BovSV3012	inversion	6,155,746	Chr6	41,532,873	47,688,620	Milk kappa-casein content QTL (20574)	Chr6	18,046,673	47,449,338	Milk kappa-casein content
INRA_BovSV3012	inversion	6,155,746	Chr6	41,532,873	47,688,620	Milk kappa-casein content QTL (20575)	Chr6	18,046,673	47,449,338	Milk kappa-casein content
INRA_BovSV3012	inversion	6,155,746	Chr6	41,532,873	47,688,620	Milk kappa-casein content QTL (20576)	Chr6	18,046,673	47,449,338	Milk kappa-casein content
INRA_BovSV3012	inversion	6,155,746	Chr6	41,532,873	47,688,620	Milk kappa-casein content QTL (20577)	Chr6	18,046,673	47,449,338	Milk kappa-casein content
INRA_BovSV3012	inversion	6,155,746	Chr6	41,532,873	47,688,620	Milk kappa-casein content QTL (20578)	Chr6	18,046,673	47,449,338	Milk kappa-casein content
INRA_BovSV3012	inversion	6,155,746	Chr6	41,532,873	47,688,620	Milk kappa-casein content QTL (20579)	Chr6	18,046,673	47,449,338	Milk kappa-casein content
INRA_BovSV3014	inversion	191,340	Chr6	45,967,590	46,158,931	Milk kappa-casein content QTL (20571)	Chr6	18,046,673	47,449,338	Milk kappa-casein content
INRA_BovSV3014	inversion	191,340	Chr6	45,967,590	46,158,931	Milk kappa-casein content QTL (20564)	Chr6	18,046,673	47,449,338	Milk kappa-casein content
INRA_BovSV3014	inversion	191,340	Chr6	45,967,590	46,158,931	Milk kappa-casein content QTL (20565)	Chr6	18,046,673	47,449,338	Milk kappa-casein content
INRA_BovSV3014	inversion	191,340	Chr6	45,967,590	46,158,931	Milk kappa-casein content QTL (20566)	Chr6	18,046,673	47,449,338	Milk kappa-casein content
INRA_BovSV3014	inversion	191,340	Chr6	45,967,590	46,158,931	Milk kappa-casein content QTL (20567)	Chr6	18,046,673	47,449,338	Milk kappa-casein content
INRA_BovSV3014	inversion	191,340	Chr6	45,967,590	46,158,931	Milk kappa-casein content QTL (20568)	Chr6	18,046,673	47,449,338	Milk kappa-casein content
INRA_BovSV3014	inversion	191,340	Chr6	45,967,590	46,158,931	Milk kappa-casein content QTL (20569)	Chr6	18,046,673	47,449,338	Milk kappa-casein content
INRA_BovSV3014	inversion	191,340	Chr6	45,967,590	46,158,931	Milk kappa-casein content QTL (20570)	Chr6	18,046,673	47,449,338	Milk kappa-casein content
INRA_BovSV3014	inversion	191,340	Chr6	45,967,590	46,158,931	Milk kappa-casein content QTL (20572)	Chr6	18,046,673	47,449,338	Milk kappa-casein content
INRA_BovSV3014	inversion	191,340	Chr6	45,967,590	46,158,931	Milk kappa-casein content QTL (20573)	Chr6	18,046,673	47,449,338	Milk kappa-casein content
INRA_BovSV3014	inversion	191,340	Chr6	45,967,590	46,158,931	Milk kappa-casein content QTL (20574)	Chr6	18,046,673	47,449,338	Milk kappa-casein content
INRA_BovSV3014	inversion	191,340	Chr6	45,967,590	46,158,931	Milk kappa-casein content QTL (20575)	Chr6	18,046,673	47,449,338	Milk kappa-casein content
INRA_BovSV3014	inversion	191,340	Chr6	45,967,590	46,158,931	Milk kappa-casein content QTL (20576)	Chr6	18,046,673	47,449,338	Milk kappa-casein content
INRA_BovSV3014	inversion	191,340	Chr6	45,967,590	46,158,931	Milk kappa-casein content QTL (20577)	Chr6	18,046,673	47,449,338	Milk kappa-casein content
INRA_BovSV3014	inversion	191,340	Chr6	45,967,590	46,158,931	Milk kappa-casein content QTL (20578)	Chr6	18,046,673	47,449,338	Milk kappa-casein content
INRA_BovSV3014	inversion	191,340	Chr6	45,967,590	46,158,931	Milk kappa-casein content QTL (20579)	Chr6	18,046,673	47,449,338	Milk kappa-casein content
INRA_BovSV4328	tandem duplication	1,377	Chr6	23,838,574	23,839,952	Milk kappa-casein content QTL (20571)	Chr6	18,046,673	47,449,338	Milk kappa-casein content
INRA_BovSV4328	tandem duplication	1,377	Chr6	23,838,574	23,839,952	Milk kappa-casein content QTL (20564)	Chr6	18,046,673	47,449,338	Milk kappa-casein content
INRA_BovSV4328	tandem duplication	1,377	Chr6	23,838,574	23,839,952	Milk kappa-casein content QTL (20565)	Chr6	18,046,673	47,449,338	Milk kappa-casein content
INRA_BovSV4328	tandem duplication	1,377	Chr6	23,838,574	23,839,952	Milk kappa-casein content QTL (20566)	Chr6	18,046,673	47,449,338	Milk kappa-casein content
INRA_BovSV4328	tandem duplication	1,377	Chr6	23,838,574	23,839,952	Milk kappa-casein content QTL (20567)	Chr6	18,046,673	47,449,338	Milk kappa-casein content
INRA_BovSV4328	tandem duplication	1,377	Chr6	23,838,574	23,839,952	Milk kappa-casein content QTL (20568)	Chr6	18,046,673	47,449,338	Milk kappa-casein content
INRA_BovSV4328	tandem duplication	1,377	Chr6	23,838,574	23,839,952	Milk kappa-casein content QTL (20569)	Chr6	18,046,673	47,449,338	Milk kappa-casein content
INRA_BovSV4328	tandem duplication	1,377	Chr6	23,838,574	23,839,952	Milk kappa-casein content QTL (20570)	Chr6	18,046,673	47,449,338	Milk kappa-casein content
INRA_BovSV4328	tandem duplication	1,377	Chr6	23,838,574	23,839,952	Milk kappa-casein content QTL (20572)	Chr6	18,046,673	47,449,338	Milk kappa-casein content
INRA_BovSV4328	tandem duplication	1,377	Chr6	23,838,574	23,839,952	Milk kappa-casein content QTL (20573)	Chr6	18,046,673	47,449,338	Milk kappa-casein content
INRA_BovSV4328	tandem duplication	1,377	Chr6	23,838,574	23,839,952	Milk kappa-casein content QTL (20574)	Chr6	18,046,673	47,449,338	Milk kappa-casein content
INRA_BovSV4328	tandem duplication	1,377	Chr6	23,838,574	23,839,952	Milk kappa-casein content QTL (20575)	Chr6	18,046,673	47,449,338	Milk kappa-casein content
INRA_BovSV4328	tandem duplication	1,377	Chr6	23,838,574	23,839,952	Milk kappa-casein content QTL (20576)	Chr6	18,046,673	47,449,338	Milk kappa-casein content
INRA_BovSV4328	tandem duplication	1,377	Chr6	23,838,574	23,839,952	Milk kappa-casein content QTL (20577)	Chr6	18,046,673	47,449,338	Milk kappa-casein content
INRA_BovSV4328	tandem duplication	1,377	Chr6	23,838,574	23,839,952	Milk kappa-casein content QTL (20578)	Chr6	18,046,673	47,449,338	Milk kappa-casein content
INRA_BovSV4328	tandem duplication	1,377	Chr6	23,838,574	23,839,952	Milk kappa-casein content QTL (20579)	Chr6	18,046,673	47,449,338	Milk kappa-casein content
INRA_BovSV4329	tandem duplication	2,035	Chr6	40,897,813	40,899,849	Milk kappa-casein content QTL (20571)	Chr6	18,046,673	47,449,338	Milk kappa-casein content
INRA_BovSV4329	tandem duplication	2,035	Chr6	40,897,813	40,899,849	Milk kappa-casein content QTL (20564)	Chr6	18,046,673	47,449,338	Milk kappa-casein content
INRA_BovSV4329	tandem duplication	2,035	Chr6	40,897,813	40,899,849	Milk kappa-casein content QTL (20565)	Chr6	18,046,673	47,449,338	Milk kappa-casein content
INRA_BovSV4329	tandem duplication	2,035	Chr6	40,897,813	40,899,849	Milk kappa-casein content QTL (20566)	Chr6	18,046,673	47,449,338	Milk kappa-casein content
INRA_BovSV4329	tandem duplication	2,035	Chr6	40,897,813	40,899,849	Milk kappa-casein content QTL (20567)	Chr6	18,046,673	47,449,338	Milk kappa-casein content
INRA_BovSV4329	tandem duplication	2,035	Chr6	40,897,813	40,899,849	Milk kappa-casein content QTL (20568)	Chr6	18,046,673	47,449,338	Milk kappa-casein content
INRA_BovSV4329	tandem duplication	2,035	Chr6	40,897,813	40,899,849	Milk kappa-casein content QTL (20569)	Chr6	18,046,673	47,449,338	Milk kappa-casein content
INRA_BovSV4329	tandem duplication	2,035	Chr6	40,897,813	40,899,849	Milk kappa-casein content QTL (20570)	Chr6	18,046,673	47,449,338	Milk kappa-casein content
INRA_BovSV4329	tandem duplication	2,035	Chr6	40,897,813	40,899,849	Milk kappa-casein content QTL (20572)	Chr6	18,046,673	47,449,338	Milk kappa-casein content
INRA_BovSV4329	tandem duplication	2,035	Chr6	40,897,813	40,899,849	Milk kappa-casein content QTL (20573)	Chr6	18,046,673	47,449,338	Milk kappa-casein content
INRA_BovSV4329	tandem duplication	2,035	Chr6	40,897,813	40,899,849	Milk kappa-casein content QTL (20574)	Chr6	18,046,673	47,449,338	Milk kappa-casein content
INRA_BovSV4329	tandem duplication	2,035	Chr6	40,897,813	40,899,849	Milk kappa-casein content QTL (20575)	Chr6	18,046,673	47,449,338	Milk kappa-casein content
INRA_BovSV4329	tandem duplication	2,035	Chr6	40,897,813	40,899,849	Milk kappa-casein content QTL (20576)	Chr6	18,046,673	47,449,338	Milk kappa-casein content
INRA_BovSV4329	tandem duplication	2,035	Chr6	40,897,813	40,899,849	Milk kappa-casein content QTL (20577)	Chr6	18,046,673	47,449,338	Milk kappa-casein content
INRA_BovSV4329	tandem duplication	2,035	Chr6	40,897,813	40,899,849	Milk kappa-casein content QTL (20578)	Chr6	18,046,673	47,449,338	Milk kappa-casein content
INRA_BovSV4329	tandem duplication	2,035	Chr6	40,897,813	40,899,849	Milk kappa-casein content QTL (20579)	Chr6	18,046,673	47,449,338	Milk kappa-casein content
INRA_BovSV444	inversion	1,454	Chr21	9,582,851	9,584,306	Milk kappa-casein percentage QTL (15786)	Chr21	9,258,332	10,558,420	Milk kappa-casein percentage
INRA_BovSV445	inversion	948	Chr21	9,908,757	9,909,706	Milk kappa-casein percentage QTL (15786)	Chr21	9,258,332	10,558,420	Milk kappa-casein percentage
INRA_BovSV448	inversion	7,310	Chr21	9,847,850	9,855,161	Milk kappa-casein percentage QTL (15786)	Chr21	9,258,332	10,558,420	Milk kappa-casein percentage
INRA_BovSV475	inversion	7,271,985	Chr11	9,938,196	17,210,182	Milk kappa-casein percentage QTL (15776)	Chr11	9,258,332	10,558,420	Milk kappa-casein percentage
INRA_BovSV1014	deletion	568,597	Chr29	9,211,189	9,779,787	Milk kappa-casein percentage QTL (15795)	Chr29	9,258,332	10,558,420	Milk kappa-casein percentage
INRA_BovSV1499	inversion	612	Chr29	9,373,958	9,374,571	Milk kappa-casein percentage QTL (15795)	Chr29	9,258,332	10,558,420	Milk kappa-casein percentage
INRA_BovSV1928	tandem duplication	5,505	Chr21	10,446,249	10,451,755	Milk kappa-casein percentage QTL (15786)	Chr21	9,258,332	10,558,420	Milk kappa-casein percentage
INRA_BovSV2204	deletion	2,329	Chr6	9,347,546	9,349,876	Milk kappa-casein percentage QTL (15764)	Chr6	9,258,332	10,558,420	Milk kappa-casein percentage
INRA_BovSV2615	tandem duplication	172,011	Chr11	9,543,213	9,715,225	Milk kappa-casein percentage QTL (15776)	Chr11	9,258,332	10,558,420	Milk kappa-casein percentage
INRA_BovSV2922	inversion	12,715	Chr6	10,318,818	10,331,534	Milk kappa-casein percentage QTL (15764)	Chr6	9,258,332	10,558,420	Milk kappa-casein percentage
INRA_BovSV2923	inversion	20,292	Chr6	10,449,298	10,469,591	Milk kappa-casein percentage QTL (15764)	Chr6	9,258,332	10,558,420	Milk kappa-casein percentage
INRA_BovSV6363	deletion	325	Chr21	9,374,020	9,374,346	Milk kappa-casein percentage QTL (15786)	Chr21	9,258,332	10,558,420	Milk kappa-casein percentage
INRA_BovSV630	inversion	1,181	Chr22	21,149,586	21,150,768	Milk monounsaturated fatty acid content QTL (20047)	Chr22	21,023,960	21,977,581	Milk monounsaturated fatty acid content
INRA_BovSV1218	deletion	102,850	Chr2	21,408,058	21,510,909	Milk monounsaturated fatty acid content QTL (20011)	Chr2	21,023,960	21,977,581	Milk monounsaturated fatty acid content
INRA_BovSV1218	deletion	102,850	Chr2	21,408,058	21,510,909	Milk monounsaturated fatty acid content QTL (20012)	Chr2	21,023,960	21,977,581	Milk monounsaturated fatty acid content
INRA_BovSV1218	deletion	102,850	Chr2	21,408,058	21,510,909	Milk monounsaturated fatty acid content QTL (20013)	Chr2	21,023,960	21,977,581	Milk monounsaturated fatty acid content
INRA_BovSV1707	deletion	57	Chr4	21,318,170	21,318,228	Milk monounsaturated fatty acid content QTL (20039)	Chr4	21,023,960	21,977,581	Milk monounsaturated fatty acid content
INRA_BovSV1707	deletion	57	Chr4	21,318,170	21,318,228	Milk monounsaturated fatty acid content QTL (20040)	Chr4	21,023,960	21,977,581	Milk monounsaturated fatty acid content
INRA_BovSV1707	deletion	57	Chr4	21,318,170	21,318,228	Milk monounsaturated fatty acid content QTL (20041)	Chr4	21,023,960	21,977,581	Milk monounsaturated fatty acid content
INRA_BovSV1708	deletion	133	Chr4	21,738,591	21,738,725	Milk monounsaturated fatty acid content QTL (20039)	Chr4	21,023,960	21,977,581	Milk monounsaturated fatty acid content
INRA_BovSV1708	deletion	133	Chr4	21,738,591	21,738,725	Milk monounsaturated fatty acid content QTL (20040)	Chr4	21,023,960	21,977,581	Milk monounsaturated fatty acid content
INRA_BovSV1708	deletion	133	Chr4	21,738,591	21,738,725	Milk monounsaturated fatty acid content QTL (20041)	Chr4	21,023,960	21,977,581	Milk monounsaturated fatty acid content
INRA_BovSV2285	inversion	19,913	Chr4	21,208,582	21,228,492	Milk monounsaturated fatty acid content QTL (20039)	Chr4	21,023,960	21,977,581	Milk monounsaturated fatty acid content
INRA_BovSV2285	inversion	19,913	Chr4	21,208,582	21,228,492	Milk monounsaturated fatty acid content QTL (20040)	Chr4	21,023,960	21,977,581	Milk monounsaturated fatty acid content
INRA_BovSV2285	inversion	19,913	Chr4	21,208,582	21,228,492	Milk monounsaturated fatty acid content QTL (20041)	Chr4	21,023,960	21,977,581	Milk monounsaturated fatty acid content
INRA_BovSV2290	inversion	3,108,768	Chr4	21,364,484	24,473,233	Milk monounsaturated fatty acid content QTL (20039)	Chr4	21,023,960	21,977,581	Milk monounsaturated fatty acid content
INRA_BovSV2290	inversion	3,108,768	Chr4	21,364,484	24,473,233	Milk monounsaturated fatty acid content QTL (20040)	Chr4	21,023,960	21,977,581	Milk monounsaturated fatty acid content
INRA_BovSV2290	inversion	3,108,768	Chr4	21,364,484	24,473,233	Milk monounsaturated fatty acid content QTL (20041)	Chr4	21,023,960	21,977,581	Milk monounsaturated fatty acid content
INRA_BovSV2294	inversion	10,206	Chr4	21,350,263	21,360,470	Milk monounsaturated fatty acid content QTL (20039)	Chr4	21,023,960	21,977,581	Milk monounsaturated fatty acid content
INRA_BovSV2294	inversion	10,206	Chr4	21,350,263	21,360,470	Milk monounsaturated fatty acid content QTL (20040)	Chr4	21,023,960	21,977,581	Milk monounsaturated fatty acid content
INRA_BovSV2294	inversion	10,206	Chr4	21,350,263	21,360,470	Milk monounsaturated fatty acid content QTL (20041)	Chr4	21,023,960	21,977,581	Milk monounsaturated fatty acid content
INRA_BovSV3943	inversion	14,199	ChrX	21,250,316	21,264,480	Milk monounsaturated fatty acid content QTL (20030)	ChrX	21,023,960	21,977,581	Milk monounsaturated fatty acid content
INRA_BovSV3943	inversion	14,199	ChrX	21,250,316	21,264,480	Milk monounsaturated fatty acid content QTL (20031)	ChrX	21,023,960	21,977,581	Milk monounsaturated fatty acid content
INRA_BovSV3948	inversion	1,511	ChrX	21,779,810	21,781,322	Milk monounsaturated fatty acid content QTL (20030)	ChrX	21,023,960	21,977,581	Milk monounsaturated fatty acid content
INRA_BovSV3948	inversion	1,511	ChrX	21,779,810	21,781,322	Milk monounsaturated fatty acid content QTL (20031)	ChrX	21,023,960	21,977,581	Milk monounsaturated fatty acid content
INRA_BovSV5829	deletion	143	Chr19	21,580,787	21,580,931	Milk monounsaturated fatty acid content QTL (20049)	Chr19	21,023,960	21,977,581	Milk monounsaturated fatty acid content
INRA_BovSV5804	deletion	1,080,613	Chr19	11,491,721	12,572,335	Milk myristic acid percentage QTL (23235)	Chr19	11,310,896	11,576,011	Milk myristic acid percentage
INRA_BovSV5804	deletion	1,080,613	Chr19	11,491,721	12,572,335	Milk myristic acid percentage QTL (23236)	Chr19	11,310,896	11,576,011	Milk myristic acid percentage
INRA_BovSV5804	deletion	1,080,613	Chr19	11,491,721	12,572,335	Milk myristic acid percentage QTL (23243)	Chr19	11,310,896	11,576,011	Milk myristic acid percentage
INRA_BovSV5804	deletion	1,080,613	Chr19	11,491,721	12,572,335	Milk myristic acid percentage QTL (23237)	Chr19	11,310,896	11,576,011	Milk myristic acid percentage
INRA_BovSV5804	deletion	1,080,613	Chr19	11,491,721	12,572,335	Milk myristic acid percentage QTL (23238)	Chr19	11,310,896	11,576,011	Milk myristic acid percentage
INRA_BovSV5804	deletion	1,080,613	Chr19	11,491,721	12,572,335	Milk myristic acid percentage QTL (23239)	Chr19	11,310,896	11,576,011	Milk myristic acid percentage
INRA_BovSV5804	deletion	1,080,613	Chr19	11,491,721	12,572,335	Milk myristic acid percentage QTL (23240)	Chr19	11,310,896	11,576,011	Milk myristic acid percentage
INRA_BovSV5804	deletion	1,080,613	Chr19	11,491,721	12,572,335	Milk myristic acid percentage QTL (23241)	Chr19	11,310,896	11,576,011	Milk myristic acid percentage
INRA_BovSV5804	deletion	1,080,613	Chr19	11,491,721	12,572,335	Milk myristic acid percentage QTL (23242)	Chr19	11,310,896	11,576,011	Milk myristic acid percentage
INRA_BovSV5804	deletion	1,080,613	Chr19	11,491,721	12,572,335	Milk myristic acid percentage QTL (23244)	Chr19	11,310,896	11,576,011	Milk myristic acid percentage
INRA_BovSV1218	deletion	102,850	Chr2	21,408,058	21,510,909	Milk polyunsaturated fatty acid content QTL (20014)	Chr2	21,023,960	21,977,581	Milk polyunsaturated fatty acid content
INRA_BovSV1218	deletion	102,850	Chr2	21,408,058	21,510,909	Milk polyunsaturated fatty acid content QTL (20015)	Chr2	21,023,960	21,977,581	Milk polyunsaturated fatty acid content
INRA_BovSV1218	deletion	102,850	Chr2	21,408,058	21,510,909	Milk polyunsaturated fatty acid content QTL (20016)	Chr2	21,023,960	21,977,581	Milk polyunsaturated fatty acid content
INRA_BovSV196	inversion	2,003	Chr20	21,669,884	21,671,888	Milk profitability index QTL (20183)	Chr20	21,023,960	21,977,581	Milk profitability index
INRA_BovSV196	inversion	2,003	Chr20	21,669,884	21,671,888	Milk profitability index QTL (20187)	Chr20	21,023,960	21,977,581	Milk profitability index
INRA_BovSV196	inversion	2,003	Chr20	21,669,884	21,671,888	Milk profitability index QTL (20191)	Chr20	21,023,960	21,977,581	Milk profitability index
INRA_BovSV196	inversion	2,003	Chr20	21,669,884	21,671,888	Milk profitability index QTL (20196)	Chr20	21,023,960	21,977,581	Milk profitability index
INRA_BovSV196	inversion	2,003	Chr20	21,669,884	21,671,888	Milk profitability index QTL (20218)	Chr20	21,023,960	21,977,581	Milk profitability index
INRA_BovSV196	inversion	2,003	Chr20	21,669,884	21,671,888	Milk profitability index QTL (20236)	Chr20	21,023,960	21,977,581	Milk profitability index
INRA_BovSV776	inversion	5,895	Chr23	21,772,007	21,777,891	Milk profitability index QTL (20239)	Chr23	21,023,960	21,977,581	Milk profitability index
INRA_BovSV776	inversion	5,895	Chr23	21,772,007	21,777,891	Milk profitability index QTL (20241)	Chr23	21,023,960	21,977,581	Milk profitability index
INRA_BovSV783	inversion	1,038	Chr23	21,737,633	21,738,672	Milk profitability index QTL (20239)	Chr23	21,023,960	21,977,581	Milk profitability index
INRA_BovSV783	inversion	1,038	Chr23	21,737,633	21,738,672	Milk profitability index QTL (20241)	Chr23	21,023,960	21,977,581	Milk profitability index
INRA_BovSV784	inversion	1,290	Chr23	21,904,658	21,905,949	Milk profitability index QTL (20239)	Chr23	21,023,960	21,977,581	Milk profitability index
INRA_BovSV784	inversion	1,290	Chr23	21,904,658	21,905,949	Milk profitability index QTL (20241)	Chr23	21,023,960	21,977,581	Milk profitability index
INRA_BovSV2539	deletion	62	Chr7	21,083,980	21,084,043	Milk profitability index QTL (20143)	Chr7	21,023,960	21,977,581	Milk profitability index
INRA_BovSV2539	deletion	62	Chr7	21,083,980	21,084,043	Milk profitability index QTL (20145)	Chr7	21,023,960	21,977,581	Milk profitability index
INRA_BovSV2539	deletion	62	Chr7	21,083,980	21,084,043	Milk profitability index QTL (20146)	Chr7	21,023,960	21,977,581	Milk profitability index
INRA_BovSV2539	deletion	62	Chr7	21,083,980	21,084,043	Milk profitability index QTL (20148)	Chr7	21,023,960	21,977,581	Milk profitability index
INRA_BovSV2539	deletion	62	Chr7	21,083,980	21,084,043	Milk profitability index QTL (20150)	Chr7	21,023,960	21,977,581	Milk profitability index
INRA_BovSV2539	deletion	62	Chr7	21,083,980	21,084,043	Milk profitability index QTL (20152)	Chr7	21,023,960	21,977,581	Milk profitability index
INRA_BovSV2752	deletion	1,817	Chr8	21,862,951	21,864,769	Milk profitability index QTL (20153)	Chr8	21,023,960	21,977,581	Milk profitability index
INRA_BovSV3493	inversion	6,863	Chr8	21,675,045	21,681,909	Milk profitability index QTL (20153)	Chr8	21,023,960	21,977,581	Milk profitability index
INRA_BovSV3500	inversion	96	Chr8	21,220,638	21,220,735	Milk profitability index QTL (20153)	Chr8	21,023,960	21,977,581	Milk profitability index
INRA_BovSV4246	deletion	51	Chr13	21,844,472	21,844,524	Milk profitability index QTL (20160)	Chr13	21,023,960	21,977,581	Milk profitability index
INRA_BovSV4246	deletion	51	Chr13	21,844,472	21,844,524	Milk profitability index QTL (20162)	Chr13	21,023,960	21,977,581	Milk profitability index
INRA_BovSV4476	tandem duplication	1,097,901	Chr8	21,789,607	22,887,509	Milk profitability index QTL (20153)	Chr8	21,023,960	21,977,581	Milk profitability index
INRA_BovSV5829	deletion	143	Chr19	21,580,787	21,580,931	Milk profitability index QTL (20175)	Chr19	21,023,960	21,977,581	Milk profitability index
INRA_BovSV5829	deletion	143	Chr19	21,580,787	21,580,931	Milk profitability index QTL (20177)	Chr19	21,023,960	21,977,581	Milk profitability index
INRA_BovSV5829	deletion	143	Chr19	21,580,787	21,580,931	Milk profitability index QTL (20179)	Chr19	21,023,960	21,977,581	Milk profitability index
INRA_BovSV5971	inversion	1,359	Chr18	21,360,876	21,362,236	Milk profitability index QTL (20171)	Chr18	21,023,960	21,977,581	Milk profitability index
INRA_BovSV5971	inversion	1,359	Chr18	21,360,876	21,362,236	Milk profitability index QTL (20173)	Chr18	21,023,960	21,977,581	Milk profitability index
INRA_BovSV5975	inversion	6,862	Chr18	21,319,270	21,326,133	Milk profitability index QTL (20171)	Chr18	21,023,960	21,977,581	Milk profitability index
INRA_BovSV5975	inversion	6,862	Chr18	21,319,270	21,326,133	Milk profitability index QTL (20173)	Chr18	21,023,960	21,977,581	Milk profitability index
INRA_BovSV2224	deletion	149	Chr6	18,646,907	18,647,057	Milk protein content QTL (20593)	Chr6	18,046,673	47,449,338	Milk protein content
INRA_BovSV2224	deletion	149	Chr6	18,646,907	18,647,057	Milk protein content QTL (20588)	Chr6	18,046,673	47,449,338	Milk protein content
INRA_BovSV2224	deletion	149	Chr6	18,646,907	18,647,057	Milk protein content QTL (20589)	Chr6	18,046,673	47,449,338	Milk protein content
INRA_BovSV2224	deletion	149	Chr6	18,646,907	18,647,057	Milk protein content QTL (20590)	Chr6	18,046,673	47,449,338	Milk protein content
INRA_BovSV2224	deletion	149	Chr6	18,646,907	18,647,057	Milk protein content QTL (20591)	Chr6	18,046,673	47,449,338	Milk protein content
INRA_BovSV2224	deletion	149	Chr6	18,646,907	18,647,057	Milk protein content QTL (20592)	Chr6	18,046,673	47,449,338	Milk protein content
INRA_BovSV2224	deletion	149	Chr6	18,646,907	18,647,057	Milk protein content QTL (20594)	Chr6	18,046,673	47,449,338	Milk protein content
INRA_BovSV2232	deletion	59	Chr6	22,033,866	22,033,926	Milk protein content QTL (20593)	Chr6	18,046,673	47,449,338	Milk protein content
INRA_BovSV2232	deletion	59	Chr6	22,033,866	22,033,926	Milk protein content QTL (20588)	Chr6	18,046,673	47,449,338	Milk protein content
INRA_BovSV2232	deletion	59	Chr6	22,033,866	22,033,926	Milk protein content QTL (20589)	Chr6	18,046,673	47,449,338	Milk protein content
INRA_BovSV2232	deletion	59	Chr6	22,033,866	22,033,926	Milk protein content QTL (20590)	Chr6	18,046,673	47,449,338	Milk protein content
INRA_BovSV2232	deletion	59	Chr6	22,033,866	22,033,926	Milk protein content QTL (20591)	Chr6	18,046,673	47,449,338	Milk protein content
INRA_BovSV2232	deletion	59	Chr6	22,033,866	22,033,926	Milk protein content QTL (20592)	Chr6	18,046,673	47,449,338	Milk protein content
INRA_BovSV2232	deletion	59	Chr6	22,033,866	22,033,926	Milk protein content QTL (20594)	Chr6	18,046,673	47,449,338	Milk protein content
INRA_BovSV2233	deletion	58	Chr6	23,570,207	23,570,266	Milk protein content QTL (20593)	Chr6	18,046,673	47,449,338	Milk protein content
INRA_BovSV2233	deletion	58	Chr6	23,570,207	23,570,266	Milk protein content QTL (20588)	Chr6	18,046,673	47,449,338	Milk protein content
INRA_BovSV2233	deletion	58	Chr6	23,570,207	23,570,266	Milk protein content QTL (20589)	Chr6	18,046,673	47,449,338	Milk protein content
INRA_BovSV2233	deletion	58	Chr6	23,570,207	23,570,266	Milk protein content QTL (20590)	Chr6	18,046,673	47,449,338	Milk protein content
INRA_BovSV2233	deletion	58	Chr6	23,570,207	23,570,266	Milk protein content QTL (20591)	Chr6	18,046,673	47,449,338	Milk protein content
[truncated: 1,766 more rows]
