# Supplementary material for: Genome-Wide Study of Structural Variants in Bovine Holstein, Montbéliarde and Normande Dairy Breeds
Source: PLoS One. 2015 Aug 28;10(8):e0135931. doi: 10.1371/journal.pone.0135931 (PMC4552564; doi:10.1371/journal.pone.0135931)
Supplement: S12 Table — List of SVs present in the custom LD chip used for validation study. (XLSX) [file pone.0135931.s012.xlsx]

## Sheet: sheet1
S12 Table: List of SVs present in the genotyping study
sv code	sv type	sv length	sv bta	sv start	sv end	sequence-derived coding	map info	flanking seqences
INRA_BovSV3321	deletion	101,116	ChrX	123,645,374	123,746,491	T/C	123746490	ATCCATCTATAAATGGAGTCTGCTAAATCCTATCCTGCATGAATGCTAGAATTTATGTATACATATATAGCAGAGTCATACTGATTAAGAAACACTGGTNN[T/C]TTAATTTAATGGTAGTTATGATTATTATGAACCTCCAAAATACCCCCTTCCTATCTGAGGTTATTTTTATGCAGTAGATAGCAGAGACTATGCAGTGCAT
INRA_BovSV4959	deletion	101,594	Chr15	47,873,299	47,974,894	G/A	47974893	TACTTATGAAATAAATAATACATAGGCATAAAAGTCTCAGTGAAGCCTGTTTATCCACATGTGGTTTATCGTCTGTACAACAGTTGGCAGGGTATAATANN[G/A]TGTGTGCCAAGATGTCTAAAGATAATTCTTCTATGTAAAGATAATTCTTCTAAGTTTACGAGAGAATATGGAAGTGAAGGGGGCTTCCCAGGCGGTGCTA
INRA_BovSV2638	deletion	103,127	Chr7	70,674,321	70,777,449	C/A	70777448	GTGTTTATGTGAAGTGTCAAGACGTTTGAAACACCTGTACAAATGGTTCAGAAAAAAACAAATTTGTATACATACAGAGAGAAACAAAGTAAATATGACNN[C/A]AAATATCAAATAACATGCTCAAATTGCACTGTTATTTCAATTATTATGTGGGTTTAAACAATTCCAAAAAGTAAAAGGAATGTGTTATGGATCCAGTGAG
INRA_BovSV1343	deletion	1,036	Chr2	103,278,282	103,279,319	G/A	103279318	TTTTAAAAAGAAAAATTCTTTAAAGCAATCTCAGCACTCAGCACCTAAATGGTAAATACAGAATGAATTCCTAATCTGGCAAACAATATATATATATTANN[G/A]GTTAAGTAACTCTTTGGGTTAAGAAAAATACTCATGAAAATAAAGGTCTCCAATAATTTTTTTCTCCTGAAGACTCTGGCCCTTTTCACTCTTGTCACAT
INRA_BovSV4976	deletion	103,735	Chr15	49,588,266	49,692,002	A/G	49692001	CCAACACAAAGACTGTCCATTAATGTTTGTAGTGGCATTATTATAAATGTTTACAGTCAAATGCTGTAAACAATCCAAATATATATCAACTAGTGACTGNN[A/G]ATAAATAAACATGCTTTATTTGTACAGTGACATACTGTTCATTAAAGGAAATGAATGAATTATGAATATATTCAGCAACAGGAGTAAAACTTGTAACACT
INRA_BovSV2406	deletion	1,053	Chr6	110,422,920	110,423,974	C/T	110423973	CAACTAATGTCAATAAGAGGAAAAAACTAGAAACCACCTAAGTTGTCATATTTAATTGAGGATAAAATTTATGTGATATTAACACAATACAATGCCACCNN[C/T]ATCAATGAAAACCAGAGAATTAACACCTACATGCATCAGCTGAGGGACTCTTAGTTTCACAAAAGCTAATTCATGGTGCAGGAATATCAATAATGTCATG
INRA_BovSV1063	deletion	10,777	Chr29	27,150,996	27,161,774	A/G	27161773	AGTCCCAAGAAGAAGTACATGGGAATGTGAAGGGTCGAGGAGGAGACAATTGCTAGAAGAATGAACAGATTTCCCAGCAGGGTGAAGAGGTAAATAAATNN[A/G]AGAAGATGCCAAGGAGCACAGTCTCCAGTCCCTGTGTCTGAGGCATTCCCAGTAGGATGAACTCATTCAGCTCTGTGTGGTTCCTCATGTTCCCGGGAGG
INRA_BovSV2382	deletion	1,081,158	Chr10	23,407,395	24,488,554	T/G	24488553	TGATAGCACTCTGTGCTGCTAACTCCTTTTCTGTTCTCTGTATTTTCAGGTGTATACCCATTCTATTTTATTTACTATCTTTTAAATAGAGTTTCAGGGNN[T/G]GATAAAGAGATGAGTGTGAATAAAATCCTTTCCTCTCTTTCCACTGTTTCATTATATATGAGATTCTGTTCCTCCTCCTTTCATCCTATCTTTCTCTATT
INRA_BovSV3242	deletion	1,084,332	ChrX	56,253,509	57,337,842	A/C	57337841	TCTTAACTTCTGGGTGCCTACTTTTCAGATTTTTCTCTGCATGTAATGCACTAACATATTTAATCACACTCATACACCCATGCTGATATATATTCTTTGNN[A/C]AAAAAAAAAAAAGCATCATATTTTTGGTACATCATGACAATCCTGTTCACTTAATATGATTTAGTTCTTACTTATTTACATAGTTTTTTTTTTCTTTTCA
INRA_BovSV2415	deletion	1,087,643	Chr10	23,584,902	24,672,546	C/A	24672545	TGTGAAGTTAGGTATCATTCTTAATGATGTTTCCCAGAATACAATATGGAAAGTTTCCGTGGGTATTGGCAAGATTGTTTCCACTTAAATAGATTTTTGNN[C/A]ATTTGCCTTCAATCATTGCAGTGAAAGTCACAATCTTCTGCCAAAACCAGAGTGGTAGACTTGCAGAATTCCTTATTCAAATTTATGGCTTTCCTCATAG
INRA_BovSV4974	deletion	109,803	Chr15	49,557,944	49,667,748	T/G	49667747	TGACTGAAGCGACTTAGCAAGGAACTCAGTACTTTTAGAGTCTATAGTATTAGAAGAGTAATCTGCACTGATATTAACTTAGTCCAGGATTATCATGTANN[T/G]ATATATGTTCAGTGACTGAGTGCTTAGTAGATGATCTCGTTCTCTATGAGCATTTCTCTCTTACCTAGTCCTGGTGTCCTCCAGGATCCAGGAAGTCCAG
INRA_BovSV2878	deletion	110	Chr8	80,319,711	80,319,822	A/C	80319821	ACTTCATTAGAGTGAGTTTCTTCACTTATCAATATCAAGAAATGAATCAACTGAGAAAATGATCTAATGTTAATTAGAGGCTCTGCTTGGCAGGAATTTNN[A/C]TCTCTTTTATTAGCACAAATGTGTAAAACACCTAAATAAGAGTGTGAGTAAAGCTTTTGAAACATAAATTCCATGAGGGAAAATAAGAAGGCTCCTTGGT
INRA_BovSV6394	deletion	112	Chr21	21,704,990	21,705,103	C/A	21705102	TGAATAAATAAAAATAAATAAATGAACTGAAAACATCTAAGAAAAAAAAAAAGAAAGAAAATGAATCTAATTCCAGTGTGTAGGACCAACAATAAGAGANN[C/A]AACACAGTTAGAAAATCTGACAGACACAACTGAAATCAGGAGCTACCATAACTAAAGGCGTGCTGGACTCATAACTGAAACTAGGGTCATAAAATATACA
INRA_BovSV5576	deletion	113	Chr18	5,369,026	5,369,140	T/C	5369139	GTGAGCTTTAGCTGGTGAGGTCTCTTACGTTCCTGGTGGACCCGAGCTTGGTCCCTCGTGAGCTTTAGCTGGTGAGGTCTCTTACGTTCCTGGTGGACCNN[T/C]GAGTTTGGTCCATCGTGAGCTTTAGCTGTTGGAACACAGCCTAGTTTGTCCAGTTTTCGTGAGCTTAATCTCAAAGAAGCTCTCTAGACCTTGGTTGTAA
INRA_BovSV6109	deletion	11,334	Chr1	112,657,974	112,669,309	A/G	112669308	TAAAACTTGGAAAAAGACCAGCAACGCTAACAGTCGAATATATCACTATTTGCGATACACTTGAATGTATCACTACATTCAAACAATAATTTCAGTAGTNN[A/G]AAATAACTTAAAATTAGTGACTTTCAAAACCAAAACTGGAACTACACAAAGCATGAATTCACTTACATGAAGATCAACAGACAAAACTAGATAATATATT
INRA_BovSV58	deletion	114	Chr21	71,225,468	71,225,583	A/G	71225582	TGAACTGAACAGATGTAAAGGAGCAACTGAGGGGAACACAACAGTAGTCGACTTTAACACTCCACTGACACCAGTGGACGGACCCTCCAGAGAAGCAGTNN[A/G]AAGCCACAGAGACCCCGAGTGATACCACGCAACAGTGAGGCTTGGTATGAATCAGTGAAGCAACAGAGACCCCGAGTGATACCACGCAACAGTGAGGCTT
INRA_BovSV1672	deletion	11,545	Chr3	120,059,258	120,070,804	T/C	120070803	TAGCTCTAGTTATCTTAATTAAGTGTAGAATAAACATCTTAAGTTTGAAGACCATGTTGTAGTTTTAATTCTGTTTCCTTACTTTTTTTAAAAGATTAANN[T/C]GATTTTTATTGTGTTTAAAATAACATTTCTGTTGTAACCAATTATAAGTGTACAGCTTGTTGTTGATGTTCAGCTGCTAAGTCATGTCCGACTCTTTGTG
INRA_BovSV1817	deletion	11,955	Chr4	99,866,374	99,878,330	T/G	99878329	AATTTATTCTCCCAGAAGGCCCGGTTTCGGTGTTGACCCACCATGCTCCCCCTGAAAGCTCTAGGGGAGAATTTCTCCTGCCTTTTCCCAGCCCCCGGTNN[T/G]GCTCCCAGCAGTGCCGGAGATCCCTGCACTTGTAGCTGCATCGCTGCCTCCATCTTCTGTGATCTCTGTGTCCCTCTATCCTGTAAGGACACCTATCATT
INRA_BovSV5077	deletion	121,187	Chr15	84,819,565	84,940,753	T/C	84940752	ACAGGACAGGAAACAGACTCTCTGAGGGCACGAACAAAACCTTGTGCCCACCAGGACCCAGAAGGAAGGAGCAGTGACCCCACAGGAGACTGAGCCAGANN[T/C]TTGCCTGTGAGCGTCCAGAGGCTCCGGCCTCAGGCCAACAACAAGGAGGGAACACAGCCCTGCCCATCAACAGGAAACTGGACTAGAAATTTACTGAGCA
INRA_BovSV937	deletion	122	Chr28	27,790,187	27,790,310	A/G	27790309	GGGAGGGGGGTGCTCATTCCATGGGAGACAGAGAGGGCAGGAGCCCCTGGCTCTGCAGATATCAAGGCCAGAGCAGCTAGGTCCCTCCAGACCTGGGGTNN[A/G]GGGGTGAGGGTCCCTCCTGAATGGGGCGGCCCTGTGTAGCAGGCTCATGGCCATGGGGAGGGGGGCAGTGGTTGTTCTCAGAAACACCTGGGTATAACCC
INRA_BovSV254	deletion	12,336	Chr23	29,271,429	29,283,766	C/A	29283765	CAAATTCACAGCCAGAATTGAACGGATAACTGGTAGAAAAGATATACAAACATAAATGAATAAGGATATAGAAAATATAAAGAGCACAGCAAAAATTACNN[C/A]AAATTAATATAGTGAAAACACTGAAGGCATGACGACATACAAAATTTTCCAGGCACACACAGGGCATTTTAGAACATCAACCATATATTGAATAATAAAT
INRA_BovSV5577	deletion	125	Chr18	5,646,982	5,647,108	T/C	5647107	GCTAGGTGCATTTCTCAGGTTGCACAGCTTGTGAGAGACAGTGGGCACCCATACCCCGGGTTTAGGCCCCCCTGCGATGCGTGTGCCCTTGAGGTGCCTNN[T/C]GACCAGCCCTCGTGCAGCCGCTGCTGATCGGTGCTCCTGCACCTCCATTCCTCGTTCATTAGGTGGTCCCGAAATCCTTATGGAGAGACCTGACTTGAAG
INRA_BovSV4955	deletion	125,064	Chr15	46,851,631	46,976,696	A/G	46976695	CATATTAACATGCCACAGGCTAACTGAGTGTCTTATCTTCACACAGCCATGTACATAGCACAGTCTATGCCCAATGAACCCCTACTCAGAGGCAAAAATNN[A/G]GGCAAGATCTCCAAGAGATGCTCGGAGAAGTAGGACTGGCAGTTGAATACTAGTTGTCAAAGCTGCAGGAACACCTGGGTGTGACTTCTGCCCATGCCTT
INRA_BovSV4956	deletion	125,071	Chr15	46,854,600	46,979,672	T/C	46979671	CAGATGGCAATTCTTCACTGTGCAGATGATTTTGGCAGACAATATATTTTGGACAAACTTTCCATTTGTCAGTTTGCCCTCCCCCTTCTCATACCTAATNN[T/C]CTTGCAATGCTCAAATTGAATTCTCTCTCTGGTCTCTCAGTCAAATTCGAAGGAGCTGGCAGCAAGTAGGGAAATCAATAAAAGATGAGAAGGACAATTA
INRA_BovSV2757	deletion	126,764	Chr8	22,923,770	23,050,535	G/A	23050534	AAAGTCTGTGGAATTTGTTTGGCAAGTTCTTGGTAATCATGTTCCCAGTAGCATTGTAACATTTAATTAGTAATCAATTCAGGATGAATGAGCCATAATNN[G/A]AGGGATGACAGCATCAAGGAATGTGTTATCCTCAAATAAATATCAAGAATGAAATATAGTCTAATGAATCTGCAATAAACACAATGCCACAGTATCTTCT
INRA_BovSV2419	deletion	12,857	Chr6	117,809,741	117,822,599	G/A	117822598	CCTCTGATTTTTCCGAGGGAGGTTTCCAGGTCACCCTGCAAGCCTTTCTCTAGCTCCACGTCATCTGATTCAGGGAAGGGAATTGAATGAGGACACTGGNN[G/A]TCCATGCAGGAGGTTCTTCAGTCTCTAGGGAGCAAGTGTCACTTCTGGGTCTTGTGGGAGGATTTGGGGGGCTATGAGCAAGCTCATGTGGCTCCTTGCA
INRA_BovSV4570	deletion	129,979	Chr14	485,178	615,158	C/A	615157	TTGAAGTAAGGTATGAGAACCCCGAACTGATCCACCCTGGTCTGCTCAGTGGGAAGATGTGAAAAATGACTTGAAAATCAGACAGAGTTTAAAGACAGCNN[C/A]ACGGAGGCTAGCGGTGACCCACGTGGGGCAAATGTCAACAAGTGAGAATCCCCCTACTGACCCTGGTATTGCTTCTTTCTTCTTTCAGTTCAGCAATTTC
INRA_BovSV2164	deletion	130	Chr5	121,163,152	121,163,283	C/A	121163282	AAGGTAGAGAAAATCAAAATTCTTCTGCGAAACGTTGATCTGATGGATATAAAGGTTGGATCCGTGGAGGAATTCCAAGGGCAGGAGTACCTGGTCGTCNN[C/A]TCATCTCCACTGTAGGCGCCTGCCCGGACCCGCACGGGCCCTCGAGTACTCACTGCAGGGCGTTCTCATCTCCACTGTAGGCGCCTGCCCAGGCCCGCAC
INRA_BovSV499	deletion	13,255	Chr24	62,373,544	62,386,800	T/C	62386799	ACCCCAGAGCTGAGACTGGGTGGGCTGAGCGAGGATGGAGTCTGCTGGAGTCTGATGGGAAGCTGAGTCTAAAGAAGAAGGAAATAGCAGGAGAAAAGANN[T/C]CCAGGATGAAAAACAACAAACATGAGGTATAAGAGGTCCCAGTCAAGGCTGCGTCACGGGCGCTGTCAGAGAGCAGGGAAGCCCCCTGGGCAGGGTGAAC
INRA_BovSV5770	deletion	1,332,608	Chr19	2,985,100	4,317,709	A/C	4317708	TAGGAGAGGAAGGCTTAATAGGGAATATACAAATATCCATATATATAGCTGATTCATTTTGTTGTACAGTAGAAACTAACACAACATTTTAAAGTAATTNN[A/C]AACTCCAATAGAAAAGAAACAACAGATGGTAAATGCCAGAATTGAAATAAAATCAGTGTTTTTTCGGTCATCTAAAAAAGAATAAAATACTTAAGAATAT
INRA_BovSV4562	deletion	134,508	Chr14	470,901	605,410	C/A	605409	GAGGGGCAGCCTCGAGGTGCTGGCTTGCTGGCTCCCTGTCCCCTGTGGCCAGTGCCCTCGCCTCCTGTCTTCATCACAACCCCACCCCAGGCCTGGGCTNN[C/A]CCCCTTCGCTGGCTCCAGGACCACCTGCCATCATTCCTGCTCCACTCTAGCAAACCAGCTGCCTATGGGTTCACCCCCATCAGCCCGGTCAGCAAATCCT
INRA_BovSV4563	deletion	134,509	Chr14	471,305	605,815	T/G	605814	TGTTACCAAGCCCCCTCCCCTCTTTGCCCTCCCCCACACCCGCCCCAGCATGTCTCTCCCTGGGATCCAGGCCCTGCCCTCCCTGCAGTTATTCCTGTCNN[T/G]CTTGCACCCCTTCTCAACCTTGGAATGCAGGGTTCCCCACAGCCCTACCCTTGCACCCCATCTCTCTCCACCGGCACCCGCCTGGTGACTTTAACATGCT
INRA_BovSV4564	deletion	134,510	Chr14	471,435	605,946	A/G	605945	GTTCCCCACAGCTCTACCCTTGCACCCCATCTCTCTCCACGGGCACCCACCTGGTGACTTTACCATGCTCATGGCTTTCAATGCCATCTGTATGCCCACNN[A/G]ACCCCAAGTCCACCCTGAGCTGAGTGAGTCCTCTCCCGGATGCAGGCCGGAACACTCAGCTGCTCTCCTCACAAGTCCCTGGGACACCCCATGGGCTTGT
INRA_BovSV2479	deletion	136,740	Chr7	11,078,420	11,215,161	T/C	11215160	AAGAAAGTGAATGAGACTCCAAAAAAGGGAAGAAGTATTATAGTGACTCTGAGCATTAAAACTTTCACATCTGGTGAAACAGTCAACTTCAATGTTTACNN[T/C]AGATCTATGTGGCCAAGAGCAGGGCAATGTGAATGTGAAGTTTATAGAAAGTACACAAGATGAGCATCCTTTTAAGCTACAGAATTTTGGCTTCATTCTC
INRA_BovSV2383	deletion	1,376,624	Chr10	23,408,433	24,785,058	G/A	24785057	GAAAGGATCCAAATTTTTAGAGGTGTTTTTCTTACCCAGCAGGAAGAGTATCACAGTCACTAAGTCTGGAGAAGAGCTCATCTCTAGAGTGTCTCCTGANN[G/A]TAACGTTCTTGACTCTTAACATAAGAAATGTTGAAGTCACAGTAATGTTTAGTTTCTGTGAGGTTTAGACACAGGGAAATGTGTCTGTGTTAGGAAACTG
INRA_BovSV5738	deletion	137,936	Chr18	63,781,936	63,919,873	G/T	63919872	TGCTTCTCTTGGGTCCATACTATTTCTGTCCTTTATTGTGCCCATCCTCGCATGAAATCTTCCCTTGGCAAATCCAAATCCTTTCTCACACCCGTGGAGNN[G/T]GCACCACTCCTCACACACTCTACCTTCTCCTGCACTCCCCAGCCACTTGGCACATCTGACCACACCAAGCCCAACGGGCTTTGCGGTCTGGTTTCTAGGG
INRA_BovSV4952	deletion	138,066	Chr15	46,771,419	46,909,486	T/C	46909485	TTTAGAGAATCAGGAAAGTCTTTTTGGAGAAGATGTCATCTAAACTTGTAAATAAATAGTAGGAAAAAGTTAGAAGAAGAATTAAAACAGAGAATCAGANN[T/C]AGAATGAACAGGTAAAACTTTCAAAGGTGAAAGAGCATGGCAAACATAAAAATCTTAAAGTATGGCTGGTGTTTAGAGGAGAAAGTGGGAGGCCAAAAGA
INRA_BovSV4953	deletion	139,542	Chr15	46,778,375	46,917,918	T/C	46917917	ACAAACAAACAAAACAAACAGAATGGAATGGAATTGAAAACTATGTATAGTCCATATTTAGTTAATCTGGCAAACCAGCCCTCCTGCACTGTGGCTGAANN[T/C]CACCTAAAAAGAAGATCACCAAAATTCTTAATCGTCAACTCTAGCAAATGAATCCTGCTAAAGGAAACCAGAACCTTTCTGGTTTCTACTATTGCAAAGA
INRA_BovSV5732	deletion	141,699	Chr18	62,805,818	62,947,518	A/G	62947517	AACCGATCTACAACAAGACGGGCAAAACAAAACCCAAACCCGCAGAAGCAGCCCAGAGAGGAGACAGCGGCAAAGTCGTGCACAGACCCAGGGCCCACCNN[A/G]TGGAAGGCGGTGCTCGGATGGGCTCTTCACCACGAGAGACCAGGCCGGGGTCACATCCTTCATGCTGCCCTTTGGGGCTTGAGAACTGTGTCGGGATGGT
INRA_BovSV3690	deletion	1,443,170	Chr12	73,237,146	74,680,317	C/T	74680316	GCTCTGATATCTTCTGTACTACCAGTTCTATTCTAATTCGTATAAAACACAAAATGATGGTCACAGGCACTAAATTGATGTCATGATCCATTGAATACANN[C/T]CTGCAGTTTAACAGACACTGCTTTTCATTGTCCCCTGTTGGGCTGGGCTCCTGGTCCATGTTAGCATCATATGAGGAACTTCACTGTTGTTCCAGATTCT
INRA_BovSV3689	deletion	1,444,975	Chr12	73,227,413	74,672,389	C/T	74672388	AAGCTGGCTTCTTATGCACCACTTAGGAGACTGCAGGTTTTTCACAGCCAGCAGATGATTTTTTAAGTCATCTTGCTTAATTTATGAATGTTAGTTACANN[C/T]ACATCCATACACATTTATACACATACACCACACACACATACTTGTCCTCCCCTTTAACATACCACATAATGGATACTATGTGATAATCACAGAAAACAAT
INRA_BovSV5736	deletion	145,724	Chr18	63,634,365	63,780,090	C/A	63780089	GGCTCAAGCCCTACGTGTGCCCCGAGTGTCACAGTGCCTTCCGTCAGCTTGAGACTTTCAAAGGCGACTGGAAAATCCATTCCAAATGAGTCACCCAGGNN[C/A]CCCACCATCAGGTCCAAGTGCCGTCTGCTCCGAGAAGGAAATTCTGGATTATTTGTCACTTAGGTGATACAATGAAAGGGTGACATGTGAAGAACTTACA
INRA_BovSV2477	deletion	147,460	Chr7	10,986,179	11,133,640	C/T	10986180	ATACAGAGAGGAGATACACAGGTTTGAGAAAAAATTGTGAAACTTGGGTATCCTTTCCTGGTCCAATGTGGTCCTCACCAACATGTGTTGATTTTTTTTT[C/T]NNCTCTTTGATAGTAGCCATTCTATCCATCCCTGGAGGAAGAAATGGCAATTTCCAGTATTCTTGCCTGGAAAATCCCATGGAAAGAGAAGCCTGGTGAGC
INRA_BovSV2906	deletion	149,448	Chr8	95,816,882	95,966,331	C/T	95966330	CTTTTACGGACCTTCCACCTCCATTAATAATTTAAATTTGTTATTCTGAATTTCCATTTCTCCTTGGGGGTGAAATTCTCCAAGTTCAATTAAGAAATTNN[C/T]AGGGCAAAAAAAAAACAATAGTAAAATTTTTGTAATTATTTCAGGCACTTGGCTAAGTAAAAGGCCTGATTCTTGAGAAATATCTGTGCAAGCAGAACTA
INRA_BovSV1799	deletion	152	Chr4	94,311,065	94,311,218	T/C	94311217	TTCAGGTATCTTCATATCGTATCTTCATGATTTTTTTAAAGCCTTGTATTTTCAACTTGTACCTGTATTACACTGAGACTTAGGTTCCAGACTCATATANN[T/C]TGTGACATATATACTTAGATCCATGTACTTAGGTTCTAGACTCATATACTGTAACATGAACATGAACATGTCATATATAGTGACATGAACTTTGGTTTTG
INRA_BovSV5677	deletion	153	Chr18	56,110,890	56,111,044	C/T	56111043	GATCATCTTCTTCTTCTTCGTGGCCCCGGTGTCTGTGGCTGGGGCTGTGATGGTGGTGATGTTCCTCTGAGTCATCTTCCTCCTCCTCCTCCCCATGATNN[C/T]TCGGTGCCTGTGGACTTGATGTCTGTGCTCGGTGGAGACAGCATCACCGCCATCATCGTCATCTTTGTGGCCCCCATGTCTGTGGCTGGGGCCATGGCCG
INRA_BovSV4726	deletion	154	Chr14	32,124,716	32,124,871	T/C	32124870	TTGACAACAAAACGTTGCTTAAATCAATATTATTGTGAAATTTATCATGTCGTATTTACATGTGTAAAAGATGGACAAATGAATAATGCCTTTCTAGACNN[T/C]GTCATTGTAATTCCTGTTGAATAACACTTTTCCTCACTTCTTTTTAATTTTAAAAGAAAATTGGCCTTAAAACACCATCCAGACAAGAATCCAGATGATC
INRA_BovSV2633	deletion	154,081	Chr7	70,554,155	70,708,237	C/A	70708236	GGCTTTTCAATATGAAGGCTTTTCCAGTGATGATGTCAGATCAGAAGTTCACTCAAATACAAGCTCTATGTTCATAATAGAAGGCAGAAAAGGCCCAACNN[C/A]TTCAAACTAATGGGGACATCTAGACTCAACCATTTTCTAGTCATATGACTGTCAACAATGCGCTTACATTTCATTCCTCAGGACTCAGGAATACACAATA
INRA_BovSV2000	deletion	154,779	Chr5	58,032,032	58,186,812	G/T	58186811	AGGACAGAGATATGATTGAACTCACACAAAATGCTTTTATCTTCCCTGTGGTACATTCAGTGGCTTTTGAGGGCATCATTCCATGAAAGATGAATCAAGNN[G/T]TATAGAAGGAAATGCATGTGACTGATTTAATTGTCATTTAAAGGCATCCTTTGATCCTGTCTTATTTTGAAATTGTTCCTCAGATCCAATTTCTGTGACT
INRA_BovSV2088	deletion	155,168	Chr5	99,572,373	99,727,542	G/A	99727541	GTGGTAATCCCTTTACAATATATGTGTATAAAATCAACGCATTGTATACCTTGAACTTACACGGTGTTATATGTCAATTATAGCTCAATAAAGTTGGAANN[G/A]AAAAAAAGAAAAATGTTCCATATAAATTAGATCAAAATAATAAAATATCCAGAAATATATTTAACTAATATGTGTAAAACATATACTTTAAAAACAAAAT
INRA_BovSV4462	deletion	15,567	Chr13	74,260,628	74,276,196	T/G	74276195	TCTATTCAGTTTGAGGGGAGTTGGATGAAATTATTCTGGAAGTATAGTAATGAATTTCAGTTCAGCCCTGATAATCTGGCGCTGAAATGTCTCTTCTTTNN[T/G]TGTATGTGTGTGTTGGACTCTGCTAGAGGGGAGGTGGGGAGCAGACGCTTTGTTGGGGGTGAGAGAACAGAGAGCCCAGTGTCCCTTAGACACCCCCCCA
INRA_BovSV4332	deletion	158,646	Chr13	43,728,462	43,887,109	C/T	43887108	AGAGAACGGGGTGATTCTGGTTCACCCTGGAAGGAAATTCAGAAATGCTGAGGAGCTGAGACTAAATTCTCAGTTTCTAAGGAGGCTTCTCAAACAGGCNN[C/T]AAGTAGGTCCACTCTAGACCAGTGCTTCTCAAAGTGTGCTCCAGAGACCAACATCATCAGTATGACTGGGGATCTTGTTAGAAATACAAATTCCATGACT
INRA_BovSV5516	deletion	16,009	Chr17	63,654,648	63,670,658	C/T	63670657	AACCCAGTGATTCATTCTGGGGCAGACACAGGTATAATTCGACATATTCTAGTAACCACAATGAAAGAATACAAAGACCGAGATGAAACTCCATTTGATNN[C/T]TAAGTAGCATTTCTAGAAGTTGTTATCTCAACATGCCATCAATATCAGGTCAGATAAGTAATGAGGAGGTGTCACTGGCACATTCCAGGGGCTCACTGGA
INRA_BovSV2004	deletion	163,063	Chr5	58,069,706	58,232,770	G/T	58232769	GTGTCTTGAAGGAAGGATTGCAGAAAGAAGGAGGTGGCCTGGTGGCAAGGTTTTCACTTTGTTCATCTGTTTTCCTCATTTTCTCAGAAGGAACTTGGCNN[G/T]GAGAATTGTCACCCAGTCCTAGGTCTCCTCTGAGAGAGCCCATCTGGGTTAATTATAAGATGTAGGGATGGGACTTCCCTGGTAGTCCAGCAGGAGGATA
INRA_BovSV1439	deletion	16,360	Chr3	8,636,294	8,652,655	G/A	8652654	TCCGCTACCTCCTTAGGTGTGATCCAAAGGTTACTTCATTTACATAACACAAGAAACCTTTTTTTTGTTTGTTTTTTGCTCTGATCACTTAAGAAATCCNN[G/A]AGTTTTAGGAACTCAGTGCCAGAAACAGGATGAAAACAAAATTGCCACTTAGTGTAAAGCAGTATCACACTCCCCAAGGATGTGAATGGCAGGATCTGGG
INRA_BovSV1393	deletion	163,605	Chr2	129,742,163	129,905,769	G/A	129905768	TTTTGGGGAGATAGGCACACTTGGAACCAGAATAGACCTGCATCTTAGAATTCATTCTTCTTCCGGTGAATCCAGCTTCTTCCTCTTCCTGGGGTGAGGNN[G/A]GAGTGCTTTTCGCTTTGGTTGGAAAGATGACATCAATTCAGGGGAAGGAAGTGGACAGTAATTGGCCTGGATCACAGGTAATGGGCGGTCAGGTAATACT
INRA_BovSV3070	deletion	164,392	Chr9	71,530,366	71,694,759	T/G	71694758	TGAACATATTTAAACTATACGATTTGATAAGTTTTGACATTTGTAGATACCTGTAAAATCATCACCAAAATCAAGACTGAACATACCTATCTCCTCAAANN[T/G]TTCTTCATGTTCTTTGTAATGTCCTTCCTGCTCATCCCTACACACTCAACCCTCTTCCATCCCCACACAGCCACTGATCAGCTTTATGTCACTCTATACT
INRA_BovSV3682	deletion	1,655,981	Chr12	73,172,271	74,828,253	T/C	74828252	TGGGAACATCCCCTGGACAAGGGAAAGGCTACCCACTCCAGTATTCTGGCCTGGAGAATTCCATGGGCTGTCCTTTGAGAACTGAGGAGTATCTCTACCNN[T/C]CTCAGAGAAACAAGTACCAGGCTGTGGAGCACTTGCCGGTCACCCCTAATTAGAACAGAACAGCCAGAGAGCTCCCAGCACCCCTGGCCCCTGTGTGCAC
INRA_BovSV3674	deletion	1,670,051	Chr12	72,973,423	74,643,475	G/A	74643474	TGATAAAATAGTATTTTAGTTCAGTCAAGTTTTGGAATCTCAGTATTACTCAGTTATTTCCCTTTATGAAGCATGCAAATAATTGTTAACCTGAGTTTTNN[G/A]GGGGAAAAAAAGCTTAGCTGTTGGTGCCTTCTTCACTGGACTGCTTTTTAGAATATTTTAGCAGCGCTAGATTCAAATTTCTTGCTGACAAATTTAAGAG
INRA_BovSV742	deletion	17,036	Chr27	5,515,807	5,532,844	G/T	5532843	ACGTGGTCCACATCATGCTAACGCAACTTCAGCTGCAGTCTTTGGCCTGTTTTGGTGAAGAAACTTTTAAATTTTCAAAGTCTGTCTTGTGTCTGTGTGNN[G/T]GGGGGGGGGTGAAGGGGCAGTGGGGACGGTGTGTTCTCAAAAGGTTCTGCAACCCAGGAAAAGTTACTTCAGAGTGTAGACACCCACAGCCCATCCCTGT
INRA_BovSV249	deletion	17,059	Chr23	29,062,784	29,079,844	G/A	29079843	TCACGAAGAGAACAGGCTGCAGTACTTGGATGTCTGTCACTCCCAGGAGGAGAAATTCAGTGACTGAGGTTTGATTCAGCATCACTTGAAAGAAAAGACNN[G/A]AATAACATATGGAACGCTATCTCTAATGGAAACCAGTGTCCCGCAGCTGAGGATTTCCCATCTAGACAATAGCATTTTGAGGTAGAGCAGTGGTGTTTTA
INRA_BovSV2366	deletion	1,738,755	Chr10	23,220,462	24,959,218	T/C	24959217	TTTGCTGCAAGTCTTGATAATAGTTTTTCAACTTTTTTTCTTTATTGATATAAGTATTTAAAAAGATAAATTTCCTTCTATGTATTATTTTAGCTGCAANN[T/C]TCATACATGTTTATATCATGTGCTCTCACAATATTTACTTTCAAAATATTTTCTAAAGTCATTGTAACTGTTTCTTTACCCCATGGTTATTTTTAAGTTA
INRA_BovSV3106	deletion	176	Chr9	90,524,843	90,525,020	A/G	90525019	CTGCTGGTTCTATCTCTTCACTGTCTCCTGACATGTGTCCTCCCGCCTCCTGCAAGCCCCCTGGCCCCTGCTGCTATCGTCTTTCCCTTGGACGTCTGTNN[A/G]ATACCCGCTAGGCAGATTCCCTGCCCCCGGTTCCTGCACTGTGCCTTTGTCCACCTTCCACACAGCAGCTTGAGTGATAAAAGGCTTTAAGATTCTAAAG
INRA_BovSV1003	deletion	179,618	Chr29	5,331,929	5,511,548	T/G	5511547	TGCTTTTCCCCATACTTTCCAGTAACTGTACAATGTCTTCCTTGGACCAGTCATCTTGGCGTTTAGGCATCGCCATTTCTAGGTCTTTGGGACACTTATNN[T/G]TGATCCCAGCAGTTCAGACACCTCAGCAGAATTTTTGTTTCTTCACTCTCAAGATTCAGCAGGTGAGTTATTTCTGAAGTCCTGCAGTGTGTGCGATCCT
INRA_BovSV3650	deletion	1,842,209	Chr12	71,334,776	73,176,986	G/T	73176985	ACCCAGTTTCAGGAGGCTGGGCCTCTGGCATCAGAGTGCCCTTATCCCCACCCAGGTGATGCTAAGGTGCAGTCAGGATGAAGACCACTGTGTAAAAGANN[G/T]GAGTGAAGGTTAGGATATCTAGAATGCTGGTGGGTATGATTTCGCAGATTCACTGCTTTTTCTCCTCATCTTTGGATTTTTCTCAACTCTACTTTAGAAC
INRA_BovSV3649	deletion	1,843,090	Chr12	71,328,787	73,171,878	A/G	73171877	ACTTCCCATGTTGTGATCAATCTATACTGCTTGTTATTCTTTATATTTTAGATGGTGGAAGATCTAAACTCAGCCCAGGATTTTCTAAAACACAAACATNN[A/G]TTTCCTTTTTGATCTCCGGCCCTCTTTTAATCCCTCAGGTGCACAGAATGCCCTGTGGATCATCCATGATCCCAAGAAGTGCGGTCTTTCCACCCACAGC
INRA_BovSV889	deletion	1,853,748	Chr28	2,275,522	4,129,271	G/T	4129270	AATTGTTTATATATCAGGTTTTTTTCTCCCTCTCTTTTTCATTTTCTGTGATTGTAACCCTTTTTGTCACTTTATTAGAAATTGTGGTTTTCTTGGGGGNN[G/T]TTGGAGAAGGAAAGCATATGATGGGGGTATGACTGTGTGATTAGCAGGAGGTACTGATGTTTAAAGTGGGGAGTGGGTAGAGGCAACAGTATTTACCCGC
INRA_BovSV3349	deletion	1,899,049	ChrX	137,733,834	139,632,884	G/A	139632883	CCATTTTGGAAGGCCCTAGATGAAAACCATGTGGAAGAGACACTGACAAGTAAACTGTAGTCTGGCCATGGACTCCACGTCCCCCACTAATAGTCAGCCNN[G/A]TATTCCTATTAAATTACCAAATATTTCAGCAGTATATCCAGGAAGCAGTAGTGTCTGTCTGTTGTTTTGTTTGTTTATAGCAGGCTATCCTTCAAGAATG
INRA_BovSV5106	deletion	191,451	Chr16	5,685,005	5,876,457	A/G	5876456	CAAAAATCGGCTTCATTTGCAGTTACCTAGTGTGACTGAATTTATGCATTATAATGAAGCTAGTTAATAAGTGCCATTTAGTAAATACCAAAGTTCAAANN[A/G]TTTTGAAATGTCCCTAACTTGTTTCTGTTGGTAGTTTCACAATAAGTTATTGTATTCATCACCTGATATCTATGTGCACAACTTTCTGTGGCTAATATGG
INRA_BovSV5664	deletion	19,155	Chr18	52,103,432	52,122,588	G/T	52122587	TCTTCCCCACCCAGGGATGGAACCCGTGTCTCTCGCATCTCCTACATTGGCAGGGGGGTTCTTTACCACTGCACCACCTGGGAAGTCCCAATATTGTCANN[G/T]AGAGAGAGACGTACAAGGACAGATGGTCCCTGGGCGCAGTCCATGAAGTTGCAAAGAATCAGGCACAACTGAGCACCCACACACCCAAGCACGGCGGGTA
INRA_BovSV1904	deletion	19,270	Chr11	99,367,455	99,386,726	C/T	99386725	AGCAGGGCTCCTCCCCGCGCCACCAGCCTGGAGTTGCCCACCTGCCAGCCCGGACTCCGCACATCTTGGGACATAGACTGGATTCCATCAGGTTAAAATNN[C/T]TGACCCAGGTTAAAATTTGGAGGGGCTGGGGAGGAGGAGCAGCAGGAAGCAGGAGAGCAGAGTACGGTGACAGTGACGGCAGCGGCTTCTTTCTAAACGC
INRA_BovSV3657	deletion	1,961,663	Chr12	71,622,038	73,583,702	C/T	73583701	ACTCCACTGTGATTTCACCTTAATGGATTACACCTATAAAAACCATATTTCCAAATACAGTCACATTATGAGCTAACTGGGGTTAGGACATATCTTTTTNN[C/T]GTGGTGATACAACTCTCCCCATAACAAGTCCCATGGCTAGTGTGAACCTCCGTGATGTTGGGACCCAGACTCTTTCTCTCTTATGTTACTCCACTGCATG
INRA_BovSV3807	deletion	1,965,473	Chr12	74,100,960	76,066,434	C/T	76066433	TAGCACAAGGAGAATGAATGTGAGCACCATGAGGACAGGGACCACTTCTGTCTTGTTCATGACATATTTCCTAACACAGAGTATCCACTCTGTAAATACNN[C/T]TTTTCTTAAAAATATTTTATCATGTTGGAACTAATATAGGAGGAAAATAGACAATTTTTCTCCTCCTGAAGTTACCAGAAATGACAAGGAAAGGAAAAGA
INRA_BovSV3808	deletion	1,981,384	Chr12	74,161,000	76,142,385	G/A	76142384	CAAACCAAATTGACAATTTGCTGTCAGGTCACTGCCATCTGGTTTACATGACATCAACCTACATTTTAGATAAATTGACTTTGATTTTCTTGAATCAAGNN[G/A]TATTTGCCAACTCTGTGTATCTCTATAAATATCCCTCAGATCTCAGAGTCTGAGAGCTAAAAGCACTGACTAATGATAACAACCCCAAATGCCCTGGGCA
INRA_BovSV5607	deletion	199	Chr10	79,398,350	79,398,550	A/G	79398549	CTTAGGAGATACAGGTTCGATTCCTGGGTCAGGAAGATCCCCTGGAGAAGGACATGGCAACCCACTCCAGTATTCTTGCCTGGAGAATCCCATGGACAGNN[A/G]GGAGCCTTTCACAAAGAGTCAGACATGACTGAACAACTTTCACTTCATTTGGTACTACAGAGATGAATAAGATAGTTATTAGTAAGAACTACAAGGAAGA
INRA_BovSV2015	deletion	199,213	Chr5	59,447,370	59,646,584	C/T	59646583	TCCTAATTGGTCTGTCTGAATCGAGCCTGTGTTTTGCACCACATTTCTCCCATTTTAAAGTTCACATTTGTACCACATTTAATGTTCACATATTCACATNN[C/T]TCTCTCCTTTTAATGTTGTAATTATCTTTTTTGAAAACCACCCCATTGACCACACACTATTTCTAATATAATACCTGGCATCCAATTCTTCTGCACTATG
INRA_BovSV2016	deletion	199,855	Chr5	59,454,936	59,654,792	G/T	59654791	CAACAACAAATAGCTGATTAATCCAAATTAATAGCAGATTTAGCCAATGATCAAAGAAGTCCAGAAGCATGTTAACAAATATTAAAACTAAGGTAATTTNN[G/T]TTTTTTAAGTAACCTCATTTAAACCCACCACACTTATAAAGGATTTGCACCATGAATTTTTGGCAACTACAAATCTCTACCTTTCATTATCTTTTAAAAA
INRA_BovSV262	deletion	20,143	Chr23	29,762,721	29,782,865	T/C	29782864	TGCATTCTGTAATCAAGTCATTTTGGAAATCAAGTCCTCTCCTCCTTCTGAAGCTTATTGGTTCAATCTGTACACTGTATTTGAAAGTAATTTTGTGTANN[T/C]ATGATTGTGCACCTAAAAAATCATGCCAAAAAAATATTTAAGCATTCCGGTTTAGTTGTAGACCACATGGTGAATCACCAGCATGAAAAGCAAAGGAAAT
INRA_BovSV263	deletion	20,145	Chr23	29,763,845	29,783,991	G/A	29783990	TTAGTTCAACTTTTAACTCTACAACAAATCAATAAGACTGCTGAGATGGTATAATAAGATTCATAAAGGTGTTCAAAGAAATCTATAGCATCTGTACACNN[G/A]TAAATAAAGGTTAATAAAAAGGATTATTTCCTGGCACCAAAAACACATTGCACAAAAAAAGGGCAGGATAGTAAAGAACATCAAAATTAATACAAGAACA
INRA_BovSV264	deletion	20,145	Chr23	29,763,918	29,784,064	A/G	29784063	CAAAGAAATCTATAGCATCTGTACACATAAATAAAGGTTAATTAAAAAGTATTTTTCCTGGCACCAAAAACACATTGCACAAAAAAAGGGCAGGATAGTNN[A/G]AAGAACATCAAAATTAATACAAGAACAACAGTGTAATGTTGAAAAGCAGGAAAAAGTGGAGGAGGATGCTGGTTGTGATGACAATTATTATTATGATTAT
INRA_BovSV2423	deletion	204	Chr12	13,545,984	13,546,189	G/A	13546188	GCTCTCTATTCGGTCTGTTTGATTACACATGCAAGGTGAAAACTCCACAGACAGGACTAGCACTGCAAGGTGAAAACTCCACAGACAGGACTACCACTGNN[G/A]TGAAAAACTCTTCTGGGAGGTTCCTAGAAACGTCTTAGCTCACTGTTTCAGGCTTACTTCCTGTCTTCTTTGCAATGCACTCATTCATTCACTCACTCCC
INRA_BovSV2044	deletion	20,503	Chr5	74,866,351	74,886,855	C/T	74886854	TGGCCTCTTCCTGACCCTTGTCTGGGGCCTCAGATGCATGTGGATGCTGATAGTGCTTCCTCTGCTGGATTCCTATCCAGGGCTTCCTCCTCTGTTAGCNN[C/T]TCTGATTGGTCCCTTTCTGGAAAGGCTGTTAGTGGGAGAGGGGAGGACCCTGGAGAAGCCTGTCCCTGCCCAGCTGCATGGCCAGTCATGCATCCCTTCC
INRA_BovSV3673	deletion	2,080,592	Chr12	72,863,520	74,944,113	A/G	74944112	TTAGACCCAGATGTGACTGCTGTGATGGTGGACCACTGAACTGGCCATCTTATCCTGAACTCTGATTGTGTTTTCTTTTCTTCTGCGTCTTAAAGAAGTNN[A/G]TAATTTTCAGGGAGTGTTTTGGAGACTGGACTATATGCACAGTAGACACTCCTGTCATTCCTTGTGGTTAATTCACTCAACATAATTCTGGTAATATTTA
INRA_BovSV3311	deletion	208,404	ChrX	118,652,703	118,861,108	A/C	118861107	ATTAAGCTCTGTGCATTTTTTAGACATCTTCTAGTAAGTGTACAATAGGCTTAACAAGTTTTATAAGCACTGGGAATCCCCCAAATTCCTAATGATTTANN[A/C]TCTATGGCAATTTTCACTTTATATCAGTGATCTAGAACCCAAGTCACTATATTTGAGATATGAGTACAATTCTAAAGGAAAAAAGCCATCCAAGATGGTT
INRA_BovSV265	deletion	21,406	Chr23	29,766,914	29,788,321	T/G	29788320	TTTTGAAGAAGACACTAATTATTACCACTACTCTGTAAAAATATACATTTTTCTTTGGAGTTGAGGATTCAAGAGAATTTATAATTTTTTTAAGAAACANN[T/G]TAGTATCATCAAAGGAAATAACATCAAAGAATAACATAACTTTAACATATCTTTATCTAATATTTTAAGTGCATATTCACAGTAGCCGCATGAAAATGAT
INRA_BovSV6224	deletion	216	Chr20	6,687,698	6,687,915	G/A	6687914	TTAGTGGGGCCACCAGGTAACAATTCTTAGAGAAGACACAGGAAACAGAAAACAAAATGATTCATTGGACCTCATCAAAATTACATGTTTGAAACTTAGNN[G/A]AAAAAAAAACAAAAGCAAGCCTTAGACTGTGAAAAAGATGTATAATGCTAGATAAAATACTGTAAGAATGCTAAACTTCCAGAGTGCAATAACATCTGAT
INRA_BovSV3663	deletion	2,205,644	Chr12	72,057,684	74,263,329	C/T	74263328	GGAAATGGCAACCCACTCCAGTGTTCTTGCCTGGAGAATCCCAGGGATGGGGGAGCCTGGTGGGCTGCCATCTATGGGGTCGCACAAAGTTGGACACGANN[C/T]TGAAGCGACTTAGCAGCAGCTGCAGCGTGGTTGATAATAAATATTTTCTCAGTTGTTTTCTCTTTTATTAGTTGAAGGTGAGAATCGGGAATGTGCAGGT
INRA_BovSV1099	deletion	230	Chr29	36,692,853	36,693,084	A/G	36693083	TTGGAAATGGCCCTGTACCCACTTCCAGGACACACACGTCTCTCCTCTGAGCGTGGCCTCCCGTAGGGGTCCTGTCTCCCACACAGGGCTCCTCTAACTNN[A/G]TATCCATCCATACACGTCTCTCCTCTGAGCATGGCCTCCCGTAGGGGTCCTATCTCCCACACGGGACTCCTCTAACTGTATCCATCCACACATGTCTCTC
INRA_BovSV5004	deletion	23,192	Chr15	51,642,504	51,665,697	G/A	51665696	TCGCCTCATGACTTTCTTTGGCCAGTGGAATAATGTGGAAGTATTATATCCTCTGCCCTGTGGATTCAGAGTGAAGTGAAGCAGGAACAACAGTCAGAANN[G/A]GGGGATATATACATCAAGAAACAACTGAAATGAGGGATTTTAAATAAATTAACCATGAATGAAGCTACTGACACACATATTGTTAGGCTGTTGGCTCTTG
INRA_BovSV231	deletion	23,196	Chr23	28,340,800	28,363,997	C/T	28363996	TACCTTAGCCAGGTGATGAAGTGAACTTATTAGTGATATCCCAGTGGACAGTGTGTACCTTTGGTGACTGGAGAATGTCACTCATCTCTGTGGTCCTCTNN[C/T]CCCAAAACCCTTTGCCCCAGTCAAATGGAAAGATGTTCTACTACGTCTCTGAGCAGTACTCCCCGAAACATCAAAGTCATCAAGAACAAGAGAAGTCTGT
INRA_BovSV3654	deletion	2,319,805	Chr12	71,399,916	73,719,722	T/C	73719721	TGTTTAGGGCAGCACCTTGTGCAGATTTATTCAACACATGTTGTTTAGTGCAGGCACAGCGTGGAGCACAGGATGGCAAACTGCAAAGGCTCACACAATNN[T/C]TCATCTTATTATGAAGCTGGAGTGAGGAAGTGATTGGAAGAGTCTGTGCTATTATGGCTGTGATTTGCTCTACTTTACCTGTTAATGTGAAAACTATAGT
INRA_BovSV2304	deletion	2,323,743	Chr10	22,526,586	24,850,330	T/C	24850329	GGGATTCTCCAGGCACAGAGTACAAGTGACAGGGTTTGCCCGCAATTTAACCCATGACCACTAGATGGCAGCAAAGTGCCCAGTGTCAGCCTCACAAAANN[T/C]ATTTAGCAGGACACCAGCTGGCAGTGCTTCCGCTTTCATTCTTGCTACGCAGTCGCTGGAGCCTGATTCTCTGGGAATGCAAATAGTAACATTAAGATAA
INRA_BovSV2859	deletion	234,312	Chr8	70,941,236	71,175,549	C/T	71175548	ACTGGACCACCCAGCAAGCCCTCCGAATTACTTCTTGAACTGAGTGGATGGAGATCTGGGTTGTGAAGAAGGGTTGAGAGACATATGAGGGAAACACACNN[C/T]CTCAAAACCTTATCTTTGGTCTCTAGGAGAAGAAGAAAAAAATCGCTGCACCCCGACCAAGGACTCTGAGTGTCAGTGCAAACCTGGCACTTTCCGTGGA
INRA_BovSV1538	deletion	240,524	Chr3	54,371,205	54,611,730	G/A	54611729	CCCTTTCCATCCATGTTAGTGTCAACTGATTCTTTAGGTAGATTTCTGGAGATACATACTATGTTAGAAATAATGATAATAACCCAATAGTATTATCACNN[G/A]TACATCACATACAATGTGATTTTTAAATTTTTTTCTTTACCATGATCTCAATATTCTTTTTAACTTTTCCTCTGTTGTTTTGTACATAATGCCTTATATT
INRA_BovSV2858	deletion	242,610	Chr8	70,940,593	71,183,204	A/G	70940594	ATGGAGGGAGCTGGATGGTAACAGTGCAGAAGGCCTGGGGGAGTGGGGCAGGGCTGGGTTTGAGCTGTGTCATGTGTCTGATCCTGGGCCAGGCTCCTGC[A/G]NNGGCGCCATGCCCTCTGCTCTGGGGTCTCAGCCTCTCTCAGCCTTCATGACCTGAGGTCCCTCTGCCTCTCCAGCAGGGCATCACCCGTTGGGACATCAC
INRA_BovSV2858	deletion	242,610	Chr8	70,940,593	71,183,204	T/C	71183203	ATGGAGGGAGCTGGATGGTAACAGTGCAGAAGGCCTGGGGGAGTGGGGCAGGGCTGGGTTTGAGCTGTGTCATGTGTCTGATCCTGGGCCAGGCTCCTGNN[T/C]GGGCGCCATGCCCTCTGCTCTGGGGTCTCAGCCTCTCTCAGCCTTCATGACCTGAGGTCCCTCTGCCTCTCCAGCAGGGCATCACCCGTTGGGACATCAC
INRA_BovSV2425	deletion	246	Chr7	1,128,493	1,128,740	A/G	1128739	AGCTCTTTACCTTTTCTGCATCATATTCTCTTTTTTAAAAAAGATATATAGCTCTATATTATCTAGCAATGAACAGAAAAAATTACTCTGTAAAATATANN[A/G]AATATTCTCTTTGTGAATAGGAAAAAAAATCACACCTTGTGAAAACAAGTAAAGATAAATCACAAATACATTGTAAAATATCTTTAAATATCCATAATTT
INRA_BovSV213	deletion	249,358	Chr23	25,901,123	26,150,482	G/A	26150481	TCTCAGGCTGTGTTTAAGAGGTGACTAACATAATCTGCACAAGTAATGGATCTAGTGGAAAGTTAATACCTATGGAGGCCAAGACCATACTGAACCAGGNN[G/A]GAAATATTATGAAAGCAAAGGGAACTGTAGATTCTGGAGAAGAGGGACATCTCTGAGTGATTGAGATGATGAGAAAGTGCAAGAAACCATGGGAGTGTTT
INRA_BovSV3805	deletion	2,501,163	Chr12	73,178,865	75,680,029	A/G	75680028	TGTCTTCTTACTCTGTATATGTACTTGGGGTTTTGTTTTCATAATTTTGTGCTATTCATTATTTTGCTTTCTATTTTTTCTTTTTGAGAGAAATTACTGNN[A/G]AAATTGTTTTTTGCTTGCTGCTATTTTTCATATGGAGCATAATATCAATTTTCTGTTTTCCATAGTTGCAATTTTCCTTGTATGTTATACTTTTCATCAG
INRA_BovSV3820	deletion	252,561	Chr12	75,585,653	75,838,215	T/C	75838214	TTTGTTTTGTTTTCATCTGTTAGTTTTGTGTGCATGTGATTTAATAACTTACTGAGATAGATTTCTGGACTCAGACTTCCTCAGTTTCCACAATGTTATNN[T/C]CACTGATAATCACATAATTCTGAGAACAGAAGGATAAATGGTTTGTTTAGCACTGGAGAGGTTCCTATAGGGAAACATGAATTTTATTAATAAGTGTCTT
INRA_BovSV211	deletion	252,598	Chr23	25,881,650	26,134,249	A/G	26134248	AACGATAACAAATAGAGAGGGACCAAAACAGTATTAAATTTTATAGAAATATGCAGACAAAGCAGTGTTAAATTTATGGAAAATTGATATTATTTGTATNN[A/G]TAGTAAATAGGATCATAAAACAGAAGAGGAAGTACAACTCCCATAAAAACCTTTAACAATTTCTTGACACATCAATGTCAAAGGTAATGAAGAATTAAAG
INRA_BovSV3072	deletion	2,612,384	Chr10	22,643,154	25,255,539	G/A	25255538	TCAGGTTCAGCACAAGATGCAAAGATAACAGCTTTGTATAAACTCCTCCACCAACTCTAGCAATTGCCTGAGAGTTCTATTCCTTAAAATGAGTCTCTTNN[G/A]TTCTGTATCACTGTGGTTCTACTTTTCTGATTGTAAGCCTAATGGACACAAAACCTAAGAAGAAAAAAAAATTAAAGAAATTATATTCATGACAATTTCT
INRA_BovSV3194	deletion	2,614,894	ChrX	36,574,092	39,188,987	C/A	39188986	CCCTCCATCCACATAGACCTGGAATGGAATCCTCAAGAAGATATGACACTTTTATTTCTGACCTGTGGAATGCTTAGTTCACAAAATACTAAGAGGAATNN[C/A]ACATATATAAGGCGCTCCCTAAAATTCTCTGCTTGCCCTGCCATCCATCCCCAAAGATCCTGGTGGAGGGAGGGTAAGCATCTCCCTTAAGCATGGGGTT
INRA_BovSV2010	deletion	263,304	Chr5	59,342,830	59,606,135	T/C	59606134	TCCCTTCTAATTTCACCACTGAATAATATATGTGATCATATTAATTGTTGGTTGATTTTAAGTGAATAAATTCAAGGAAAATTAAGCAGACTATTAAAGNN[T/C]ATAGAAACACGTTTTTCCACCCTTAATTTTGGACAAGAATTATGATGGATGTGATTTTCTGTTTTGCATAAGAGCGCCTGAGTACACGTCATCACTCCAT
INRA_BovSV268	deletion	26,542	Chr23	29,776,424	29,802,967	T/C	29802966	CCCTCTGTCTGGTTTTTTGTACTATAAGGGCTAGAAAGTAAGAACAATTACATATATTCATGTAAGAATCGAAAGGAAGAGGCAGGTAGAAACCATTTTNN[T/C]TGCAGTGTTCTTTTCTAGAAAGTGAAGATGTAAACATGCCAGTATTTCATCTCTAGATTAATGGTTGTCAAGATGCAGATTGGATGGCAGTGTCAGCCAG
INRA_BovSV876	deletion	26,573	Chr11	49,074,379	49,100,953	A/C	49100952	TCCCACATGAGGGTCAGCTAAGCCCCGAGCCGCAGCTACTGAGCCTGAACACTCTAGAACCTGTGCTCCGCAGTAAGAAGCCTGAGCAACACACTTAGANN[A/C]AAAAAAAAAGACTGCACACCACAACAAAGACCCTGCACAGCCAAAAAAGAGAAACATCACATGACTTGTGGTTCCTTTTGTCAACTAGAAATGCAGCTTT
INRA_BovSV5870	deletion	268,109	Chr19	54,571,205	54,839,315	T/G	54839314	TGCCATTTCTCTAGACACCGGGCACAAAGTTCAGAGTCCATTGGGAGGGCGACCATGCGTGTAGCCTAATGTTCGCAGCCTGGCCTAAGATGGAGTCCANN[T/G]CTCTGTCTGTTTCCTCGTTCACAATAAGAGAAGTCACCACTATGAGAAGCCGGAGCATTGCAACAGAGTAGCCCCTGCTTGCCGCAACTAGAGAAAGTCT
INRA_BovSV1400	deletion	26,905	Chr2	133,140,921	133,167,827	A/G	133167826	CCCAGCTTCTTTCTTTATTTTTTTAATTTGTATTTTTATTGAAGGACATTTGCTTACAGAATTTGTTTTCTGCTAAACCTTGACAGGAATCAGCCATAGNN[A/G]TATTTACGGATCCAACATAGGGATCCAACCCTGAACCAAGGATCCAACCCACATCTCCTGTGTCCCCTACGTCATCCAATATGTTTGTAGATGGTAAGAT
INRA_BovSV884	deletion	2,705,837	Chr28	1,688,518	4,394,356	C/T	4394355	ATTAATTTAAATAATTAAGAAATGATATGGATAAAAATAATCAAGAAGTTAGATTTTTTAATAATTTAACTTGCATTCTCACAAGGGCTATGCAAACTCNN[C/T]ATTTGGTTCTTTCTCTATAAAATAAAGATAACTATGTCTGTAGTTTCATAGACTTGCATGCATGGAACTGTTACTCAGATCACTCAGAATTACCTAGGCA
INRA_BovSV3839	deletion	271,272	Chr12	75,860,256	76,131,529	T/G	76131528	TGCTGTCCTCAGTAAAATGGCAAAATAGGTGAGGCTGTTGTGGGAAGCTGTAATTAAAATTCGCCTCCAGGATTCACTCTTCACAGGATCTCCACCAAGNN[T/G]GTCTGGGAACAAGCACTCTGTGTTCTTTTCAATAGAAGCCTCCAGAGAGGAAGCTTCATGACTGGATCTTTGACAACACATGGCAGGTGGAAGGCAGGTC
INRA_BovSV5859	deletion	27,269	Chr19	47,111,291	47,138,561	C/T	47138560	AATCAGTGGAATTCTTTGGTTCCAAATGAAATCTTGTAGAGTACCCCAATGTATAAAAAATAAGAGTTGAGTTCTTATGATCAAAGTAGGTAACATGACNN[C/T]AAGTGAACTGATAAAGCATCTCAACACATCTTTAGAAATATGAGAAAGAACTCAAGAATTATTGTCCTGAAATAATCATTTCACTAGGTTATGTTAAAAA
INRA_BovSV1402	deletion	27,288	Chr2	133,151,157	133,178,446	A/C	133178445	TTTCTCTTTAACATCTGTACAGCTAGAGCCACCATGGCAGACGAGAGTGGCAATGTGGACTTCCACACACTGGGACACGACCCACCTGCGAGTCCCAGANN[A/C]TCTACCAGTCAACATTTAGCTGCAGCCCTGGTGGCTCAGACAGTAAAGCATCTGCCTGAAATGGACCCAGATCCGATCCCAGGGTCGGGAAGATCCCCTG
INRA_BovSV6179	deletion	27,458	Chr1	146,527,103	146,554,562	C/A	146554561	TAAATATGCTCGCTGGCTTCTATTTTCCCAGACCAAGAGCTGGAGATGCAAGTTTTCTGTCCTAGAGCTCAGGATAGGGCAGGACACACACAGCTCCTGNN[C/A]CTGAGTCTCCTTCTCCTGCTCTCACAGGTCTGTTTGCTCCCCAAGGACTGTTTACCTGCTCTGCATTCAGCCCTCATGACCTGCACCTCCGATCCATCAG
INRA_BovSV3193	deletion	2,752,612	ChrX	36,573,511	39,326,124	C/T	39326123	CATGGGTCTCTGGAAGATGTTCCATCAGGGATTACAACAACGGAAGTCAGTTTTTAACCTACAGGAAGTGAACATGCCATTCTCTGCTATGAGCCCACCNN[C/T]CCCCTGGGTCAGATGATGCTGAGCTCACCACCTTCAGACTTACGATTTTGGGTAGAACACCAGTGACAGACAAGAGCAGCGAGGATGATGCTGGTAGAGG
INRA_BovSV3339	deletion	291,041	ChrX	131,202,826	131,493,868	A/G	131493867	AGAACTCATTAATGATCACTTGTGCCCATTTTCCCTTAGCCTGAGCAAGTCATATGGCGAATTTCAAGGGCAATGGGATGGAGAAGTGTAATCTACCTANN[A/G]TGAAACTATGGCACAATACAGAGAATAGAAAGAAAAATTATGAACAAATAATACATTCTTCCACACTTCCCTTCTGCAGAGTGTCAACAGAGGAGACAAG
INRA_BovSV2473	deletion	292,803	Chr7	10,311,433	10,604,237	T/G	10604236	TGAATGGACCCTGCTTACCCCTTGTTTTCAGAATTTTAGTCTCTAGAACTGTGAGGCAATAAATTTCTGTTATTTAAGCCAACTGATTTATGGTACTTTNN[T/G]CATAACAGCCCCAGAAAAATAATACACTGTCTTTAAATATAGTCAAAGTCAAGGCACAGTAAGATATAGTGATTACAAAACTAGAAAAATTAAACTAATG
INRA_BovSV2491	deletion	293,413	Chr7	11,681,890	11,975,304	T/G	11975303	TTCAATATTTGATGAAGATATATTAAAGAAAAAAGTGTTACAGTATGTTCCCTGAAAATCATGTATTAGCAGGAAAATATATGTATGTGTAAATACATTNN[T/G]TGAAAGACTTTTAATATGGCATTATGTGAATAACTGTGGTCTCAAGGTAGAGTATATATAATTTTGTGTGTCATTACACAAAATTCTCTCTGTTTAAACT
INRA_BovSV4992	deletion	308,871	Chr15	50,078,788	50,387,660	A/G	50387659	CTTTTGTTGTTGTTGTTGTTTTCTCTTATTTTTGATTTGATGGATAAGTTTCCAATCTCTCAACAATCCCTATAACTATTGTTTTGTAATTTTTTACAGNN[A/G]AAAAAAAACTAGTCTCTAAATGATTAATCAGTTCTGTAACATAAGAGGAAGAATGTTCAGAATCTTTTAAATCAGATTCAAAATCAATTATAGTTTGCTT
INRA_BovSV3693	deletion	312,445	Chr12	73,424,639	73,737,085	G/A	73424640	TTGGAATCTGAATTGTGCAAGTACCTTGGAGGAAGTCCTGAAAGGCAAACTGCATGTGGGAGCTGGAGCAGTTAGGGAGTCTGGTCCAGGAAGTGGGTGG[G/A]NNGTTGCTATGAAGTGACCTTTCATCCCAGAGGAAAGGAAAATGCTCCTGTGGGTGGTGAAACAGGAGATGCTGCCAGAAGCTCAGTTCCTATGTGGGAAG
INRA_BovSV2719	deletion	3,135	Chr8	4,063,151	4,066,287	C/T	4066286	ATGTGTTCAGTTCAACTGAGGACATTTTAGGTTAAATTTAAATGTAAAAACATAAAATGTATATAGTATTTTATTATTTTGGTAGGACTATATTTCATTNN[C/T]TAACTATCATTTTAAAACATGATAACAGCTTGTAAGATATCAGAGTCACATTTTAGTACACATATTACATACATGCTTAATTTCTAGCATTGCTTGTATA
INRA_BovSV5821	deletion	32,215	Chr19	19,849,168	19,881,384	G/A	19881383	AATACCAGTGTGGGTTGCCATGCCCTCACCCAGGGACAGCTTGTGACATCCTAATCAGAGCATCACAACCCAGCCCCACAGGGTCAGAGGCATGGCCACNN[G/A]CCACTTGTAGTGGGGAAAGCCTAACATTTAAACATGGCTACTGTTATGGTCCTGAGTCTGGTAGAGAAGGGACCTCCAGTCTTGATGAACTGGGCTCATC
INRA_BovSV325	deletion	32,679	Chr23	34,638,659	34,671,339	C/T	34671338	GAAGCCCATTAAGGTCAAATGAGCTCTTAAGGTGGAACACTGATCCAATAGGTTTAGCGTCTTCATGAAGCCAAACAGCAGAGAATTCTCTCTGTGTATNN[C/T]TGTGTCTCTGTGTCTTTTCCTCTATCTCTCTTCCCCACCCCCCACGCTTTGGGAGGAGTCACAGAGAAGCCAGCCTGGGAAGAAAGAGTTCTTACCAGAA
INRA_BovSV324	deletion	32,820	Chr23	34,633,091	34,665,912	G/A	34665911	GTCCGTCTGGACCAAAGAAGGCTACAAGGGCACCATGTAAGTCAGTGATGTCAGAACTTTCCCATCTCATTACCATCTTCCCAGTTCCAACATGGCCCANN[G/A]GAATGAAGATCCAGAGAGGGAGAGAGAAGGAACGTTGCAGAAATGGACACATCTGCACTTTCTGGTAGGTCCCCTGGGCCTCAGCAGGGGAGAGGGAGAC
INRA_BovSV5107	deletion	329,932	Chr16	5,685,487	6,015,420	A/G	6015419	CAGGTGTATGGCCTAATGATGTCATTTACATATATCCTGAAATGATTACAACAATAAGGTTTGTGAATATCCATCATCTCATATAGATATAAAATTAAANN[A/G]AAAAAAAAATTTGTGATAACTCAGGACTTAACATCCTCTTAACTTTCATACTTCAGATACAGCAGCATTAGTCATATTAACCATGCTGTACACTACATCC
INRA_BovSV3479	deletion	33,647	Chr10	27,883,130	27,916,778	G/A	27916777	AGAGGCTGGCCAGTAGGAAGTACATGGGGGAATGTAAGTGAGGATCAGTAGTCACAGAAAACACAATGAGGATGTTTCCAGCCATGCTTGCCACATAGANN[G/A]CACAGAGGAGAACACCAGGAGGAGCAGCTGGAACTCCCATGAATAAGTGAGCCCCAGAAATACAAACTCAGACACCGAGTGATTCCCTCCATCCATCCAT
INRA_BovSV2461	deletion	3,446,878	Chr7	6,707,372	10,154,251	G/A	10154250	GAAAAATAATAACAAATCAAAAATATTTATTCAAATGATAAAATAGTGATATCTTTATGATTTGAAACATTTGAAGATTGGATAGCCCAACAGAAAGTGNN[G/A]GCAAAAGGACTGAGCCAACATTTCACAAATGGATATATAGAAAGCATAATGAAATATGGATTGAATATTGACCTTCTTTAATATCAGGCAGAAATACTTA
INRA_BovSV201	deletion	348,915	Chr23	25,631,866	25,980,782	A/G	25980781	CCCCCAATATTCTTATCTGAAATTCTGCACCCCCTTCTTTCTTTGGTCTCCTAGTGTAGGTTCTTCTGAATCTTTCCTGCACCCAAAGGAGTCTCAGCANN[A/G]CACCTCCAAGGAGAACAATTACCATGGATTCTGGAAACCAGGGTTATATTCTAAGTCCCAGTTCTTTTCTCTTTTCACCAACTACTAGAAGGGGACTGGC
INRA_BovSV5545	deletion	36,032	Chr17	72,924,718	72,960,751	A/G	72960750	TCAAGGGCCACCCCTCACCCTTCATAGCAGACGCAGGCTCCGGGATTTCCTGCTCGGCTCAGGGCTGGAGGACGNACAGCACCTCACAGACGGACTCAGNN[A/G]GTTCCCTGAGAAGACAGAGAGTATTCTAAAGACAGGCTCAGGTGTGGGAAAGGCTGGATTATTGGTGCAAGAGAGGAAGACTTAGGAGAAGGAAATGGCA
INRA_BovSV4463	deletion	36,253	Chr13	74,281,425	74,317,679	T/C	74317678	TACAGGTTTAAATCTTACATTCATAGAGGACAGGTTCTGTAGATTTGGGCAATGACTTTGTCCCACTGACCCTTAGTCTTGTCATCTGTAACGTGGAAANN[T/C]GATAACAGCAATGACAATTTCATAAAGTGATCAGGATTTGAAGTGATAACATGTGGAAGGAATAGCTCACTGACCATCACATAGTAGATGATCAACAAAC
INRA_BovSV5066	deletion	366,922	Chr15	80,585,119	80,952,042	T/G	80952041	TTTGAATGTTTAATGAAACATAACCAGAGAAAGGAAATAGGGTATATATTTTGGTGAATCATAGAGATACAGGGTTGACTTAATCTACAGTTCTCAAAANN[T/G]TTTTTTTTTTTTGTCTTTCTTTAAACACATTTATCCACTATTTGAACATTTCAGTAGTTCCTGCAGCAAATTTTGAGTCTCTATTCTGTATACTCAAAGC
INRA_BovSV824	deletion	36,979	Chr11	47,050,544	47,087,524	T/G	47087523	ATCAAAATTTTATTCTTGAGTATTTCTCAAAGAATATACAGACCAAATATTATTATGGAATCCTGCAGGATATTGTATTAGTTCATTTCTCTTGATTAGNN[T/G]TTAGTCTGATTTTGGATTTAAATTGCCCAAAGTCTAAGAAAGCAAAGTCTACTTTTATAATTGCCAAGATTCTGTTTTCGGGACAAAAGGAATTTGACAT
INRA_BovSV5062	deletion	372,331	Chr15	80,493,678	80,866,010	A/C	80866009	AGTTTTGTTTGGGCTGATAGTTGATATGTTTGCCAAGGGAGACAATGGAGACACTGACAATTGTAGACAAAACATTAAACATTGTAAACATGGAGAAGANN[A/C]AAAAAAAAAAAGAGGCATGGTGGGGACAGGGGAAACACAGAAGCAATATTCTGTAGCTCAGTGTCTGAGGGAAAAAAAAGCTAGAATCTCAAAATAGAGG
INRA_BovSV1543	deletion	37,291	Chr3	54,790,524	54,827,816	C/T	54827815	AAGAGAAAGGAAAAAATGAAACATTTTTCAAGTGAAGAAACATTAATAAACTCCCTCTCTGACAAACCACCCCTGAGAGACAGACTGTTGAACTCATCCNN[C/T]TACCATTACTTGTACTTCCTTCAAGCCAACTGTGGAGGAGGGACAAAGTTGCCCTGACCCAGCCAGGCCTGGAGGAACACCTGTCTCCCTGTCTTTCCTG
INRA_BovSV1425	deletion	374	Chr3	3,054,821	3,055,196	T/C	3054822	CCATCAGCCCACCACATCCACGTCCAGACTCCACTTCCCCCACAAGCCCTCTGGAGCTCTTTGCTCTGAGCCCCAGGGCTGAGTCCATGGACTCTGCTTC[T/C]NNCCCACAAGGCCTCCCGAGCTCTCTGCTCTACGTCCCAAGGTGAGTCCACAGGCCCCACTTCCCCGACAAGGCCTCCCGAGCTCTCTGCTCTGTGCCCCA
INRA_BovSV2568	deletion	376,325	Chr10	24,606,776	24,983,102	C/A	24983101	AAAATTATAAAAGCAACATTATCTGTTATCTCAAAATGTAATTGAAAAAATAAAACATGTCTAGGGAAAATTTGCAAGTATAAGATAGTATTAACAGAGNN[C/A]CTGTTCAGAATCTAAATCTACATCTTGGAATCTGGTACTGCAGACTGACTACACACCTTCTTTACAGGGAACAACTGAAATAAGCAAAGTAAACAGTATG
INRA_BovSV4465	deletion	379,852	Chr13	74,531,225	74,911,078	C/T	74911077	CAAGTAGGCAGAGAATTTTTTTTTCAGATTTAATACACCATAGTGGAAAATGGACAAATCTGGCCATGAAATGTGGATAAACTATTTATTTACATGATTNN[C/T]GTCATCTGTTCAAAGAACTCATGTAACGTGTTTCCCCTGTTCAGATGAGGAAACTGCAGATGGCTTGCCCCAGGACACAATCATGTGGGTAGTAGGGTCA
INRA_BovSV1805	deletion	3,880	Chr4	95,096,552	95,100,433	T/C	95100432	GGCTAAAGGTATCAGTACTGTGGTGAAGGGATGAAGGCAGAGAGTCAGGAACGGTTCCCCACGAATGTGTCAGAGGAGTGTGAAACGATCTGAATGGAANN[T/C]AGGAAAGGTTACACTGGGGGGAGCTGGGAGGATAGGAGCTTTGGAGGCTGGACATGTGGACAGACAGTGTGTGACAATGTGTCTGAGGCAGAGACGGCTG
INRA_BovSV4160	deletion	389,052	Chr13	10,827,573	11,216,626	T/G	11216625	TTTATGTATTTTAGAATTGACTTTCCCAGTGATAATGGGAGTCATGGGAAATTTGCTACATAGTACCTCCTCAGTTGTATCCATCTAATATATCAACTTNN[T/G]TATTATTTGTAATGAATTAATAGTTCAGAAGGAATATTGGTTTTAAGGAGTGCTGGAGGCCTGGCGTGCTGCGATTCATGGGGTCACAAAGAGTCGGACA
INRA_BovSV4162	deletion	389,114	Chr13	10,828,543	11,217,658	T/C	11217657	GCTTTCATAATCTGACTTCTGCCTGACTCTCCACCTCTCGTCCTTTCTGTCCTTTGCTCTGGAATCCTGAACCACTGCTGATGCCCTCCTCACCTGTCCNN[T/C]TGTACTTTGAACAAATATTTACCCTCTCATGTGTGTGCTTCTCTCCCCATCTTGCTGCAGCCTTCCGTGCTCTCCCTCACCTGCCCTCTGTTCCCTTGAA
INRA_BovSV2637	deletion	39,780	Chr7	70,657,289	70,697,070	T/G	70697069	AAAATCTCACTGATAAATTCTTCTAACTTACACACAAAGATGAGGCTTTGATGAACATCATGAGACTATAGTCCCTTGGATTTTTCCCAAGCTAATTGTNN[T/G]GGGAAAGTGCAAGAACAAATTACAGAATGACAAAGTTGTTGAAGATCTTAGGACCTTAATATGTCATCATATGGGGAGGATTATATATAGAAAGACTCAG
INRA_BovSV5005	deletion	39,807	Chr15	51,660,599	51,700,407	T/G	51700406	TCAAATCTAAAGCAACTTCTCCAAACTGGCCTCATGCTGGTTCCCCCAGACTGGATCCAGAGAGCTTCAGTATCATGGAGAATTTACTTGCTTCTCCCTNN[T/G]CTGTGTTCCTGAGAGAGCTGACCCTATTCAGGATACTGTTCACCATCTGCCCACTATGTCAGCCATGTGCTTGTGAAAGTCTTCTCCCCATATGTCATTT
INRA_BovSV4461	deletion	40,283	Chr13	74,220,198	74,260,482	T/C	74260481	CCCTTGTGCAATGGAGTTCTCCAGGAAGAAGTGGGAGGAGCCTTGGGGTGCAATGGGCACCCCACTTGGAAGTCAGGAGACCTGAGTTCTAGCTCTAGGNN[T/C]TCCTCCCAACTTGCTAGATGACTTTCTCTCTCTGAGCCTCAGTTTTGTCTATTCAGTTTGAGGGGAGTTGGATGAAATTATTCTGGAAGTATAGTAATGA
INRA_BovSV2530	deletion	42,370	Chr7	15,679,730	15,722,101	A/G	15722100	ACCCTGTGACCTGAGTGGATATTTGCATACGGGAGGGACCTCTGTATAAAAAGCAGAAAGCAGTGAATAGAGATCCTGTCTATGAGGCTCCCCCTGTGANN[A/G]GGGGGTGCTGACTGTGCCCTCAAAGAACTCAGCCCCTGCTGGGGTTCCCCTCCCCACGACAAGGAGTCTCTTGAGGAATAAAATGTTGAAGGAGGGCTGG
INRA_BovSV2342	deletion	42,692	Chr6	86,089,229	86,131,922	T/G	86131921	ATTTAACTCTTGAGAATATTTGTATGTTTACTGTGTCCTCAAGAGTCCTTCAATGAAAAGGAGCAAATGACAAAGCAGAATTTGATGGTTTATCTTCCTNN[T/G]CCCACAATCCCATTATAATATCAAAATTCATACTGGATCTCTTAGATATTTTCCATTTTGATAATGTTAATCCAAAGTATTGTTAATAAAAGATACTCTA
INRA_BovSV4963	deletion	43,629	Chr15	48,444,666	48,488,296	G/A	48488295	TTTGGTCAACAGAGAAGAGGTCATGGTGAGAAAAAAGATTTGACTTCTGTTTCTGTGCCTTGGGTACAGTGGGTACAGCTGTACCTTCTATAGGAAAGANN[G/A]GAAGGTAGATAAACACGTGGTTCCTCTAACTTAACTTCCCTCATAGGCCTCATGATGTGGTATAAGAATACTTCTCTAACATCTTTTGCTATCCTTAGTA
INRA_BovSV2443	deletion	437,422	Chr10	23,876,823	24,314,246	C/A	23876824	AAGAGGTAGATGCTGTTGCTCTTTATTCAATGATGGGCCTGATATATAGTTTTTAAATTATAAAAGCACCATGATTCACTCTCCTAAACAAACAAACCAA[C/A]NNTATATATATATATGAGAAACTATCAAGTTCAGCCAATATACCATTTTCATTTGCCTGTTATGAAGGAAAACTCTCTCTAAAACGAACTTGTAAGCCAAA
INRA_BovSV1976	deletion	44,535	Chr5	44,435,209	44,479,745	A/G	44479744	ATATATATAAAATGTTTCAAATTTCCAAATGACGCCTCAATTTACAGTAAATCAATTCAAAAAAGAATTGTTATTTTTGCAAAGTCAATGTAACTTACANN[A/G]TGTAACTGGACTGTAAGGCTTTTTCAAAAGAGATACAACTCTGTATGTTGGTTAAGAGTCTAGACTCTGTATGGGATTAAATTCTTTCTTTGCTGAGTAA
INRA_BovSV2722	deletion	44,770	Chr8	7,111,229	7,156,000	C/T	7155999	TTTATCCAATTGCCATGGTCTTTAGAACTCAAGGAGCCTTGTTGCTAAGCACTTCAATCTGGAACATAAAGAAGGAAGAGATGAAAGGGGAGAGATTTTNN[C/T]ATTGTTCTTTGTCATGTGATGTTTCCATTTAAATATTTGTTCACAGACCTTGGTGGCACAAAGTATCACAAAGTCATAACTAGAAAATACCATGGTACCA
INRA_BovSV739	deletion	45,216	Chr27	5,503,856	5,549,073	A/G	5549072	TGGACTCTTAGTGACCCCATGGACTGCAGCCTAACAGGCACATCCATCCATGGGATTTTCCAGGCAAGAGTATTGGAGTGGGGTGCCATTGCCTTCTCTNN[A/G]TCTTATATAGCAAGGAACTCCAAATTACAGTCCACAGGGACACAACTGGCACTCTCCTTGGTTTGGTGTGACCTACAAGCTTAGAATGTTTTTCCACATT
INRA_BovSV5685	deletion	458,435	Chr18	58,724,949	59,183,385	C/A	59183384	CATTGCAATGAGAAGCCCACTCACCACAACTACAGAGTATCTCCTGCTCAGTGCAACTAGAAAAAGCCACACAAAGTAACAAAGACCAGCACAACCTAANN[C/A]TAAATAAACAAGCTTTAAAAAAAATGTAATATTGACCAACTTAAGTACAGTTGACTCATTTTCATGGCCCCAGAGATGCTGAAATACATATGACTAAAAG
INRA_BovSV5686	deletion	460,124	Chr18	58,741,460	59,201,585	C/T	59201584	TTGAAAAGCTGAGAGCTGAGTTACATAACTAGTTAATTCCAAGGCTTCAGGGTCTATAATGATGTCTGTGCACAAGAAAGGCCTTTTTGTGCCTTTCTTNN[C/T]CATAAATAGATTCAAAGGGGGACAGTCCCTCCTTTTTGGCGGCAGTTCGAGCCCTCACTAAAGCTATGGGTAGGACTTCAATCCAATTGTCCTGCATCTC
INRA_BovSV4993	deletion	465,240	Chr15	50,622,822	51,088,063	A/G	51088062	TGGAGTTTAGGGAAAGAATATTATCACATTTAGGAAGGACCATATAATCCTAGGCATTTATTTGGATTTCAGTCTAAATCTATTCAACATACATTTCAGNN[A/G]AAAAAAAAAAAGTCTGCCTGACATCTAAAGAAAGGTGGGTAGCTAATATCTTTGGAATACAGTTCAAAGTGTTTTGAAAGAATTATATGTTCTAAATAGA
INRA_BovSV4159	deletion	470,794	Chr13	10,824,864	11,295,659	C/A	11295658	GATGCTGTTTTATAGGATGGTGTCACTTAGGCCAAAACAAGAGAACTGGAAAGGAGAGAGCAGAGACTGTGATGGGGAGATCAAGGAACCTACAGCCTGNN[C/A]TACAGTGTCCACTGGAAGTTTCCAGCTTCTAATGCAGTTTCAGTTTGGAGGGAAGTGTCTCCAAAGTGAGGGTAGAGTGAAGGTATGTTGCTGCTGCTGC
INRA_BovSV1455	deletion	47,308	Chr3	12,148,948	12,196,257	G/A	12196256	TGAAGTAAGAGGCCAAGTGATTAAATTGGGATACAAACTTGTCCAAATAGTGGATAGAAGCCTGGAGCGGAGGGAAGCTATGAAGCTGGAAGTAAAAGGNN[G/A]AAAATGGTTATATGTGAATCATGGAACAATATCCAACTTTGCATTCTTGAAATTTCCAACCTCCCTTTTAGAATTTGCACAGTTCTATTTAGTTTATCTG
INRA_BovSV738	deletion	475,687	Chr27	5,471,130	5,946,818	C/A	5946817	AGTTGCTTAATTGGGGGAAAATTAAAAGTTTAAAAATAATTAATCCTCCAATGCTTAAGCATAGTATTTCTATTATTTAGGGCCTCTTTAAATTACAAANN[C/A]AAAAAAAAATACTATATTCTTTACAGATAGAGATATTGCACATTATTTTTTAGATTTGTAACAAGGCATGTTTTATGCTCTTCTATAAGGTGTTTTTATT
INRA_BovSV955	deletion	48,047	Chr28	35,692,259	35,740,307	A/G	35740306	TTTCTGGAGTTTGTGTTTTGATTGGAGAGGAAAGAAATGAACAACATTAAAGCTGAAAAGAACACATAATATCCCCAGGATTTGTAGGGTAAGAGACAANN[A/G]TATCTGTCTGTCTTTTAGAAAGAAAGTAGCTTCCAACATGAATGGGCTGGGGCTAGAGCAGGCCTCCTAGAAGTGATCTCAGAGGAAGGGTGGTATTCAA
INRA_BovSV4317	deletion	50,734	Chr13	38,729,863	38,780,598	T/C	38780597	GTCGTGAGCCTCACCTTTCAGAACTGGAACCAAGTGCTTATTGACAGAAAGCCCAGTCACTAGTCACTGGCCAAGTTCAGTTCCCAATGGTGCGGCCTTNN[T/C]AGCTCCAGGAAGCCACCATCAGCCCCTCCACCTGCAGCTTGCTTCTTCAAAACCACAAGAGACTCAGCTGTTTCGGGTCTCTGACCTTGAAACACTGTTT
INRA_BovSV4246	deletion	51	Chr13	21,844,472	21,844,524	C/A	21844523	ATTTTGATTGGGTTTTCAGGAAGTATATTACCAAATCTTCCAGTTTCTTTTTTATTCTTTCTTTCAAATAGCAATATTTTAATTGTAGTCCCAAATAATNN[C/A]TTTCATGCTTTTTAGAGGTACTTGATTAATAACAGTTATGAAAGGCTTTTTAACAGCAGAAGAGAGTTAGTTATTACTCAGGATGATTGATTTAAAATAC
INRA_BovSV470	deletion	51	Chr24	50,791,930	50,791,982	A/G	50791981	AGGAACTCATGCAGGATGCTCTGTGAGTAAATGCAAGGTCTGCTCCCTGCTCTACAGGTCTTGCGTGTATGTGTGTATGTGTGTGTGTGTGTGAACTATNN[A/G]GTAAGCTAACTGATCAGCTGTGTGTGTGTGTGTGTGTGTGTGAACTACGGTAAGCTAACTGATCAGCTGTGTGTGTGTGTGTGTGAACTACAGTAAGCTA
INRA_BovSV4848	deletion	51,457	Chr14	79,515,111	79,566,569	T/C	79566568	TTGAAAATTAAACCAATGTAATTGTTAAAATTAAACATTCTGCACAGCATTCTTTCAACATTTAAAATTTTTTATTTCAAATACTACAATATTTTATTCNN[T/C]TATTTTCTCCATTTTCTTGACATATAGCTTTATACTTCTAAATGTTATCAATTAACCAATACTCTATGAAAATTGATTTATGCAGTTTTACAGTACTTTT
INRA_BovSV6147	deletion	52	Chr1	136,069,866	136,069,919	T/G	136069918	CTGAGGGCACCCTGGGGTGTGAATCCCATCCCGACTCATTGCCCACACTCCACGGGGTCCCTGCACAGGGAGGGTGAGCAGAATGTGGGACCTACCTCANN[T/G]TACCGGGGGGAGAGCTGGTGGATATAGGAGTAGGAGAACTGGAAACCCTAATTACAAACAGATCTACCTGGAAGCCCTTTATCTCCTCTTAAGAAGTCTT
INRA_BovSV1105	deletion	52	Chr11	55,309,315	55,309,368	G/T	55309367	ATTCCAAGAGGGAGTTATATTGCTTTCAGACTTTGTTCTTGGTTCCTATATCATGAATAAGTATTAAGGAATCATTTCTCTCTGTCACTAGGTACACTGNN[G/T]ATGCTGTAACTGGGGTTAATACGGAGGGAAAGACGCATGAGAGGAGCCTTGGAACAGGTGGGGCCAGATGTGGCTCTATCTCTTCAAAGCTCTGATTACG
INRA_BovSV4523	deletion	52	Chr13	82,174,423	82,174,476	T/C	82174475	AAGGAAGCGCTGTGCAACAGTTTGCAGGAGAAAGCACTTCTCAAGAGTAAGGTGTTATTAATATTGACAGAGTGAAAATCTACGCCTTTATGCCTCCATNN[T/C]CACCTTTCTGCTTTCATCTGCCCACCTGGTTTGTGGGTACCCGAATACAGGTCTCTACCCACTCACTTTGTAAAAAGACATGAGCGCTTCAAACAGCCAA
INRA_BovSV1391	deletion	52	Chr2	129,144,243	129,144,296	C/T	129144295	TGGTTGTTTTGTGGCGTGGCAGCTCAAGCCCCCATCCCAACTCTGGAAGCTTCTTCAGGGAACCGACGAGAGGAGAGGGGAGAGTGCTGCACGCTTAACNN[C/T]GTCTTCCTCAGAGCTGTGTCATTTGACCTTCGTTCGACTTTGGACGAGTGGTTTGAAACAGTCTCATTTTATGGCATTTGCCTCTGTCGGTCCGCAGGCC
INRA_BovSV2812	deletion	52	Chr8	45,603,594	45,603,647	A/G	45603646	AGCCTACTCTAGTATTCTTGCCTGGAAGATCCCATGGACAGAGGGGCCTGGTGGGCTACAGTCCTAGTATTCTTGCCTGGAAGATCCCATGGACAGAGGNN[A/G]GCCTGGTGGGCTACAGTCCTAATATTCTTGCCTGGAAGATCCCAAGGACAGAGGGGCCTGATGGGCTACAGTCCATGGGGTCGCAAGAATCAGACATGAC
INRA_BovSV5691	deletion	521,005	Chr18	59,147,723	59,668,729	C/T	59668728	GAGCCCCACAGGGCCCTGCTCTGCAGCCTCAATACTAGGAAAAGTATTTTCCATTTTGCCATTTCTCTGATGATCATGGGAAAAAAAGTCTTTGCACAGNN[C/T]ATCCTGGATATTATGTGTATGATTAGACGATAATGAACTATCATACTGATGTAACTAAATTATCCCCTCATCTCCTCTTTTACCACCTGTGCTCTGGTGA
INRA_BovSV329	deletion	52,602	Chr23	34,830,720	34,883,323	G/A	34883322	GCCTCTGATGTGAAATGCACTGAAAATAGTTTTGAGCTTTGACAGACATATCAACTTCAGTTTTTCTAACTAGCAGCACCAAATAAACTCTGACATGGGNN[G/A]ATTACTGACCTCATGTCTGCCAACTGGGGTTGATCCATGGTTGCTATCACCATTTAGAAAAGTACATGTGAAAATATCACATGATGTGAGTTTCAGTTGC
INRA_BovSV2982	deletion	53	Chr10	4,069,690	4,069,744	T/G	4069743	TTTGAACAGCTACAATGATACCACTATAGAGAAAATGATCTTTTAGTAATTCATTTGGAACTGACATTCTGCACTAGAGGCACAGCATTCAAGTACAACNN[T/G]TTACACAAATGCATGCTAAAATGTGACATAGTATTTGAGGTAAAGTATAGCTATTTAATGCTTCTGAACCGAAACATGTGAAAGGGAAATTTCTATATCC
INRA_BovSV6221	deletion	53	Chr20	4,533,653	4,533,707	T/C	4533706	GAGAATCTTGCAGACCTCATCTTAGCCAAGTGATCGAGGCTGACAACGGCCGGGAGAATCTTGCAGACCTCATCTTAGCCGAGTGATCGAGGCTGACAANN[T/C]GGCCGAGCGAATCCTGCAGAACTCATCTTAGCTGAGTGATCGAGGCTGACAATGGAAGGGAGAATCCTGCAGACCTCATCTTAGCCGAGTGATCTAGGCT
INRA_BovSV147	deletion	53	Chr22	58,207,706	58,207,760	G/A	58207759	CACCCCCACTCTTATGCTGTTTGCCACAGTCAGCCTCTGAGAGGACCCACCCCCAGCCAAGGTCTGACTGCAAGACGTGAGAGAGCCCAGGCAAGAACCNN[G/A]CCGGGCTGAGCCCAGTCAGAGGCAGTAACCAACGATTCTCTGGCTGCACACAGCCGGGCTGAGCCCCGTCAGAAACAGTAACCAACGGTTCTCTGGCTTC
INRA_BovSV4849	deletion	53,711	Chr14	79,538,050	79,591,762	T/C	79591761	TGAAAAGTTTTGGGAGCTGTCGAAAGTTAACAGTCCAGAAATGAGCTGAATGGAACCAGGCCTTGGGGCAATGATCCTCACAGGAGGACCTGAGCTGCANN[T/C]TGAAGGGGACAGAGGCTCAGGCAGTGAGGCCTGGGGGGTGCAAAGTCTTGTCAACAGGTGAAAGGCAATGCAAAGGGAAAGGCAGGAAGGCGCCAGAGGT
INRA_BovSV1790	deletion	54	Chr4	85,743,909	85,743,964	A/G	85743963	AACATTAACATTATACAGTCTTTACTCACGAATGCAAGTAAACACCATGGGCCTTGTGTAAAGCCATTTATCCATTCAGTAATCATTTTGTAAATTAATNN[A/G]AGTGAAAAAATGAAAACCTATCATAAGTGCCCTATTGACCCATACTACCTCAGCAAAGCCAAACTGAGACTTCTTATATTCATTTCTGTGCACATGATCC
INRA_BovSV1152	deletion	54,426	Chr29	42,479,296	42,533,723	T/C	42533722	TTTCTCTGCATAGCTCTCCTTTCATTGGTATTTCCTGGGACACAGTGAACTCCTTGAGTCTGTGTACCTACTGGCAGCTTATTACTTGACCCCATAGTANN[T/C]TCATGTCCAAAATATCTCTTTTTCTAATCCATAAACTCCTTGAGGGCTGGGTCTCTGCCTTGCCTTTACATCCTGGATTATTCATGGAAAAGCCCAGTTA
INRA_BovSV4388	deletion	55	Chr13	57,239,867	57,239,923	A/G	57239922	AATTAAGACAAAGGCCATACAAGAGAAGGTTAAACATAGACACACCACCCAAATGATATAAGGCAGTTAGTTGCACACTTGGCTCCGAGCTTCCTGGTANN[A/G]CCAGGACAAAAAGGGAAACACGATTATCTACAAACATGCACGCTCCTTAAAAAACCAATGTAATAAGTGTGGCTTATTTTGGTCCCAAGGTCTCCGAGAA
INRA_BovSV5539	deletion	55	Chr17	71,085,901	71,085,957	C/T	71085956	AGGACCGCCCTGTGCGGGCTGATGAGCAGGCCAGTCCCACAGCCCATTTCTTTTATAAAAGTATCTTTCCACCTTTATTATTATGCTGGGCAGCACATTNN[C/T]TTTTTTTACAAAAGTATCTTTCCACCTTTATTATTATGCTATCATTTCTTTTAAACTCACAACAACTGTCTCAGAAGGAGAGAGTATTCTCCCCATTTTA
INRA_BovSV977	deletion	55	Chr28	44,025,581	44,025,637	A/G	44025636	AAACATGTAGATGTTATGGGATAAAGAAAAAAATGACTTGATCTGGAAAAAAAAAAACATGTAGATATTATGGGATAAAGAAAAAAATGACTTGATCTGNN[A/G]AAAAACCATGTAGATGTTATGGGACCCAAGCAGTCTTGCCACCCATATTCACATCCATCGCCTCCATGTCGGGGCGGGACAGTGCATTTCAGAGCGTCCT
INRA_BovSV5006	deletion	55,097	Chr15	51,674,161	51,729,259	A/G	51729258	CTCCCTGAGTTGTCAATTCCATACTGCCCCCCACCACCTTCATAAGGGTCCTCTGGACTTTGGCATCTTCCTCTGAGCCTGGACAGCAGCACCTGCCTCNN[A/G]GCCACACCCATTGGCCTCTCAGCAGCTAACCTCAGGTGACAAATACACCACTCTCCTCTTCTGGTGGAGGAGAAGTTCTTCTCAGGTCCTGATGCAGTGG
INRA_BovSV730	deletion	557,027	Chr27	5,240,031	5,797,059	G/A	5797058	CAGTGATGTGCTAAACGGAATATTATCCACTCTGAGAGAAGCATAGCATATGCGACATGCTCCATTTTACAAATAATGAAAGAGGAGCTTAAAGAAGTGNN[G/A]AAAAAAAAAGCCTCCCATGATTGCCCTTAATTAGTTGGTGGTAAACCCATAACCTGTAAAGGTGATAGAAAAGATTTACAGGGGACTTTATGGCTTACAA
INRA_BovSV729	deletion	557,028	Chr27	5,240,016	5,797,045	A/G	5797044	TGTTGATTCATCATCCAGTGATGTGCTAAACGGAATATTATCCACTCTGAGAGAAGCATAGCATATGCGACATGCTCCATTTTACAAATAATGAAAGAGNN[A/G]AGCTTAAAGAAGTGAAAAAAAAAGCCTCCCATGATTGCCCTTAATTAGTTGGTGGTAAACCCATAACCTGTAAAGGTGATAGAAAAGATTTACAGGGGAC
INRA_BovSV5568	deletion	56	Chr18	2,057,101	2,057,158	A/G	2057157	CATATCAGTAAACAAAGATGTCAAAGTCATCAGCTGAATTCCTAAACTTGACTATCTACCTTCTAATGTTCTGCGTGCCTTTTGCTGCAGAGCTCCTATNN[A/G]TACCCTAGCTCCTCCCCTCGCCTACCTGGAGGGGTTTCTCAGAACTATCTCCTACATACCCTAGCTCCTCCCCATGCCTCCCTGGAGGGGTTTCTCAGAG
INRA_BovSV375	deletion	56	Chr23	51,435,288	51,435,345	C/A	51435344	ACCCGAGTGTCCACAAGAAGCCCGGGGCCCCAGCTGGACAGATGGGGGCCGCTCACACCCGAGTGTCCACACAGCCCTGGGCCTGGCTGGACAGACGGGNN[C/A]GCCCCTCACACCTGAGTGTCCCCAGGAAGCCCTGGGCCCCAGCTGGACAGACGGGGCCGCTCACACCCGAGTGTCCCCAGGAAGCCCTGGGCCCCAGCTG
INRA_BovSV4078	deletion	57	Chr12	88,990,806	88,990,864	T/C	88990863	CTCTACTAGTACTGAGCCTGATACTAATAGTACCTTTACCAACACTACTAATGCCTGTACTAATACTGTGTCTACTGATACTAATAGTACCTTTACCAANN[T/C]ACTACTAACCCCTCTACTAGCACTGTGCCTGCTGATACTAATAGTACCTTTACTAACTAATAGTACCTTTACTAATACTACTAGCACCTCTACTAGTACT
INRA_BovSV5802	deletion	57	Chr19	10,864,332	10,864,390	G/T	10864389	CCATCTGAAGGTCCTTTACAGACGAGGTTGCTTGAGATGAACCTTATGCATGCACCTCAGGTACGTGTTTTCATGCATTTTATAGCATGTTTCTGTCACNN[G/T]GTTTTTCTATAGCTGTTATTCACAGCTGCTTAGATTAAGTTATTTGAAGCTACTGAGACGCCCATTCATCATTTTAGAAAATTTGGCTAAAATTCTCTTT
INRA_BovSV523	deletion	57	Chr25	9,866,048	9,866,106	T/C	9866105	CTCAGTGGTATCGGACAAAAACCGTATCGTCAGCTCCAACCCTCAGCATGTTTTGGACAGAAAAGTCATCCATTTCTGGAAGTGTGGGGTACAGTTTAANN[T/C]CGGAAGCATTAACTGTGCCCGGCATTTGTACGCACTGACTCTGCCTTCCGCACAGCTCTGGAAGCACTAACTGTGCCCGGCACTTGTATGCACTGACTCT
INRA_BovSV237	deletion	57,221	Chr23	29,007,652	29,064,874	A/G	29064873	AGTCATATCCCAATGATCCATACAGAAATTGATTATCATTAAAATATTATACTCATTTATTCCTGTGATTCTATGGAAAACAAAAAAGAGGACTAGGAANN[A/G]AAGTAGTATTGCTTTTGTGCCTTCTAAATCTGACTCTTCACCACTGGCAGTAACATTTAAATATTTTCTTTAATTTTGGGATCCCAAAAGCTCAAATTTA
INRA_BovSV6386	deletion	574,827	Chr21	20,074,825	20,649,653	G/A	20649652	CTTTACTTGTTTCCTTCCCCCCTGGCTCCTGTGGGCGTTTGGACTGACTCCCCTTCTCTAGATCAGTGGACCCTCCCCTGTGAGTCTCAGATGCTGGGGNN[G/A]ACACAGGAAATAACAAGGGGACCTGGGATCCAAGTGACTACCATGCTCTAGAGTAGGTCAGCTAGCTTTTCTGGTAATTTATAAAAATATGAGAGACTAT
INRA_BovSV247	deletion	57,529	Chr23	29,050,457	29,107,987	A/G	29107986	ATAGATCAGTGGATTTAGTACAGGAGTGACCACACTGTACATAATGGCAATGATCCGTTCCTGGTCCATGGAGCTACCCGAGGCAGGATGGATATAAATNN[A/G]AAAAAACAGGACCAAATAAAAGAACAACTACCATGAAGTGAGAGGCGCACGTGGACAGTGCTTTATGGAGCATGCTACAAGAATGGGTCTTGAAGAACAG
INRA_BovSV248	deletion	57,537	Chr23	29,051,847	29,109,385	T/C	29109384	AGCACTCCCCGCTGCTGTCTCTTGACTTAGTAGGAAACCACCTGAAGGGTTTCACTTCAGAAAAAAAGACAATGAAAGGATAATAAGAGCTATAAGAATNN[T/C]GAATAGAGATGCAAACATTAAAGTGTTCCCTATAAACAGGAAATCATCTCAAGTTTGGAAAATCCCTGAGAGGAGAGACAAAAGATTTTAAGTGACTAAA
INRA_BovSV245	deletion	57,555	Chr23	29,047,635	29,105,191	A/G	29105190	ACAGATGTGTACCAAGCAAAGAAAGCACAGGAGATAATAATAACCTGAGATAAAGTATGAGTCAAAGTGAAAATAAAACATTAAACAGGAAAACCAAAANN[A/G]AGGAAAAAAAAAAAAGAAATGAGTCAGAAAGGATAATTAAGTTGGAGTCTTCAGAGTTAAAAAAATTTATATTTTCACCATACTTGGCATTGTATAGTGA
INRA_BovSV968	deletion	576	Chr28	40,874,937	40,875,514	T/G	40875513	TGATAGAATCTCTTCTGACTCCAGGGTTACAGATGAGGGGCAGAATCCAGACATGTTCCTGAAGTCCTTAAATTTCTCCCAACATTTTATTGACATTCTNN[T/G]GGAACCAGATCATTATACTGGTGCAATCTGGAAACTTCACAGCCTCAGACCTCTGTTCTCTGGTCTCTTCTTCTTAGCTTCACAATTTAGAGGTCTCTCC
INRA_BovSV244	deletion	57,867	Chr23	29,045,736	29,103,604	T/C	29103603	CTGTTCATAAATTACCCTGTTTATATAAATTGGAAGATGCAAACTTTTAAAGAAGATTGTTCAGTTTGATCTATGGATTCAATGTACTTCAGTCAACATNN[T/C]TTTTTTTTTAATTAAAAGCTTGTTTCTAAAACATGTGGATGAGCAAAAGACTTGGAATAGACCATAAGATCTGAAGGAGCAGAGTAGGAAAACTTACAGA
INRA_BovSV6037	deletion	58	Chr1	73,104,124	73,104,183	A/C	73104182	GGGCTACAGTCCATGGGGTCACAGTCGGACACAAATGAGCGACTAAACCACCACCACCCGGCTGTCTGACAGCTGCTTTCACTCTGGCTCATGCGTGTGNN[A/C]CCTTAATAAAGAGGTTTGTTCTAAAGCAAAAAATGATTTTGATTCAGCCTATGTTTAACTCTGTCTATACCTGATCACCATTCAGAATTGCTCCCCCAGT
INRA_BovSV5876	deletion	58	Chr19	56,927,526	56,927,585	T/C	56927584	GTAATAATAGTAATGGCTTGGCATTGGATTCTTGGTTGCTTTGTGTAATCACAAACTAAATTTGAAAGTCATGAGGAATGAATTAGGTTATGGCTGTCANN[T/C]CTACCTAGTGGGGGATTGCTTGTGTTCCTCAAGACAAGGGCTAGTCTGGAAGTGGGTGGTATGTGTCAAGACTAGAGTTTTAAAGGAAGCAGTATGTTAC
INRA_BovSV744	deletion	584,124	Chr27	5,892,896	6,477,021	G/A	6477020	AAGGAACAGAGCTGTGGACTGAAGCAGCAGGAGGCCTCCAAGGTCAGAGTCCAGGTGAGCGCTAGGGGCCTGAGCTTCAGGGCAAAACAGTTTCAGCCANN[G/A]TGTGTTAAGTCCTTCGAGACACCAGATGAAAGTCTGATGAAGGCAGGGATATATTCCAAAGTGGAAGTGAAGACATTGGGGCATATTCCTCATGTTGTCA
INRA_BovSV6409	deletion	59	Chr21	29,633,882	29,633,942	G/A	29633941	TCCCTGTTTCTGCCTGAAGCAAGCTTGAGAAAGTGGACCCAGGCCGGAGGTCCAGCCAGGAAGGCCCAAGGGGATCGTGCAGCTGTGGGGACCTGGAGCNN[G/A]GTGAGGCCAGTGCTCAGGGGTGTCTCATCTCCCCACGTGCAGCTGTGGGGACCTGGAGGGGTGAGGCCAGTGTTCAGGGTGTCTCATCTCCCCACATGCA
INRA_BovSV226	deletion	59	Chr23	27,790,820	27,790,880	T/G	27790879	AAGGAGTCCATCAAAGGTAAGGGATGGAGGGCAGGGGGACCCTGGGAACCTTTCCCCCAGGCCCTCTGCAGGGCTTGAGCCTTGTTCTCTGTGACCCTGNN[T/G]AGGCCCACAGCCTGCCTTGGGCCAAGAGCTCTCTCCCTTATAACCCTCACACATCCGGTAGCTGCGCTGTTCCTCGGCACTGTGACTGACACCCTTGTCC
INRA_BovSV2930	deletion	59	Chr8	111,747,673	111,747,733	T/C	111747732	ACGGTGCTGTGTAACCTGCTGGAAACCTTACGATACAACGCCGAGCAAAGCCACCGGAAACGATGCTGTGTAACCTGCTGGAAACCTTACGATAAACGCNN[T/C]GAGCAAAGCCACCGAAAACGGTGCTGTGTAACCTGTTGGAAACCTTACGATACAACGCCGAGCGGAAAAAGCACAAGTGTAAATCACCCCTCTGCTCCAC
INRA_BovSV2931	deletion	59	Chr8	111,747,695	111,747,755	T/C	111747754	AAACCTTACGATACAACGCCGAGCAAAGCCACCGGAAACGATGCTGTGTAACCTGCTGGAAACCTTACGATAAACGCCGAGCAAAGCCACCGGAAACGGNN[T/C]GCTGTGTAACCTGTTGGAAACCTTACGATACAACGCCGAGCGGAAAAAGCACAAGTGTAAATCACCCCTCTGCTCCACTACGAACACGACAAAAGGAAAA
INRA_BovSV2932	deletion	59	Chr8	111,747,709	111,747,769	T/C	111747768	AACGCCGAGCAAAGCCACCGGAAACGATGCTGTGTAACCTGCTGGAAACCTTACGATAAACGCCGAGCAAAGCCACCGGAAACGGCGCTGTGTAACCTGNN[T/C]TGGAAACCTTACGATACAACGCCGAGCGGAAAAAGCACAAGTGTAAATCACCCCTCTGCTCCACTACGAACACGACAAAAGGAAAAACGGACGCAGAGAC
INRA_BovSV239	deletion	59,837	Chr23	29,011,026	29,070,864	G/A	29070863	GTATTACATCATAATATATCATGTTACAGTCTGTGAAAATAAGTATAGAAATCAAAAAGCTAAATAAAAAGGAAGAATTTTGAAACTCAATTTTCCATGNN[G/A]CCAGAAATTGAGGGGAAAATAACATAATAATGAACTAGAAAGATATTCCTGAGATTTTTTCAAGCTGACTCCACTTTGAACAATATTTTACAGTGATCTT
INRA_BovSV240	deletion	60,098	Chr23	29,020,821	29,080,920	G/A	29080919	AAAAAGTCTTCGTAATCCACAAACACAATATCCATCATAAGATAGGAATTCAGCTCTAAATCCTTGGCATGTAAATTTAATACAGGCAGGAAGACAGAGNN[G/A]AGATGGGCAACTCTCCAGCCTGTCTCCTGGTTCATTCTCCTACCTGATTGACTGTTCAAATCCACAGTTAAGAAGGCTTCTCAGGTTGACATTCCTGAAA
INRA_BovSV3825	deletion	606,643	Chr12	75,713,964	76,320,608	T/C	76320607	AATCCTGTTGGATTCAGGGCCCACCCTACTCCACTGTGATCTCACCTTAATGGATTACACCTATAACAACCCTATTTCCAAATATAGTCACATTTTGAGNN[T/C]TAACTGGGGTTAGGACATATCTTTTTTTGTGGTGATACAACTCTCCCTATAACAAGTCCCATGGCTAGTGTGAATCTCCGTGGTGTTGAGACCCAGACTC
INRA_BovSV6007	deletion	61	Chr1	57,700,922	57,700,984	A/G	57700983	TAAATTTGTACTGAACTATTTATAGCATTTGCCCAGTTCTCTGTTCTTACGATCAGAATATGTTTTTAAGAAAACCAGCCAAACTCTGACTTAAATACTNN[A/G]TTTTCTAATTTGGTCTATGTTCTTTCTACCATGTCTTCAGTGAGCAAATCCAACTCCTTGATTTCATCTACCATTATCCACTAAGCATAAACACTATATC
INRA_BovSV560	deletion	61,032	Chr25	27,661,996	27,723,029	C/T	27723028	CTGAAGTCACAGGGACCCAGGTTGAGTGTGGAGGGGGTCTCCAGGGGCAGAGAAGGAGGAGAGGAAGCAGGTGCAGGGCCTCTGGGGGAGGTGTTGGTGNN[C/T]CTGGGGAGAGGTGGGACTTGGCCCAGGGCGTGCCCCTGGCAGAGGGCAGACAGGATGACTCCCAACTCTGCCTTCCAGATCGGCTCCTACTTCGGGGCCT
INRA_BovSV2475	deletion	615,769	Chr7	10,706,979	11,322,749	T/G	11322748	CTGTTCCCCCCACTATTTGAATGATGATATTAACATTTTGAAAGGTTAGGTTGGCTCTCCAGCTTTAAAAAACTAAGGTGTGGTAGATTTGAAATTCAANN[T/G]TCCAGATTTCCTAATTCAAAAGTTTTGCATTTTATATCATTAAGAAAAGTCTGGTCTTATGATCCTTTGTATTTCAGCAGTATCAGTTGTAATTTCTCCT
INRA_BovSV2029	deletion	62	Chr11	106,683,011	106,683,074	A/G	106683073	TAAAGGGGGAGGGGCCGGGGAGGTAGAGCGTCTAAAGGGGCGGGGCCAGAGAGGTAGAGCGTCTAAAGGAGGAGGGGCCGGGGAGGTAGAGCGTCCAAANN[A/G]GGGGCGGGGCCGGGGAGGTACAAAGACCAAGTCTCAAGATTCCTTCCCTTTAAAAATCCTCCAGACCAGGCTCAGGAGCTCACATTTCTAACCTCCTTTC
INRA_BovSV4349	deletion	62	Chr13	45,508,723	45,508,786	A/G	45508785	GGACCTGGGGTGCAGGGGGAGACCAGCAGGGGGGACTCAGGGTGTGGGGGAGACCAGCACTGGGACTCAGGGTGCAGGGGGAGACCAGCAGGGGGACTCNN[A/G]GGGTGCAGGAGGAGACCAGCACTGGGACTCAGGGTGCAGGCCCAGAGCACACAGGCCTGGGCAGGTGGGCAGCAGAGCAGGGCCAAGGCGGCGCAAGGTT
INRA_BovSV1909	deletion	62	Chr5	8,943,473	8,943,536	T/C	8943535	GCTTAAGCCTGTAAGCCTCTTCTATCTTATCTCAAAAAAGTAGTCATATGATCTATGATTCATTATATTCAACCAAATCTTTTCAAATATTCAAGGACCNN[T/C]TGAGTGCCTATAGGATTTTTGCAGATAGCATAATTTTATACATATTTTTCTAGCTTCAAATTTGAAGTGATTTCCCTTAGATTTCACATATTCTTTCTCC
INRA_BovSV2539	deletion	62	Chr7	21,083,980	21,084,043	A/C	21084042	CCACTGGACCAGCCCAGCCCTGGGTTGCTCCCTCTGCCCTGGCCCCCAGAGGGCCAGAGGGTCTGTATCCACCTGTATCTCTCCCTCACAAGATGGAGANN[A/C]CTCCCTGAGGGCAGGGCCTGGGTGCACTAGGGCCCCAGCATCCCCCAGTGCAGGGCCATGCCAAGTGCAGCAGTAGTAAGTGCTGGGCGAGTTGAATAAT
INRA_BovSV5550	deletion	63	Chr17	73,710,318	73,710,382	A/G	73710381	GTGTATTTGAGTAAGTATTCAGGCTTATTCAAATCTAGTTATAGTTTTAACTTATCCACCAGAAGTTGTGTTGCTTCCTTTAACAAATGGCTCTACTGANN[A/G]GTATGAACGACTGTACCTTCACACTCACCCACTGTGAGCGTCCAGTGGGTGCTCTTGGGTGAGTTGACGGAGTTCTGCAGGCGTCACCGCCTTCAGTTTT
INRA_BovSV5567	deletion	63	Chr18	1,975,068	1,975,132	C/A	1975131	GCTTTAGCTATATAAAACAGGTTGATACTGAAAGATTATGTGCATTTACTCTGAAATGTAAAGAAGCTCATGCTACTGTTACTGTGACCCTGGTTTTAGNN[C/A]CCCTTACCTTTATCATCTGCTTGCAGACTCTCATGAGCGTATAGTCTAGTTCTGGGTCCATCATCTCTGTCTCCTGCAGCTTAAACACTTTCTGGTGGCA
INRA_BovSV2890	deletion	63	Chr8	87,442,878	87,442,942	A/G	87442941	ATTTTTATTGGAGTACAGTTGCTTTACAATGTTGTATTAGTTTCTGCTGTACTGCAAAGTGGATCGGCTATATGTACACATACATCCCCTTTTTTTCAGNN[A/G]TTTCCTTCCCATTTAGAGCAGTAGAGTTCCCTGTGTTATACATTAGGGTCACATTAAATATCCGTTTTAAACATAGTAGTGTATATATGTCAATCCCAAT
INRA_BovSV3828	deletion	631,819	Chr12	75,754,601	76,386,421	A/G	76386420	TTCCTCTGCCATCTTAGGACCACCCCCATGCTTTGTGTTTCTATAAAACACTTAGTGAGAGATTACTTGCTCATTTTGATTATTATCTCATGGTAAAATNN[A/G]TAGTACATGTTTTCTTGCAATTCAATTATTGAAGAGATTGTCTGCTTGCAACTTAATATGGTCTTTTTATACTCTTTAAAGCTGCTTGGGCATGGAAATA
INRA_BovSV3830	deletion	636,264	Chr12	75,770,736	76,407,001	T/G	76407000	TGTGACTTGCCCCAAGTTACAAGACAGAACAAGACCTTGGATGAGGGGGCTCTCAAGTCCTGGACTTTCCTAATCAATTATGCTTTTTTTAGACCATCTNN[T/G]TCCCAATTCATTCTTTCAGTCATTTTTTCACTTTGTTGACCAATTAATTCAACCATAAGTAATTTACATAATATAATTTTGAGGTGGAGTTATTTTAAAT
INRA_BovSV259	deletion	63,833	Chr23	29,391,311	29,455,145	C/T	29455144	TACAACAAATCCTTCCCCCTAAAATACTCTTCCCACCCATCTGTATCTAATTACTAATTGCTCAGACCTCATCATTTATCAGATCTTTTTGTGGTCTCCNN[C/T]TGATTTAGTCTAATACCCACAAATTTACTTGCTCACCATGTACCTCTCATTTATGGCATTTATCCTTCTAAGTGATCATTTGATAATTGCCTTTACCTAC
INRA_BovSV1709	deletion	639	Chr4	22,870,541	22,871,181	T/G	22871180	CACTAACTGAGAGGCCCTAGGAATAATTTTACTTTAGAACATCAATGTATTCATTTTTAAAGTGGTAATAATAATATTTATTATATGTTGGAGACTTAANN[T/G]AATTCATAATTATCTCAGACATCATTGAGAAGAATCAGTTAATGTTCATAAAATATTATCACAGTGGCTAGCATAGCCTGTTTAACAAATGATGCATGTT
INRA_BovSV3835	deletion	639,414	Chr12	75,798,982	76,438,397	G/T	76438396	GATTAATTATTCTATTCTACAGGTAATCACAGATGATGAAAGAATCAAATTTATGTCATTCTTAATGAACACATTTCATCAATATTAATAAATAATGAANN[G/T]AAAATACATTGTTACATATTTTTTAAGTTATAAAAACAATAGCTAAAAAGTAAGGAGAGAATATGTTTGTAGCAGAGACCTCAAACATGAATAATTATTG
INRA_BovSV6148	deletion	64	Chr10	102,129,261	102,129,326	T/C	102129325	CAAACAGGTCCCAGCTCACTAAGAAAGATCTGGGTGGATCGTACTGATGGCTACAATACCAATGAGCAAGTAACTCAAAACAGGGTCCACAGACTTTGTNN[T/C]AAAGAGTAAAATTCAACGACATTCTGAGTAACTGATGAAACAAAAATGTGATAGGCTTGAGCGTATTTTCAAAGGTCACAAACAAAAATGATAAACCACT
INRA_BovSV6407	deletion	64	Chr21	26,552,810	26,552,875	A/G	26552874	GCAATTATGTGCATTTTCAGTTTCTTACAAAGACTTCCCGTTGTATTCAAAATAAGTTTGTTGGCTTTATGTTGTTTTAATGTATGAATTTTCTTTGAGNN[A/G]AAAAATGCTTGCAAGATTTTTAACTCAGAAAATGAAATTTAAATGAAAAGTTCTTACGTAAAGTAACTGAAAATATATTTTAAGAAGGAGCTACTCTGAT
INRA_BovSV3211	deletion	64,017	ChrX	39,170,080	39,234,098	G/T	39234097	AGCCTGGTAGGCTCCTCCATCCATGGGATTTTCCAAGCAAGAATACTGGTATGCCTTGCCATTTCCTTCTCCAAATAGTGCAAGCAAACTACAGCATACNN[G/T]CCCTGATGTTCTATGTACTCACTTGTACATTGCAACTCTGCATACGGTGTATTCACATGGGCAATTTGAAACTGCCCAAAACAGGCTCAGCCCGGATGGT
INRA_BovSV3831	deletion	643,668	Chr12	75,780,604	76,424,273	G/A	76424272	TGTTTACAGATGGAAGTTATGTGTCCAAAATATGATCTAGCCTCTAGAATTTACTGTGGTTGTAGCTTTGTGACTGGCTATGCAGGATGAGGGAAGGTGNN[G/A]TGATACCACTTTACCCTAAAGTAATCAAGACTTGGGCACAAGGCATTAGCTGAGACTGGCTCTCTGAGTCTGGTCAAGAGACTGCAGACAATATAGGGCC
INRA_BovSV3832	deletion	644,000	Chr12	75,783,023	76,427,024	G/T	76427023	CCTGTGAAAATAATGACATTACCATGATAGGAAACTCACAACATGAAGACGACAGGAATCTACAATGTCCTGAAATGTGAGTTGTTGTGAACCATTTTGNN[G/T]GGGAAAAAAAATTACAGAGAGATTATAATAGTGTTTATTTTAAAAGTATCACATCAAAATTAATTTTGATAACTAAAGCAAAATTAGTATAATGATTGGG
INRA_BovSV2091	deletion	64,487	Chr5	99,583,457	99,647,945	T/C	99647944	GCCATAAATATTAACCAATATCTGTACTTTTGATTCAAAATTAACTCAACATTTATACTTATCAGTTTCACTGTGTTCTAATGTTAATAAGGAAAATTCNN[T/C]TTTTTTTTGACAGCCATTTAATAAAGGGATCAGAGACTCATTTCTCTCTGCTCCTCCCTGCTAAGTTCAACTGTAACATGGGAACTAATGAAAGACACGA
INRA_BovSV2338	deletion	649,888	Chr10	22,904,443	23,554,332	A/G	22904444	ATGAGTTAATGAGGGATAATTGACTGTTCTGTTATAAAACATGCAGTTTTCCTTGCAGGTGTTTGAGAAGAAGATGTATGTCTATGTCTTTTTCATGAAC[A/G]NNTGAAGAAACACCACAGAAGGTCTAGCTCTTAGGATGTAGCAACAGTGGAGTTTAAATGTTGACCTAGTTGAACCACATTATTTTGCTTGATATCTTTGA
INRA_BovSV2888	deletion	65	Chr8	86,107,763	86,107,829	T/G	86107828	AAGTGTTTCAGTTATACATACACATGTATCTGTTCTTTTTTCAAAATTTTTTTCCCATTTAAGTTGTTTCATAATACTGAACAAAGTTTCCTGTGCTATNN[T/G]TTGGTTATCCATTGTTTGGCGGGGGAGGGGGCCGCGCTCAGTCTTCACTGTGGCCCACGGGCTCTTTGTCGCACACAGGCTTTCCCTGGTTGTGCATGGG
INRA_BovSV5784	deletion	66	Chr19	5,399,642	5,399,709	G/A	5399708	CTCGCCGGTGCGGTTATTGCCATCTCACCTCTTGTGGAGGAAGCAGGGTTGCTCTTCCCATCCTCGCAAGCGCTCTCATTGCCGTCTCTCCTCTTGTGGNN[G/A]AGGGAGCAGGGACTGCTGCTCTTCCCATCCTCGCGGGCTCTCTCATTGCCCTCTCTCCTCTTGTGGAGGGAGCAGGGGCTGCTGCTCTTCCCGTCCTCGC
INRA_BovSV1481	deletion	66	Chr3	19,375,925	19,375,992	C/A	19375991	TGCAGGATCTTCCTGGACCAGGAATTGAACCAGTGTCCCAGCATAGCAAGGTGGATTCTTAACCACTGGACCACCAGGAAAGCCTGGTTGATAATGTTTNN[C/A]AACCTGGGTTATGGATATATGTCTACGTGTGTGTGTGTGTGTGTGTGTGTGTGTGTGTGCGCAACCTGGGTTATGGATATATGTCTACGTGTGTGTGTGT
INRA_BovSV4558	deletion	66,139	Chr14	280,039	346,179	T/G	346178	TGTGTGAAAGACAGAAAAGATCTTGGAGGCCTCAAGTTGTCACTTGGCTCGGCACTTTTGATCTCCTTGTATATTTGGCGATTGAATTCTTTCTTTCCTNN[T/G]GGTTGATGTGTACACTATACTCAAGGCAAAATATAAGGCATTAATACGTATCCATAAATATAGGTTCTTGCTTTCAAGGAACTCGTACAGCAGATTTCTA
INRA_BovSV5055	deletion	66,281	Chr15	79,166,470	79,232,752	C/T	79166471	TATGCTGTCCAACTTGTGATAAATAAGGTGAATTTGTTATAATCAGTGTTTATTTTATTGCAGACTTCTGATTATCTCCAGTCCAGTGCATATGAATCAA[C/T]NNCCATGGCGAGGACCAATAATGTGACTGAGTTAATTATCAGCGGTCTTTTCCAGGACCCAGAGGTGCAGAGAGCGTGCTTTGCGGTGTTTCTGCCCATGT
INRA_BovSV1816	deletion	66,674	Chr4	99,852,796	99,919,471	C/A	99919470	TTGGATGAACTCCAGGAGTTGGTGATGGACAAGGAGGCCTGGTGTGCTGCACTTCATGGGGTCGCAAAGAGTCGGACACTACTGAGCGACTGAACTGAANN[C/A]TGAACTGATTCCTATGTCCTACAGTTAGATTCACACAACATATCCATAAATTCTTCCTTCCCTCTCCTATACTCAGATCTTCCAATCCCATTTTCCATCC
INRA_BovSV4997	deletion	66,853	Chr15	50,711,285	50,778,139	T/C	50778138	GAATTTATGTCTATGGTATATTTTAAGAGAATTTTTGTGTAAGGTGTGAAATAGGGGTCTGTCATTATTTTGGGGTGTGGATATCCAGTTGTCCTAGCCNN[T/C]TATTTTTTTTTTAAGAATACTGTTTCTTAAAGTTAAATATTCTTCAGCAACTCCAAATGCAATGCAATTGTGGTAAGTGATACCCTTCTATGATCCTTTA
INRA_BovSV4999	deletion	66,858	Chr15	50,712,864	50,779,723	G/T	50779722	TGATGAAAGAATAGAAACTGAATACAAGGATGCACGGTACATACTTGGTGGGCCCATCAAATATCACGTTGTTTATCTAAGCATTAACAACAATCTAGANN[G/T]TAGATGTTTTAGGAGTTAGGCTTGGAATTATAATCTTTTTATAACTAAGTTTTCCACCTCTTCGCTGGTTTTTATCTCTACAGGCAGCCAGCTGTATATC
INRA_BovSV4968	deletion	66,877	Chr15	49,419,851	49,486,729	G/A	49486728	TCCATGGACAGAGGAGCCTGGCAGGCTACAGCCCATGGAGTTGCAAAGATGTGGACATGACTGAATGAGTTTCACTTCACTATAACTCAGTAAATTTGANN[G/A]AAAAAAAAATTGTGACATCCTGGCAAACGTTATGCATTTATATCATCAATGCCTTAACAGTAGGGACCTTGGGGTGGTAAAAACCCTATGCTTTGAGTTG
INRA_BovSV4969	deletion	66,879	Chr15	49,421,476	49,488,356	G/T	49488355	CTTGCCCTTCCCACTGGAAAAGGGCTCCTGCTTCTTCAAGGGGGACAAGTATGCAGGCGACAACTATGCGGAGGACCCCACCATCTCCCTGCTGTTAGGNN[G/T]TTTAGACTCCCAAAGCTAAGGACCCCAGCATCTCCTTAGGCCCCAGGAGGGAGGTTGGCCTGTACTTCCCCTCTGACCTCTCCCAGGACAGGGCTGGTCT
INRA_BovSV1325	deletion	67	Chr2	92,057,156	92,057,224	T/C	92057223	TCACTGCTGTAGTACCTTTCCAGTGTTTAAAGATACATGTTTTTACATAATACGGCGCTTTAACACTAGCTCTACCGAAGAAACAGCCATCTTTCCCCANN[T/C]TCTGGGATTGTGTGTGTCTCTTCAATAGACGGATCAGTAGGTTTGACTAAATACTACTTTTTGCCATTTATGAAGTTTTGAACCTAACTTCCACGTGGAA
INRA_BovSV1337	deletion	67	Chr2	99,935,066	99,935,134	C/T	99935133	ACATCACAGAAGGGGGTCCCAGTTAATTAGATTCCTTTAGTTAAGTAGGAAATATTAAAAAAGGAAAAGATTCTTAGGGTTCAATCCAATGTATGTCTGNN[C/T]TATCTGGGGAAATACCTTGGACTCTTTTCTGAATGTATTTATATCTTAGTATGTGTGTAAGGCATAAAAATAGAGACTTTGACCTACACTTAAGAAATGT
INRA_BovSV2937	deletion	68	Chr8	112,914,072	112,914,141	C/T	112914140	GCCAGCAGCCTTTCAATGGGAGTGTGATTGACAGTTTCATTTTCTCCCCAGGTGGAAATTGGCTTGGGATAGAAAGCTAGTTTGGGAGTATCAGTCTTGNN[C/T]CGTGGTTGGGTCCTTTTTTTTTTTAAGATTATTTTTGGCTGTGCTGGCTCTTCACTGAAGCGTGGGCACGCTCTCTAGTTTTGGTAAGTGGGGATAACTC
INRA_BovSV4996	deletion	68,405	Chr15	50,695,546	50,763,952	G/A	50763951	ATTAGCAGTTTTTAGGCATTTAGGCAGACAAATACCACAACGGTATTAAGTCACTGTAACAAGTTTATTCATCGCCTTACTATGAATGAGTCTTCCAACNN[G/A]TCTAAGGTGAGCAATATTCAAACACCTGCCAGGTTTTTTTCTTTTTCTTTTTAATGGATGTAATTTAAATTATCAAATCTGGGAACTCCTAAGTGTTTCT
INRA_BovSV2467	deletion	689,552	Chr7	10,203,945	10,893,498	G/A	10893497	TCTTATAGGGCACTGCTTTTTTTTGTTTGTTTTTGTAAGCATGTTTTTAATTAACATTTTTAATAAATATTTTTCATATTAAATATTTCAAATACCATTNN[G/A]ATCTAATACAGATAAACCTGAAACATGAATTTAATATCTCACTGTTCATTTATTTAATAAATATCTATTGAACATGATGTTATAAAAGATATTAATGTCT
INRA_BovSV2468	deletion	689,559	Chr7	10,205,026	10,894,586	T/C	10894585	CAACTCCAGTATTCTTGCCTGGAGAATCCCATTGACAGAGGACCCTGGTGGGCTACCGTCCACAGGATCAGAGTCAAACATGACTAAAGCAATTTAGCANN[T/C]GCCTAATGTTGCCACTATAATGTAAGATCTTAATCATTAGAGACTTCACCTACTTTTTCATTTCTTATTTTCAGAAAGATGTGTGACTATATCTGTACTT
INRA_BovSV2464	deletion	689,699	Chr7	10,197,137	10,886,837	T/G	10886836	GGTATAGAGGTTCTAAATGATTTTAAATGAAAAGTTTTTGAGTCAGAAAACCCCTGTTTGAATCTCAGAACTACCGTCTATCAGCTGTTTGTAATTAGTNN[T/G]AGACTACAGACCCATTCTAACTGTTAATATCTTTACACAAAATGTGAGGGAAGAGGTATCCATTCTTCTAAGTTGGTAGACAAATTTACTCAATGTGTAT
INRA_BovSV2465	deletion	689,703	Chr7	10,197,521	10,887,225	C/A	10887224	ACTCAATGTGAGAGAAGATACTGTGAAATGTATGTCTCAAGAACTCTGTTCCAAGGCAATACCTAATTCAATAGATGTGGGGGAAAAATGGAAGATGCCNN[C/A]AATATATCCCATCTTAGAATGCTGAAAAAAGGTGTATGTTTCACCGCTCATGCCTCCAAACCTAGGTTTCTTTTTCTCTGTAACTGTGAACTTCTAATCT
INRA_BovSV5283	deletion	69	Chr16	71,132,330	71,132,400	A/G	71132399	TCGTCTGGTCTGATGTGACACGTGGTCAGTGTCCCCGTCCTGATGCTCCGTGCGGGTCGTCTGTCCGTTGGTGTGAGGGGGGTGAGGTCCCGTCCTGTTNN[A/G]TGTTGCTGTTGGCTCCTCCCTTCACGTCTTTTTCGTTTTCCTCGCTCATTGAGGCGCTCCTGTGTTCATGTTGCTGTTGGCTCCTCCCTTTACGTCTTTT
INRA_BovSV157	deletion	69	Chr22	61,333,413	61,333,483	A/G	61333482	TACTAAACATATGCATCAGTGTTCTCCCGATGAAGTATAGACCAGTAAGCTTGAAAGAACCAGTTGAGGTCAGAGTCCTGGACCCCTTGGGCTCTACGGNN[A/G]CCCTGAATGTGAACATGGAGAGACCCCGGCCTCCGCCCTGAATGTCTTTAACGTTTCGAGTGAGGCACTCTACCTGTGTCTTCTCTCTGCCTCCACTGCC
INRA_BovSV2469	deletion	691,344	Chr7	10,229,686	10,921,031	A/G	10921030	TCCATGTCGAGTTCTAACTGTTGCTTCCTGACCTGCATATAGGTTTCTCAAAAGCCCCTAAAATAAATGGGAATTTTAAATATTGTGCATCAAGTCTGANN[A/G]AAAAAAAAATGAGAAATTAGGAAATGACAAAGGGGAAATCTGCCTATAAATCAGACAGAGAAGGAGACAATAATGTGATTTACTTCTACAGTATATTATA
INRA_BovSV2830	deletion	69,287	Chr8	60,490,806	60,560,094	A/G	60560093	TTGAGTACAAAGTTACTTGTTCAACCTTTTTTATGTTAATTACAGTGTGAGCATTTCCCTTCATCAATTATTCTTCAAAAAATAAGATTTACAATGGCTNN[A/G]TGTCACAATCCATCATTGGGCTCCACCAGAATTTATTTACACATTCTGCCCCAGTTAAACATTATGAGTCTTACAATTTTTTGTTGCCAAAAATACCTCT
INRA_BovSV1142	deletion	69,846	Chr29	40,003,870	40,073,717	A/G	40073716	TTACAGATACATGAAGTGGGGCCAGGACTGGGCTGGGGTGCATTGCCATGAGATCCTCAGAGAAGAATTAAGGCTGGGCTCTGTCTTTGGTGGCCCACANN[A/G]GTGGTTAGATGAAGCTGGGAGGGAAATCTGGGTTCCACTTGAGAGATGCTGTGAATTTTAAAACATCTGCCCCTCTGAAAAACACCACCTAGGTGAGTCA
INRA_BovSV5729	deletion	69,911	Chr18	61,867,247	61,937,159	A/G	61937158	TCATCTGGGTTTTCCCATCACAGCCCTTGAAAAGAATCTCTTTGCGATTAAGTATTTTGTTTGGGTTCCCTTCCCCAAAAAAATATAGCCCATGGCCGTNN[A/G]TTAGGAATCTACTTATGTTTGTCAATGAATATTCCTTCTGCCACTGCAGGCACCACCAGTGTAGCCCAGGCCTGGAGCTACACCTTTGACAGCCTCATTG
INRA_BovSV1806	deletion	6,998	Chr4	95,100,480	95,107,479	T/C	95107478	GAACGGTTCCCCTCGAATGTGTCAGAGGAGTGTGAAACGATCTGAATGGAATAGGAAAGGTTACACTGGGGGGAGCTGGGAGGATAGGAGCTTTGGAGGNN[T/C]TGGACATGTGGACGGACAGTGTGTGACACTGTGTCTGAGCCAGAGACGGCTGAACTGGGTTGAGCAGAGGATGGGAGTCTGAGAAGGGCGCACAGGCAGA
INRA_BovSV122	deletion	70	Chr22	38,870,078	38,870,149	T/C	38870148	CAGACAATACTTAATAAACAGAGCTGGTACATTCACAGACTCTGCTTGGAAGACTGCCCCGTGGTTTTGTTTTTACACAAATGACAACTATGCAAGCCTNN[T/C]ACCCTGGGTGCTCCTCTGCTAGGTAGTCCCAGAGCAGAGGGATACTGGCACCAGGGACTCCTCCATGCGTACCCTGGGTGCTCCTCTGCTAGGTGGTCCC
INRA_BovSV2083	deletion	705	Chr5	96,680,934	96,681,640	A/C	96681639	TAAGGACCTTCTTGGACACACATCTTCAAGATTTTTTTCTTTTCTCCGTGGTCTAGTCTTTTAGAAATTTTAATACATTTTCAATGACTTTGACCTTTTNN[A/C]TATTTGTGCTCCCTTATTGCTTCAGTAATTTTTCTGTGACTTATCAATGTGTATGCCTTGTTTCTTTTCACATATATTCACAAACTTATGCCTTGGATTT
INRA_BovSV5840	deletion	707,342	Chr10	87,193,327	87,900,670	C/A	87900669	GTCATACTTTTCCTGCAGGGCTTTTGTAAGGGTTAAATGAAATACTAAATATATGTAAAGTGCATAAGAGAATCTCTGGCGTCCAACAAGTGCAGTATTNN[C/A]GTAAGCACAGTATACACCTGCCAGCCACCCCACCTTGTTTCTGGCTTCAGCAGAGATGAGGGAAGGCTCTGAGCTTCCGTGGTCTGAGTCCTGATGCTCG
INRA_BovSV559	deletion	70,823	Chr25	27,227,259	27,298,083	A/G	27298082	CTCCCCCTGTAGAGTGGGAAATGAAAGTGAAAAGCGTTCGTCACTCAGTCACGTCCGACTGTTTGTGACCCCATGGACTGTAAGTGAAGCCTCTTCAAANN[A/G]AGGTGTTATTTCTTTCCACCCAGGAAGTGAGCCACCAGTACCACTGGAATGGGATTTCATGAGATGCTGTCCATGGAGTCCCACCCAGATCTGGAAGGGA
INRA_BovSV3696	deletion	719,095	Chr12	73,584,719	74,303,815	G/A	74303814	AATATTTTTTAAGACATAGAAACTTAACACAGTTTTCTTTTTAGAATGATGACTTAGTAATAGTTAATGACAAGCAGTGATGTGGTATTGACACACACGNN[G/A]GGGGAAAGCAGAGTGTACAGGGTTTGCACTCAGAGTCTCTGTTGTTGGTCTTGTGTTCCCAGCCTGTCCTGTGCCACCTGCTTCCTAACGGCCTTCCTCT
INRA_BovSV6377	deletion	72	Chr21	16,251,016	16,251,089	G/T	16251088	TAATGGAGAAGAAAGAATATTGGAGCGGCAACACCATCAGAGTCTGCATTTCTGGTATGATGTAAATCAAGCCCATTTTAAATGAGTCCATATGGTTCANN[G/T]TAGAAAATACAACCTTATATAAGTAGACCTAATGGAAAAAAGTCACAATAGTCTCTACAGATGCCAAAAAGGCACTTGATAAAAAAACAACATGCATTCT
INRA_BovSV1571	deletion	72	Chr3	66,990,423	66,990,496	A/C	66990495	ATGTTAAGTAATGTTCTACTGAAGTATAAACTAAACTGTCTCACGTCAAAACAGTTTTGGAACTGAGGGAAAGAATAAAGGGAACAGGTTAAGTACATGNN[A/C]CTTTCCAAAGGGCAAGAGGCTAGAGGAAGATCCAAAACATAAAAAGATTAGACGGGAAAAGTTCTTTCCCTACTTTATAGCTGAGCAAAAAGAATCGCGT
INRA_BovSV1811	deletion	72	Chr4	98,503,727	98,503,800	A/G	98503799	GCATCTCCTGCATTCTGGGAGGATTCTTTACCACTGAACCACCAGGGAAGCCCCTTAGCGCATACTCTTACCTGTTTAGTAAATGCTAACTGACCTCCANN[A/G]GAAGATCATCAGCCTCCCCTAAGTACTGTAGTGATATAATAAACAACAAAGTGTGTTCCATGTGGAACACAGAAATTTGAACTCTTAGGGATGTCTCTTT
INRA_BovSV3394	deletion	74	ChrX	145,538,795	145,538,870	A/G	145538869	CTAATGGAAACTTCGGAAGAAAAGGTGTCTCATCTAGCAGATGCTGATATTGACATGATTCAGGGTCCTTATTCTAGTGGAAACTTCAGAAGAAATGGTNN[A/G]TCTCATTCTAGCAGATGCTGATATTGACATGATTCGGGGTCCTTCTTGTAATAGAAACTTCAGAAGAAAAGGTGTCCTATTCTAGCAGATGCTGATATTG
INRA_BovSV2559	deletion	75	Chr12	15,173,459	15,173,535	A/G	15173534	GGCAAGAGCTAGGAGCTCACACAAATGAACAGCTCTTTTCCCATTTCATTACCTTCAGTTATGTTCTGGGGACACACCACATGTGACTCTGGCTCATGCNN[A/G]AAACGAAGCTTCTCTAAACAAGGGAAAACTGATAACTGGAGAGTTGAGACACTGAGAACGCTTACGGTATGTGAAACAAGGGCACACGTGGTTCCCTGGA
INRA_BovSV626	deletion	75	Chr26	17,603,307	17,603,383	T/C	17603382	TAATGGGTCCTTCCCAGACCCAGATCGGGGGCCCCTCCCTCCTCCCTGAGGCCTTCCCTGATTGCCCAGATAAACCTGACTTTCCCTCTTTGGAGCTTTNN[T/C]CCCCTCTTAGAGTGATTCTAGAGCAGGTGAACTCCCCCCTCTCTCTTAGAGTGATTCTAGAGCAGGTGAACTCTCCCCTCTTAGAGTGATTCTAGAGCAG
INRA_BovSV1671	deletion	7,511	Chr3	120,032,925	120,040,437	C/T	120040436	GGAACGCTGGGGTTGCCTCCACTTTTAGACCATGCGGAAGAGTGTTGCTATGTAAATGGGCATGCAAATATCTCTTAGACAGACTACCTCTTTTCTTTCNN[C/T]TTTCTTTTTTTTTAGTATCTATTTAGATGTTTTATTGCATCATATAATAATTCTTTTTTAATTTTGGGAAGAACCCTATATTACTCTTCATAGTAGATGC
INRA_BovSV1415	deletion	76	Chr2	136,309,778	136,309,855	T/C	136309854	AAATATCAATTTTGGGGGCAGTGCTGGGTCTTCACGGCTGCATGCAGGCTTTCTCCAGTTGTGGCGAGCAGGGCTGAGCGGCGGGGGTGGGAGGCTGCTNN[T/C]TGCTGCGGTGCGTGCGCCTCACTACAGGGGCCTCCGCTTGCAGAGCGCGGGCTCCGGGCACGCGGGCTTTGCTGGTTGTGCCGCGGGGCCTTAGTTGCCC
INRA_BovSV145	deletion	76	Chr22	57,313,387	57,313,464	A/G	57313463	AGACGGGGACTGGAACCTGCTCCGCCCCCAGTCCCAGGGCCCGGCGCCCCACGTGCTGGGCATGCGCGCCGGGACGAGATGGGTACTGGAACCTGCTCCNN[A/G]CCCCCAGGCCTGGCTCTGGACTGGATTGAGGCTGACAGCACATGCGGTGCCTGAAGACCCAAGGGCGCTGTACCACTCACGTGTTTAGCCTCCTGAGCTC
INRA_BovSV3707	deletion	76,198	Chr12	73,864,771	73,940,970	T/C	73940969	AGATGAGGTATTGAGGCAAGGAAGGGACTTTATTCAGGAAATCACTGACAGAGAAGATGGCAGGTTCAGTATCAGTATCAGTTCAGTCACTCAGTTGTGNN[T/C]CTGATTATTTGACAAAACGTGGTCCACTGGAGATGGGAATGACAAGCCACTTCAGTATTCTTGCCTTGAGAACCCCATGAACAGTATGAAAAGGCAAAAA
INRA_BovSV3706	deletion	76,202	Chr12	73,863,162	73,939,365	T/G	73939364	ACATATTGCTAATCATCTCACTGAGAAGTCTCCTTTACCATTGGTTTGAATCAGACTCCACATGAGGTCTGCCCCCTGCACTTGGTTGGTACCTCCTCANN[T/G]TCCCTTTCAGTCTCTAGATTTTTCTCTGCACTTGGTTATGACTGGTATTTTTATTTAAAGAAAAGAGAATGCTTTAACATTTCTTCTTAATACTGCATTG
INRA_BovSV510	deletion	764	Chr25	1,703,996	1,704,761	T/C	1704760	GCATGGGGCTTCTAGGCTCAGTGCCAGGGCTGTCCGGGGCGGCCCCCGCCTGGCCCACGTGCAGAAGCGTCCGCAGCCCGCCCTGGTAGTCCGGCCTCCNN[T/C]CGCACTGCCCACCGTGGCCCTTTCTCTTTGCAGCCGATGGGACCAGCACATACAAACAGCACCGCAGGACGCCCTCTTCCTCTAGCTCCCTGGCCTACTC
INRA_BovSV5301	deletion	77	Chr16	77,904,893	77,904,971	A/G	77904970	GCTGAAGCAGGGCACCGAGCGAGTCTTGGTCAGGAGGTGGGCTTGCAGCTCTGACCTGTGCCCTAGGGGTGGGGTGCGCTGAAGCAGGGCACCGCGCGANN[A/G]TCTTGGTCAGGAAGTGGGTCTGCAGCTCTGACCTGTGCCCTGGGGGTGGGGTGCGCTGAAGCAGAGCACCCCCGCTAGTCTTGGTCAGGAGGTGGGCCTG
INRA_BovSV430	deletion	78	Chr24	25,855,209	25,855,288	A/G	25855287	AGATTCTTCACTCCCCACCCCCACCCATATAATTAGATCTCTCTTTAGGGGGGCAAATTCACACTGATAATCAAGGTGGCTCTAACCTGACTGAGGGAANN[A/G]TCACAGAACTCCTTATTGCTTGTGTCTCATGTTCTTGGTTTTGGAAAAAGGAAGAGAGAATGTAGAAACTGCCGTTAGTGACCCAAAAGCCTAAGAATGA
INRA_BovSV6406	deletion	785,933	Chr21	25,604,830	26,390,764	T/C	26390763	GATGCAGGGTCTCTCACCGTTGGACGGGGGCTCACCCTCGTGTGGGAACTAGGATGTACATTTCTTGAAGAAGAAAGCATCACTGGGCTCCACACTTCANN[T/C]CCACATCAGGAAACTGAATGTTAGCAATTTCTGTGGCCACGTGATGGTCAGGACCCAGGGGAGATCCAGGAATTTCTTACAGTGCCTCCCCGGGTCCTGT
INRA_BovSV6122	deletion	81	Chr1	118,374,930	118,375,012	A/C	118375011	CACAGAGAGAGGGGTGGTAATTTACTCTCTGAGAGAAATAATATGGTATTGGGAGCCTCTAAGATTTAGAAAGGAGTACTTTGCAAAGAACAGATACGANN[A/C]ACTAGCACAGTGTGCCTGACTTTACTGAAGACATAAGAATGGAAGAAAATATTTCCAAGAAATCAGGGTCTTCTAGGGACATTAGTTATTTGATTGTTAA
INRA_BovSV2462	deletion	811,209	Chr7	9,651,241	10,462,451	G/A	10462450	ATTTAAACGGAGGACTGTTTGCAAATACACACTTTCAATAGCTGTGTAGGAAACACACACATTACAGTATCTTCTCTTGTTTTTGTGTTCACTTAAGAGNN[G/A]AAAAAAAAAACTTAGTTATATAAGTGTAAGGATGTATGCTAGTGAGGTTTACTTTGCAACCATTTTATTATCTGTGAGGTTAAATAGATCTATGGATTTG
INRA_BovSV2343	deletion	81,617	Chr6	86,253,159	86,334,777	G/A	86334776	GCTGGAATAAACTGGAGGAGTTCCATCTAGGGGCATAACGCCTTTAGCTACTCCCTTTCTTGCTTCTTTCCTGTTTTAGCAAACTTGTGGTAACAAAAGNN[G/A]AAAGCATTTTGTGGTGACAAATACAACAGTTGCCACACAGGCCAGCAGGAACCCAATCACATCCAGAGAGTGGTACTGGAACCAGGTGAGGTTGTGGGCG
INRA_BovSV2385	deletion	82	Chr6	106,806,102	106,806,185	A/G	106806184	ACCCCCAGAACTCGGTCCTGTGACCACAGGCAGCAGGGGTTTGGAGCTGGGATGTGGTCCTCACTCCAGGGCCAGCTCTGCATCAGAGGTCCCATCGCTNN[A/G]CCAGAGAGCAGTGAACGAGGATGGGGACGAGTCAGAGTGGCTGCCACTACTGGTTCCCAAGACCCTGGGGACAGACCCAGACCCGCTCAGCTTGTGATCC
INRA_BovSV1602	deletion	8,213	Chr3	80,294,571	80,302,785	A/G	80302784	GTGGCAACAACACCAGAAGAAATAAGCAATCGATTTGCTATAAAGTTTATTGTCATATGTTATTAACCTACAGTAAAAATTTACTGTGTTAGTCCCTTANN[A/G]ACATTAACTGGCAAAAGAGAAATGTTGCCAATGATTTAGGAAAGCTTTTATCTAATGACACTGCTGTACTTCCCTCCAAAGATCTCATAGTGAGATATTT
INRA_BovSV310	deletion	82,143	Chr23	30,363,279	30,445,423	A/G	30445422	CCCGTGCAGGGGCGGTGGTTCCCATGTGGTTCCCCACCTGGGAGAGACTGTGGATGCTGAGCTGGCTGTGAATCCTCAGGCTGTTCTGTGACTTTTCCTNN[A/G]AAATAAAACCACAAATCTCACTCTTTCTCTCCTTTGCAACAAATTGAAATCCCTTTTCTTCCCATGAAGAACTTGATAAGTCTATCATGTAGGGAAACTA
INRA_BovSV2630	deletion	82,640	Chr7	70,199,853	70,282,494	C/T	70282493	GTTTCAAAGAAACTGGTTTTATTAATAACACTGGCAGGACTACTGGGGAAAATAAACATTTTCAAGGACAGTTGATTAAGTAATATCAATTAGGTAACTNN[C/T]ACACCAACCAGCCAGTTGAGGACACAAAAAAACCTGAACAAAACATTTAAAAATATCTTTAAAATATCAAAGAGCATTATTATTTCAAAATAATGAATGA
INRA_BovSV2631	deletion	82,657	Chr7	70,201,867	70,284,525	T/C	70284524	GTAGGGGTGGAAAACCCCCATAATAGACCAAGATATATAAGATGGATTTAAAATTCAAATAGAAAATAACTCAGCATACAGTAACATAAACATTCAATGNN[T/C]ACTGTCTACAGTCCACATTCTTGGTCTTTTAAAATAGTTCAAAAAGGTGCTCTTACCATAGTCAAAAATTCTCCATCATACTGGGAATCCAAAGGGGTGG
INRA_BovSV2041	deletion	83	Chr5	72,077,957	72,078,041	G/A	72078040	TGTGATTATTGTGAAGCTGTAAAGAGACAATGCGCGTAAGGTACTTATAGTACCTATGCGTGGTGCATACGTATTATTTCCTATATATTATTTCATCCCNN[G/A]ATTTGGGTGGGACTAATTCTTGCTAAGAGCTTCACTGGTGGCTCAGTCAGTAAAGAATCTACCTGCAACGCAGGAGACCCGGGTTTGATCATTAGCAAGA
INRA_BovSV5274	deletion	84	Chr16	69,887,882	69,887,967	A/G	69887966	AGGGTATACTGCTGGAGACCAAGCAGGAGGGAGAGGGTGTCCCTGGAGGGCTGGGAGTGGGCACAGCAGAGGCAATTCAAGCCTGGCTATATACAGGAANN[A/G]AAAAAAAAATATTGGGAATAACAAGGATTAGGTATTTTGCTGTAAGAAGAAGTAATTACAAATACAAAAAAAACCCCACCAAAAACAGATTAGAAGAACT
INRA_BovSV1722	deletion	84	Chr4	31,070,437	31,070,522	A/C	31070521	GGTGTCTCTAATTTTTTTGAAGAGATCTCTAGTCTTTCCCATTCTGTTGTTTTCCTCTATTTCTTTGCATTGATCACTGAGGAAGGCTTTCTTATCTCTNN[A/C]CTTGCTGTTCTTCGGAACTCTGAAGAACAGAGTTCTTTCCTTTTCTTATCTTTCTTATCTTTCCTTTTCTCCTTTGATTTTCGCTTCACTTCACTTGCTG
INRA_BovSV1723	deletion	84	Chr4	32,872,338	32,872,423	A/G	32872422	CCCCTCATTGACTCCGCTCCATGCCTCTCCCTTCACTGATTCCGATTCATGTCATTTCCCCTCACTGATTCCGCTCCATGCCTCTCCCCTCACTCAACCNN[A/G]CTCCATGCCTCTCCCCTGACTGATTCCGCTCCATGCCGCTTCTCACTGATTCTGCTTCATGTCTTTTCCCCTCACTGATTCCGCTCCATGCCTCTCCTCT
INRA_BovSV4950	deletion	85	Chr15	45,665,560	45,665,646	G/T	45665645	ACATGGGCGAAGCATGCACTGCTCGTCCCTGGGGAGAGGCAGAGCTTCCACTGTCCCACACCGTCACATACACTCCCGCGTTCCCACTTCAGTGCCAGCNN[G/T]CTGAGGGGACACAGGAGCAGGGAGAGTGGGATGAAGGCCTTTCTGATGCTGAACATACCGACAGTTTCTGGCACCAGCAGGACCTCAGACACTGATGCCC
INRA_BovSV500	deletion	85	Chr24	62,448,358	62,448,444	T/C	62448443	ATTTTGGTATTTCTGTGGATGACTGTTGTTCTTCCCTCGTATTTGGGGTATTTTACTGGAAATACGCTTCATAAGCTCACATTCGGTCTTTCAGGTAATNN[T/C]CTTTCTCCCTTCCCTAGTAGACTGCGACCTTTCCTCTTTGAACTGTGTGTGCAGCACCATTGCGCTCTCGGGTGTGTCCTCACTATCTTAAACGTGTGTG
INRA_BovSV1102	deletion	85	Chr29	36,885,683	36,885,769	G/A	36885768	CTCTGAGCACACTGCTGAGTCCTGAGAGAGCTAGGGGTGGGGGTCTCTGAGCGCACTTGTGTCCTGAGAGAGCTAGGGGTGGGATCTCTGAGTGCACTTNN[G/A]TGTCCTGAGAGAGCTAGGGGTGGGGTCTCTGAGCGCACTGCTGTCTCCTGACCATGTTCCTGGGCCCCCAGGCCTGCCTCACTCAGGAGATGACCCTGTA
INRA_BovSV2373	deletion	853,065	Chr10	23,357,779	24,210,845	G/A	24210844	AAGTGCTGCAATAAATGTTTCAAGCTTGTCTCCTGAGCAGAGGCCAGAATGAAGTGAAAGAATAAGCTAGGTGGCTACCTGGAGGAAAAGCACTAAGGTNN[G/A]CAGGAAGAAGAGCTGCAGAGACCCCAGGGCAGGAAAGCAATCGCCATGTCAGAGCAACATCAAATGTGGTGAAGGTGGAGAGAGTAAGGAGGAGACAGTG
INRA_BovSV2529	deletion	85,502	Chr7	15,635,792	15,721,295	A/C	15721294	TTCCAGGAAAAATTAAAATATATATACATACACAGTTGTCTGAGTGTGACATAAAACCACAACAATGAAATATCAGGACACACAAAAGGCTCTGAGGTGNN[A/C]GCTCCTGGGCAGGAAGAGGAAAGAGAAGCTCTGAGGAGAATCCCCCCCAGGCCCCCCACCGCCCAACGCCTCTTCTGCACCTGCTCCAGGGCTCAGCTCT
INRA_BovSV5978	deletion	86	Chr1	44,870,395	44,870,482	A/G	44870481	GCCTGCCCCAAGTTGGGGGTTGGTCCTTCTTGGGTAATTATGTGGATGCTTTGTGCCAGGATCTCGGACGACGGTTTGAAATGAAAGCAGGGTCCTTTANN[A/G]GTTTGACTATCAAATTCCAGGTGGAAGAAAGATTTTTTTTAAAAAACTTTTCTTCGGAAATGTTTTCAAGCTTACAGAAAAGTGGTGAGAATAGCAACAA
INRA_BovSV5357	deletion	86	Chr10	69,301,385	69,301,472	G/A	69301471	TGAGATTTGATTGGTACTTTATAATGCTGAGGAGCAGCCATGCTAGGGACTCTGTGTCACCAGGAGGCCTTGTGGGAAGGGGAGGCAGATTCCTGATACNN[G/A]ACTCCACAGCTGGCTCGGGAAGGGGAGGCAGATTCCTGATACAACTCCATAACTGGCTCGGGAAGGGTTTGCCAGGCCCATAGTGTGTTTCCCACCCCTC
INRA_BovSV2136	deletion	86	Chr5	107,349,913	107,350,000	A/C	107349999	CACAGCCAGAGCGCACGCCTGGTGCGCAGTCCACACGCAGTGAACGGTGGCTGTCAACAGCACTGACACCTACTACCACCAGCTTATTTCTAGAATCGTNN[A/C]GTCACCCACATAGACCTGGTATCAACACAAAACAGGCTGGTCACTAGCAAATACTAATTGCCTCAAATTTAAGGGTAAATCAGAATTTCTAGGATGAAAA
INRA_BovSV5977	deletion	87	Chr1	44,870,358	44,870,446	T/C	44870445	GTGGTGGACGCTGCAGGGACACCACTGCTGGAAGTGAGCCTGCCCCAAGTTGGGGGTTGGTCCTTCTTGGGTAATTATGTGGATGCTTTGTGCCAGGATNN[T/C]TCGGACGACGGTTTGAAATGAAAGCAGGGTCCTTTAGTTTGACTATCAAATTCCAGGTGGAAGAAAGATTTTTTTTAAAAAACTTTTCTTCGGAAATGTT
INRA_BovSV5324	deletion	87	Chr16	81,200,466	81,200,554	T/C	81200553	NNNNNNNNNCCTCTGCCTCCTCCCCTCCCACCGCTGTCCAGTCCAGCGCTCACCTCCCTAAGCTCCCTGGAGGGGNN[T/C]TGCCCAGCCCCGTCACCTTTCCTTGCCTCCTCCCCTCCCACCGCTGTCCAGTCCAGTGCTCACCTCCCTAAGCTTCCTGGAGGGGTTGCCCAGCCCCGTC
INRA_BovSV5868	deletion	87,496	Chr19	51,056,852	51,144,349	A/C	51144348	CAGCCACTGAAGTCAAGCTTTCAGGATCGGGGGAGGCAGACCTCACCAGCAGCACACTACAAAGTGAGAACCAGACACAGAGAAGTGGACAGAACGTGANN[A/C]CCCAGAACACTCCCTCCAGTGTCTGTGGTTTGTGCATGATTATTCCAATGAGGGGAAAGCTGAGGTCTGGGGAAAGAGGGAGGGGCCAGTATGAGTGTCC
INRA_BovSV4409	deletion	88	Chr13	62,478,455	62,478,544	T/C	62478543	CAGTGCTGAAAGGGAATTTGAAAGGTCAGCGGCTGGGGGTGCGCTTGCTGGCCACCTCTGGCCTTATGAGTGTGGCCTGCAGCCCTCCCTGGGACCCCANN[T/C]CTCTGGCCTTATGAGTGTGGCCTGCAGCCTCCCTGGGACCCTTATGAGTGTGGCCTGCACCCTCCCTGGGACCCCATCTTTGGCCTTATGAGTGTGGCCT
INRA_BovSV1224	deletion	88	Chr2	25,415,272	25,415,361	G/T	25415360	AAAATTCATATAAGTTTTACTTCTCTCTCTTCCTATATACATACATACCTACACAAACACACATTATAACCTGGACAGACCTTTTCTTTAAAATTCATTNN[G/T]AAGTTTTACTTCTCTCTCTCCCTACACACACACACACACACACACACACACATACACGTTATAACCTGGACAGACCTTTTCTTTAATGTCCTAGTTTGAG
INRA_BovSV2755	deletion	88,849	Chr8	22,723,423	22,812,273	C/A	22723424	ATGCATATCATCAAGCACATTGTCACATGTGTGTGCGGTCAGCACACTTTGGTGACAGAATAAAGAAACTATGAATTAACCCATGTTCAGTATTATGCCA[C/A]NNCTGTTATCTGTAGACCATCAGAAAATGAGAACTATGGTCCAGTAAATCATTGTGGAAGAATTCAAACCTTATCTATTGGACCTTAAAAAGGAAATGTAG
INRA_BovSV3810	deletion	902,566	Chr12	74,574,587	75,477,154	C/T	75477153	ACCCAGACACTTAGGCCGTAATGATCTGCCTTTATTTTGCACTCTTTTTTTGCTGAATTTCTTGCATTTATTAGTATTCTTTTAGATGGGTGATATTACNN[C/T]CTTACTCCTCCTGTAATTGAAATGATATTAGGATCAAATAGATGAGTAACAGACAGCTGAGTAACACCCAACAAAGGTCCATCTAGTCAAAGCTGTGGTT
INRA_BovSV217	deletion	90,408	Chr23	26,272,238	26,362,647	A/G	26362646	CCAGTATTCTTGCCTGGAGAACGCCGTGGACAGAGGAGCCTGGCGGGGTACAGTCCATGGGGTCACAAAAGAGTCGGACATGACTGAGCAACTGAGCACNN[A/G]ATGTAGTTTTGTCTCAAAATGAAAATTGACAATATATATTTAGTAGCAGCCGATGAACCTATTAGAGAAACCATACTGAATCAGTAAATCCTAAATCATG
INRA_BovSV1978	deletion	90,650	Chr5	44,448,601	44,539,252	C/T	44539251	ATGATATAAGTACTCCCCAATATTCAACAAAATAGAACAAAAGAATATCTCTAAGCAAATTGATCCAGGCAAAGCCCCACCTGAGTAGGCATGTGAACTNN[C/T]TCATCTGTTCAGTCAAAAAGAGCAGAACGTCAAATGGCTAAAAATGAAAACAGCCTGATCAAGAATTTTGTTTTCATAAGTGTGACCTTTGGTTTAAATG
INRA_BovSV4870	deletion	93	Chr10	48,139,694	48,139,788	G/T	48139787	AATATGTATTGTTTGTTTTGTTAGTGGCTTTTTTTTAAGAGTTCAGAGTATTTGTAAAAAAATAGTTCTTATTCCTTAAGATAGGAGTCTTATTTACCCNN[G/T]CTTTTGAAATACAGAAAAACACTGTACTAAATATTTAATTTGCTGAATATCATCTGGTCTTGATTATATCACTATTTTTGCCATAAATTCATAATGTAAA
INRA_BovSV2007	deletion	93,280	Chr5	58,712,674	58,805,955	C/T	58805954	ACTGAACACAATGAGCACAGTAACTGATTCACTTTGCTGTACACTTGAAACTAACATGACAATGTAAATCTGTACTCCAGTAAAAATTTTAAATATCAANN[C/T]TAAAAATGTCTGACACTTTGCTTAAAGAGAGAAATCTATCATGACATTCCCCATCCACCTCCCACCTTCTGCCAGAAAATATGCATGCATAGTGTGTAAA
INRA_BovSV85	deletion	94	Chr11	16,087,935	16,088,030	G/A	16088029	AGTTCATGGGGTCGCAAAGAGTCGGACACGACTGAGTGACTGAACTGAACTGATATAAGAAGGTAATCAAACTTGTCAATTGTCCAGTGTTGACTTTTCNN[G/A]TGGGGTTGACAGAATTTGCATTAAGAAAATCAGAAAAATTCTGCTGCAAAATGTCCTGGAAGAGGTACCAAGTTCTTATTATCGATGGAGTATAGGCAGG
INRA_BovSV1906	deletion	94	Chr5	5,588,502	5,588,597	C/A	5588596	TCAAAGACAAGTACATTCTAAAGGTATTAATGAAAAAAGCAAATAAACTATAAAGGAAAAGGAATCAAAGTGACATCAGGCTTCAAAGGAAACAAGAATNN[C/A]TACAATATAGAAGAAAAAAAAATGAAGTGATATTTAAGACTCTGAACCTATAATATAGAAGAAAAAAAAATGAAGTGATATTTAAGACTTTGAACCTAAA
INRA_BovSV2603	deletion	9,542	Chr7	54,114,300	54,123,843	G/A	54123842	CCTGCAGACCTATTCGCACGAGGTCTCGCTCACGGCGGACTCTCGGGGGAGTCACGTGATCTTCCCGCAGCCGAACTACGCGGACACGCTCATCAGTCANN[G/A]GAGAGCTGTGAGAAAAGCGAGCCTCTCCTGATATCTCAAGATTTACTGGAAACAAAAGGAGAATCCAGTCTTAATCAGGTGAGTCAAATCTTGCCACACT
INRA_BovSV2873	deletion	99	Chr8	76,200,777	76,200,877	G/A	76200876	GAAAAAGATGAAGAAACCACAAGACCCGGACTAGAGCAGAGAGTAGGGGTGGTGGTGGGGTGTTGAGGGGGAGATGATTATACTGACCAGACTAGAGGANN[G/A]AAAAAAAAAGAGATGTAAAGGTTTGAAAAATGAAAAATAAAATCCTTCCGATGCTGAGATACATGTGGGAGAAGACAGGAGTTGGGGGTGTTTCTCAGCA
INRA_BovSV4961	deletion	99,287	Chr15	47,888,119	47,987,407	G/A	47987406	AGAGAAACAGCATAAAGGTTTTTTAAAAACTGAGAAGCATGCTTTCTTAGGGCCTAAGCAGTTCCTGATTCATTCTGATTTTGAGGGGATGGATGCTGANN[G/A]GTCAAACAATAATCTAAATATGCCTGTTTTCCATTATAAACAGCCACAGGCAGCAATGGGTGCTGCATACTATTTTCAACAAATAATGGCTGCCTAGTGC
INRA_BovSV2089	deletion	99,680	Chr5	99,575,855	99,675,536	A/G	99675535	TTGTTTAACATAGCTATGTATGTAAAACAGTTATTTTAATAAGTGCTAACTTAAGAGCCATATTATTTTATCAAAAGCCATGAACAGGAAAGTAAAGAANN[A/G]AAGAACACAAACTGCTTTAGTTAATGTACTCTCACAGTATAAAGCAAGAACCACGTTACAAAAGATGGAGACTGTTTAATAATTATATATTGAGTATCTA
INRA_BovSV1593	inversion	1,036,147	Chr29	36,558,192	37,594,340	C/T	37594339	TTCAGTAAACTTCCCTATGCTGTTCAATAGGTACTTTTTAATCCTCTATTTATATATATATATATATATATATGTGTGTATATGTTACTTGCTATCTCTTNN[C/T]TAAGAGATTGGAAGTAACATAAACACATTTATATGTATACCAAATAGAGGATTAAAAAGTACCTGCTGAACAGCAGAGGGAAGTTTACCGAATATACTGT
INRA_BovSV2173	inversion	1,050	Chr3	84,283,519	84,284,570	T/G	84284569	GGAAGACAGAGGAGCCTAGTGTGCTGCAGCCCATGGGGTCGCAGAGTCAGACATGACTTAGCAACTGAGCAACAACAACGCTTTTGATACTACCTAAGCANN[T/G]TGCCATTGCCTTCTCTGGACAATACACAGAAATATACAAAAAAGATCTTAGACCCAGATAACCACAACAGTGTGATCACTCACCTAGAGCCAGACATCCT
INRA_BovSV6141	inversion	1,116	Chr19	25,464,268	25,465,385	C/A	25465384	GAACATTCAGTTAGCAAATGATGGATGCTCAAAGCATAATTTTATGTTTTTATACTTTATAATTTTATAAATACAAAAATAATTTAGGTACAAAGGTGTTNN[C/A]AACATCTTTGCCCCTAAATTATTTTTGTATTTATAAAATTATAAAGTATAAAAACATAAAATTATGTTTTGAGCATCCATCATTTGCTAACTGAATGTTC
INRA_BovSV4914	inversion	12,057	Chr14	26,372,385	26,384,443	T/G	26372386	TTATATTGCCCTCTAGTGGAGAGCTGTGTGCACTGACACTTCCTCTGTAGTTAAGGAAACCAGAAGCAACACTCTCACCTGAGACAACTCTGAACTAGAA[T/G]NNTTCTTTGAAACTCCTAATTCAAATGGGTATATCTTTCTTTTTCTCCTTTGCCTTTCACTTCTTTTCTTTTCTCAGTTATTTGTAAGGCCTCCTTAGACAA
INRA_BovSV5799	inversion	1,260	Chr17	14,912,934	14,914,195	A/G	14914194	CAGGAATAACAAGAGTAACTACAGCAGTAGTTACAAAGTCACTCACTTTGTGACTCAATATTTACTGAAATTGCACGTGAAAAGTACTATTGAAGATGTANN[A/G]TACTGTGAATGTCTCCCTTCTAAATGTTAAGACGAGGAAATAAATACATACTTTGATTGTACAAGATGTAAAATACAAATACTAAGTACATAAACACATG
INRA_BovSV5149	inversion	1,382	Chr15	8,218,051	8,219,434	C/T	8219433	TTTAAAATAGTTGCTATATGAAGTAAAGGGAATAGGTTATGATACTATATGTTATAACACTATATGTTATGATACACATACAGTTAAGTTTACTAGGTAANN[C/T]TTACCTAGTTGTTGTTACCATATTCTTCAAAAGAACTAGAAGTTTTACATGTCCTAAAACTGTTAGTAGCACTCTTTTCTATTTAGATATTTGTTTCTAG
INRA_BovSV5149	inversion	1,382	Chr15	8,218,051	8,219,434	A/G	8218052	TTTAAAATAGTTGCTATATGAAGTAAAGGGAATAGGTTATGATACTATATGTTATAACACTATATGTTATGATACACATACAGTTAAGTTTACTAGGTAA[A/G]NNTTACCTAGTTGTTGTTACCATATTCTTCAAAAGAACTAGAAGTTTTACATGTCCTAAAACTGTTAGTAGCACTCTTTTCTATTTAGATATTTGTTTCTAG
INRA_BovSV1779	inversion	1,408	Chr2	84,798,195	84,799,604	T/C	84798196	AACAGTTTTTTGACAATAGTTTATTTGGTCACTCTAGCTTTTTAAACTTCTGAACACAAACAAGGAGGTAAGAACTCACTGGATGTGATCAGGGAAGGTT[T/C]NNAACCTTCCCTGATCACATCCATTGAGTTGTTTACCTCCTTGTTTGTGTTCAGATGCTTAAAAAGCTAGGGTGACCAAATAAACTATTGTCAAAAAATTTT
INRA_BovSV1779	inversion	1,408	Chr2	84,798,195	84,799,604	G/A	84799603	AACAGTTTTTTGACAATAGTTTATTTGGTCACTCTAGCTTTTTAAACTTCTGAACACAAACAAGGAGGTAAGAACTCACTGGATGTGATCAGGGAAGGTTNN[G/A]AACCTTCCCTGATCACATCCATTGAGTTGTTTACCTCCTTGTTTGTGTTCAGATGCTTAAAAAGCTAGGGTGACCAAATAAACTATTGTCAAAAAATTTT
INRA_BovSV795	inversion	152,097	Chr23	29,265,535	29,417,633	T/C	29417632	ATATAGTACTATGAAGTAAATTAAAAAGGATATTGAATACCAGTCCCTCTAGAGCACATGGACTGATATTAAATAGCTGGTGATAATCTATAATGGAAAANN[T/C]TTTCCATTATAGATTATCACCAGCTATTTAATATCAGTCCATGTGCTCTAGAGGGACTGGTATTCAATAGCCTTTTTAATTTACTTCATAGTACTATATA
INRA_BovSV5216	inversion	1,657	Chr15	34,268,348	34,270,006	G/T	34268349	TCTATGGAGTTGCACAGAGTCGGACACAACTGAAGTGACTTAGCAGCAGTAGCAGCATGGGCATTAAATGAGGATTAAAAGCATGTTATGAGGATTCAGT[G/T]NNACAACTTGATAACACGTGTGGCTTTCTATCCTCTCACTTCTCCTGTTCAACAGGTAGTCATCTTTGCAGGGTGAGCTCCACAGCTGTGACACTGCCCCAT
INRA_BovSV5222	inversion	1,665	Chr15	39,808,489	39,810,155	C/T	39810154	GGTTTTGTGTTTTTAATTCATGGAAATATTTTAATTTAATTGCATATGACTAAATGTTGAATTTTGGTGACTGTCAGATTAAAAAGACACTGCTGCTGCTNN[C/T]AGCAGGCTTTAATTTCTTCATTGTCCTCATTATCTTCCCAGGCAAGCACTGTAATCCAGAAGAGGTTTTGAGAACCAGGGATAAACTCAGGAATGAAGGC
INRA_BovSV4921	inversion	1,692	Chr14	34,748,444	34,750,137	A/G	34750136	AAAATTTTTTTAATGCCTTGTTTTAATACCCATATATTTTTGAAGACTTATCTGTTTTAGTATCTATTAGACCAAATATCTGGAGAAGGCGATGGCACCCNN[A/G]GGGTGCCATCGCCTTCTCCGTCTTAATTATAAAATACTTAATTATTCAGTTCAGTTCAGTTCAGTTCAGTCGCTCAGTCGTGTCGGACTCTTAGCAACCC
INRA_BovSV4921	inversion	1,692	Chr14	34,748,444	34,750,137	C/T	34748445	AAAATTTTTTTAATGCCTTGTTTTAATACCCATATATTTTTGAAGACTTATCTGTTTTAGTATCTATTAGACCAAATATCTGGAGAAGGCGATGGCACCC[C/T]NNGGGTGCCATCGCCTTCTCCGTCTTAATTATAAAATACTTAATTATTCAGTTCAGTTCAGTTCAGTTCAGTCGCTCAGTCGTGTCGGACTCTTAGCAACCC
INRA_BovSV6048	inversion	19,823	Chr18	61,224,530	61,244,354	T/C	61244353	ATTTCATCCTCTTCCATCCCTTTGGGCAAGGCTGGACTCAAGCATGATGCTTGTTAAAGGCTTTTGTTGCTGCAGCAGAAGTGATGAAAAAAATGCTTTCNN[T/C]GAAAGCATTTATTAATAACAAGCATTGCATATGTGTCCAGCCTTGCCCAAAGGGATGGAAGAGGATGAAGTGGAATGCAACTTAGTCCTCTTCTTCAAGC
INRA_BovSV3568	inversion	20,403	Chr8	65,999,695	66,020,099	T/G	65999696	CTAATGTGGGACACCATCCCCCTTTTCTCCTCTTCCCCTGCATCCTCCTCCCCTACCAGCACCTGTGCTGGAAGCCTAGGCTATAGACTCATTTGAGAAA[T/G]NNTTTCTCAAGTGAGTCTCCTTCCTAGGCTGCCAGCACAGGCTCCGGCAGGGGACGGGGATGCAGGGGAAGACGAGAAAAGGGGGATGGTGTCCCACGTTAG
INRA_BovSV4018	inversion	239,677	ChrX	94,559,259	94,798,937	T/C	94559260	TCCATTCCCATGCCTTATTTTATAACTGGAATCCTAATCCCTTCCCTGTTTTACACATCCCCCTACTCCCTCCTCCTCTGGTAACCACCAGTTTGTTCTC[T/C]NNAAGAAACTGGTGGTTACCAGAGGAGGAGGGAGTAGGGAGATGTGTAAAACAGGGAAGGGATTAGGAGATACAAACTTGCAGTTATAAAATAAGTCATGGG
INRA_BovSV4018	inversion	239,677	ChrX	94,559,259	94,798,937	G/A	94798936	TCCATTCCCATGCCTTATTTTATAACTGGAATCCTAATCCCTTCCCTGTTTTACACATCCCCCTACTCCCTCCTCCTCTGGTAACCACCAGTTTGTTCTCNN[G/A]AAGAAACTGGTGGTTACCAGAGGAGGAGGGAGTAGGGAGATGTGTAAAACAGGGAAGGGATTAGGAGATACAAACTTGCAGTTATAAAATAAGTCATGGG
INRA_BovSV1901	inversion	3,703	Chr2	127,699,777	127,703,481	T/C	127703480	ACCACTTACTTAGTTGTGTAACCTGGGGCAGATACTTGGCCTATTGTGAAAAGAGCTCTTATCATAGAAAGTACTCATAAAGGACTCACTGTTATTTTATNN[T/C]AAAATAACAGTGAGTCCTTTATGAGTACTTTCTATGATAAGAGCTCTTTTCATACATACATACACATTGTTATCTCTTTACATAGGAAGAAACCAAGGAT
INRA_BovSV1901	inversion	3,703	Chr2	127,699,777	127,703,481	G/A	127699778	ACCACTTACTTAGTTGTGTAACCTGGGGCAGATACTTGGCCTATTGTGAAAAGAGCTCTTATCATAGAAAGTACTCATAAAGGACTCACTGTTATTTTAT[G/A]NNAAAATAACAGTGAGTCCTTTATGAGTACTTTCTATGATAAGAGCTCTTTTCATACATACATACACATTGTTATCTCTTTACATAGGAAGAAACCAAGGAT
INRA_BovSV1608	inversion	455,856	Chr29	38,891,086	39,346,943	T/G	38891087	CAGATGAGCCCCCATGCTAAGATGGAGCACCAGGGGGCGCTGTGGAGCACCATCCTCCCAAAACACTCACATCCATGATGTTCCTCAGGGGGTGAATAGT[T/G]NNAACTATTCACCCCCTGAGGAACATCATGGATGTGAGTGTTTTGGGAGGATGGTGCTCCACAGCGCCCCCTGGTGCTCTAGCCTACCAATGGGGCTCATCT
INRA_BovSV6054	inversion	52,905	Chr18	63,762,417	63,815,323	C/T	63762418	TCACAGCCCCTCATGCCACCGTTCCGTCTCACAGGGTCACTAGGGTCCTACTCACCCATTTCGTCAGTTTCTGCTTCTTTCTCAGCACCTCTTCCAGATC[C/T]NNGGATCTGGAAGAGGTGCTGAGAAAGAAGCAGAAACTGACGAAATGGGTGAGTAGGACCCTAGTGACCCTGTGAGACAGGGAACGGTGGCATGAGCAGCTG
INRA_BovSV130	inversion	552	Chr1	141,894,377	141,894,930	C/T	141894378	CTATACAGACCTTTGTTGCAAAGTGACATCTCTGCTTTTTATTGCGCTGTCTAGGTTTGCCATAGCCTTCATCCCAAGGAGAAAGCATCTTTTAATTTCA[C/T]NNTGAAATTAAAAGATGCTTGCTCCTTGGAAAAAAGCTATGACCAACCTAGACAGCATATTAAAAAGCAGAGACATTACTTTGCCAACAAAAGTCTATCTAG
INRA_BovSV486	inversion	740,186	Chr21	27,728,359	28,468,546	G/A	28468545	AACTTTTACTTTACTCTTTACTTTTGCCTCCTCACNTGAATTCATTCTTGACCAGGCAGGCAAGACAAGGGACCTTAGCCCTGACTGCTGGCTCCTGTGGNN[G/A]ACCACAGGAGCCAGCAGTCAGGGCTAAGGTCCCTTTTCTTGCCTGCCTGGTCAAGGATGAATTCAGGTGAGGAGGCAGAAGGTAAAGAGTAAAGTAAAAA
INRA_BovSV4228	inversion	774,581	Chr12	72,958,146	73,732,728	C/T	72958147	TTTCCCCGGTCGGGAAACTAAGGTCCCATCTGCCACATAGTGTGACATTAAAAACCAAAAAGAGAGAGAAAGAAATAAGGTTGGTTATTCCCAGGATTGT[C/T]NNACGAACAATCCTGGGAATAACCAACCTTATTTCTTTCTCTCTCTTTTTGGTTTTTAAGTGTCACACTGTGTGGCAGATAGGACCTTAGTTCCCTGACCAG
