# Supplementary material for: Genome-Wide Study of Structural Variants in Bovine Holstein, Montbéliarde and Normande Dairy Breeds
Source: PLoS One. 2015 Aug 28;10(8):e0135931. doi: 10.1371/journal.pone.0135931 (PMC4552564; doi:10.1371/journal.pone.0135931)
Supplement: S13 Table — List of SVs for which we obtained a good quality genotype. (XLSX) [file pone.0135931.s013.xlsx]

## Sheet: sheet1
S13 Table: List of SVs successfully genotyped
sv code	SV type	SV length	SV BTA	SV start	SV end	Alleles from sequence	Number of genotyped animals	Number of observed genotypes	Gentype 1	Count genotype 1	Gentype 2	Count genotype 2	Gentype 3	Count genotype 3	homozygotes	Pindel Frequencies
INRA_BovSV1142	deletion	69,846	Chr29	40,003,870	40,073,717	A/G	381	3	A/G	86	G/G	269	A/A	26		8
INRA_BovSV1393	deletion	163,605	Chr2	129,742,163	129,905,769	G/A	242	3	G/G	36	G/A	55	A/A	151		3
INRA_BovSV1400	deletion	26,905	Chr2	133,140,921	133,167,827	A/G	341	3	A/G	16	G/G	34	A/A	291		3
INRA_BovSV1425	deletion	374	Chr3	3,054,821	3,055,196	T/C	382	3	T/C	154	C/C	44	T/T	184		2
INRA_BovSV1439	deletion	16,360	Chr3	8,636,294	8,652,655	G/A	309	3	G/G	35	G/A	169	A/A	105		4
INRA_BovSV145	deletion	76	Chr22	57,313,387	57,313,464	A/G	380	3	A/G	116	G/G	24	A/A	240		2
INRA_BovSV1455	deletion	47,308	Chr3	12,148,948	12,196,257	G/A	381	3	G/G	364	G/A	16	A/A	1		1
INRA_BovSV1538	deletion	240,524	Chr3	54,371,205	54,611,730	G/A	363	3	G/G	18	G/A	229	A/A	116		9
INRA_BovSV1543	deletion	37,291	Chr3	54,790,524	54,827,816	C/T	374	3	C/C	188	C/T	113	T/T	73		7
INRA_BovSV1593	inversion	1,036,147	Chr29	36,558,192	37,594,340	C/T	381	3	C/C	325	C/T	47	T/T	9		2
INRA_BovSV1602	deletion	8,213	Chr3	80,294,571	80,302,785	A/G	380	3	A/G	180	G/G	113	A/A	87		1
INRA_BovSV1671	deletion	7,511	Chr3	120,032,925	120,040,437	C/T	364	3	C/C	265	C/T	93	T/T	6		1
INRA_BovSV1672	deletion	11,545	Chr3	120,059,258	120,070,804	T/C	382	3	T/C	98	C/C	279	T/T	5		30
INRA_BovSV1790	deletion	54	Chr4	85,743,909	85,743,964	A/G	280	3	A/G	1	G/G	34	A/A	245		1
INRA_BovSV1811	deletion	72	Chr4	98,503,727	98,503,800	A/G	376	3	A/G	40	G/G	2	A/A	334		1
INRA_BovSV201	deletion	348,915	Chr23	25,631,866	25,980,782	A/G	336	3	A/G	117	G/G	168	A/A	51		1
INRA_BovSV2010	deletion	263,304	Chr5	59,342,830	59,606,135	T/C	382	3	T/C	154	C/C	156	T/T	72		5
INRA_BovSV2029	deletion	62	Chr11	106,683,011	106,683,074	A/G	376	3	A/G	59	G/G	307	A/A	10		2
INRA_BovSV2083	deletion	705	Chr5	96,680,934	96,681,640	A/C	381	3	C/C	253	A/C	105	A/A	23		2
INRA_BovSV2088	deletion	155,168	Chr5	99,572,373	99,727,542	G/A	331	3	G/G	49	G/A	225	A/A	57		4
INRA_BovSV2091	deletion	64,487	Chr5	99,583,457	99,647,945	T/C	322	3	T/C	87	C/C	125	T/T	110		1
INRA_BovSV2136	deletion	86	Chr5	107,349,913	107,350,000	A/C	380	3	C/C	4	A/C	84	A/A	292		1
INRA_BovSV217	deletion	90,408	Chr23	26,272,238	26,362,647	A/G	381	3	A/G	121	G/G	227	A/A	33		5
INRA_BovSV2338	deletion	649,888	Chr10	22,904,443	23,554,332	A/G	381	3	A/G	149	G/G	144	A/A	88		18
INRA_BovSV2385	deletion	82	Chr6	106,806,102	106,806,185	A/G	379	3	A/G	83	G/G	2	A/A	294		1
INRA_BovSV239	deletion	59,837	Chr23	29,011,026	29,070,864	G/A	328	3	G/G	300	G/A	18	A/A	10		1
INRA_BovSV2406	deletion	1,053	Chr6	110,422,920	110,423,974	C/T	380	3	C/C	45	C/T	116	T/T	219		2
INRA_BovSV2419	deletion	12,857	Chr6	117,809,741	117,822,599	G/A	381	3	G/G	10	G/A	54	A/A	317		14
INRA_BovSV244	deletion	57,867	Chr23	29,045,736	29,103,604	T/C	377	3	T/C	33	C/C	2	T/T	342		2
INRA_BovSV2469	deletion	691,344	Chr7	10,229,686	10,921,031	A/G	360	3	A/G	157	G/G	3	A/A	200		2
INRA_BovSV2477	deletion	147,460	Chr7	10,986,179	11,133,640	C/T	382	3	C/C	352	C/T	27	T/T	3		1
INRA_BovSV2539	deletion	62	Chr7	21,083,980	21,084,043	A/C	378	3	C/C	2	A/C	14	A/A	362		1
INRA_BovSV254	deletion	12,336	Chr23	29,271,429	29,283,766	C/A	362	3	C/A	77	C/C	23	A/A	262		3
INRA_BovSV2630	deletion	82,640	Chr7	70,199,853	70,282,494	C/T	366	3	C/C	3	C/T	224	T/T	139		1
INRA_BovSV2631	deletion	82,657	Chr7	70,201,867	70,284,525	T/C	363	3	T/C	219	C/C	141	T/T	3		1
INRA_BovSV2637	deletion	39,780	Chr7	70,657,289	70,697,070	T/G	381	3	G/G	14	T/G	117	T/T	250		4
INRA_BovSV265	deletion	21,406	Chr23	29,766,914	29,788,321	T/G	372	3	G/G	307	T/G	61	T/T	4		19
INRA_BovSV2719	deletion	3,135	Chr8	4,063,151	4,066,287	C/T	382	3	C/C	110	C/T	174	T/T	98		29
INRA_BovSV2755	deletion	88,849	Chr8	22,723,423	22,812,273	C/A	382	3	C/A	45	C/C	336	A/A	1		1
INRA_BovSV2873	deletion	99	Chr8	76,200,777	76,200,877	G/A	381	3	G/G	2	G/A	37	A/A	342		5
INRA_BovSV2931	deletion	59	Chr8	111,747,695	111,747,755	T/C	350	3	T/C	5	C/C	7	T/T	338		1
INRA_BovSV3070	deletion	164,392	Chr9	71,530,366	71,694,759	T/G	380	3	G/G	140	T/G	171	T/T	69		1
INRA_BovSV310	deletion	82,143	Chr23	30,363,279	30,445,423	A/G	379	3	A/G	152	G/G	188	A/A	39		3
INRA_BovSV3106	deletion	176	Chr9	90,524,843	90,525,020	A/G	373	3	A/G	90	G/G	18	A/A	265		1
INRA_BovSV329	deletion	52,602	Chr23	34,830,720	34,883,323	G/A	382	3	G/G	189	G/A	146	A/A	47		1
INRA_BovSV3394	deletion	74	ChrX	145,538,795	145,538,870	A/G	365	3	A/G	53	G/G	8	A/A	304		1
INRA_BovSV3568	inversion	20,403	Chr8	65,999,695	66,020,099	T/G	380	3	G/G	141	T/G	191	T/T	48		2
INRA_BovSV3693	deletion	312,445	Chr12	73,424,639	73,737,085	G/A	374	3	G/G	3	G/A	26	A/A	345		5
INRA_BovSV3706	deletion	76,202	Chr12	73,863,162	73,939,365	T/G	341	3	G/G	222	T/G	87	T/T	32		1
INRA_BovSV3707	deletion	76,198	Chr12	73,864,771	73,940,970	T/C	303	3	T/C	127	C/C	48	T/T	128		1
INRA_BovSV3810	deletion	902,566	Chr12	74,574,587	75,477,154	C/T	345	3	C/C	317	C/T	18	T/T	10		1
INRA_BovSV3828	deletion	631,819	Chr12	75,754,601	76,386,421	A/G	335	3	A/G	60	G/G	274	A/A	1		6
INRA_BovSV3830	deletion	636,264	Chr12	75,770,736	76,407,001	T/G	317	3	G/G	297	T/G	8	T/T	12		2
INRA_BovSV4246	deletion	51	Chr13	21,844,472	21,844,524	C/A	380	3	C/A	169	C/C	98	A/A	113		1
INRA_BovSV4461	deletion	40,283	Chr13	74,220,198	74,260,482	T/C	380	3	T/C	178	C/C	107	T/T	95		2
INRA_BovSV4463	deletion	36,253	Chr13	74,281,425	74,317,679	T/C	382	3	T/C	182	C/C	182	T/T	18		1
INRA_BovSV4848	deletion	51,457	Chr14	79,515,111	79,566,569	T/C	365	3	T/C	39	C/C	5	T/T	321		1
INRA_BovSV4870	deletion	93	Chr10	48,139,694	48,139,788	G/T	367	3	G/T	100	G/G	231	T/T	36		1
INRA_BovSV4950	deletion	85	Chr15	45,665,560	45,665,646	G/T	375	3	G/T	164	G/G	54	T/T	157		2
INRA_BovSV4961	deletion	99,287	Chr15	47,888,119	47,987,407	G/A	275	3	G/G	90	G/A	170	A/A	15		1
INRA_BovSV4968	deletion	66,877	Chr15	49,419,851	49,486,729	G/A	372	3	G/G	290	G/A	71	A/A	11		1
INRA_BovSV4969	deletion	66,879	Chr15	49,421,476	49,488,356	G/T	376	3	G/T	78	G/G	287	T/T	11		1
INRA_BovSV4974	deletion	109,803	Chr15	49,557,944	49,667,748	T/G	382	3	G/G	283	T/G	89	T/T	10		1
INRA_BovSV4992	deletion	308,871	Chr15	50,078,788	50,387,660	A/G	361	3	A/G	8	G/G	349	A/A	4		4
INRA_BovSV4993	deletion	465,240	Chr15	50,622,822	51,088,063	A/G	373	3	A/G	53	G/G	7	A/A	313		1
INRA_BovSV4996	deletion	68,405	Chr15	50,695,546	50,763,952	G/A	361	3	G/G	37	G/A	156	A/A	168		1
INRA_BovSV4997	deletion	66,853	Chr15	50,711,285	50,778,139	T/C	377	3	T/C	162	C/C	120	T/T	95		1
INRA_BovSV5004	deletion	23,192	Chr15	51,642,504	51,665,697	G/A	381	3	G/G	308	G/A	59	A/A	14		1
INRA_BovSV5055	deletion	66,281	Chr15	79,166,470	79,232,752	C/T	381	3	C/C	143	C/T	159	T/T	79		9
INRA_BovSV5062	deletion	372,331	Chr15	80,493,678	80,866,010	A/C	338	3	C/C	187	A/C	140	A/A	11		5
INRA_BovSV5066	deletion	366,922	Chr15	80,585,119	80,952,042	T/G	382	3	G/G	162	T/G	164	T/T	56		16
INRA_BovSV5077	deletion	121,187	Chr15	84,819,565	84,940,753	T/C	381	3	T/C	98	C/C	274	T/T	9		7
INRA_BovSV510	deletion	764	Chr25	1,703,996	1,704,761	T/C	379	3	T/C	133	C/C	101	T/T	145		2
INRA_BovSV5107	deletion	329,932	Chr16	5,685,487	6,015,420	A/G	299	3	A/G	96	G/G	28	A/A	175		1
INRA_BovSV5216	inversion	1,657	Chr15	34,268,348	34,270,006	G/T	382	3	G/T	18	G/G	360	T/T	4		1
INRA_BovSV5274	deletion	84	Chr16	69,887,882	69,887,967	A/G	380	3	A/G	60	G/G	314	A/A	6		1
INRA_BovSV5550	deletion	63	Chr17	73,710,318	73,710,382	A/G	378	3	A/G	68	G/G	301	A/A	9		7
INRA_BovSV5567	deletion	63	Chr18	1,975,068	1,975,132	C/A	381	3	C/A	161	C/C	86	A/A	134		15
INRA_BovSV5576	deletion	113	Chr18	5,369,026	5,369,140	T/C	382	3	T/C	84	C/C	275	T/T	23		11
INRA_BovSV5607	deletion	199	Chr10	79,398,350	79,398,550	A/G	379	3	A/G	124	G/G	19	A/A	236		11
INRA_BovSV5732	deletion	141,699	Chr18	62,805,818	62,947,518	A/G	380	3	A/G	157	G/G	172	A/A	51		1
INRA_BovSV5770	deletion	1,332,608	Chr19	2,985,100	4,317,709	A/C	381	3	C/C	202	A/C	136	A/A	43		1
INRA_BovSV5821	deletion	32,215	Chr19	19,849,168	19,881,384	G/A	317	3	G/G	97	G/A	118	A/A	102		3
INRA_BovSV5840	deletion	707,342	Chr10	87,193,327	87,900,670	C/A	378	3	C/A	76	C/C	296	A/A	6		3
INRA_BovSV5859	deletion	27,269	Chr19	47,111,291	47,138,561	C/T	381	3	C/C	6	C/T	58	T/T	317		1
INRA_BovSV5868	deletion	87,496	Chr19	51,056,852	51,144,349	A/C	377	3	C/C	44	A/C	131	A/A	202		4
INRA_BovSV5870	deletion	268,109	Chr19	54,571,205	54,839,315	T/G	379	3	G/G	160	T/G	179	T/T	40		1
INRA_BovSV5876	deletion	58	Chr19	56,927,526	56,927,585	T/C	374	3	T/C	84	C/C	24	T/T	266		1
INRA_BovSV5978	deletion	86	Chr1	44,870,395	44,870,482	A/G	303	3	A/G	65	G/G	14	A/A	224		4
INRA_BovSV6007	deletion	61	Chr1	57,700,922	57,700,984	A/G	381	3	A/G	181	G/G	131	A/A	69		1
INRA_BovSV6048	inversion	19,823	Chr18	61,224,530	61,244,354	T/C	380	3	T/C	132	C/C	47	T/T	201		2
INRA_BovSV6109	deletion	11,334	Chr1	112,657,974	112,669,309	A/G	380	3	A/G	144	G/G	53	A/A	183		13
INRA_BovSV6221	deletion	53	Chr20	4,533,653	4,533,707	T/C	382	3	T/C	55	C/C	319	T/T	8		13
INRA_BovSV6224	deletion	216	Chr20	6,687,698	6,687,915	G/A	366	3	G/G	9	G/A	39	A/A	318		6
INRA_BovSV6386	deletion	574,827	Chr21	20,074,825	20,649,653	G/A	367	3	G/G	5	G/A	51	A/A	311		10
INRA_BovSV6394	deletion	112	Chr21	21,704,990	21,705,103	C/A	354	3	C/A	81	C/C	221	A/A	52		8
INRA_BovSV6406	deletion	785,933	Chr21	25,604,830	26,390,764	T/C	382	3	T/C	101	C/C	262	T/T	19		1
INRA_BovSV742	deletion	17,036	Chr27	5,515,807	5,532,844	G/T	315	3	G/T	119	G/G	192	T/T	4		1
INRA_BovSV795	inversion	152,097	Chr23	29,265,535	29,417,633	T/C	382	3	T/C	10	C/C	1	T/T	371		1
INRA_BovSV876	deletion	26,573	Chr11	49,074,379	49,100,953	A/C	331	3	C/C	254	A/C	52	A/A	25		2
INRA_BovSV968	deletion	576	Chr28	40,874,937	40,875,514	T/G	382	3	G/G	301	T/G	73	T/T	8		1
INRA_BovSV977	deletion	55	Chr28	44,025,581	44,025,637	A/G	336	3	A/G	17	G/G	318	A/A	1		1
INRA_BovSV1063	deletion	10,777	Chr29	27,150,996	27,161,774	A/G	356	2	A/G	116	G/G	240				1
INRA_BovSV1099	deletion	230	Chr29	36,692,853	36,693,084	A/G	379	2	A/G	134	A/A	245				1
INRA_BovSV1102	deletion	85	Chr29	36,885,683	36,885,769	G/A	381	2	G/G	122	G/A	259				1
INRA_BovSV1152	deletion	54,426	Chr29	42,479,296	42,533,723	T/C	382	2	T/C	266	C/C	116				2
INRA_BovSV1224	deletion	88	Chr2	25,415,272	25,415,361	G/T	382	2	G/T	1	T/T	381				2
INRA_BovSV1325	deletion	67	Chr2	92,057,156	92,057,224	T/C	380	2	T/C	283	C/C	97				2
INRA_BovSV1337	deletion	67	Chr2	99,935,066	99,935,134	C/T	374	2	C/C	365	T/T	9				1
INRA_BovSV157	deletion	69	Chr22	61,333,413	61,333,483	A/G	382	2	A/G	246	G/G	136				1
INRA_BovSV1571	deletion	72	Chr3	66,990,423	66,990,496	A/C	382	2	C/C	229	A/C	153				2
INRA_BovSV1799	deletion	152	Chr4	94,311,065	94,311,218	T/C	382	2	T/C	13	T/T	369				3
INRA_BovSV1909	deletion	62	Chr5	8,943,473	8,943,536	T/C	377	2	T/C	256	C/C	121				1
INRA_BovSV2044	deletion	20,503	Chr5	74,866,351	74,886,855	C/T	370	2	C/C	272	C/T	98				1
INRA_BovSV211	deletion	252,598	Chr23	25,881,650	26,134,249	A/G	368	2	A/G	259	G/G	109				3
INRA_BovSV213	deletion	249,358	Chr23	25,901,123	26,150,482	G/A	374	2	G/A	232	A/A	142				1
INRA_BovSV226	deletion	59	Chr23	27,790,820	27,790,880	T/G	378	2	G/G	185	T/G	193				1
INRA_BovSV2366	deletion	1,738,755	Chr10	23,220,462	24,959,218	T/C	381	2	T/C	1	C/C	380				1
INRA_BovSV237	deletion	57,221	Chr23	29,007,652	29,064,874	A/G	379	2	A/G	283	G/G	96				1
INRA_BovSV2382	deletion	1,081,158	Chr10	23,407,395	24,488,554	T/G	368	2	T/G	1	T/T	367				1
INRA_BovSV2383	deletion	1,376,624	Chr10	23,408,433	24,785,058	G/A	382	2	G/A	5	A/A	377				4
INRA_BovSV240	deletion	60,098	Chr23	29,020,821	29,080,920	G/A	353	2	G/A	238	A/A	115				4
INRA_BovSV2425	deletion	246	Chr7	1,128,493	1,128,740	A/G	381	2	A/G	244	G/G	137				1
INRA_BovSV2461	deletion	3,446,878	Chr7	6,707,372	10,154,251	G/A	356	2	G/G	65	G/A	291				1
INRA_BovSV2462	deletion	811,209	Chr7	9,651,241	10,462,451	G/A	381	2	G/A	267	A/A	114				6
INRA_BovSV247	deletion	57,529	Chr23	29,050,457	29,107,987	A/G	382	2	A/G	19	A/A	363				3
INRA_BovSV2475	deletion	615,769	Chr7	10,706,979	11,322,749	T/G	343	2	T/G	7	T/T	336				1
INRA_BovSV2479	deletion	136,740	Chr7	11,078,420	11,215,161	T/C	370	2	T/C	2	T/T	368				2
INRA_BovSV248	deletion	57,537	Chr23	29,051,847	29,109,385	T/C	382	2	T/C	27	T/T	355				1
INRA_BovSV2491	deletion	293,413	Chr7	11,681,890	11,975,304	T/G	369	2	G/G	218	T/G	151				4
INRA_BovSV2559	deletion	75	Chr12	15,173,459	15,173,535	A/G	377	2	A/G	201	G/G	176				1
INRA_BovSV259	deletion	63,833	Chr23	29,391,311	29,455,145	C/T	379	2	C/C	284	C/T	95				1
INRA_BovSV2603	deletion	9,542	Chr7	54,114,300	54,123,843	G/A	306	2	G/G	304	G/A	2				1
INRA_BovSV263	deletion	20,145	Chr23	29,763,845	29,783,991	G/A	360	2	G/A	235	A/A	125				5
INRA_BovSV268	deletion	26,542	Chr23	29,776,424	29,802,967	T/C	381	2	T/C	230	C/C	151				3
INRA_BovSV2830	deletion	69,287	Chr8	60,490,806	60,560,094	A/G	376	2	A/G	307	G/G	69				2
INRA_BovSV2858	deletion	242,610	Chr8	70,940,593	71,183,204	A/G	329	2	A/G	205	G/G	124				3
INRA_BovSV2878	deletion	110	Chr8	80,319,711	80,319,822	A/C	382	2	A/C	14	A/A	368				1
INRA_BovSV2888	deletion	65	Chr8	86,107,763	86,107,829	T/G	382	2	T/G	9	T/T	373				1
INRA_BovSV2890	deletion	63	Chr8	87,442,878	87,442,942	A/G	370	2	G/G	36	A/A	334				1
INRA_BovSV2930	deletion	59	Chr8	111,747,673	111,747,733	T/C	361	2	T/C	311	C/C	50				2
INRA_BovSV2937	deletion	68	Chr8	112,914,072	112,914,141	C/T	377	2	C/C	341	C/T	36				11
INRA_BovSV2982	deletion	53	Chr10	4,069,690	4,069,744	T/G	378	2	G/G	70	T/G	308				9
INRA_BovSV3072	deletion	2,612,384	Chr10	22,643,154	25,255,539	G/A	363	2	G/A	237	A/A	126				2
INRA_BovSV3211	deletion	64,017	ChrX	39,170,080	39,234,098	G/T	358	2	G/T	7	T/T	351				1
INRA_BovSV3242	deletion	1,084,332	ChrX	56,253,509	57,337,842	A/C	379	2	C/C	19	A/A	360				1
INRA_BovSV325	deletion	32,679	Chr23	34,638,659	34,671,339	C/T	382	2	C/C	381	C/T	1				4
INRA_BovSV3321	deletion	101,116	ChrX	123,645,374	123,746,491	T/C	382	2	T/C	1	T/T	381				1
INRA_BovSV3649	deletion	1,843,090	Chr12	71,328,787	73,171,878	A/G	354	2	A/G	1	G/G	353				1
INRA_BovSV3654	deletion	2,319,805	Chr12	71,399,916	73,719,722	T/C	349	2	T/C	2	C/C	347				7
INRA_BovSV3673	deletion	2,080,592	Chr12	72,863,520	74,944,113	A/G	323	2	A/G	43	A/A	280				1
INRA_BovSV3674	deletion	1,670,051	Chr12	72,973,423	74,643,475	G/A	366	2	G/A	148	A/A	218				2
INRA_BovSV3696	deletion	719,095	Chr12	73,584,719	74,303,815	G/A	354	2	G/G	198	G/A	156				1
INRA_BovSV3805	deletion	2,501,163	Chr12	73,178,865	75,680,029	A/G	374	2	A/G	69	A/A	305				1
INRA_BovSV3807	deletion	1,965,473	Chr12	74,100,960	76,066,434	C/T	356	2	C/C	274	C/T	82				2
INRA_BovSV3808	deletion	1,981,384	Chr12	74,161,000	76,142,385	G/A	295	2	G/A	100	A/A	195				3
INRA_BovSV3825	deletion	606,643	Chr12	75,713,964	76,320,608	T/C	379	2	T/C	153	C/C	226				1
INRA_BovSV3832	deletion	644,000	Chr12	75,783,023	76,427,024	G/T	308	2	G/T	9	G/G	299				4
INRA_BovSV3839	deletion	271,272	Chr12	75,860,256	76,131,529	T/G	354	2	G/G	264	T/G	90				5
INRA_BovSV4228	inversion	774,581	Chr12	72,958,146	73,732,728	C/T	375	2	C/T	88	T/T	287				2
INRA_BovSV430	deletion	78	Chr24	25,855,209	25,855,288	A/G	380	2	A/G	175	G/G	205				1
INRA_BovSV4388	deletion	55	Chr13	57,239,867	57,239,923	A/G	382	2	A/G	322	G/G	60				4
INRA_BovSV4523	deletion	52	Chr13	82,174,423	82,174,476	T/C	381	2	T/C	208	C/C	173				1
INRA_BovSV4956	deletion	125,071	Chr15	46,854,600	46,979,672	T/C	358	2	T/C	224	C/C	134				2
INRA_BovSV4963	deletion	43,629	Chr15	48,444,666	48,488,296	G/A	381	2	G/A	229	A/A	152				1
INRA_BovSV4976	deletion	103,735	Chr15	49,588,266	49,692,002	A/G	299	2	A/G	80	G/G	219				4
INRA_BovSV500	deletion	85	Chr24	62,448,358	62,448,444	T/C	381	2	T/C	337	C/C	44				2
INRA_BovSV5005	deletion	39,807	Chr15	51,660,599	51,700,407	T/G	382	2	G/G	340	T/G	42				1
INRA_BovSV5006	deletion	55,097	Chr15	51,674,161	51,729,259	A/G	285	2	A/G	145	G/G	140				1
INRA_BovSV5106	deletion	191,451	Chr16	5,685,005	5,876,457	A/G	342	2	A/G	2	G/G	340				5
INRA_BovSV523	deletion	57	Chr25	9,866,048	9,866,106	T/C	293	2	T/C	29	T/T	264				1
INRA_BovSV5301	deletion	77	Chr16	77,904,893	77,904,971	A/G	376	2	A/G	183	G/G	193				2
INRA_BovSV5357	deletion	86	Chr10	69,301,385	69,301,472	G/A	382	2	G/A	58	A/A	324				1
INRA_BovSV5539	deletion	55	Chr17	71,085,901	71,085,957	C/T	382	2	C/T	307	T/T	75				18
INRA_BovSV5545	deletion	36,032	Chr17	72,924,718	72,960,751	A/G	378	2	A/G	1	G/G	377				1
INRA_BovSV5677	deletion	153	Chr18	56,110,890	56,111,044	C/T	345	2	C/C	344	C/T	1				1
INRA_BovSV5729	deletion	69,911	Chr18	61,867,247	61,937,159	A/G	381	2	A/G	228	A/A	153				4
INRA_BovSV5736	deletion	145,724	Chr18	63,634,365	63,780,090	C/A	356	2	C/A	1	A/A	355				1
INRA_BovSV58	deletion	114	Chr21	71,225,468	71,225,583	A/G	381	2	A/G	326	G/G	55				1
INRA_BovSV6037	deletion	58	Chr1	73,104,124	73,104,183	A/C	381	2	C/C	105	A/C	276				2
INRA_BovSV6054	inversion	52,905	Chr18	63,762,417	63,815,323	C/T	348	2	C/C	111	C/T	237				1
INRA_BovSV6122	deletion	81	Chr1	118,374,930	118,375,012	A/C	380	2	C/C	42	A/C	338				1
INRA_BovSV6147	deletion	52	Chr1	136,069,866	136,069,919	T/G	380	2	G/G	132	T/G	248				2
INRA_BovSV6148	deletion	64	Chr10	102,129,261	102,129,326	T/C	381	2	T/C	110	C/C	271				1
INRA_BovSV6377	deletion	72	Chr21	16,251,016	16,251,089	G/T	375	2	G/T	5	T/T	370				2
INRA_BovSV6407	deletion	64	Chr21	26,552,810	26,552,875	A/G	357	2	A/G	74	A/A	283				2
INRA_BovSV730	deletion	557,027	Chr27	5,240,031	5,797,059	G/A	368	2	G/G	367	G/A	1				3
INRA_BovSV744	deletion	584,124	Chr27	5,892,896	6,477,021	G/A	358	2	G/A	1	A/A	357				1
INRA_BovSV889	deletion	1,853,748	Chr28	2,275,522	4,129,271	G/T	373	2	G/T	1	G/G	372				1
INRA_BovSV937	deletion	122	Chr28	27,790,187	27,790,310	A/G	350	2	G/G	40	A/A	310				1
INRA_BovSV955	deletion	48,047	Chr28	35,692,259	35,740,307	A/G	379	2	A/G	274	A/A	105				1
INRA_BovSV1003	deletion	179,618	Chr29	5,331,929	5,511,548	T/G	379	1	T/T	379					reference	1
INRA_BovSV122	deletion	70	Chr22	38,870,078	38,870,149	T/C	381	1	T/T	381					reference	7
INRA_BovSV1343	deletion	1,036	Chr2	103,278,282	103,279,319	G/A	376	1	G/G	376					reference	4
INRA_BovSV1415	deletion	76	Chr2	136,309,778	136,309,855	T/C	375	1	T/T	375					reference	1
INRA_BovSV147	deletion	53	Chr22	58,207,706	58,207,760	G/A	382	1	G/G	382					reference	1
INRA_BovSV1481	deletion	66	Chr3	19,375,925	19,375,992	C/A	382	1	C/C	382					reference	1
INRA_BovSV1608	inversion	455,856	Chr29	38,891,086	39,346,943	T/G	382	1	T/T	382					reference	1
INRA_BovSV1722	deletion	84	Chr4	31,070,437	31,070,522	A/C	345	1	A/A	345					reference	2
INRA_BovSV1779	inversion	1,408	Chr2	84,798,195	84,799,604	T/C	382	1	T/T	382					reference	1
INRA_BovSV1805	deletion	3,880	Chr4	95,096,552	95,100,433	T/C	382	1	T/T	382					reference	14
INRA_BovSV1817	deletion	11,955	Chr4	99,866,374	99,878,330	T/G	382	1	T/T	382					reference	3
INRA_BovSV1901	inversion	3,703	Chr2	127,699,777	127,703,481	T/C	382	1	T/T	382					reference	1
INRA_BovSV1976	deletion	44,535	Chr5	44,435,209	44,479,745	A/G	343	1	A/A	343					reference	1
INRA_BovSV2007	deletion	93,280	Chr5	58,712,674	58,805,955	C/T	380	1	T/T	380					alternative	16
INRA_BovSV2015	deletion	199,213	Chr5	59,447,370	59,646,584	C/T	379	1	C/C	379					reference	3
INRA_BovSV2089	deletion	99,680	Chr5	99,575,855	99,675,536	A/G	381	1	A/A	381					reference	3
INRA_BovSV2164	deletion	130	Chr5	121,163,152	121,163,283	C/A	381	1	C/C	381					reference	4
INRA_BovSV2173	inversion	1,050	Chr3	84,283,519	84,284,570	T/G	382	1	T/T	382					reference	1
INRA_BovSV2304	deletion	2,323,743	Chr10	22,526,586	24,850,330	T/C	382	1	T/T	382					reference	1
INRA_BovSV2343	deletion	81,617	Chr6	86,253,159	86,334,777	G/A	382	1	G/G	382					reference	2
INRA_BovSV2443	deletion	437,422	Chr10	23,876,823	24,314,246	C/A	355	1	A/A	355					alternative	2
INRA_BovSV2465	deletion	689,703	Chr7	10,197,521	10,887,225	C/A	378	1	C/C	378					reference	7
INRA_BovSV2467	deletion	689,552	Chr7	10,203,945	10,893,498	G/A	357	1	G/G	357					reference	17
INRA_BovSV2473	deletion	292,803	Chr7	10,311,433	10,604,237	T/G	382	1	T/T	382					reference	2
INRA_BovSV2529	deletion	85,502	Chr7	15,635,792	15,721,295	A/C	377	1	A/A	377					reference	5
INRA_BovSV2530	deletion	42,370	Chr7	15,679,730	15,722,101	A/G	372	1	A/A	372					reference	4
INRA_BovSV2812	deletion	52	Chr8	45,603,594	45,603,647	A/G	382	1	A/A	382					reference	2
INRA_BovSV3193	deletion	2,752,612	ChrX	36,573,511	39,326,124	C/T	381	1	C/C	381					reference	3
INRA_BovSV324	deletion	32,820	Chr23	34,633,091	34,665,912	G/A	380	1	G/G	380					reference	2
INRA_BovSV3339	deletion	291,041	ChrX	131,202,826	131,493,868	A/G	356	1	A/A	356					reference	1
INRA_BovSV3349	deletion	1,899,049	ChrX	137,733,834	139,632,884	G/A	376	1	G/G	376					reference	1
INRA_BovSV3663	deletion	2,205,644	Chr12	72,057,684	74,263,329	C/T	374	1	C/C	374					reference	1
INRA_BovSV3820	deletion	252,561	Chr12	75,585,653	75,838,215	T/C	341	1	T/T	341					reference	1
INRA_BovSV3831	deletion	643,668	Chr12	75,780,604	76,424,273	G/A	331	1	G/G	331					reference	9
INRA_BovSV4018	inversion	239,677	ChrX	94,559,259	94,798,937	T/C	382	1	T/T	382					reference	2
INRA_BovSV4078	deletion	57	Chr12	88,990,806	88,990,864	T/C	382	1	T/T	382					reference	11
INRA_BovSV4159	deletion	470,794	Chr13	10,824,864	11,295,659	C/A	357	1	C/C	357					reference	1
INRA_BovSV4317	deletion	50,734	Chr13	38,729,863	38,780,598	T/C	375	1	T/T	375					reference	1
INRA_BovSV4462	deletion	15,567	Chr13	74,260,628	74,276,196	T/G	322	1	T/T	322					reference	1
INRA_BovSV4465	deletion	379,852	Chr13	74,531,225	74,911,078	C/T	382	1	C/C	382					reference	2
INRA_BovSV4558	deletion	66,139	Chr14	280,039	346,179	T/G	351	1	T/T	351					reference	10
INRA_BovSV4562	deletion	134,508	Chr14	470,901	605,410	C/A	382	1	C/C	382					reference	1
INRA_BovSV4563	deletion	134,509	Chr14	471,305	605,815	T/G	382	1	G/G	382					alternative	62
INRA_BovSV4564	deletion	134,510	Chr14	471,435	605,946	A/G	381	1	A/A	381					reference	2
INRA_BovSV470	deletion	51	Chr24	50,791,930	50,791,982	A/G	358	1	A/A	358					reference	9
INRA_BovSV486	inversion	740,186	Chr21	27,728,359	28,468,546	G/A	382	1	G/G	382					reference	1
INRA_BovSV4914	inversion	12,057	Chr14	26,372,385	26,384,443	T/G	382	1	T/T	382					reference	1
INRA_BovSV4953	deletion	139,542	Chr15	46,778,375	46,917,918	T/C	377	1	T/T	377					reference	1
INRA_BovSV4955	deletion	125,064	Chr15	46,851,631	46,976,696	A/G	379	1	A/A	379					reference	1
INRA_BovSV5149	inversion	1,382	Chr15	8,218,051	8,219,434	C/T	382	1	C/C	382					reference	2
INRA_BovSV5222	inversion	1,665	Chr15	39,808,489	39,810,155	C/T	382	1	C/C	382					reference	1
INRA_BovSV5283	deletion	69	Chr16	71,132,330	71,132,400	A/G	370	1	A/A	370					reference	2
INRA_BovSV5568	deletion	56	Chr18	2,057,101	2,057,158	A/G	362	1	A/A	362					reference	1
INRA_BovSV5686	deletion	460,124	Chr18	58,741,460	59,201,585	C/T	361	1	C/C	361					reference	2
INRA_BovSV5691	deletion	521,005	Chr18	59,147,723	59,668,729	C/T	376	1	C/C	376					reference	5
INRA_BovSV5738	deletion	137,936	Chr18	63,781,936	63,919,873	G/T	374	1	G/G	374					reference	1
INRA_BovSV5799	inversion	1,260	Chr17	14,912,934	14,914,195	A/G	382	1	A/A	382					reference	1
INRA_BovSV5977	deletion	87	Chr1	44,870,358	44,870,446	T/C	379	1	T/T	379					reference	1
INRA_BovSV6141	inversion	1,116	Chr19	25,464,268	25,465,385	C/A	381	1	C/C	381					reference	1
INRA_BovSV6409	deletion	59	Chr21	29,633,882	29,633,942	G/A	382	1	G/G	382					reference	9
INRA_BovSV729	deletion	557,028	Chr27	5,240,016	5,797,045	A/G	377	1	A/A	377					reference	13
INRA_BovSV738	deletion	475,687	Chr27	5,471,130	5,946,818	C/A	366	1	C/C	366					reference	1
INRA_BovSV739	deletion	45,216	Chr27	5,503,856	5,549,073	A/G	382	1	A/A	382					reference	2
INRA_BovSV884	deletion	2,705,837	Chr28	1,688,518	4,394,356	C/T	374	1	C/C	374					reference	1
