# Supplementary material for: Genome-Wide Study of Structural Variants in Bovine Holstein, Montbéliarde and Normande Dairy Breeds
Source: PLoS One. 2015 Aug 28;10(8):e0135931. doi: 10.1371/journal.pone.0135931 (PMC4552564; doi:10.1371/journal.pone.0135931)
Supplement: S14 Table — Individual genotype for all 191 validated SVs in the 8 major dairy breeds. (XLSX) [file pone.0135931.s014.xlsx]

## Sheet: sheet1
S14 Table: Individual genotype for all 191 validated SVs in the 8 major dairy breeds
Sample Id	breed code	SVs
		INRA_BOVAST498	INRA_BOVAST24	INRA_BOVAST25	INRA_BOVAST726	INRA_BOVAST949	INRA_BOVAST1302	INRA_BOVAST1154	INRA_BOVAST1229	INRA_BOVAST1279	INRA_BOVAST1227	INRA_BOVAST982	INRA_BOVAST69	INRA_BOVAST1090	INRA_BOVAST841	INRA_BOVAST876	INRA_BOVAST1415	INRA_BOVAST1112	INRA_BOVAST1410	INRA_BOVAST259	INRA_BOVAST397	INRA_BOVAST424	INRA_BOVAST394	INRA_BOVAST159	INRA_BOVAST423	INRA_BOVAST422	INRA_BOVAST66	INRA_BOVAST783	INRA_BOVAST1024	INRA_BOVAST2290	INRA_BOVAST899	INRA_BOVAST1146	INRA_BOVAST2119	INRA_BOVAST1029	INRA_BOVAST1028	INRA_BOVAST911	INRA_BOVAST368	INRA_BOVAST369	INRA_BOVAST50	INRA_BOVAST363	INRA_BOVAST1544	INRA_BOVAST1428	INRA_BOVAST1627	INRA_BOVAST2268	INRA_BOVAST2266	INRA_BOVAST682	INRA_BOVAST248	INRA_BOVAST1426	INRA_BOVAST821
Abondance1	Abondance	A/C	A/A	G/G	A/G	A/A	A/A	G/G	G/G	A/G	G/G	A/A	A/A	A/C	A/G	A/A	A/G	A/A	A/A	G/G	C/C	NA	G/G	G/G	A/G	G/G	A/A	G/G	A/A	G/G	A/A	A/A	A/G	C/C	A/G	A/C	C/C	G/G	A/A	C/C	G/G	NA	A/A	A/A	A/C	G/G	A/G	G/G	C/C
Abondance2	Abondance	A/C	A/A	G/G	G/G	NA	A/A	A/G	G/G	A/G	A/A	C/C	A/A	A/C	A/G	A/A	G/G	A/A	A/A	G/G	C/C	A/G	G/G	G/G	A/G	G/G	A/A	G/G	A/A	A/G	A/A	A/A	A/A	C/C	G/G	A/C	C/C	G/G	A/A	NA	G/G	A/A	A/A	A/A	A/C	A/A	A/G	G/G	C/C
Abondance3	Abondance	A/C	A/A	G/G	A/G	NA	A/A	A/G	G/G	A/G	A/A	A/A	A/A	C/C	A/G	A/A	G/G	A/A	A/A	G/G	C/C	A/A	G/G	G/G	A/G	A/G	A/A	G/G	A/G	A/G	A/C	A/A	G/G	C/C	G/G	A/C	C/C	A/G	A/A	C/C	G/G	A/A	A/A	NA	A/C	A/G	A/G	G/G	C/C
Abondance4	Abondance	A/C	A/A	G/G	NA	A/G	A/A	G/G	G/G	A/G	A/A	A/A	A/A	C/C	A/G	A/A	G/G	A/C	A/A	A/G	C/C	NA	G/G	G/G	A/G	A/G	A/A	G/G	A/A	G/G	A/A	A/A	A/G	A/C	G/G	A/C	C/C	G/G	A/A	C/C	G/G	A/A	A/A	A/A	A/C	A/A	A/G	G/G	C/C
Abondance5	Abondance	A/C	A/A	G/G	A/A	NA	A/C	A/G	G/G	A/G	A/A	A/C	A/A	NA	A/G	A/A	G/G	A/A	A/A	A/G	C/C	A/G	G/G	G/G	A/G	G/G	A/A	G/G	A/G	G/G	C/C	A/A	A/A	C/C	A/G	A/C	A/C	A/A	A/A	C/C	G/G	A/A	A/A	A/A	A/C	A/G	A/G	G/G	A/C
Abondance6	Abondance	A/C	A/A	G/G	A/G	A/G	A/A	G/G	A/G	A/G	A/A	A/A	A/A	C/C	A/G	A/A	G/G	A/A	A/A	A/G	C/C	A/A	G/G	G/G	A/G	G/G	A/A	G/G	A/G	A/G	A/C	A/A	A/A	C/C	A/A	C/C	C/C	A/G	A/A	C/C	G/G	A/A	A/A	NA	A/C	A/G	A/G	G/G	C/C
Abondance7	Abondance	A/C	A/A	G/G	NA	G/G	A/A	A/G	A/G	A/G	A/A	A/A	A/A	C/C	A/G	A/A	G/G	A/A	A/A	A/G	C/C	A/G	G/G	G/G	A/G	G/G	A/A	G/G	A/A	G/G	A/C	A/A	A/A	C/C	A/A	A/C	C/C	A/G	A/A	C/C	G/G	A/A	A/A	A/A	A/C	NA	A/G	G/G	C/C
Abondance8	Abondance	A/C	A/A	G/G	A/G	NA	A/A	G/G	G/G	A/G	A/A	A/A	A/A	C/C	A/G	A/A	G/G	A/A	A/A	G/G	C/C	A/G	G/G	G/G	A/G	A/G	A/A	A/G	A/G	G/G	A/C	A/A	A/A	A/C	A/G	A/C	NA	G/G	A/A	C/C	G/G	A/A	A/A	A/A	A/C	A/G	A/A	G/G	C/C
Abondance9	Abondance	A/C	A/A	G/G	G/G	A/A	C/C	G/G	G/G	A/G	A/A	A/C	A/A	A/C	A/G	A/A	G/G	A/A	A/A	G/G	C/C	NA	G/G	G/G	A/G	A/G	A/A	G/G	G/G	A/G	A/C	A/A	A/G	C/C	A/G	A/C	C/C	G/G	A/A	NA	G/G	A/A	A/A	A/A	A/C	G/G	A/G	G/G	A/C
Abondance10	Abondance	C/C	A/A	G/G	NA	A/G	A/A	G/G	G/G	A/G	G/G	A/A	A/A	A/C	A/G	A/G	A/G	A/A	A/A	G/G	C/C	A/G	G/G	G/G	A/G	G/G	A/A	G/G	A/G	A/G	A/A	A/A	A/A	C/C	G/G	A/C	C/C	A/A	A/G	A/A	G/G	A/G	A/A	A/A	A/C	A/A	A/G	A/G	A/C
Abondance11	Abondance	A/A	A/G	G/G	G/G	A/A	A/A	G/G	G/G	A/A	A/A	A/C	A/A	A/C	A/G	A/A	G/G	A/C	A/A	A/G	C/C	NA	G/G	G/G	A/G	G/G	A/A	G/G	A/G	G/G	A/A	A/A	A/A	C/C	A/G	C/C	C/C	G/G	A/A	NA	G/G	A/A	A/A	A/A	A/C	A/G	A/G	A/G	C/C
Abondance12	Abondance	A/A	A/A	G/G	G/G	G/G	A/A	G/G	G/G	A/A	A/A	A/A	A/A	C/C	A/G	A/A	G/G	A/C	A/A	A/A	C/C	A/G	G/G	G/G	A/G	G/G	A/A	G/G	A/G	A/G	A/A	A/A	A/G	C/C	A/G	A/C	C/C	G/G	A/A	NA	G/G	A/A	A/A	A/A	A/C	A/G	A/G	G/G	A/C
Abondance13	Abondance	A/C	A/A	G/G	NA	G/G	A/A	G/G	G/G	A/A	A/A	A/A	A/A	A/C	A/G	A/A	G/G	A/C	A/A	G/G	C/C	A/G	G/G	G/G	A/G	G/G	A/A	A/G	A/A	A/G	A/A	A/A	A/G	C/C	A/G	C/C	C/C	G/G	A/A	C/C	NA	A/A	A/A	A/A	A/C	A/A	A/G	G/G	C/C
Abondance14	Abondance	A/C	A/A	G/G	A/G	A/A	A/A	A/G	G/G	A/G	A/A	A/C	A/A	A/A	A/G	A/A	A/G	A/A	A/A	A/A	C/C	A/G	G/G	G/G	G/G	G/G	A/A	G/G	A/G	A/G	C/C	A/A	A/A	C/C	G/G	C/C	C/C	A/G	A/A	A/A	G/G	A/G	A/A	A/A	A/C	A/G	A/G	G/G	C/C
Abondance15	Abondance	A/C	A/A	G/G	G/G	A/A	A/A	A/G	A/G	A/A	A/A	A/A	A/A	A/A	A/G	A/G	A/G	A/A	A/A	A/G	A/C	A/G	G/G	G/G	A/A	G/G	A/A	G/G	A/A	A/G	A/C	A/A	A/A	A/C	G/G	A/C	C/C	G/G	A/A	C/C	G/G	A/A	A/A	A/G	A/C	A/A	A/G	A/G	C/C
Abondance16	Abondance	A/A	A/A	G/G	A/G	NA	A/A	G/G	G/G	A/A	A/A	A/A	A/A	A/C	G/G	A/A	A/G	A/A	A/A	A/G	C/C	A/A	G/G	G/G	G/G	A/A	A/A	G/G	A/A	A/G	A/A	A/A	G/G	A/C	A/G	A/C	C/C	G/G	A/A	NA	G/G	A/A	A/A	A/A	A/C	NA	G/G	G/G	A/C
Abondance17	Abondance	A/C	A/A	G/G	G/G	NA	A/C	A/G	G/G	A/A	A/A	A/A	A/A	C/C	G/G	A/A	A/G	A/A	A/A	A/G	C/C	A/A	G/G	G/G	G/G	G/G	A/A	G/G	A/A	A/G	A/C	A/G	A/A	C/C	G/G	A/C	C/C	G/G	A/A	C/C	G/G	A/A	A/A	NA	A/C	NA	A/G	G/G	C/C
Abondance18	Abondance	A/A	A/A	G/G	A/G	NA	A/C	G/G	G/G	A/A	NA	A/A	A/A	C/C	A/G	A/A	G/G	A/C	A/A	NA	C/C	A/G	G/G	G/G	A/A	G/G	A/A	G/G	A/A	A/G	A/A	A/A	A/A	A/C	A/G	A/C	C/C	A/G	A/A	C/C	G/G	A/A	A/A	A/A	A/C	NA	A/G	G/G	A/C
Abondance19	Abondance	A/C	A/A	G/G	A/G	A/G	A/C	A/G	G/G	A/A	A/A	A/C	A/A	A/C	A/G	A/A	A/G	A/A	A/A	G/G	C/C	A/G	G/G	G/G	A/A	A/G	A/A	A/G	A/G	G/G	A/A	G/G	A/A	A/C	A/G	A/C	C/C	A/G	A/A	C/C	G/G	A/A	A/A	A/A	A/C	A/G	G/G	G/G	A/C
Abondance20	Abondance	C/C	A/A	G/G	G/G	A/A	A/A	G/G	G/G	A/G	A/A	A/C	A/A	A/C	A/G	A/A	G/G	A/A	A/A	A/G	C/C	A/G	G/G	G/G	G/G	A/G	A/A	G/G	A/A	A/G	A/C	A/A	G/G	A/A	A/G	A/C	C/C	G/G	A/A	NA	G/G	A/A	NA	A/A	A/C	A/A	A/G	G/G	A/C
Abondance21	Abondance	A/C	A/A	A/G	NA	A/G	A/C	G/G	A/G	A/G	G/G	A/A	A/A	A/A	A/G	A/G	G/G	A/A	A/A	G/G	C/C	A/G	G/G	G/G	A/G	G/G	A/A	G/G	A/G	A/G	A/A	A/A	A/G	C/C	A/A	A/C	C/C	A/G	A/A	C/C	G/G	A/A	A/A	A/A	A/C	A/A	A/G	A/G	C/C
Abondance22	Abondance	C/C	A/A	G/G	NA	A/A	A/A	G/G	G/G	A/G	G/G	A/C	A/A	A/C	A/G	A/G	G/G	A/A	A/A	G/G	A/C	G/G	G/G	G/G	A/G	A/G	A/A	G/G	A/A	G/G	C/C	A/A	A/A	C/C	G/G	A/C	NA	G/G	A/A	C/C	G/G	A/A	A/A	A/A	A/C	A/G	A/G	G/G	C/C
Abondance23	Abondance	A/C	A/A	G/G	G/G	NA	A/A	G/G	G/G	A/G	A/A	A/C	A/A	C/C	A/G	A/A	G/G	A/C	A/A	A/A	C/C	NA	G/G	G/G	A/G	A/G	A/A	G/G	A/G	G/G	A/C	A/A	A/A	A/C	A/G	C/C	C/C	G/G	A/A	C/C	G/G	A/A	A/A	NA	A/C	A/A	G/G	G/G	C/C
Abondance24	Abondance	A/C	A/A	G/G	A/G	A/A	A/A	A/G	G/G	A/A	A/A	A/C	A/A	C/C	A/G	A/A	G/G	A/C	A/A	A/G	C/C	A/G	G/G	G/G	A/G	A/G	A/A	G/G	A/A	A/G	A/C	A/A	G/G	C/C	G/G	A/C	C/C	A/A	A/A	A/C	G/G	A/G	A/A	A/A	A/C	A/A	A/G	A/A	C/C
Abondance25	Abondance	A/A	A/A	G/G	A/G	G/G	A/A	G/G	G/G	A/G	A/A	A/A	A/A	A/C	A/G	A/A	G/G	A/A	A/A	G/G	C/C	A/A	G/G	G/G	A/A	G/G	A/A	A/G	A/G	G/G	A/C	A/A	A/A	C/C	A/G	A/C	C/C	A/G	A/A	C/C	G/G	A/A	A/A	A/A	A/C	G/G	A/G	G/G	C/C
Abondance26	Abondance	A/C	A/G	G/G	A/G	A/A	A/C	A/G	G/G	A/A	A/A	A/A	A/A	A/C	A/G	A/A	A/A	A/C	A/A	A/A	C/C	A/G	G/G	G/G	G/G	G/G	A/A	G/G	A/A	A/G	A/C	A/G	A/G	A/C	A/G	A/C	C/C	A/G	A/A	C/C	G/G	A/A	A/A	A/A	A/C	A/A	A/G	A/G	A/C
Abondance27	Abondance	C/C	A/G	G/G	NA	NA	A/A	G/G	G/G	A/G	NA	A/C	A/A	A/A	A/G	A/A	G/G	A/A	A/A	A/G	C/C	A/G	G/G	G/G	A/G	A/G	A/A	G/G	A/G	A/G	A/A	A/G	A/A	A/C	G/G	A/C	NA	G/G	A/A	C/C	G/G	A/A	A/A	A/A	A/C	A/A	G/G	G/G	A/C
Abondance28	Abondance	A/C	A/A	G/G	G/G	NA	A/A	G/G	G/G	A/G	A/A	A/A	A/A	C/C	A/G	A/G	G/G	A/A	A/A	A/G	C/C	G/G	G/G	G/G	G/G	A/A	A/A	A/G	A/A	A/G	A/A	A/A	A/A	C/C	A/G	A/C	NA	G/G	A/A	C/C	G/G	A/A	A/A	A/A	C/C	A/A	A/G	G/G	C/C
Abondance29	Abondance	C/C	A/A	G/G	G/G	A/A	A/A	G/G	G/G	A/A	A/A	A/C	A/A	A/A	A/G	A/A	G/G	A/C	A/A	A/G	C/C	A/G	G/G	G/G	A/G	A/G	A/A	G/G	A/A	A/G	A/C	A/G	A/G	A/C	G/G	A/C	NA	G/G	A/A	C/C	G/G	A/A	A/A	A/A	A/C	A/G	G/G	G/G	C/C
Brow Swiss1	Brown Swiss	A/C	A/A	G/G	A/G	A/A	A/A	G/G	G/G	A/G	A/A	A/C	A/A	A/C	G/G	A/A	G/G	A/A	A/A	A/A	C/C	A/G	G/G	G/G	G/G	G/G	A/A	G/G	A/G	A/G	A/C	A/A	A/A	C/C	A/G	A/C	C/C	NA	A/A	NA	G/G	A/A	NA	A/A	A/C	A/G	G/G	G/G	C/C
Brow Swiss2	Brown Swiss	C/C	A/A	A/G	A/G	NA	A/C	G/G	G/G	A/A	A/A	A/C	A/A	A/A	G/G	A/A	G/G	A/A	A/A	A/A	C/C	A/G	G/G	G/G	G/G	G/G	A/A	G/G	A/A	A/G	A/C	A/A	A/A	C/C	A/A	C/C	C/C	G/G	A/A	C/C	G/G	A/A	A/A	G/G	A/C	A/A	G/G	A/G	C/C
Brow Swiss3	Brown Swiss	A/C	A/G	G/G	A/G	A/A	A/C	G/G	G/G	A/G	A/A	A/C	A/A	A/C	G/G	A/A	G/G	A/A	A/A	A/A	C/C	A/G	G/G	G/G	G/G	A/G	A/A	G/G	A/A	G/G	A/C	A/A	A/A	C/C	A/A	A/C	C/C	A/A	A/A	C/C	G/G	NA	A/A	NA	A/C	A/A	A/G	A/G	C/C
Brow Swiss4	Brown Swiss	A/C	A/A	G/G	A/G	NA	A/A	G/G	G/G	A/G	A/A	A/C	A/A	A/C	G/G	A/A	G/G	A/A	A/A	A/A	C/C	A/A	G/G	G/G	G/G	A/A	A/A	G/G	A/G	G/G	A/C	A/A	A/A	C/C	A/G	A/C	C/C	NA	A/A	C/C	G/G	A/A	A/A	A/A	A/C	A/A	G/G	A/G	C/C
Brow Swiss5	Brown Swiss	C/C	A/A	A/G	A/G	A/A	A/A	G/G	G/G	A/G	A/A	C/C	A/A	A/A	G/G	A/A	G/G	A/A	A/A	A/A	C/C	A/G	G/G	G/G	G/G	G/G	A/A	G/G	A/A	A/G	A/C	A/A	A/A	A/C	A/A	A/C	C/C	G/G	A/A	C/C	G/G	A/A	A/A	A/A	A/C	A/A	G/G	A/A	C/C
Brow Swiss6	Brown Swiss	C/C	A/G	G/G	NA	NA	A/C	G/G	G/G	A/G	A/A	A/C	A/A	A/A	G/G	A/A	G/G	A/A	C/C	A/A	A/C	A/A	G/G	G/G	G/G	A/G	A/A	G/G	A/A	G/G	A/C	A/A	A/A	A/C	A/A	A/C	NA	NA	A/G	C/C	G/G	A/A	A/A	A/A	A/C	A/A	G/G	A/G	C/C
Brow Swiss7	Brown Swiss	A/C	A/A	G/G	A/G	A/A	C/C	G/G	G/G	A/A	A/A	A/C	A/A	A/C	A/G	A/A	G/G	A/A	C/C	A/A	C/C	A/A	G/G	G/G	G/G	A/G	A/A	G/G	A/A	A/G	A/C	A/A	A/A	C/C	A/A	C/C	C/C	A/G	A/A	C/C	G/G	A/G	A/A	A/A	C/C	A/A	G/G	G/G	C/C
Brow Swiss8	Brown Swiss	C/C	A/A	G/G	A/G	A/A	A/C	A/G	G/G	A/A	A/A	A/C	A/A	A/A	G/G	A/A	G/G	A/A	A/A	A/A	C/C	A/G	A/G	G/G	G/G	A/A	A/A	G/G	A/A	A/G	C/C	A/G	A/A	C/C	A/G	C/C	C/C	A/A	A/G	C/C	NA	A/A	NA	A/A	A/C	A/A	G/G	A/G	C/C
Brow Swiss9	Brown Swiss	C/C	A/G	A/G	A/G	A/A	A/A	A/G	G/G	A/A	A/A	C/C	A/A	A/A	G/G	A/A	G/G	A/A	A/A	A/G	C/C	A/A	G/G	G/G	G/G	A/G	A/A	G/G	A/A	G/G	C/C	A/G	A/G	A/C	A/A	A/C	C/C	NA	A/G	C/C	G/G	A/A	NA	A/G	A/C	A/A	G/G	A/G	C/C
Brow Swiss10	Brown Swiss	C/C	A/G	G/G	A/G	A/A	C/C	A/G	G/G	A/A	A/A	A/A	A/A	A/C	G/G	A/A	G/G	A/A	A/A	A/A	C/C	A/A	G/G	G/G	A/G	G/G	A/A	G/G	A/A	G/G	C/C	A/A	A/G	C/C	A/G	C/C	C/C	G/G	A/A	C/C	G/G	A/A	A/A	G/G	A/C	A/A	G/G	A/A	C/C
Brow Swiss11	Brown Swiss	C/C	G/G	G/G	A/G	NA	C/C	A/G	G/G	A/G	A/A	A/C	A/G	A/A	G/G	A/A	G/G	A/A	A/A	A/A	C/C	A/A	G/G	G/G	G/G	A/G	A/A	G/G	A/A	A/G	C/C	A/A	A/G	C/C	A/A	A/C	C/C	A/A	A/G	C/C	G/G	NA	A/A	A/A	A/C	A/A	A/G	A/G	C/C
Brow Swiss12	Brown Swiss	A/C	A/A	A/A	A/G	NA	A/A	A/G	G/G	A/G	A/A	C/C	A/A	C/C	A/G	A/A	G/G	A/A	A/A	A/A	C/C	A/A	G/G	G/G	A/G	A/G	A/A	G/G	A/A	G/G	A/A	A/A	A/A	C/C	A/A	A/C	C/C	G/G	A/A	C/C	G/G	A/A	A/A	A/A	A/C	A/A	A/G	A/G	C/C
Brow Swiss13	Brown Swiss	C/C	A/G	G/G	A/G	A/A	A/C	A/G	A/G	A/A	A/A	C/C	A/A	A/A	A/G	A/A	G/G	A/A	A/A	A/A	C/C	A/G	G/G	G/G	A/G	A/G	A/A	A/G	A/A	A/G	A/C	A/G	A/A	C/C	A/G	A/C	C/C	G/G	A/A	C/C	G/G	A/A	A/C	A/A	A/C	A/A	G/G	G/G	C/C
Brow Swiss14	Brown Swiss	A/A	G/G	A/G	A/G	A/G	A/C	G/G	G/G	A/G	A/A	A/C	A/A	A/C	A/G	A/A	G/G	A/A	A/A	A/G	C/C	A/A	G/G	G/G	A/G	G/G	A/A	G/G	A/A	A/G	C/C	A/A	A/A	A/A	A/A	A/C	C/C	A/G	A/A	C/C	G/G	A/A	A/C	A/A	A/C	A/A	A/G	G/G	C/C
Brow Swiss15	Brown Swiss	C/C	A/A	A/G	NA	NA	A/A	G/G	G/G	A/G	A/A	C/C	A/A	A/A	G/G	A/A	G/G	A/C	C/C	G/G	C/C	A/A	G/G	G/G	G/G	A/G	A/A	G/G	A/A	G/G	A/C	A/G	A/A	A/C	A/A	A/C	NA	G/G	A/A	C/C	G/G	A/A	A/A	NA	A/C	A/A	A/G	A/A	C/C
Brow Swiss16	Brown Swiss	A/C	A/A	A/G	A/G	A/A	A/C	G/G	G/G	A/A	A/A	A/C	A/A	A/A	G/G	A/A	G/G	A/A	A/A	A/A	C/C	A/A	G/G	G/G	A/G	A/G	A/A	G/G	A/A	A/G	C/C	A/A	A/G	A/C	A/A	A/C	C/C	G/G	A/A	C/C	G/G	A/A	A/A	A/A	A/C	A/A	G/G	A/G	C/C
Brow Swiss17	Brown Swiss	A/C	A/G	A/G	A/G	A/A	A/C	G/G	G/G	A/G	A/A	A/C	A/A	C/C	A/G	A/A	G/G	A/A	A/A	A/G	C/C	A/G	G/G	G/G	A/G	G/G	A/A	G/G	A/G	G/G	A/C	A/A	A/A	C/C	G/G	A/C	C/C	A/G	A/A	C/C	G/G	A/A	A/A	A/A	C/C	A/A	A/G	A/G	C/C
Brow Swiss18	Brown Swiss	A/C	A/G	A/G	A/G	A/A	A/C	G/G	G/G	A/A	A/A	A/C	A/A	A/A	A/G	A/A	G/G	A/A	A/A	A/G	C/C	A/A	G/G	G/G	A/G	G/G	A/A	G/G	A/G	A/G	A/A	A/A	A/A	A/C	A/G	A/C	NA	A/G	A/A	C/C	G/G	A/A	A/A	G/G	A/C	A/A	A/G	A/G	C/C
Brow Swiss19	Brown Swiss	A/C	A/A	G/G	A/G	NA	A/C	G/G	G/G	A/G	A/A	A/C	A/A	A/C	A/G	A/A	G/G	A/A	A/A	A/G	C/C	A/A	A/G	G/G	A/G	A/G	A/A	A/G	A/A	G/G	C/C	A/A	A/A	C/C	A/A	A/C	NA	G/G	A/A	C/C	G/G	A/A	A/A	A/A	C/C	A/A	A/G	A/G	C/C
Brow Swiss20	Brown Swiss	C/C	A/A	G/G	A/G	A/A	A/C	G/G	G/G	A/G	A/A	A/A	A/A	A/C	G/G	A/A	G/G	A/A	A/A	A/A	C/C	A/A	G/G	G/G	G/G	A/G	A/A	G/G	A/A	A/G	A/A	A/A	A/A	C/C	A/G	A/C	C/C	NA	A/A	C/C	G/G	A/A	A/A	A/A	A/C	A/A	G/G	A/G	C/C
Brow Swiss21	Brown Swiss	A/C	A/G	A/G	NA	G/G	C/C	G/G	G/G	A/A	A/A	NA	A/A	NA	A/G	A/A	G/G	A/A	A/A	A/G	C/C	A/A	G/G	G/G	G/G	A/G	A/A	G/G	A/G	A/G	C/C	NA	A/A	A/C	A/A	A/C	C/C	G/G	NA	C/C	G/G	A/A	A/A	A/G	C/C	A/A	G/G	A/G	C/C
Brow Swiss22	Brown Swiss	C/C	A/A	A/G	NA	A/A	A/A	G/G	G/G	A/G	A/A	A/C	A/A	A/A	A/G	A/A	G/G	A/A	A/A	A/A	C/C	A/G	G/G	G/G	G/G	A/A	A/A	G/G	A/A	A/G	A/C	A/A	A/A	C/C	A/A	A/C	C/C	A/A	A/A	C/C	G/G	NA	NA	NA	C/C	A/A	G/G	A/G	C/C
Brow Swiss23	Brown Swiss	A/C	A/A	G/G	A/G	A/A	A/C	G/G	G/G	A/A	A/A	C/C	A/A	A/A	A/G	A/A	G/G	A/A	A/A	A/A	C/C	A/A	G/G	G/G	A/G	A/G	A/A	G/G	A/A	A/G	A/A	A/G	A/A	C/C	A/G	A/C	NA	A/G	A/A	C/C	NA	A/A	A/A	G/G	C/C	A/A	A/G	G/G	C/C
Brow Swiss24	Brown Swiss	A/C	A/A	G/G	A/G	A/A	C/C	G/G	G/G	A/A	A/A	A/C	A/A	A/A	G/G	A/A	A/G	A/A	A/A	A/A	C/C	A/A	A/G	G/G	G/G	G/G	A/A	G/G	A/A	G/G	A/A	A/A	A/A	C/C	A/A	A/C	C/C	NA	A/A	C/C	G/G	A/A	A/A	A/A	C/C	A/A	G/G	A/A	C/C
Brow Swiss25	Brown Swiss	C/C	A/A	A/G	A/G	A/A	A/C	A/G	G/G	A/G	A/A	A/C	A/A	C/C	G/G	A/A	G/G	A/A	C/C	A/A	C/C	A/G	G/G	G/G	G/G	A/A	A/A	G/G	A/A	G/G	A/A	A/A	A/G	C/C	A/A	A/C	C/C	A/G	A/A	C/C	G/G	A/A	A/A	G/G	A/C	A/A	G/G	A/G	C/C
Brow Swiss26	Brown Swiss	C/C	A/G	G/G	A/A	A/A	C/C	G/G	G/G	A/G	A/A	A/C	A/A	A/C	G/G	A/A	G/G	A/A	A/A	A/G	C/C	A/G	G/G	G/G	A/G	A/G	A/A	G/G	A/G	G/G	A/C	A/A	A/G	C/C	A/A	A/C	C/C	A/A	A/A	C/C	G/G	A/A	NA	A/A	C/C	A/A	G/G	G/G	C/C
Brow Swiss27	Brown Swiss	C/C	A/A	A/G	NA	A/A	C/C	A/G	G/G	A/G	A/A	A/A	A/A	A/C	G/G	A/A	G/G	A/A	A/A	A/G	C/C	A/A	G/G	G/G	G/G	G/G	A/A	G/G	A/A	G/G	A/A	A/A	A/G	C/C	A/A	C/C	C/C	A/A	A/A	C/C	G/G	A/A	A/A	NA	A/C	A/A	G/G	A/G	C/C
Brow Swiss28	Brown Swiss	A/C	A/A	G/G	A/G	A/A	A/C	A/G	G/G	A/G	A/A	C/C	A/A	A/A	G/G	A/A	G/G	A/A	A/A	A/A	C/C	A/A	G/G	G/G	G/G	A/G	A/A	G/G	A/A	G/G	C/C	A/A	A/A	C/C	A/A	A/C	C/C	A/G	A/A	C/C	G/G	A/A	A/A	A/A	A/C	A/A	A/G	A/A	C/C
Brow Swiss29	Brown Swiss	C/C	A/G	A/A	A/G	A/A	A/C	G/G	G/G	A/A	A/A	A/C	A/A	A/C	G/G	A/A	G/G	A/A	A/A	A/G	C/C	A/A	G/G	G/G	A/G	G/G	A/A	A/G	A/A	A/G	A/C	A/G	A/A	C/C	G/G	C/C	C/C	A/G	A/A	C/C	G/G	A/A	A/A	A/A	A/C	A/A	A/G	G/G	C/C
Brow Swiss30	Brown Swiss	A/C	A/G	G/G	A/G	A/A	A/C	A/G	G/G	A/A	A/A	A/C	A/A	A/A	G/G	A/A	G/G	A/A	A/A	A/A	C/C	A/G	G/G	G/G	G/G	A/G	A/A	G/G	A/A	A/G	A/C	A/A	A/A	C/C	A/A	A/C	C/C	A/G	A/A	C/C	G/G	A/G	A/A	A/A	A/C	A/A	G/G	A/G	C/C
Holstein1	Holstein	C/C	A/G	G/G	NA	A/A	C/C	A/G	G/G	A/A	A/A	A/A	A/A	C/C	G/G	A/A	G/G	A/C	A/A	G/G	A/C	A/A	A/G	G/G	A/G	G/G	A/A	G/G	A/A	A/G	A/C	A/G	A/G	C/C	A/G	C/C	NA	A/A	A/A	C/C	G/G	A/A	A/A	A/A	A/C	NA	G/G	G/G	C/C
Holstein2	Holstein	C/C	A/G	G/G	A/G	A/A	A/C	G/G	G/G	A/G	NA	A/A	A/A	C/C	A/G	A/A	G/G	A/C	A/A	A/A	C/C	A/A	A/A	G/G	G/G	A/G	A/A	G/G	A/A	A/G	A/C	G/G	A/G	C/C	A/A	C/C	NA	A/G	A/G	C/C	G/G	A/A	A/A	A/A	A/C	A/A	G/G	G/G	C/C
Holstein3	Holstein	C/C	G/G	G/G	A/G	A/A	C/C	A/G	G/G	A/G	A/A	A/C	A/A	C/C	A/G	A/A	G/G	A/A	A/A	A/G	C/C	A/A	A/G	G/G	G/G	A/A	A/A	G/G	A/A	A/G	A/C	A/G	A/A	C/C	A/A	A/C	C/C	A/G	A/A	C/C	G/G	A/A	A/A	A/A	A/C	A/A	G/G	A/G	A/C
Holstein4	Holstein	C/C	G/G	G/G	G/G	A/G	C/C	G/G	G/G	A/G	A/A	A/C	A/A	C/C	G/G	A/A	G/G	A/A	A/A	A/A	C/C	A/G	A/G	NA	G/G	A/A	A/A	G/G	A/A	A/G	A/C	A/G	G/G	A/C	A/A	A/C	C/C	G/G	A/A	C/C	G/G	A/A	A/A	A/A	C/C	A/A	G/G	G/G	C/C
Holstein5	Holstein	C/C	G/G	A/G	A/G	NA	C/C	G/G	G/G	A/G	A/A	A/A	A/A	C/C	G/G	A/A	G/G	A/A	A/A	A/A	C/C	A/A	A/G	G/G	G/G	A/G	A/A	G/G	A/A	A/G	A/C	A/A	A/G	A/C	A/A	A/C	C/C	A/G	A/G	C/C	G/G	A/A	A/A	A/A	C/C	A/A	A/G	G/G	C/C
Holstein6	Holstein	A/C	G/G	G/G	A/G	A/A	C/C	A/G	G/G	A/G	A/A	C/C	A/A	C/C	A/G	A/A	G/G	A/C	A/A	A/A	A/C	A/G	A/G	G/G	G/G	G/G	A/A	G/G	A/A	A/G	C/C	A/G	A/G	C/C	A/A	A/C	C/C	NA	A/G	C/C	G/G	A/A	A/A	A/A	C/C	A/A	G/G	G/G	A/C
Holstein7	Holstein	C/C	A/G	G/G	A/G	NA	A/C	G/G	G/G	A/G	A/A	A/A	A/A	C/C	G/G	A/A	G/G	A/C	A/A	A/G	A/A	A/A	A/G	G/G	A/G	A/G	A/A	G/G	A/G	G/G	A/C	A/A	A/G	A/C	A/A	C/C	C/C	G/G	A/A	C/C	NA	A/A	NA	A/A	C/C	A/A	G/G	G/G	C/C
Holstein8	Holstein	A/C	A/A	G/G	A/G	A/A	C/C	A/G	G/G	A/G	A/A	A/C	A/A	C/C	A/G	A/A	G/G	C/C	A/A	A/G	C/C	A/A	A/G	G/G	A/G	A/A	NA	G/G	A/A	A/G	A/C	A/A	A/G	C/C	A/A	A/C	C/C	G/G	A/G	C/C	G/G	A/G	A/A	NA	C/C	A/A	G/G	G/G	C/C
Holstein9	Holstein	A/C	A/G	G/G	G/G	A/G	A/C	A/G	G/G	A/G	A/A	C/C	A/A	C/C	G/G	A/A	G/G	C/C	A/A	A/A	A/C	A/A	A/A	G/G	G/G	A/G	NA	G/G	A/A	A/G	A/A	A/A	G/G	C/C	A/A	A/C	C/C	G/G	A/A	C/C	G/G	A/G	A/A	A/A	C/C	A/A	A/G	G/G	C/C
Holstein10	Holstein	A/C	G/G	G/G	A/G	A/A	A/A	G/G	G/G	A/G	A/A	A/A	A/A	C/C	G/G	A/A	G/G	A/C	A/A	A/G	A/C	A/G	A/G	NA	G/G	A/A	NA	G/G	A/A	A/G	A/A	A/A	G/G	A/C	A/A	C/C	C/C	G/G	A/A	C/C	G/G	A/A	A/A	NA	C/C	A/A	G/G	G/G	C/C
Holstein11	Holstein	C/C	A/G	G/G	A/G	NA	A/A	G/G	G/G	A/G	A/A	NA	A/A	NA	A/G	A/A	G/G	A/A	A/A	A/A	C/C	A/G	G/G	G/G	G/G	G/G	A/A	G/G	A/A	A/G	A/C	A/G	A/G	A/A	A/A	A/C	NA	A/G	A/A	C/C	G/G	A/A	A/A	A/A	A/C	A/A	G/G	A/G	C/C
Holstein12	Holstein	C/C	G/G	G/G	A/G	A/A	C/C	G/G	G/G	A/A	A/A	A/A	A/A	C/C	G/G	A/G	G/G	A/A	A/A	A/A	A/C	A/G	A/A	G/G	G/G	A/G	A/A	G/G	A/G	A/G	C/C	A/A	G/G	C/C	A/G	C/C	C/C	G/G	A/A	C/C	G/G	A/G	A/A	A/A	C/C	A/A	G/G	G/G	C/C
Holstein13	Holstein	A/C	A/G	G/G	A/A	A/A	A/C	G/G	G/G	A/G	A/A	A/C	A/A	C/C	G/G	A/A	G/G	A/C	A/A	A/G	C/C	A/A	A/G	G/G	G/G	A/G	A/A	G/G	A/A	A/G	A/C	A/A	A/G	A/C	A/G	A/C	NA	A/A	A/G	C/C	G/G	A/G	A/A	A/A	A/C	A/A	G/G	G/G	C/C
Holstein14	Holstein	A/C	A/A	G/G	A/G	A/A	C/C	A/G	G/G	A/A	A/A	A/C	A/A	C/C	G/G	A/A	G/G	A/C	A/A	A/G	A/C	A/G	G/G	G/G	G/G	A/G	A/A	G/G	A/A	A/G	A/C	A/A	A/A	C/C	A/G	A/C	C/C	G/G	A/A	C/C	G/G	A/G	A/A	A/A	C/C	A/A	G/G	G/G	C/C
Holstein15	Holstein	C/C	G/G	G/G	A/A	A/A	C/C	A/G	G/G	A/G	A/A	A/A	A/A	C/C	G/G	A/A	G/G	A/C	A/A	G/G	C/C	A/A	A/G	G/G	G/G	A/G	A/A	G/G	A/A	A/G	A/C	A/A	G/G	C/C	A/A	A/C	C/C	A/G	A/A	C/C	G/G	A/A	A/A	A/A	C/C	A/A	G/G	G/G	C/C
Holstein16	Holstein	C/C	G/G	G/G	A/A	A/G	C/C	G/G	G/G	A/G	G/G	A/C	A/A	C/C	A/G	A/A	G/G	C/C	A/A	A/A	A/C	A/G	A/A	G/G	G/G	A/A	A/A	G/G	A/A	A/G	A/A	A/A	A/G	C/C	A/A	A/C	C/C	A/G	A/A	C/C	G/G	A/G	A/A	A/A	A/C	A/A	G/G	G/G	C/C
Holstein17	Holstein	A/C	G/G	G/G	A/A	A/A	A/C	G/G	G/G	A/G	A/A	A/C	A/A	C/C	G/G	A/A	G/G	A/C	A/A	A/G	C/C	A/A	G/G	G/G	G/G	A/A	A/A	G/G	A/A	A/G	A/C	A/A	A/G	C/C	A/A	C/C	C/C	A/A	A/A	C/C	G/G	A/A	A/A	A/A	C/C	A/A	G/G	G/G	C/C
Holstein18	Holstein	C/C	G/G	A/G	G/G	NA	C/C	A/G	G/G	A/G	G/G	A/A	A/A	C/C	A/G	A/A	G/G	A/C	A/A	G/G	C/C	A/G	A/A	G/G	G/G	A/G	NA	G/G	A/A	G/G	C/C	A/G	G/G	A/C	A/G	C/C	C/C	G/G	A/A	C/C	G/G	A/A	A/A	A/A	C/C	A/A	A/G	G/G	C/C
Holstein19	Holstein	C/C	A/A	G/G	A/G	A/A	C/C	A/G	G/G	A/A	A/A	A/A	A/A	C/C	G/G	A/A	G/G	A/C	A/A	A/G	C/C	A/A	A/G	G/G	A/G	A/G	A/A	G/G	A/A	A/G	A/A	A/A	A/G	C/C	A/A	A/C	C/C	A/A	A/G	C/C	G/G	A/G	A/A	NA	C/C	A/A	G/G	A/G	C/C
Holstein20	Holstein	C/C	G/G	A/G	A/G	NA	C/C	G/G	G/G	A/G	A/A	A/A	A/A	C/C	G/G	A/A	G/G	A/A	A/A	A/A	C/C	A/A	A/G	G/G	G/G	A/G	A/A	G/G	A/A	A/G	A/C	A/A	A/G	A/C	A/A	A/C	C/C	A/G	A/G	C/C	G/G	A/A	A/A	A/A	C/C	A/A	A/G	G/G	C/C
Holstein21	Holstein	A/C	G/G	G/G	A/G	A/A	A/C	A/G	G/G	A/A	A/A	A/C	A/A	C/C	G/G	A/A	G/G	A/C	A/A	A/G	A/C	A/G	A/G	G/G	G/G	G/G	A/A	G/G	A/A	A/G	A/C	A/A	A/G	C/C	A/G	A/C	C/C	G/G	A/G	C/C	G/G	A/A	A/A	A/A	C/C	A/A	G/G	A/G	A/C
Holstein22	Holstein	A/C	A/G	G/G	A/G	A/G	A/C	A/G	G/G	A/G	A/A	A/A	A/A	C/C	G/G	A/A	G/G	C/C	A/A	A/G	C/C	A/G	A/G	G/G	G/G	A/G	A/A	G/G	A/A	A/G	A/C	A/A	A/G	A/C	G/G	A/C	C/C	A/G	A/A	C/C	G/G	A/G	A/A	NA	C/C	A/A	G/G	G/G	C/C
Holstein23	Holstein	C/C	G/G	G/G	A/G	A/G	C/C	G/G	G/G	A/G	A/A	A/A	A/A	C/C	A/G	A/A	G/G	A/C	A/A	A/A	C/C	A/A	G/G	G/G	A/G	A/G	NA	G/G	A/A	A/G	A/C	A/G	G/G	C/C	A/A	C/C	C/C	A/G	A/A	C/C	G/G	A/G	A/A	A/A	A/C	A/G	G/G	G/G	C/C
Holstein24	Holstein	C/C	A/A	G/G	NA	A/G	A/A	G/G	G/G	A/A	A/A	A/C	A/A	A/C	G/G	A/A	G/G	A/A	A/A	A/A	A/C	A/G	A/A	G/G	G/G	A/G	A/A	G/G	A/A	G/G	A/C	A/A	A/A	C/C	A/A	A/C	C/C	A/G	A/A	C/C	G/G	A/G	A/A	A/A	C/C	A/A	G/G	G/G	C/C
Holstein25	Holstein	A/C	A/G	G/G	NA	A/A	C/C	G/G	G/G	A/G	A/A	A/A	A/A	C/C	A/G	A/A	G/G	A/C	A/A	A/A	A/C	A/G	A/G	G/G	A/G	A/G	NA	G/G	A/A	A/G	A/A	A/G	A/G	C/C	A/A	C/C	C/C	A/A	A/A	C/C	G/G	A/A	A/A	A/A	C/C	A/A	G/G	G/G	C/C
Holstein26	Holstein	A/A	A/G	G/G	A/G	A/A	A/C	G/G	G/G	A/G	A/A	A/A	A/A	C/C	A/G	A/A	G/G	A/C	A/A	A/G	A/C	A/G	A/A	G/G	G/G	A/G	A/A	G/G	A/A	A/G	C/C	A/A	A/G	C/C	A/A	A/C	C/C	A/A	A/G	C/C	G/G	A/G	A/A	NA	C/C	A/A	G/G	A/G	C/C
Holstein27	Holstein	A/C	A/G	A/G	NA	A/A	C/C	G/G	G/G	A/G	A/A	A/C	A/A	C/C	G/G	A/A	G/G	A/C	A/A	A/G	A/A	A/G	A/A	NA	G/G	G/G	A/A	A/G	A/A	A/G	A/C	A/A	A/G	C/C	A/A	C/C	C/C	NA	A/A	C/C	G/G	A/A	A/A	A/A	C/C	A/A	G/G	G/G	C/C
Holstein28	Holstein	A/C	A/G	G/G	A/G	A/A	C/C	G/G	G/G	A/G	A/A	A/A	A/A	C/C	G/G	A/A	G/G	A/C	A/A	A/A	C/C	A/G	A/G	G/G	G/G	A/G	A/A	G/G	A/A	G/G	A/C	A/A	G/G	C/C	A/G	A/C	NA	A/A	A/A	C/C	G/G	A/G	A/A	A/A	A/C	A/A	G/G	G/G	C/C
Holstein29	Holstein	A/C	A/G	G/G	A/A	A/A	A/C	G/G	G/G	A/G	A/A	A/A	A/A	C/C	G/G	A/A	G/G	C/C	A/A	A/A	C/C	A/G	G/G	G/G	G/G	A/G	A/A	G/G	A/A	G/G	A/C	A/A	A/G	C/C	A/A	C/C	C/C	A/A	A/A	C/C	G/G	A/A	A/A	A/G	C/C	NA	G/G	G/G	C/C
Montbeliarde1	Montbeliarde	A/A	A/G	G/G	A/G	NA	A/A	A/G	G/G	A/G	G/G	A/C	A/A	C/C	A/G	A/A	G/G	A/A	A/A	G/G	C/C	A/G	G/G	G/G	A/G	A/A	A/A	G/G	G/G	A/G	A/A	A/G	A/A	C/C	A/A	A/C	C/C	A/G	A/G	C/C	G/G	A/A	A/A	A/A	A/C	A/A	A/G	G/G	A/C
Montbeliarde2	Montbeliarde	C/C	A/G	A/A	A/G	A/G	A/C	A/G	G/G	A/G	G/G	A/C	A/A	A/C	A/G	A/A	G/G	A/A	A/A	G/G	C/C	A/A	G/G	G/G	G/G	G/G	A/A	G/G	A/A	A/G	A/C	A/G	A/A	C/C	A/G	C/C	C/C	A/G	A/G	C/C	G/G	A/A	A/A	A/A	A/C	A/A	A/G	A/G	C/C
Montbeliarde3	Montbeliarde	A/C	A/G	A/G	G/G	A/A	A/A	A/G	G/G	A/G	G/G	C/C	A/A	A/C	A/G	A/G	G/G	A/C	A/A	G/G	A/C	A/G	G/G	G/G	A/G	A/A	A/A	G/G	A/G	A/G	A/A	A/A	A/G	C/C	A/A	C/C	C/C	G/G	A/G	NA	G/G	A/A	A/A	NA	A/C	A/A	A/G	A/G	C/C
Montbeliarde4	Montbeliarde	C/C	A/A	G/G	A/G	A/A	A/C	A/G	G/G	A/G	A/A	A/A	A/A	C/C	G/G	A/A	G/G	A/A	A/A	G/G	C/C	A/A	G/G	G/G	G/G	A/A	A/A	G/G	A/G	G/G	A/A	A/G	A/A	C/C	A/A	A/C	C/C	A/A	A/A	C/C	G/G	A/A	A/A	A/A	A/C	A/A	G/G	A/G	C/C
Montbeliarde5	Montbeliarde	A/C	A/A	G/G	A/G	A/G	A/C	A/G	G/G	A/G	NA	A/C	A/A	A/C	A/G	A/A	A/G	A/A	A/A	G/G	C/C	A/A	G/G	G/G	A/G	A/G	A/A	G/G	A/G	A/G	A/C	A/G	A/A	C/C	G/G	C/C	C/C	G/G	A/A	C/C	G/G	A/A	A/A	NA	A/C	A/A	A/G	A/G	C/C
Montbeliarde6	Montbeliarde	C/C	A/A	A/G	G/G	A/A	A/C	A/G	G/G	A/A	A/A	A/C	A/A	A/C	G/G	A/A	G/G	A/A	A/A	G/G	C/C	A/A	A/G	NA	G/G	A/G	A/A	G/G	G/G	A/G	A/A	A/A	A/A	C/C	A/G	C/C	C/C	G/G	A/G	C/C	G/G	A/G	A/A	A/A	A/C	A/A	A/G	A/G	C/C
Montbeliarde7	Montbeliarde	A/C	A/A	G/G	G/G	NA	A/A	A/G	G/G	A/A	G/G	C/C	A/A	A/C	A/G	A/A	G/G	A/A	A/A	G/G	C/C	A/G	G/G	G/G	G/G	A/G	NA	G/G	G/G	A/G	A/A	A/G	A/G	C/C	A/A	A/C	C/C	G/G	G/G	NA	G/G	A/A	A/A	A/A	A/C	A/A	G/G	A/G	C/C
Montbeliarde8	Montbeliarde	C/C	A/G	G/G	A/G	A/A	A/A	G/G	G/G	A/G	A/A	A/C	A/A	C/C	G/G	A/G	G/G	A/C	A/A	G/G	A/C	A/G	G/G	G/G	G/G	A/A	A/A	G/G	A/G	G/G	A/A	A/G	A/A	C/C	A/G	C/C	C/C	A/G	A/A	NA	G/G	A/A	A/A	A/A	A/C	A/A	G/G	G/G	C/C
Montbeliarde9	Montbeliarde	A/A	A/G	G/G	A/A	A/A	C/C	G/G	G/G	A/A	A/A	C/C	A/A	C/C	A/G	A/A	G/G	A/A	A/A	G/G	C/C	A/A	G/G	G/G	G/G	G/G	A/A	G/G	G/G	A/G	A/A	A/G	A/A	C/C	A/G	A/C	NA	A/A	G/G	C/C	G/G	A/A	A/A	A/A	C/C	A/A	A/G	A/G	C/C
Montbeliarde10	Montbeliarde	A/C	A/G	G/G	G/G	NA	A/C	G/G	G/G	A/A	G/G	C/C	A/A	C/C	G/G	A/A	G/G	A/C	A/A	G/G	C/C	A/A	G/G	G/G	G/G	A/A	A/A	G/G	A/G	A/G	A/A	A/A	A/A	C/C	A/A	A/C	C/C	G/G	A/G	NA	G/G	A/A	A/A	G/G	C/C	A/A	A/G	A/G	C/C
Montbeliarde11	Montbeliarde	A/C	G/G	A/G	G/G	NA	A/A	A/G	G/G	A/G	G/G	A/C	A/A	A/C	A/G	A/G	G/G	A/A	A/A	G/G	C/C	A/G	G/G	G/G	G/G	A/G	A/A	G/G	A/A	A/G	A/C	A/A	A/G	C/C	A/G	A/C	C/C	G/G	A/A	C/C	G/G	A/A	A/A	A/A	C/C	A/A	A/G	G/G	C/C
Montbeliarde12	Montbeliarde	A/C	A/G	A/G	A/G	NA	A/C	G/G	G/G	A/G	G/G	A/C	A/A	A/C	A/G	A/A	G/G	C/C	A/A	G/G	C/C	NA	G/G	G/G	G/G	A/A	A/A	G/G	G/G	A/G	A/A	A/A	A/A	C/C	A/G	C/C	C/C	A/G	A/A	NA	G/G	A/A	A/A	A/A	C/C	A/A	A/G	G/G	C/C
Montbeliarde13	Montbeliarde	A/C	G/G	A/G	A/G	A/A	A/C	A/G	G/G	A/G	A/A	A/C	A/A	A/C	A/G	A/A	G/G	A/C	A/A	G/G	C/C	A/A	G/G	G/G	A/G	A/G	A/A	G/G	G/G	A/G	A/A	A/A	A/A	C/C	A/A	A/C	C/C	A/A	A/G	C/C	G/G	A/A	A/A	NA	A/C	A/A	A/G	G/G	C/C
Montbeliarde14	Montbeliarde	A/C	A/G	A/G	G/G	NA	A/C	A/G	G/G	A/G	G/G	A/A	A/A	A/C	G/G	A/A	G/G	A/A	A/A	G/G	C/C	A/A	G/G	G/G	G/G	A/G	A/A	G/G	G/G	A/G	A/A	A/G	A/A	C/C	A/A	C/C	C/C	G/G	A/G	C/C	G/G	A/A	A/A	A/A	C/C	A/A	A/G	G/G	C/C
Montbeliarde15	Montbeliarde	A/C	A/G	A/A	A/G	A/A	A/A	A/G	G/G	A/G	NA	A/C	A/A	A/A	A/G	A/A	G/G	A/C	A/A	G/G	C/C	A/G	G/G	G/G	G/G	G/G	A/A	G/G	G/G	A/G	A/C	A/A	A/A	C/C	A/G	C/C	C/C	G/G	A/G	NA	G/G	A/A	A/A	NA	C/C	A/A	A/G	A/G	C/C
Montbeliarde16	Montbeliarde	A/C	A/A	G/G	G/G	A/A	A/C	G/G	G/G	A/G	A/A	A/C	A/A	C/C	A/G	A/A	A/G	A/A	A/A	G/G	C/C	A/G	G/G	G/G	G/G	A/A	A/A	A/G	A/G	A/G	A/C	A/G	A/A	C/C	A/A	A/C	NA	G/G	A/A	C/C	G/G	A/A	A/A	A/A	A/C	A/A	G/G	A/G	C/C
Montbeliarde17	Montbeliarde	A/C	A/A	G/G	A/A	A/A	A/C	A/G	G/G	A/G	A/A	C/C	A/A	A/C	A/G	A/G	G/G	A/C	A/A	G/G	C/C	A/A	G/G	G/G	G/G	A/G	A/A	A/G	A/G	A/G	A/C	A/A	A/A	C/C	A/G	C/C	C/C	A/A	A/A	C/C	G/G	A/A	A/A	A/A	A/C	A/A	A/G	A/G	C/C
Montbeliarde18	Montbeliarde	A/C	G/G	A/G	G/G	A/A	A/C	A/G	G/G	A/G	A/A	A/C	A/A	A/C	A/G	A/A	G/G	A/A	A/A	G/G	C/C	A/G	G/G	G/G	G/G	A/A	A/A	G/G	A/A	G/G	A/A	A/G	A/A	C/C	G/G	A/C	NA	G/G	A/A	C/C	G/G	A/A	A/A	A/A	C/C	A/A	G/G	A/G	C/C
Montbeliarde19	Montbeliarde	A/C	A/A	A/G	G/G	A/A	A/C	A/G	G/G	A/G	G/G	A/C	A/A	A/A	A/G	A/A	G/G	A/A	A/A	G/G	C/C	A/G	G/G	G/G	G/G	A/G	A/A	G/G	G/G	A/G	A/C	A/A	A/G	C/C	A/A	C/C	NA	G/G	A/G	C/C	G/G	A/A	A/A	A/A	C/C	A/A	G/G	A/A	C/C
Montbeliarde20	Montbeliarde	C/C	A/G	A/G	G/G	A/A	A/C	A/G	G/G	A/G	A/A	A/C	A/A	A/C	A/G	A/A	G/G	A/C	A/A	G/G	C/C	A/A	G/G	G/G	G/G	A/A	A/A	A/G	A/G	A/G	A/A	A/A	A/A	C/C	A/A	A/C	C/C	G/G	A/A	NA	G/G	A/A	A/A	A/A	C/C	A/A	A/G	G/G	C/C
Montbeliarde21	Montbeliarde	C/C	A/G	G/G	A/G	A/A	A/C	G/G	G/G	A/G	A/A	C/C	A/A	A/C	G/G	A/A	G/G	A/A	A/A	G/G	C/C	A/A	G/G	G/G	G/G	A/G	A/A	G/G	G/G	A/G	A/A	A/A	A/G	C/C	A/A	A/C	NA	A/G	A/G	C/C	G/G	A/A	A/A	A/A	A/C	A/A	G/G	G/G	C/C
Montbeliarde22	Montbeliarde	A/C	A/G	A/G	G/G	A/A	A/A	A/G	G/G	A/A	A/A	A/A	A/A	A/C	A/G	A/G	G/G	A/C	A/A	G/G	C/C	A/A	G/G	G/G	A/G	A/A	A/A	G/G	G/G	A/G	A/A	A/A	A/G	C/C	A/A	A/C	C/C	G/G	A/A	C/C	G/G	A/A	NA	A/A	A/C	A/A	A/G	A/G	C/C
Montbeliarde23	Montbeliarde	A/A	A/A	A/G	A/G	A/A	A/C	G/G	G/G	A/A	NA	A/C	A/A	A/C	A/G	A/A	G/G	A/A	A/A	G/G	A/C	A/A	G/G	G/G	A/G	G/G	A/A	G/G	A/G	A/G	A/A	A/A	A/G	C/C	A/G	A/C	C/C	A/A	A/A	C/C	G/G	A/A	A/A	A/A	C/C	A/A	G/G	A/G	C/C
Montbeliarde24	Montbeliarde	A/C	A/A	G/G	A/G	NA	C/C	G/G	G/G	A/G	A/A	A/C	A/A	A/C	A/G	A/A	G/G	A/C	A/A	G/G	C/C	A/G	G/G	G/G	G/G	A/G	A/A	A/G	G/G	A/G	A/A	A/G	A/A	C/C	A/G	A/C	C/C	A/A	A/G	C/C	G/G	A/A	A/A	A/A	A/C	A/A	A/G	G/G	C/C
Montbeliarde25	Montbeliarde	A/A	G/G	G/G	A/A	A/A	C/C	A/G	G/G	A/G	G/G	A/C	A/A	C/C	A/G	A/A	G/G	A/C	A/A	G/G	C/C	A/A	G/G	G/G	G/G	G/G	A/A	A/G	A/G	A/G	A/A	A/A	A/G	C/C	A/A	C/C	C/C	A/A	A/A	C/C	G/G	A/A	A/A	A/A	A/C	A/A	A/G	G/G	C/C
Montbeliarde26	Montbeliarde	A/C	A/A	G/G	A/G	A/G	A/C	A/G	G/G	A/G	A/A	A/A	A/A	A/C	A/G	A/A	G/G	A/C	A/A	G/G	C/C	A/A	G/G	G/G	A/G	A/G	A/A	G/G	A/G	A/G	A/A	A/A	A/A	C/C	A/G	C/C	C/C	G/G	A/G	C/C	G/G	A/A	A/A	A/A	A/C	A/A	G/G	A/G	C/C
Montbeliarde27	Montbeliarde	A/C	A/A	G/G	A/G	NA	A/C	NA	G/G	A/A	NA	A/C	A/A	C/C	A/G	A/G	G/G	A/C	A/A	G/G	A/C	A/A	G/G	G/G	G/G	A/G	A/A	G/G	A/G	G/G	A/A	G/G	A/G	C/C	A/G	A/C	NA	NA	G/G	C/C	G/G	A/A	A/A	A/A	C/C	A/A	G/G	A/G	C/C
Montbeliarde28	Montbeliarde	A/A	A/G	A/G	A/G	A/G	A/C	A/G	G/G	A/G	G/G	C/C	A/A	A/A	A/G	A/A	G/G	A/C	A/A	G/G	C/C	A/A	G/G	G/G	G/G	A/G	A/A	G/G	G/G	A/G	A/A	A/A	A/A	C/C	A/A	C/C	C/C	G/G	G/G	C/C	G/G	A/A	A/A	A/A	C/C	A/A	A/G	A/G	C/C
Montbeliarde29	Montbeliarde	A/C	A/A	G/G	A/A	A/G	C/C	A/G	G/G	A/G	A/A	A/A	A/A	A/A	G/G	A/A	G/G	A/C	A/A	G/G	C/C	A/A	G/G	G/G	G/G	G/G	A/A	A/G	G/G	A/G	A/A	A/A	A/A	C/C	A/A	A/C	NA	A/A	A/A	C/C	G/G	A/A	A/A	A/A	A/C	A/A	A/G	G/G	C/C
Montbeliarde30	Montbeliarde	A/A	A/A	A/G	A/G	NA	C/C	A/G	G/G	A/G	A/A	A/C	A/A	C/C	A/G	A/A	G/G	A/A	A/A	G/G	A/C	A/A	G/G	G/G	A/G	A/G	A/A	G/G	G/G	A/G	A/C	A/A	G/G	C/C	A/G	A/C	C/C	A/G	A/G	C/C	G/G	A/A	A/A	A/A	A/C	A/A	G/G	G/G	C/C
Montbeliarde31	Montbeliarde	C/C	G/G	G/G	A/G	A/A	A/A	A/G	G/G	A/G	A/A	C/C	A/A	A/C	A/G	A/A	G/G	A/C	A/A	G/G	C/C	A/A	G/G	G/G	A/G	A/A	A/A	A/G	G/G	A/G	A/C	A/A	A/G	C/C	G/G	A/C	C/C	NA	A/G	C/C	G/G	A/A	A/A	A/A	A/C	A/G	G/G	G/G	C/C
Montbeliarde32	Montbeliarde	C/C	A/A	G/G	G/G	A/G	A/C	A/G	G/G	A/G	G/G	A/A	A/A	A/A	G/G	A/A	G/G	A/C	A/A	G/G	A/C	A/A	G/G	G/G	A/G	G/G	A/A	G/G	A/G	G/G	A/A	A/A	A/G	C/C	G/G	A/C	C/C	G/G	A/A	C/C	G/G	A/A	A/A	NA	C/C	A/A	A/G	A/G	C/C
Normande1	Normande	A/C	A/G	G/G	A/G	A/G	A/C	A/G	G/G	A/A	A/A	A/A	A/A	A/C	A/G	A/A	A/G	C/C	A/A	G/G	C/C	A/A	G/G	G/G	A/G	A/G	A/A	G/G	A/A	G/G	A/A	A/G	A/G	C/C	A/G	A/C	C/C	NA	A/A	C/C	G/G	A/A	NA	A/A	C/C	A/A	A/G	G/G	C/C
Normande2	Normande	A/C	A/A	G/G	A/G	A/G	A/C	A/G	A/G	A/G	A/A	A/C	A/A	C/C	G/G	A/A	A/A	A/C	A/A	G/G	A/C	A/G	G/G	G/G	G/G	A/G	A/A	G/G	A/A	G/G	A/C	A/A	A/A	A/C	A/A	A/C	C/C	NA	A/A	NA	G/G	A/A	A/A	A/A	C/C	A/A	A/A	G/G	C/C
Normande3	Normande	A/C	A/A	G/G	A/G	A/G	A/A	A/G	G/G	A/G	A/A	C/C	A/A	C/C	A/G	A/A	A/A	A/C	C/C	G/G	A/C	A/G	G/G	G/G	A/A	A/A	A/A	A/G	A/A	G/G	A/A	A/G	A/G	C/C	A/A	A/C	C/C	NA	A/G	C/C	G/G	A/G	A/A	A/A	C/C	A/A	A/G	A/A	C/C
Normande4	Normande	C/C	A/G	G/G	A/G	A/G	A/C	G/G	G/G	A/G	A/A	A/C	A/A	C/C	A/G	A/A	G/G	A/C	C/C	G/G	C/C	A/G	G/G	G/G	A/A	A/G	A/A	A/G	A/A	G/G	A/A	G/G	A/G	A/C	A/A	A/C	C/C	NA	A/G	NA	G/G	A/A	A/A	A/A	C/C	A/A	A/G	G/G	C/C
Normande5	Normande	A/C	A/A	G/G	A/G	A/G	A/A	A/G	G/G	A/G	A/A	A/A	A/A	C/C	G/G	A/A	A/G	A/A	A/A	G/G	C/C	A/G	G/G	NA	G/G	A/G	A/A	G/G	A/G	G/G	A/C	A/G	A/A	A/C	A/A	A/C	C/C	NA	A/A	C/C	G/G	A/A	A/A	A/A	C/C	A/A	A/A	G/G	C/C
Normande6	Normande	A/C	A/A	G/G	NA	G/G	A/C	NA	G/G	A/G	A/A	A/A	A/A	C/C	A/G	A/A	A/G	A/C	A/A	NA	C/C	A/G	A/G	G/G	A/A	A/G	NA	A/G	A/A	G/G	A/A	A/G	A/G	A/C	A/A	A/C	C/C	A/A	A/A	C/C	G/G	A/G	A/A	A/A	A/C	A/A	G/G	G/G	C/C
Normande7	Normande	A/A	A/A	G/G	A/G	A/A	A/A	A/G	A/G	A/G	A/A	A/A	A/A	A/A	A/G	A/A	A/G	A/A	A/A	A/G	C/C	A/G	G/G	G/G	A/G	A/G	A/A	G/G	A/G	G/G	C/C	A/G	A/A	A/C	A/A	NA	C/C	A/G	A/A	C/C	G/G	A/A	A/A	A/A	A/C	A/A	A/G	G/G	C/C
Normande8	Normande	C/C	A/A	G/G	A/G	A/A	C/C	A/G	G/G	A/G	A/A	A/A	A/A	C/C	G/G	A/A	A/G	A/A	A/A	G/G	C/C	A/G	G/G	G/G	A/G	A/G	A/A	A/G	A/A	A/G	A/C	A/A	A/G	A/A	A/A	A/C	NA	A/A	A/A	C/C	G/G	A/A	A/A	A/A	C/C	A/A	G/G	G/G	C/C
Normande9	Normande	A/C	A/A	G/G	A/G	A/G	A/A	A/G	G/G	A/G	A/A	A/C	A/A	C/C	A/G	A/A	G/G	A/C	C/C	G/G	C/C	A/G	A/G	G/G	A/A	A/G	A/A	G/G	A/A	G/G	C/C	G/G	A/A	A/C	A/G	A/C	C/C	A/G	A/A	C/C	G/G	A/G	A/A	A/A	A/C	A/A	G/G	G/G	A/C
Normande10	Normande	A/C	A/A	G/G	A/G	A/A	A/C	A/G	A/G	A/A	A/A	A/A	A/A	A/C	A/G	A/A	A/G	A/A	A/A	A/G	A/C	A/G	G/G	G/G	A/G	A/G	A/A	G/G	A/A	G/G	A/C	A/G	A/A	A/A	G/G	A/C	C/C	NA	A/A	C/C	G/G	A/A	A/A	A/A	C/C	A/A	A/G	G/G	C/C
Normande11	Normande	C/C	A/A	G/G	A/G	NA	A/A	G/G	A/G	A/G	A/A	A/A	A/A	C/C	A/G	A/A	A/G	A/A	A/A	G/G	C/C	A/G	G/G	G/G	A/G	A/G	A/A	A/G	A/A	G/G	A/C	A/G	A/A	A/C	A/A	A/C	C/C	NA	A/A	C/C	G/G	A/A	A/A	A/A	NA	A/A	A/G	A/G	C/C
Normande12	Normande	A/C	A/A	A/G	A/G	A/G	A/C	G/G	G/G	A/G	A/A	A/C	A/A	C/C	A/G	A/A	A/A	A/A	A/A	G/G	C/C	A/G	G/G	G/G	A/A	A/A	A/A	G/G	A/G	G/G	C/C	A/A	A/A	A/A	A/A	A/C	C/C	A/G	A/A	C/C	G/G	A/A	A/A	A/A	A/C	A/A	A/G	A/G	C/C
Normande13	Normande	A/C	A/A	G/G	A/G	A/G	A/C	A/G	A/G	A/A	A/A	A/A	A/A	C/C	A/G	A/A	A/G	A/C	A/A	G/G	C/C	A/A	G/G	G/G	A/G	A/A	A/A	G/G	A/G	G/G	A/C	A/G	A/A	A/C	A/G	A/C	C/C	A/A	A/A	C/C	G/G	A/A	A/A	A/A	C/C	A/A	G/G	G/G	C/C
Normande14	Normande	A/A	A/A	G/G	G/G	A/G	A/C	G/G	G/G	A/G	A/A	A/A	A/A	A/C	A/G	A/A	A/G	A/A	A/A	G/G	C/C	A/G	G/G	G/G	A/G	A/A	A/A	A/G	A/A	G/G	A/C	A/A	A/G	C/C	A/A	A/C	C/C	G/G	A/A	C/C	G/G	A/A	A/A	A/A	C/C	A/A	A/A	G/G	C/C
Normande15	Normande	A/C	A/A	A/G	A/G	G/G	C/C	G/G	G/G	A/G	A/A	A/A	A/A	C/C	A/G	A/A	A/G	A/C	A/A	G/G	C/C	A/G	G/G	G/G	G/G	A/A	A/A	G/G	A/A	A/G	A/C	G/G	A/A	A/C	G/G	A/C	C/C	NA	A/G	NA	G/G	A/A	A/A	A/A	A/C	A/A	G/G	G/G	C/C
Normande16	Normande	A/C	A/G	A/G	A/G	NA	A/C	A/G	G/G	A/G	A/A	NA	A/A	C/C	A/G	A/A	A/A	A/A	C/C	G/G	C/C	A/G	G/G	G/G	A/G	A/A	A/A	G/G	A/G	G/G	A/C	G/G	A/G	C/C	A/A	A/C	C/C	NA	A/G	C/C	G/G	A/A	A/A	A/A	C/C	A/A	A/G	A/G	C/C
Normande17	Normande	A/A	A/G	G/G	A/G	A/G	A/C	A/G	G/G	A/G	A/A	A/C	A/A	A/C	A/G	A/A	G/G	A/C	A/A	G/G	C/C	A/G	G/G	G/G	A/A	A/A	A/A	G/G	A/A	G/G	A/C	A/G	A/G	A/C	A/G	A/C	C/C	NA	A/A	C/C	G/G	A/A	A/A	A/A	A/C	A/A	A/G	G/G	C/C
Normande18	Normande	A/C	A/A	A/G	A/G	NA	A/C	G/G	G/G	A/G	A/A	A/A	A/A	C/C	A/G	A/A	G/G	A/C	A/A	G/G	C/C	A/G	A/G	G/G	A/A	G/G	A/A	G/G	A/A	G/G	C/C	A/A	A/A	A/C	A/A	A/C	NA	NA	A/G	C/C	G/G	A/A	A/A	A/A	A/C	A/A	G/G	G/G	C/C
Normande19	Normande	A/C	A/A	G/G	A/G	G/G	A/C	A/G	G/G	A/G	A/A	A/A	A/A	A/C	A/G	A/A	G/G	A/A	A/A	G/G	C/C	A/G	A/G	G/G	A/G	A/G	A/A	G/G	A/A	G/G	A/A	A/G	A/A	A/C	A/A	A/C	NA	NA	A/G	C/C	G/G	A/A	A/A	A/A	A/C	A/A	A/G	G/G	C/C
Normande20	Normande	A/C	A/A	G/G	A/G	A/A	A/C	A/G	G/G	A/G	A/A	A/A	A/A	C/C	A/G	A/A	G/G	A/C	C/C	G/G	C/C	A/G	G/G	NA	A/G	A/G	A/A	G/G	A/A	G/G	C/C	A/G	A/G	C/C	A/G	A/C	C/C	A/A	A/A	NA	G/G	A/A	A/A	A/A	C/C	A/A	G/G	A/G	C/C
Normande21	Normande	C/C	A/A	G/G	A/G	A/A	C/C	G/G	A/G	A/G	A/A	A/A	A/A	C/C	A/G	A/A	G/G	A/C	A/A	G/G	C/C	A/G	G/G	G/G	A/G	A/G	A/A	G/G	A/A	G/G	A/C	A/G	A/G	A/C	A/G	A/C	C/C	A/G	A/A	C/C	G/G	A/A	A/A	A/A	A/C	A/A	A/G	A/G	C/C
Normande22	Normande	C/C	A/A	G/G	A/G	A/G	A/A	G/G	G/G	A/A	A/A	A/A	A/A	C/C	G/G	A/A	A/G	A/C	A/A	G/G	C/C	A/G	G/G	G/G	A/G	A/G	A/A	G/G	A/A	A/G	A/C	A/A	A/A	A/A	A/A	A/C	C/C	NA	A/G	C/C	NA	A/G	A/A	A/A	C/C	A/A	A/G	G/G	C/C
Normande23	Normande	C/C	A/A	G/G	A/G	A/A	A/C	G/G	G/G	A/A	A/A	A/A	A/A	C/C	G/G	A/A	A/A	A/C	C/C	G/G	C/C	A/G	G/G	G/G	G/G	A/A	A/A	A/G	A/A	G/G	C/C	A/A	A/G	C/C	A/A	A/C	C/C	G/G	A/A	C/C	G/G	A/A	A/A	A/A	C/C	A/A	A/A	G/G	C/C
Normande24	Normande	C/C	A/A	G/G	A/G	A/A	C/C	A/G	G/G	A/G	A/A	A/A	A/A	C/C	G/G	A/A	A/G	A/A	A/A	G/G	C/C	A/G	G/G	G/G	A/G	A/G	A/A	A/G	A/A	A/G	A/C	A/A	A/G	A/A	A/A	A/C	NA	A/A	A/A	C/C	G/G	A/A	A/A	A/A	C/C	A/A	G/G	G/G	C/C
Normande25	Normande	A/C	A/A	A/G	A/G	A/G	C/C	A/G	G/G	A/A	A/A	A/A	A/A	C/C	A/G	A/A	G/G	A/C	A/A	G/G	C/C	A/G	G/G	G/G	A/G	G/G	A/A	A/G	A/G	A/G	A/C	A/A	A/G	A/A	A/G	A/C	C/C	G/G	A/G	C/C	G/G	A/A	A/A	A/A	C/C	A/A	A/G	G/G	C/C
Normande26	Normande	A/A	A/A	G/G	A/G	A/A	C/C	G/G	G/G	A/G	A/A	A/A	A/A	A/C	A/G	A/A	G/G	A/A	A/A	A/G	C/C	A/G	G/G	G/G	A/G	A/G	A/A	G/G	A/A	G/G	C/C	A/G	A/A	C/C	A/G	A/C	C/C	NA	A/G	C/C	G/G	A/A	A/A	A/A	C/C	A/A	G/G	A/G	C/C
Normande27	Normande	A/A	A/A	G/G	A/G	A/G	C/C	G/G	G/G	A/G	A/A	A/C	A/A	A/C	A/G	A/A	A/G	A/A	C/C	G/G	C/C	A/G	G/G	G/G	A/G	A/G	A/A	A/G	A/G	G/G	C/C	A/G	A/A	A/A	A/A	A/C	C/C	A/G	A/A	C/C	NA	A/A	A/A	A/A	C/C	A/A	G/G	G/G	C/C
Normande28	Normande	A/C	A/A	G/G	A/G	A/G	A/A	A/G	G/G	A/G	A/A	A/A	A/A	C/C	G/G	A/A	A/G	A/C	C/C	G/G	C/C	A/G	A/G	G/G	A/G	G/G	A/A	G/G	A/A	G/G	A/A	A/G	A/A	A/C	A/A	A/C	C/C	A/A	A/A	C/C	G/G	A/A	A/A	A/A	A/C	A/A	A/G	G/G	C/C
Normande29	Normande	C/C	A/A	A/G	A/G	A/G	A/C	A/G	G/G	A/G	A/A	A/A	A/A	C/C	G/G	A/A	A/A	A/C	A/A	G/G	C/C	A/G	G/G	G/G	A/G	A/G	A/A	A/G	A/A	G/G	A/A	A/A	A/G	C/C	A/A	A/C	C/C	G/G	A/G	C/C	G/G	A/G	A/A	A/A	C/C	A/A	G/G	G/G	C/C
Normande30	Normande	A/A	A/A	A/G	A/G	NA	A/A	A/G	G/G	A/A	A/A	A/A	A/A	C/C	G/G	A/A	A/G	C/C	A/A	G/G	A/C	A/G	G/G	NA	G/G	A/G	A/A	G/G	A/A	A/G	A/C	A/G	A/G	A/C	A/A	A/C	C/C	A/A	A/G	C/C	NA	A/A	A/A	A/A	C/C	A/A	A/G	A/A	C/C
Pie Rouge des Plaines1	Pie Rouge des Plaines	C/C	A/A	G/G	A/G	NA	C/C	G/G	G/G	A/G	A/A	A/C	A/A	C/C	G/G	A/A	G/G	A/A	A/A	A/A	A/C	A/G	A/G	G/G	A/G	A/A	A/A	G/G	A/G	G/G	C/C	A/A	A/A	A/C	A/A	A/C	NA	G/G	A/A	C/C	G/G	A/A	A/A	A/A	C/C	A/A	G/G	A/G	C/C
Pie Rouge des Plaines2	Pie Rouge des Plaines	C/C	A/A	G/G	NA	A/A	A/A	G/G	G/G	A/G	A/A	A/A	A/A	C/C	G/G	A/A	G/G	C/C	A/A	A/A	C/C	A/A	A/G	G/G	A/G	G/G	A/A	G/G	A/G	A/G	C/C	A/A	A/A	A/C	A/A	A/C	C/C	G/G	A/A	C/C	G/G	A/A	A/A	A/A	A/C	A/A	A/G	A/A	C/C
Pie Rouge des Plaines3	Pie Rouge des Plaines	A/A	A/G	G/G	A/G	A/A	C/C	G/G	G/G	A/G	A/A	A/C	A/A	C/C	G/G	A/A	G/G	A/C	A/A	A/G	C/C	A/A	A/G	G/G	G/G	G/G	A/A	G/G	A/G	A/G	C/C	A/A	A/A	C/C	A/A	C/C	C/C	NA	A/A	NA	G/G	A/A	A/A	A/A	C/C	A/A	G/G	G/G	C/C
Pie Rouge des Plaines4	Pie Rouge des Plaines	C/C	A/G	G/G	A/G	A/G	A/C	G/G	G/G	A/G	A/A	A/C	A/A	C/C	G/G	A/A	G/G	A/C	A/A	A/A	A/A	A/A	A/G	G/G	G/G	A/A	A/A	G/G	A/A	A/G	C/C	G/G	G/G	A/C	A/G	A/C	C/C	A/A	A/A	C/C	G/G	A/A	A/A	A/A	C/C	A/A	A/G	G/G	C/C
Pie Rouge des Plaines5	Pie Rouge des Plaines	A/A	A/G	G/G	NA	A/G	A/C	A/G	G/G	A/A	A/A	A/A	A/A	C/C	G/G	A/A	G/G	C/C	A/A	A/G	C/C	A/A	A/A	G/G	G/G	A/G	A/A	G/G	A/G	A/G	C/C	A/A	A/G	C/C	A/A	A/C	C/C	A/G	A/A	C/C	G/G	A/A	A/A	A/A	C/C	A/A	G/G	A/G	C/C
Pie Rouge des Plaines6	Pie Rouge des Plaines	C/C	A/A	G/G	G/G	NA	C/C	G/G	G/G	A/G	A/A	A/A	A/A	C/C	G/G	A/A	G/G	A/C	A/A	A/A	A/C	A/A	A/A	G/G	G/G	A/G	A/A	G/G	A/G	G/G	C/C	A/A	A/A	A/C	A/G	C/C	NA	G/G	A/A	C/C	G/G	A/A	A/A	A/A	C/C	A/A	G/G	G/G	C/C
Pie Rouge des Plaines7	Pie Rouge des Plaines	C/C	A/G	G/G	A/G	NA	C/C	G/G	G/G	A/A	A/A	A/A	A/A	NA	G/G	A/A	G/G	A/A	A/A	A/A	A/C	A/A	A/A	G/G	G/G	A/G	A/A	G/G	A/G	G/G	C/C	A/A	A/A	A/C	A/A	A/C	C/C	G/G	A/A	C/C	G/G	A/A	A/A	A/A	C/C	A/A	A/G	G/G	C/C
Pie Rouge des Plaines8	Pie Rouge des Plaines	C/C	A/G	G/G	A/G	A/A	C/C	G/G	A/G	A/A	A/A	A/A	A/A	C/C	G/G	A/A	G/G	C/C	A/A	A/G	C/C	A/G	A/A	G/G	A/G	A/A	A/A	G/G	A/A	A/G	C/C	A/A	A/G	C/C	A/G	A/C	C/C	G/G	A/A	C/C	G/G	A/A	A/A	A/A	C/C	A/A	G/G	G/G	C/C
Pie Rouge des Plaines9	Pie Rouge des Plaines	A/C	G/G	G/G	NA	NA	A/C	G/G	G/G	A/A	A/A	C/C	A/A	C/C	G/G	A/A	G/G	C/C	A/A	A/A	A/C	A/A	A/A	G/G	G/G	A/A	A/A	G/G	A/A	G/G	A/C	A/A	A/A	A/C	A/A	A/C	C/C	NA	A/A	C/C	G/G	A/A	A/A	A/A	C/C	A/A	G/G	G/G	C/C
Simmentale1	Simmentale	A/C	A/G	A/G	A/G	A/G	A/A	A/G	A/G	A/G	A/A	A/A	A/A	NA	A/G	A/G	G/G	A/C	A/A	G/G	A/C	A/A	G/G	G/G	G/G	A/G	A/A	G/G	A/G	A/G	A/A	A/G	G/G	C/C	G/G	A/C	C/C	A/G	A/A	C/C	G/G	A/A	A/A	A/A	A/C	A/A	A/G	A/G	A/C
Simmentale2	Simmentale	A/C	A/A	A/G	A/G	A/A	A/C	G/G	G/G	A/G	A/A	A/A	A/A	C/C	A/G	A/G	G/G	A/C	A/A	G/G	C/C	A/G	G/G	G/G	A/G	G/G	A/A	G/G	A/A	G/G	A/C	A/A	A/A	C/C	A/G	C/C	C/C	G/G	A/A	C/C	G/G	A/G	A/A	A/A	C/C	A/A	G/G	G/G	C/C
Simmentale3	Simmentale	A/C	A/A	A/G	G/G	A/G	A/C	A/G	G/G	A/G	A/A	A/A	A/A	C/C	A/G	A/A	A/G	A/A	A/A	G/G	C/C	A/G	G/G	NA	G/G	A/A	A/A	G/G	G/G	A/G	A/A	A/A	A/G	A/A	G/G	A/C	C/C	G/G	A/A	NA	G/G	A/A	A/A	A/A	C/C	A/A	G/G	G/G	C/C
Simmentale4	Simmentale	A/A	A/A	G/G	A/A	A/A	A/A	A/G	A/G	A/G	A/A	A/C	A/A	NA	A/G	A/A	G/G	A/C	A/A	G/G	A/C	A/G	G/G	G/G	G/G	A/G	A/A	G/G	A/A	G/G	A/A	A/A	A/A	C/C	G/G	A/C	C/C	A/A	A/A	C/C	G/G	A/A	A/A	A/A	A/C	A/A	G/G	A/G	C/C
Simmentale5	Simmentale	A/A	A/G	A/G	A/G	A/A	A/A	A/G	G/G	A/G	A/A	A/A	A/A	C/C	A/G	A/A	G/G	A/C	A/A	G/G	C/C	A/G	G/G	G/G	G/G	G/G	A/A	G/G	A/G	G/G	C/C	G/G	G/G	C/C	G/G	A/C	C/C	A/G	A/A	A/A	G/G	A/G	NA	A/A	C/C	A/A	A/G	A/G	C/C
Simmentale6	Simmentale	A/A	A/A	G/G	G/G	A/A	A/A	G/G	G/G	A/A	A/A	A/A	A/A	C/C	A/G	A/A	G/G	A/C	A/A	G/G	C/C	A/G	G/G	NA	G/G	G/G	A/A	G/G	A/A	G/G	C/C	A/G	A/G	C/C	G/G	A/C	C/C	G/G	A/A	C/C	G/G	A/A	A/A	A/A	C/C	A/A	G/G	A/G	C/C
Simmentale7	Simmentale	A/C	A/A	A/G	G/G	A/A	A/A	A/G	G/G	A/G	A/A	A/C	A/A	NA	G/G	A/A	G/G	A/C	A/A	A/G	C/C	A/G	G/G	G/G	G/G	A/G	A/A	G/G	A/A	G/G	A/A	A/A	A/G	C/C	G/G	A/C	NA	G/G	A/A	A/C	G/G	A/G	A/A	A/A	A/C	A/A	A/G	A/A	C/C
Simmentale8	Simmentale	A/A	A/A	A/G	A/G	A/A	A/C	A/G	G/G	A/G	A/A	A/A	A/A	C/C	A/G	A/A	A/G	C/C	A/A	G/G	A/C	A/A	G/G	G/G	G/G	G/G	A/A	G/G	A/G	A/G	A/A	A/G	A/G	C/C	G/G	A/C	C/C	G/G	A/A	C/C	G/G	A/A	A/A	A/A	A/C	A/A	A/G	A/A	C/C
Simmentale9	Simmentale	C/C	A/G	G/G	NA	NA	A/C	A/G	A/G	A/G	A/A	A/A	A/A	A/C	A/G	A/A	G/G	A/A	A/A	A/G	C/C	A/G	G/G	G/G	A/G	A/G	A/A	G/G	A/A	A/G	A/C	G/G	A/A	C/C	A/G	A/C	C/C	G/G	A/G	C/C	NA	A/G	A/A	A/A	A/C	A/A	A/A	G/G	C/C
Simmentale10	Simmentale	C/C	A/G	A/G	A/G	NA	A/A	A/G	G/G	A/A	G/G	A/A	A/A	C/C	A/G	A/A	G/G	A/A	A/A	A/G	C/C	A/G	G/G	G/G	G/G	A/G	A/A	G/G	A/A	G/G	A/C	A/G	A/A	C/C	G/G	A/C	C/C	A/G	A/A	C/C	G/G	A/G	A/A	A/A	C/C	A/A	A/G	A/G	C/C
Simmentale11	Simmentale	A/C	A/A	G/G	A/G	A/A	A/C	G/G	G/G	A/G	A/A	A/A	A/A	C/C	G/G	A/G	G/G	A/A	A/A	A/G	A/C	A/G	G/G	G/G	G/G	G/G	A/A	A/G	A/G	A/G	A/C	A/A	G/G	C/C	G/G	A/C	C/C	G/G	A/A	C/C	NA	A/A	A/A	A/A	A/C	A/A	A/G	G/G	C/C
Simmentale12	Simmentale	A/C	A/G	G/G	A/G	A/G	A/A	A/G	G/G	A/G	A/A	A/C	A/A	A/C	G/G	A/G	G/G	A/C	A/A	A/G	A/A	A/G	G/G	G/G	A/A	G/G	A/A	A/G	G/G	G/G	A/A	A/A	A/G	C/C	G/G	A/C	C/C	G/G	A/A	A/A	G/G	A/G	A/A	A/A	C/C	A/A	G/G	A/A	C/C
Simmentale13	Simmentale	A/C	A/A	G/G	A/G	A/A	A/A	G/G	G/G	A/G	G/G	A/C	A/A	C/C	G/G	A/A	G/G	A/C	C/C	G/G	C/C	A/G	A/G	NA	G/G	A/G	A/A	G/G	A/A	G/G	A/C	G/G	G/G	C/C	G/G	A/C	C/C	G/G	A/A	A/A	G/G	A/G	NA	A/A	A/C	A/A	A/G	A/G	C/C
Simmentale14	Simmentale	A/C	A/G	A/G	G/G	A/A	A/A	A/G	A/G	A/G	A/A	A/A	A/A	C/C	A/G	A/A	A/G	A/C	A/A	G/G	C/C	A/G	A/G	G/G	A/G	G/G	A/A	G/G	A/G	G/G	A/A	A/A	G/G	C/C	G/G	A/C	C/C	G/G	A/A	C/C	G/G	A/A	A/A	A/A	A/C	A/A	A/G	A/G	C/C
Simmentale15	Simmentale	A/C	A/A	A/G	NA	NA	A/A	G/G	G/G	A/G	A/A	A/A	A/A	C/C	A/G	A/A	G/G	NA	A/A	G/G	C/C	A/G	G/G	G/G	G/G	A/G	A/A	G/G	A/A	A/G	C/C	A/A	A/G	C/C	G/G	A/C	C/C	G/G	A/A	NA	NA	A/G	A/A	A/A	A/C	A/A	A/G	G/G	C/C
Simmentale16	Simmentale	A/C	A/A	G/G	A/G	A/A	A/A	A/G	G/G	A/G	A/A	A/C	A/A	A/C	A/G	A/A	G/G	A/C	A/A	G/G	C/C	A/G	G/G	G/G	A/A	A/G	A/A	G/G	A/G	A/G	A/A	A/A	A/G	C/C	A/G	A/C	C/C	G/G	A/A	C/C	G/G	A/A	A/A	A/A	C/C	A/A	A/G	G/G	C/C
Tarentaise1	Tarentaise	A/A	A/G	A/G	A/G	G/G	A/A	G/G	A/G	A/G	A/A	A/A	A/A	C/C	A/G	A/A	G/G	A/C	A/A	A/G	C/C	A/A	G/G	G/G	G/G	A/G	A/A	A/G	A/A	A/G	C/C	A/G	A/G	A/C	A/G	A/C	C/C	A/G	A/A	C/C	G/G	A/A	A/A	A/A	A/C	A/A	G/G	G/G	C/C
Tarentaise2	Tarentaise	C/C	A/G	A/G	A/G	A/A	C/C	A/G	G/G	A/G	G/G	A/A	A/A	C/C	A/G	A/A	G/G	C/C	A/A	A/G	C/C	A/G	G/G	G/G	A/G	A/A	A/A	G/G	A/A	A/G	A/A	G/G	A/A	C/C	G/G	C/C	A/C	A/A	A/A	C/C	G/G	A/A	A/A	A/A	A/C	A/A	A/A	G/G	C/C
Tarentaise3	Tarentaise	A/C	A/A	G/G	A/G	A/A	A/C	G/G	G/G	A/A	G/G	A/A	A/A	C/C	A/G	A/A	G/G	A/A	A/A	A/G	C/C	A/G	G/G	G/G	A/G	A/A	A/A	G/G	G/G	A/G	A/A	A/G	A/A	C/C	A/G	A/C	C/C	A/G	A/A	C/C	G/G	A/A	A/A	NA	C/C	A/A	A/G	G/G	C/C
Tarentaise4	Tarentaise	C/C	A/G	A/G	A/G	A/A	A/C	A/G	G/G	A/G	G/G	A/C	A/A	C/C	G/G	A/A	G/G	A/A	A/A	G/G	C/C	A/A	G/G	G/G	A/G	G/G	A/A	A/G	A/A	A/G	A/A	A/G	A/A	A/C	A/G	A/C	NA	A/G	A/A	C/C	NA	A/G	A/A	A/A	C/C	A/A	A/A	G/G	C/C
Tarentaise5	Tarentaise	A/C	G/G	A/G	NA	A/A	A/A	A/G	G/G	A/G	A/A	A/A	A/A	C/C	A/G	A/A	G/G	A/A	A/A	A/G	C/C	A/A	A/G	G/G	A/G	G/G	A/A	G/G	A/G	A/G	A/A	A/G	A/G	C/C	G/G	A/C	NA	A/A	A/A	C/C	G/G	A/A	A/A	A/A	A/C	A/A	A/G	G/G	A/C
Tarentaise6	Tarentaise	A/A	A/A	A/G	A/G	A/A	C/C	A/G	A/G	A/G	G/G	A/C	A/A	C/C	A/G	A/G	G/G	A/C	A/A	A/G	C/C	A/A	G/G	G/G	A/G	G/G	A/A	G/G	A/A	G/G	A/A	A/A	A/G	C/C	G/G	A/C	NA	NA	A/A	C/C	G/G	A/A	A/A	A/A	A/C	A/A	A/G	G/G	A/C
Tarentaise7	Tarentaise	A/C	A/G	A/G	A/G	NA	C/C	A/G	A/A	A/G	A/A	A/A	A/A	C/C	G/G	A/A	G/G	A/A	A/A	G/G	C/C	A/A	G/G	G/G	G/G	A/G	A/A	G/G	G/G	G/G	A/A	A/A	A/G	C/C	A/G	A/C	C/C	G/G	A/A	C/C	G/G	A/A	A/A	A/A	C/C	A/A	A/A	G/G	C/C
Tarentaise8	Tarentaise	C/C	A/G	G/G	A/A	A/G	A/A	A/G	G/G	A/G	G/G	A/A	A/A	C/C	G/G	A/A	G/G	C/C	A/A	G/G	C/C	A/G	G/G	G/G	G/G	A/G	A/A	G/G	G/G	A/G	A/A	A/G	A/G	C/C	A/G	A/C	C/C	A/A	A/A	NA	G/G	A/A	A/A	A/A	C/C	A/A	A/A	G/G	C/C
Tarentaise9	Tarentaise	C/C	A/G	A/G	G/G	A/A	A/C	A/G	A/A	A/G	A/A	A/A	A/A	C/C	A/G	A/A	G/G	A/A	A/A	G/G	C/C	A/A	G/G	G/G	G/G	A/G	A/A	G/G	A/G	G/G	A/C	G/G	A/A	C/C	A/G	A/C	C/C	G/G	A/A	C/C	G/G	A/A	A/A	NA	C/C	A/A	G/G	G/G	A/C
Tarentaise10	Tarentaise	C/C	A/G	A/G	A/G	A/G	A/A	A/G	A/G	A/G	A/A	A/A	A/A	C/C	A/G	A/A	G/G	A/A	A/A	G/G	C/C	A/G	G/G	G/G	G/G	A/G	A/A	G/G	A/A	G/G	A/A	A/A	A/G	C/C	G/G	C/C	C/C	NA	A/A	C/C	G/G	A/G	A/A	A/A	C/C	A/A	A/G	G/G	C/C
Tarentaise11	Tarentaise	C/C	A/G	G/G	G/G	A/A	A/C	A/G	A/G	A/G	A/A	A/A	A/A	C/C	G/G	A/A	G/G	A/C	A/A	A/G	C/C	A/A	A/G	G/G	G/G	A/A	A/A	A/G	A/A	G/G	A/A	A/A	A/A	A/C	G/G	A/C	A/C	G/G	A/A	C/C	G/G	A/A	A/A	NA	A/C	A/A	A/G	G/G	C/C
Tarentaise12	Tarentaise	A/C	A/A	A/G	A/G	NA	A/C	A/G	A/G	A/G	A/A	A/A	A/A	C/C	A/G	A/G	G/G	A/A	A/A	A/A	C/C	A/G	G/G	G/G	G/G	A/G	A/A	G/G	A/A	A/G	A/A	G/G	A/A	C/C	A/A	C/C	NA	G/G	A/A	C/C	G/G	A/A	A/A	A/A	C/C	A/A	A/G	G/G	C/C
Tarentaise13	Tarentaise	A/C	A/G	A/G	A/G	A/A	A/A	A/G	A/G	A/G	G/G	A/A	A/A	C/C	G/G	A/A	G/G	C/C	A/A	A/G	C/C	A/G	G/G	G/G	G/G	A/G	A/A	G/G	A/A	G/G	A/A	A/G	A/G	A/C	A/A	A/C	A/C	A/A	A/A	C/C	G/G	A/A	A/A	A/A	A/C	A/A	A/G	G/G	C/C
Tarentaise14	Tarentaise	A/C	A/A	A/G	G/G	A/A	A/C	A/G	A/G	A/G	G/G	A/A	A/A	C/C	A/G	A/A	G/G	A/A	A/A	A/G	C/C	A/A	G/G	G/G	G/G	A/G	A/A	G/G	A/G	A/G	A/A	G/G	A/G	C/C	NA	A/C	C/C	G/G	A/A	C/C	G/G	A/A	NA	A/A	C/C	A/A	G/G	G/G	C/C
Tarentaise15	Tarentaise	A/C	A/G	A/G	A/A	A/G	A/C	A/G	G/G	A/G	NA	A/A	A/A	C/C	A/G	A/A	G/G	A/A	A/A	G/G	C/C	A/G	G/G	G/G	G/G	A/G	A/A	G/G	A/A	A/G	A/A	A/G	A/A	C/C	G/G	A/C	NA	A/A	A/A	C/C	G/G	A/A	A/A	A/A	C/C	A/A	G/G	G/G	C/C
Tarentaise16	Tarentaise	C/C	A/G	A/G	A/G	A/G	C/C	A/G	G/G	A/G	A/A	A/A	A/A	C/C	A/G	A/A	G/G	A/A	A/A	A/G	C/C	A/A	G/G	G/G	G/G	G/G	A/A	G/G	A/G	G/G	A/C	G/G	A/A	C/C	G/G	A/C	NA	G/G	A/A	C/C	G/G	A/G	A/A	A/A	A/C	A/A	A/A	G/G	C/C
Tarentaise17	Tarentaise	A/C	A/G	G/G	A/G	NA	A/C	G/G	A/G	A/G	A/A	A/A	A/A	A/C	A/G	A/A	G/G	A/C	A/A	G/G	C/C	A/G	G/G	G/G	G/G	A/G	A/A	G/G	A/A	G/G	A/A	A/G	A/G	C/C	G/G	A/C	C/C	G/G	A/A	NA	G/G	A/A	A/A	A/A	C/C	A/A	A/G	G/G	C/C
Tarentaise18	Tarentaise	A/C	A/A	G/G	A/G	A/G	A/C	A/G	G/G	A/G	A/A	A/A	A/A	C/C	G/G	A/A	G/G	C/C	A/A	A/G	C/C	A/A	G/G	G/G	G/G	A/A	A/A	G/G	A/A	G/G	A/C	A/G	A/A	A/C	G/G	A/C	NA	A/G	A/A	C/C	G/G	A/A	A/A	A/A	C/C	A/A	A/G	G/G	A/C
Tarentaise19	Tarentaise	C/C	A/A	G/G	A/G	NA	C/C	A/G	A/A	A/G	A/A	A/A	A/A	C/C	A/G	A/A	G/G	A/C	A/A	A/G	C/C	A/G	G/G	G/G	A/G	A/A	A/A	G/G	A/G	A/G	C/C	G/G	A/A	C/C	G/G	A/C	NA	G/G	A/A	C/C	NA	A/A	A/A	A/A	A/C	A/A	G/G	G/G	A/C
Tarentaise20	Tarentaise	C/C	A/A	A/A	A/G	NA	A/C	A/G	G/G	A/G	A/A	A/A	A/A	C/C	A/G	A/A	G/G	A/C	A/A	G/G	C/C	A/G	A/G	G/G	A/G	A/A	A/A	G/G	A/A	A/G	A/A	G/G	A/G	C/C	A/G	A/C	C/C	A/A	A/A	C/C	G/G	A/G	A/A	NA	A/C	A/A	A/A	G/G	C/C
Tarentaise21	Tarentaise	C/C	A/G	G/G	A/G	A/A	A/A	G/G	A/G	A/G	A/A	A/C	A/A	C/C	A/G	A/A	G/G	A/C	A/A	G/G	C/C	A/G	G/G	G/G	G/G	G/G	A/A	A/G	A/A	A/G	A/C	A/G	A/A	C/C	G/G	A/C	C/C	A/G	A/A	NA	NA	A/A	NA	A/A	A/C	A/A	A/A	G/G	C/C
Tarentaise22	Tarentaise	A/C	A/A	A/G	A/G	A/G	A/A	G/G	A/A	A/G	G/G	A/A	A/A	C/C	A/G	A/A	G/G	A/C	A/A	G/G	C/C	A/G	G/G	G/G	G/G	G/G	A/A	G/G	A/A	G/G	A/A	A/G	G/G	C/C	A/G	C/C	C/C	A/A	A/A	C/C	G/G	A/A	A/A	NA	C/C	A/A	A/A	G/G	C/C
Tarentaise23	Tarentaise	A/C	A/G	A/G	NA	A/A	C/C	A/G	A/G	A/A	A/A	A/A	A/A	C/C	A/G	A/A	G/G	A/C	A/A	A/G	C/C	A/A	G/G	G/G	G/G	A/A	A/A	G/G	A/A	G/G	A/A	G/G	A/G	C/C	G/G	A/C	C/C	NA	A/A	NA	NA	A/A	A/A	A/A	C/C	A/A	A/G	G/G	C/C
Tarentaise24	Tarentaise	A/A	A/A	G/G	A/A	NA	A/C	A/G	G/G	A/A	A/A	A/A	A/A	C/C	A/G	A/A	G/G	A/C	A/A	G/G	C/C	A/G	G/G	G/G	A/G	A/G	A/A	G/G	A/A	A/G	A/A	A/G	A/G	A/C	G/G	A/C	C/C	A/A	A/A	C/C	G/G	A/A	A/A	A/A	A/C	A/A	G/G	A/G	C/C
Tarentaise25	Tarentaise	C/C	A/G	G/G	A/G	A/A	A/C	G/G	G/G	A/G	G/G	A/A	A/A	C/C	A/G	A/A	G/G	NA	A/A	G/G	C/C	NA	G/G	G/G	G/G	A/G	A/A	G/G	A/G	A/G	A/A	A/A	A/A	C/C	G/G	A/C	C/C	G/G	A/A	C/C	NA	A/A	A/A	A/A	C/C	A/A	G/G	G/G	C/C
Tarentaise26	Tarentaise	A/C	G/G	A/G	A/G	A/G	A/A	G/G	A/A	A/G	G/G	A/A	A/A	C/C	A/G	A/A	G/G	A/C	A/A	G/G	C/C	A/G	G/G	G/G	A/G	A/G	A/A	G/G	A/A	A/G	A/A	A/G	A/G	A/C	A/G	A/C	C/C	A/G	A/A	C/C	G/G	A/A	A/A	A/A	A/C	A/A	A/G	G/G	C/C
Tarentaise27	Tarentaise	A/A	A/A	A/G	A/G	A/A	A/A	A/G	G/G	A/G	A/A	A/A	A/A	C/C	A/G	A/A	G/G	A/C	A/A	A/G	C/C	A/A	G/G	G/G	G/G	A/G	A/A	G/G	A/G	G/G	A/C	A/G	A/G	C/C	A/G	C/C	C/C	A/G	A/A	C/C	G/G	A/A	A/A	A/A	A/C	A/A	A/G	G/G	C/C
[truncated: 143 more columns]
