# Supplementary material for: Genome-Wide Study of Structural Variants in Bovine Holstein, Montbéliarde and Normande Dairy Breeds
Source: PLoS One. 2015 Aug 28;10(8):e0135931. doi: 10.1371/journal.pone.0135931 (PMC4552564; doi:10.1371/journal.pone.0135931)
Supplement: S15 Table — Estimation of allelic frequencies, Minor Allele Frequency (MAF), Heterozygosity (He) estimated by He = 2pq and Polymorphic Information Content (PIC) estimated by PIC = He-2p2q2. (XLSX) [file pone.0135931.s015.xlsx]

## Sheet: sheet1
S15 Table: Allelic frequencies of SVs
Al1: Allele 1
Al2: Allele2
ct Al1: count allele1
ct Al2: count allele2
MAF: Minor Allel Frequency
He: Heterozygosity
PIC: polymorphism information content
Mark	Overall							Pie rouge des plaines							Tarentaise							Normande							Montbeliarde							Simmental							Abondance
	Al1	ct Al1	Al2	ct Al2	MAF	He	PIC	Al1	ct Al1	Al2	ct Al2	MAF	He	PIC	Al1	ct Al1	Al2	ct Al2	MAF	He	PIC	Al1	ct Al1	Al2	ct Al2	MAF	He	PIC	Al1	ct Al1	Al2	ct Al2	MAF	He	PIC	Al1	ct Al1	Al2	ct Al2	MAF	He	PIC	Al1	ct Al1	Al2	ct Al2	MAF	He	PIC
INRA_BovSV1063	A	116	G	596	0.163	0.273	0.236	A	3	G	15	0.167	0.278	0.239	A	8	G	46	0.148	0.252	0.221	A	15	G	33	0.313	0.43	0.337	A	9	G	55	0.141	0.242	0.212	A	9	G	17	0.346	0.453	0.35	A	11	G	41	0.212	0.334	0.278
INRA_BovSV1099	A	624	G	134	0.177	0.291	0.249	A	14	G	4	0.222	0.346	0.286	A	51	G	3	0.056	0.105	0.099	A	40	G	20	0.333	0.444	0.346	A	53	G	9	0.145	0.248	0.217	A	29	G	3	0.094	0.17	0.155	A	44	G	14	0.241	0.366	0.299
INRA_BovSV1102	A	259	G	503	0.34	0.449	0.348	A	9	G	9	0.5	0.5	0.375	A	16	G	38	0.296	0.417	0.33	A	25	G	35	0.417	0.486	0.368	A	20	G	44	0.313	0.43	0.337	A	11	G	21	0.344	0.451	0.349	A	11	G	47	0.19	0.307	0.26
INRA_BovSV1142	A	138	G	624	0.181	0.297	0.253	A	14	G	4	0.222	0.346	0.286	A	3	G	51	0.056	0.105	0.099	A	5	G	55	0.083	0.153	0.141	A	1	G	63	0.016	0.031	0.03	A	2	G	30	0.063	0.117	0.11	G	58	-	-
INRA_BovSV1152	C	498	T	266	0.348	0.454	0.351	T	1	C	17	0.056	0.105	0.099	T	19	C	35	0.352	0.456	0.352	T	28	C	32	0.467	0.498	0.374	T	29	C	35	0.453	0.496	0.373	T	13	C	19	0.406	0.482	0.366	T	26	C	32	0.448	0.495	0.372
INRA_BovSV1224	T	763	G	1	0.001	0.003	0.003	T	18	-	-				T	54	-	-				T	60	-	-				T	64	-	-				T	32	-	-				T	58	-	-
INRA_BovSV1325	C	477	T	283	0.372	0.467	0.358	T	5	C	13	0.278	0.401	0.321	T	17	C	37	0.315	0.431	0.338	T	25	C	35	0.417	0.486	0.368	T	25	C	39	0.391	0.476	0.363	T	11	C	21	0.344	0.451	0.349	T	26	C	32	0.448	0.495	0.372
INRA_BovSV1337	C	730	T	18	0.024	0.047	0.046	T	2	C	16	0.111	0.198	0.178	T	6	C	46	0.115	0.204	0.183	C	60	-	-				T	2	C	62	0.031	0.061	0.059	C	30	-	-				C	58	-	-
INRA_BovSV1393	A	357	G	127	0.262	0.387	0.312	A	1	G	1	0.5	0.5	0.375	A	22	G	20	0.476	0.499	0.374	A	30	G	22	0.423	0.488	0.369	A	33	G	11	0.25	0.375	0.305	A	17	G	3	0.15	0.255	0.222	A	26	G	10	0.278	0.401	0.321
INRA_BovSV1400	A	598	G	84	0.123	0.216	0.193	A	12	G	6	0.333	0.444	0.346	A	44	G	4	0.083	0.153	0.141	A	17	G	33	0.34	0.449	0.348	A	62	-	-				A	29	G	1	0.033	0.064	0.062	A	42	G	2	0.045	0.087	0.083
INRA_BovSV1425	C	242	T	522	0.317	0.433	0.339	T	14	C	4	0.222	0.346	0.286	T	38	C	16	0.296	0.417	0.33	T	45	C	15	0.25	0.375	0.305	T	51	C	13	0.203	0.324	0.271	T	15	C	17	0.469	0.498	0.374	T	42	C	16	0.276	0.4	0.32
INRA_BovSV1439	A	379	G	239	0.387	0.474	0.362	A	7	G	5	0.417	0.486	0.368	A	18	G	24	0.429	0.49	0.37	A	33	G	13	0.283	0.405	0.323	A	38	G	10	0.208	0.33	0.275	A	17	G	9	0.346	0.453	0.35	A	35	G	19	0.352	0.456	0.352
INRA_BovSV145	A	596	G	164	0.216	0.338	0.281	A	16	G	2	0.111	0.198	0.178	A	24	G	30	0.444	0.494	0.372	A	36	G	24	0.4	0.48	0.365	A	51	G	13	0.203	0.324	0.271	A	22	G	10	0.313	0.43	0.337	A	52	G	6	0.103	0.185	0.168
INRA_BovSV1455	A	18	G	744	0.024	0.046	0.045	G	18	-	-				G	54	-	-				A	2	G	58	0.033	0.064	0.062	A	4	G	60	0.063	0.117	0.11	A	1	G	31	0.031	0.061	0.059	A	1	G	57	0.017	0.034	0.033
INRA_BovSV1538	A	461	G	265	0.365	0.464	0.356	A	15	G	3	0.167	0.278	0.239	A	30	G	20	0.4	0.48	0.365	A	11	G	31	0.262	0.387	0.312	A	47	G	17	0.266	0.39	0.314	A	19	G	13	0.406	0.482	0.366	A	40	G	18	0.31	0.428	0.336
INRA_BovSV1543	C	489	T	259	0.346	0.453	0.35	T	15	C	3	0.167	0.278	0.239	T	15	C	39	0.278	0.401	0.321	T	3	C	55	0.052	0.098	0.093	C	64	-	-				T	5	C	27	0.156	0.264	0.229	T	21	C	35	0.375	0.469	0.359
INRA_BovSV157	A	246	G	518	0.322	0.437	0.341	A	9	G	9	0.5	0.5	0.375	A	24	G	30	0.444	0.494	0.372	A	18	G	42	0.3	0.42	0.332	A	23	G	41	0.359	0.46	0.354	A	7	G	25	0.219	0.342	0.283	A	13	G	45	0.224	0.348	0.287
INRA_BovSV1571	A	153	C	611	0.2	0.32	0.269	A	5	C	13	0.278	0.401	0.321	A	9	C	45	0.167	0.278	0.239	A	5	C	55	0.083	0.153	0.141	A	12	C	52	0.188	0.305	0.258	A	5	C	27	0.156	0.264	0.229	A	11	C	47	0.19	0.307	0.26
INRA_BovSV1593	C	697	T	65	0.085	0.156	0.144	C	18	-	-				C	54	-	-				T	27	C	33	0.45	0.495	0.372	T	2	C	62	0.031	0.061	0.059	T	3	C	29	0.094	0.17	0.155	T	9	C	49	0.155	0.262	0.228
INRA_BovSV1602	A	354	G	406	0.466	0.498	0.374	A	11	G	7	0.389	0.475	0.362	A	28	G	26	0.481	0.499	0.375	A	35	G	25	0.417	0.486	0.368	A	36	G	28	0.438	0.492	0.371	A	10	G	22	0.313	0.43	0.337	A	15	G	43	0.259	0.383	0.31
INRA_BovSV1671	C	623	T	105	0.144	0.247	0.216	C	18	-	-				T	19	C	35	0.352	0.456	0.352	T	6	C	48	0.111	0.198	0.178	T	16	C	44	0.267	0.391	0.315	T	11	C	21	0.344	0.451	0.349	T	1	C	57	0.017	0.034	0.033
INRA_BovSV1672	C	656	T	108	0.141	0.243	0.213	C	18	-	-				T	19	C	35	0.352	0.456	0.352	T	7	C	53	0.117	0.206	0.185	T	17	C	47	0.266	0.39	0.314	T	9	C	23	0.281	0.404	0.323	T	1	C	57	0.017	0.034	0.033
INRA_BovSV1790	A	491	G	69	0.123	0.216	0.193	A	16	-	-				A	36	G	2	0.053	0.1	0.095	A	58	-	-				A	22	G	20	0.476	0.499	0.374	A	20	G	4	0.167	0.278	0.239	A	22	G	12	0.353	0.457	0.352
INRA_BovSV1799	C	13	T	751	0.017	0.033	0.033	T	17	C	1	0.056	0.105	0.099	T	54	-	-				T	60	-	-				T	62	C	2	0.031	0.061	0.059	T	30	C	2	0.063	0.117	0.11	T	58	-	-
INRA_BovSV1811	A	708	G	44	0.059	0.11	0.104	A	17	G	1	0.056	0.105	0.099	A	54	-	-				A	51	G	7	0.121	0.212	0.19	A	64	-	-				A	30	-	-				A	56	-	-
INRA_BovSV1909	C	498	T	256	0.34	0.448	0.348	T	5	C	13	0.278	0.401	0.321	T	24	C	28	0.462	0.497	0.374	T	18	C	42	0.3	0.42	0.332	T	23	C	41	0.359	0.46	0.354	T	10	C	22	0.313	0.43	0.337	T	23	C	35	0.397	0.479	0.364
INRA_BovSV201	A	219	G	453	0.326	0.439	0.343	A	1	G	7	0.125	0.219	0.195	A	15	G	39	0.278	0.401	0.321	A	27	G	29	0.482	0.499	0.375	A	15	G	49	0.234	0.359	0.294	A	14	G	16	0.467	0.498	0.374	A	27	G	11	0.289	0.411	0.327
INRA_BovSV2010	C	466	T	298	0.39	0.476	0.363	T	7	C	11	0.389	0.475	0.362	T	17	C	37	0.315	0.431	0.338	T	14	C	46	0.233	0.358	0.294	T	13	C	51	0.203	0.324	0.271	T	11	C	21	0.344	0.451	0.349	T	41	C	17	0.293	0.414	0.329
INRA_BovSV2029	A	79	G	673	0.105	0.188	0.17	A	1	G	17	0.056	0.105	0.099	A	20	G	34	0.37	0.466	0.358	A	6	G	54	0.1	0.18	0.164	G	64	-	-				A	4	G	28	0.125	0.219	0.195	A	4	G	54	0.069	0.128	0.12
INRA_BovSV2044	C	642	T	98	0.132	0.23	0.203	T	5	C	13	0.278	0.401	0.321	T	1	C	53	0.019	0.036	0.036	T	3	C	57	0.05	0.095	0.09	T	5	C	59	0.078	0.144	0.134	T	6	C	24	0.2	0.32	0.269	T	1	C	57	0.017	0.034	0.033
INRA_BovSV2083	A	151	C	611	0.198	0.318	0.267	A	6	C	12	0.333	0.444	0.346	A	7	C	47	0.13	0.226	0.2	A	29	C	31	0.483	0.499	0.375	C	64	-	-				A	2	C	30	0.063	0.117	0.11	A	12	C	46	0.207	0.328	0.274
INRA_BovSV2088	A	339	G	323	0.488	0.5	0.375	A	5	G	7	0.417	0.486	0.368	A	25	G	25	0.5	0.5	0.375	A	28	G	30	0.483	0.499	0.375	A	24	G	40	0.375	0.469	0.359	A	11	G	17	0.393	0.477	0.363	A	13	G	31	0.295	0.416	0.33
INRA_BovSV2091	C	337	T	307	0.477	0.499	0.374	T	3	C	11	0.214	0.337	0.28	T	23	C	25	0.479	0.499	0.375	T	19	C	13	0.406	0.482	0.366	T	22	C	38	0.367	0.464	0.357	T	5	C	27	0.156	0.264	0.229	T	15	C	43	0.259	0.383	0.31
INRA_BovSV211	A	259	G	477	0.352	0.456	0.352	A	6	G	12	0.333	0.444	0.346	A	23	G	31	0.426	0.489	0.369	A	18	G	42	0.3	0.42	0.332	A	29	G	33	0.468	0.498	0.374	A	12	G	20	0.375	0.469	0.359	A	13	G	43	0.232	0.357	0.293
INRA_BovSV213	A	516	G	232	0.31	0.428	0.336	A	12	G	6	0.333	0.444	0.346	A	33	G	21	0.389	0.475	0.362	A	41	G	17	0.293	0.414	0.329	A	36	G	26	0.419	0.487	0.368	A	21	G	11	0.344	0.451	0.349	A	48	G	10	0.172	0.285	0.245
INRA_BovSV2136	A	668	C	92	0.121	0.213	0.19	A	18	-	-				A	40	C	14	0.259	0.384	0.31	A	48	C	12	0.2	0.32	0.269	A	62	C	2	0.031	0.061	0.059	A	29	C	3	0.094	0.17	0.155	A	46	C	10	0.179	0.293	0.25
INRA_BovSV217	A	187	G	575	0.245	0.37	0.302	A	4	G	14	0.222	0.346	0.286	A	16	G	38	0.296	0.417	0.33	A	26	G	34	0.433	0.491	0.371	A	12	G	52	0.188	0.305	0.258	A	5	G	27	0.156	0.264	0.229	A	10	G	48	0.172	0.285	0.245
INRA_BovSV226	T	193	G	563	0.255	0.38	0.308	T	1	G	17	0.056	0.105	0.099	T	13	G	41	0.241	0.366	0.299	T	10	G	48	0.172	0.285	0.245	T	19	G	45	0.297	0.417	0.33	T	9	G	23	0.281	0.404	0.323	T	28	G	30	0.483	0.499	0.375
INRA_BovSV2338	A	325	G	437	0.427	0.489	0.37	A	4	G	14	0.222	0.346	0.286	A	38	G	14	0.269	0.393	0.316	A	21	G	39	0.35	0.455	0.351	A	33	G	31	0.484	0.5	0.375	A	20	G	12	0.375	0.469	0.359	A	19	G	39	0.328	0.441	0.344
INRA_BovSV2366	C	761	T	1	0.001	0.003	0.003	C	18	-	-				C	54	-	-				C	60	-	-				C	64	-	-				C	32	-	-				C	58	-	-
INRA_BovSV237	A	283	G	475	0.373	0.468	0.358	A	9	G	9	0.5	0.5	0.375	A	22	G	32	0.407	0.483	0.366	A	24	G	36	0.4	0.48	0.365	A	26	G	36	0.419	0.487	0.368	A	14	G	18	0.438	0.492	0.371	A	16	G	42	0.276	0.4	0.32
INRA_BovSV2382	T	735	G	1	0.001	0.003	0.003	T	18	-	-				T	54	-	-				T	58	-	-				T	60	-	-				T	32	-	-				T	54	-	-
INRA_BovSV2383	A	759	G	5	0.007	0.013	0.013	A	18	-	-				A	54	-	-				A	60	-	-				A	64	-	-				A	32	-	-				A	58	-	-
INRA_BovSV2385	A	671	G	87	0.115	0.203	0.183	A	15	G	3	0.167	0.278	0.239	A	50	G	4	0.074	0.137	0.128	A	48	G	12	0.2	0.32	0.269	A	56	G	8	0.125	0.219	0.195	A	27	G	5	0.156	0.264	0.229	A	54	G	4	0.069	0.128	0.12
INRA_BovSV239	A	38	G	618	0.058	0.109	0.103	A	1	G	17	0.056	0.105	0.099	G	54	-	-				A	8	G	38	0.174	0.287	0.246	G	56	-	-				G	28	-	-				A	1	G	51	0.019	0.038	0.037
INRA_BovSV240	A	468	G	238	0.337	0.447	0.347	A	9	G	7	0.438	0.492	0.371	A	29	G	19	0.396	0.478	0.364	A	33	G	17	0.34	0.449	0.348	A	40	G	20	0.333	0.444	0.346	A	24	G	8	0.25	0.375	0.305	A	37	G	19	0.339	0.448	0.348
INRA_BovSV2406	C	206	T	554	0.271	0.395	0.317	T	12	C	6	0.333	0.444	0.346	T	41	C	13	0.241	0.366	0.299	T	53	C	7	0.117	0.206	0.185	T	19	C	45	0.297	0.417	0.33	T	22	C	10	0.313	0.43	0.337	T	43	C	15	0.259	0.383	0.31
INRA_BovSV2419	A	688	G	74	0.097	0.175	0.16	A	18	-	-				A	54	-	-				A	49	G	11	0.183	0.299	0.255	A	42	G	22	0.344	0.451	0.349	A	31	G	1	0.031	0.061	0.059	A	57	G	1	0.017	0.034	0.033
INRA_BovSV2425	A	244	G	518	0.32	0.435	0.341	A	8	G	10	0.444	0.494	0.372	A	16	G	38	0.296	0.417	0.33	A	15	G	45	0.25	0.375	0.305	A	16	G	48	0.25	0.375	0.305	A	6	G	26	0.188	0.305	0.258	A	18	G	40	0.31	0.428	0.336
INRA_BovSV244	C	37	T	717	0.049	0.093	0.089	T	18	-	-				T	54	-	-				T	58	-	-				T	58	C	6	0.094	0.17	0.155	T	30	C	2	0.063	0.117	0.11	T	57	C	1	0.017	0.034	0.033
INRA_BovSV2461	A	291	G	421	0.409	0.483	0.367	A	1	G	15	0.063	0.117	0.11	A	25	G	27	0.481	0.499	0.375	A	27	G	27	0.5	0.5	0.375	A	23	G	37	0.383	0.473	0.361	A	15	G	17	0.469	0.498	0.374	A	20	G	34	0.37	0.466	0.358
INRA_BovSV2462	A	495	G	267	0.35	0.455	0.352	A	15	G	3	0.167	0.278	0.239	A	28	G	26	0.481	0.499	0.375	A	56	G	4	0.067	0.124	0.117	A	32	G	32	0.5	0.5	0.375	A	18	G	14	0.438	0.492	0.371	A	35	G	23	0.397	0.479	0.364
INRA_BovSV2469	A	557	G	163	0.226	0.35	0.289	A	16	G	2	0.111	0.198	0.178	A	41	G	11	0.212	0.334	0.278	A	37	G	17	0.315	0.431	0.338	A	45	G	17	0.274	0.398	0.319	A	25	G	5	0.167	0.278	0.239	A	51	G	5	0.089	0.163	0.149
INRA_BovSV247	A	745	G	19	0.025	0.049	0.047	A	18	-	-				A	54	-	-				A	49	G	11	0.183	0.299	0.255	A	64	-	-				A	32	-	-				A	58	-	-
INRA_BovSV2475	T	679	G	7	0.01	0.02	0.02	T	10	-	-				T	54	-	-				T	58	-	-				T	64	-	-				T	32	-	-				T	50	-	-
INRA_BovSV2477	C	731	T	33	0.043	0.083	0.079	C	18	-	-				T	4	C	50	0.074	0.137	0.128	C	60	-	-				T	3	C	61	0.047	0.089	0.085	T	5	C	27	0.156	0.264	0.229	T	14	C	44	0.241	0.366	0.299
INRA_BovSV2479	C	2	T	738	0.003	0.005	0.005	T	18	-	-				T	54	-	-				T	58	-	-				T	62	-	-				T	32	-	-				T	58	-	-
INRA_BovSV248	C	27	T	737	0.035	0.068	0.066	T	18	-	-				T	54	-	-				T	60	-	-				T	64	-	-				T	31	C	1	0.031	0.061	0.059	T	58	-	-
INRA_BovSV2491	T	151	G	587	0.205	0.325	0.273	T	2	G	16	0.111	0.198	0.178	T	4	G	50	0.074	0.137	0.128	T	21	G	39	0.35	0.455	0.351	T	3	G	61	0.047	0.089	0.085	T	3	G	29	0.094	0.17	0.155	T	12	G	42	0.222	0.346	0.286
INRA_BovSV2539	A	738	C	18	0.024	0.046	0.045	A	18	-	-				A	52	C	2	0.037	0.071	0.069	A	52	C	8	0.133	0.231	0.204	A	64	-	-				A	31	C	1	0.031	0.061	0.059	A	58	-	-
INRA_BovSV254	A	601	C	123	0.17	0.282	0.242	A	8	C	8	0.5	0.5	0.375	A	46	C	6	0.115	0.204	0.183	A	34	C	18	0.346	0.453	0.35	A	53	C	7	0.117	0.206	0.185	A	32	-	-				A	58	-	-
INRA_BovSV2559	A	201	G	553	0.267	0.391	0.315	A	1	G	17	0.056	0.105	0.099	A	20	G	34	0.37	0.466	0.358	A	18	G	40	0.31	0.428	0.336	A	23	G	39	0.371	0.467	0.358	A	11	G	21	0.344	0.451	0.349	A	10	G	48	0.172	0.285	0.245
INRA_BovSV259	C	663	T	95	0.125	0.219	0.195	C	18	-	-				T	4	C	50	0.074	0.137	0.128	T	11	C	49	0.183	0.299	0.255	T	7	C	57	0.109	0.195	0.176	T	2	C	30	0.063	0.117	0.11	T	5	C	53	0.086	0.158	0.145
INRA_BovSV2603	A	2	G	610	0.003	0.007	0.006	G	16	-	-				G	54	-	-				A	1	G	39	0.025	0.049	0.048	G	56	-	-				G	30	-	-				G	36	-	-
INRA_BovSV263	A	485	G	235	0.326	0.44	0.343	A	15	G	1	0.063	0.117	0.11	A	26	G	22	0.458	0.497	0.373	A	28	G	26	0.481	0.499	0.375	A	35	G	25	0.417	0.486	0.368	A	19	G	13	0.406	0.482	0.366	A	24	G	20	0.455	0.496	0.373
INRA_BovSV2630	C	230	T	502	0.314	0.431	0.338	T	16	C	2	0.111	0.198	0.178	T	38	C	14	0.269	0.393	0.316	T	32	C	28	0.467	0.498	0.374	T	52	C	10	0.161	0.271	0.234	T	18	C	14	0.438	0.492	0.371	T	27	C	21	0.438	0.492	0.371
INRA_BovSV2631	C	501	T	225	0.31	0.428	0.336	T	2	C	16	0.111	0.198	0.178	T	13	C	37	0.26	0.385	0.311	T	28	C	32	0.467	0.498	0.374	T	9	C	51	0.15	0.255	0.222	T	13	C	17	0.433	0.491	0.371	T	22	C	28	0.44	0.493	0.371
INRA_BovSV2637	T	617	G	145	0.19	0.308	0.261	T	17	G	1	0.056	0.105	0.099	T	41	G	13	0.241	0.366	0.299	T	52	G	8	0.133	0.231	0.204	T	46	G	18	0.281	0.404	0.323	T	24	G	8	0.25	0.375	0.305	T	41	G	17	0.293	0.414	0.329
INRA_BovSV265	T	69	G	675	0.093	0.168	0.154	G	18	-	-				T	2	G	52	0.037	0.071	0.069	T	9	G	51	0.15	0.255	0.222	T	6	G	56	0.097	0.175	0.16	T	2	G	30	0.063	0.117	0.11	T	14	G	44	0.241	0.366	0.299
INRA_BovSV268	C	532	T	230	0.302	0.421	0.333	C	18	-	-				T	21	C	33	0.389	0.475	0.362	T	21	C	39	0.35	0.455	0.351	T	24	C	40	0.375	0.469	0.359	T	12	C	20	0.375	0.469	0.359	T	27	C	31	0.466	0.498	0.374
INRA_BovSV2719	C	394	T	370	0.484	0.5	0.375	T	10	C	8	0.444	0.494	0.372	T	24	C	30	0.444	0.494	0.372	T	19	C	41	0.317	0.433	0.339	T	44	C	20	0.313	0.43	0.337	T	12	C	20	0.375	0.469	0.359	T	12	C	46	0.207	0.328	0.274
INRA_BovSV2755	A	47	C	717	0.062	0.115	0.109	A	3	C	15	0.167	0.278	0.239	C	54	-	-				A	3	C	57	0.05	0.095	0.09	C	64	-	-				C	32	-	-				C	58	-	-
INRA_BovSV2830	A	307	G	445	0.408	0.483	0.366	A	6	G	12	0.333	0.444	0.346	A	23	G	29	0.442	0.493	0.372	A	14	G	46	0.233	0.358	0.294	A	31	G	33	0.484	0.5	0.375	A	12	G	20	0.375	0.469	0.359	A	24	G	34	0.414	0.485	0.367
INRA_BovSV2858	A	205	G	453	0.312	0.429	0.337	A	5	G	13	0.278	0.401	0.321	A	9	G	35	0.205	0.325	0.272	A	13	G	45	0.224	0.348	0.287	A	14	G	34	0.292	0.413	0.328	A	8	G	14	0.364	0.463	0.356	A	24	G	32	0.429	0.49	0.37
INRA_BovSV2873	A	721	G	41	0.054	0.102	0.097	A	18	-	-				A	52	G	2	0.037	0.071	0.069	A	60	-	-				A	58	G	6	0.094	0.17	0.155	A	28	G	4	0.125	0.219	0.195	A	53	G	5	0.086	0.158	0.145
INRA_BovSV2878	A	750	C	14	0.018	0.036	0.035	A	18	-	-				A	54	-	-				A	55	C	5	0.083	0.153	0.141	A	63	C	1	0.016	0.031	0.03	A	27	C	5	0.156	0.264	0.229	A	58	-	-
INRA_BovSV2888	T	755	G	9	0.012	0.023	0.023	T	18	-	-				T	54	-	-				T	59	G	1	0.017	0.033	0.032	T	64	-	-				T	32	-	-				T	58	-	-
INRA_BovSV2890	A	668	G	72	0.097	0.176	0.16	A	18	-	-				A	32	G	20	0.385	0.473	0.361	A	60	-	-				A	32	G	24	0.429	0.49	0.37	A	28	G	4	0.125	0.219	0.195	A	46	G	8	0.148	0.252	0.221
INRA_BovSV2930	C	411	T	311	0.431	0.49	0.37	T	8	C	10	0.444	0.494	0.372	T	21	C	29	0.42	0.487	0.369	T	28	C	30	0.483	0.499	0.375	T	29	C	31	0.483	0.499	0.375	T	16	C	16	0.5	0.5	0.375	T	28	C	30	0.483	0.499	0.375
INRA_BovSV2931	C	19	T	681	0.027	0.053	0.051	T	18	-	-				T	44	-	-				T	60	-	-				T	52	C	2	0.037	0.071	0.069	T	32	-	-				T	49	C	1	0.02	0.039	0.038
INRA_BovSV2937	C	718	T	36	0.048	0.091	0.087	C	18	-	-				T	3	C	49	0.058	0.109	0.103	T	7	C	53	0.117	0.206	0.185	T	4	C	60	0.063	0.117	0.11	T	4	C	28	0.125	0.219	0.195	T	5	C	51	0.089	0.163	0.149
INRA_BovSV2982	T	308	G	448	0.407	0.483	0.366	T	7	G	11	0.389	0.475	0.362	T	22	G	32	0.407	0.483	0.366	T	29	G	29	0.5	0.5	0.375	T	19	G	45	0.297	0.417	0.33	T	15	G	17	0.469	0.498	0.374	T	24	G	34	0.414	0.485	0.367
INRA_BovSV3070	T	309	G	451	0.407	0.483	0.366	T	10	G	8	0.444	0.494	0.372	T	8	G	46	0.148	0.252	0.221	T	30	G	30	0.5	0.5	0.375	T	8	G	56	0.125	0.219	0.195	T	19	G	13	0.406	0.482	0.366	T	34	G	24	0.414	0.485	0.367
INRA_BovSV3072	A	489	G	237	0.326	0.44	0.343	A	8	G	6	0.429	0.49	0.37	A	32	G	22	0.407	0.483	0.366	A	45	G	15	0.25	0.375	0.305	A	46	G	18	0.281	0.404	0.323	A	17	G	13	0.433	0.491	0.371	A	34	G	24	0.414	0.485	0.367
INRA_BovSV310	A	230	G	528	0.303	0.423	0.333	A	3	G	15	0.167	0.278	0.239	A	9	G	45	0.167	0.278	0.239	A	32	G	28	0.467	0.498	0.374	A	10	G	54	0.156	0.264	0.229	A	7	G	25	0.219	0.342	0.283	A	27	G	31	0.466	0.498	0.374
INRA_BovSV3106	A	620	G	126	0.169	0.281	0.241	A	13	G	5	0.278	0.401	0.321	A	47	G	7	0.13	0.226	0.2	A	43	G	17	0.283	0.406	0.324	A	57	G	5	0.081	0.148	0.137	A	29	G	3	0.094	0.17	0.155	A	44	G	14	0.241	0.366	0.299
INRA_BovSV3211	T	709	G	7	0.01	0.019	0.019	T	18	-	-				T	50	-	-				T	58	-	-				T	62	-	-				T	28	-	-				T	56	-	-
INRA_BovSV3242	A	720	C	38	0.05	0.095	0.091	A	18	-	-				A	54	-	-				A	44	C	16	0.267	0.391	0.315	A	64	-	-				A	30	C	2	0.063	0.117	0.11	A	58	-	-
INRA_BovSV325	C	763	T	1	0.001	0.003	0.003	C	18	-	-				C	54	-	-				C	60	-	-				C	64	-	-				C	32	-	-				C	58	-	-
INRA_BovSV329	A	240	G	524	0.314	0.431	0.338	A	7	G	11	0.389	0.475	0.362	A	21	G	33	0.389	0.475	0.362	A	7	G	53	0.117	0.206	0.185	A	13	G	51	0.203	0.324	0.271	A	11	G	21	0.344	0.451	0.349	A	23	G	35	0.397	0.479	0.364
INRA_BovSV3321	C	1	T	763	0.001	0.003	0.003	T	18	-	-				T	54	-	-				T	60	-	-				T	63	C	1	0.016	0.031	0.03	T	32	-	-				T	58	-	-
INRA_BovSV3394	A	661	G	69	0.095	0.171	0.157	A	11	G	5	0.313	0.43	0.337	A	48	G	6	0.111	0.198	0.178	A	58	-	-				A	59	G	5	0.078	0.144	0.134	A	32	-	-				A	33	G	25	0.431	0.49	0.37
INRA_BovSV3568	T	287	G	473	0.378	0.47	0.36	T	5	G	13	0.278	0.401	0.321	T	20	G	34	0.37	0.466	0.358	T	28	G	32	0.467	0.498	0.374	T	30	G	34	0.469	0.498	0.374	T	18	G	14	0.438	0.492	0.371	T	29	G	29	0.5	0.5	0.375
INRA_BovSV3649	A	1	G	707	0.001	0.003	0.003	G	18	-	-				G	54	-	-				G	60	-	-				G	58	-	-				G	32	-	-				A	1	G	45	0.022	0.043	0.042
INRA_BovSV3654	C	696	T	2	0.003	0.006	0.006	C	18	-	-				C	54	-	-				C	54	-	-				C	62	-	-				C	26	-	-				C	58	-	-
INRA_BovSV3673	A	603	G	43	0.067	0.124	0.117	A	7	G	1	0.125	0.219	0.195	A	54	-	-				A	56	-	-				A	60	-	-				A	28	G	2	0.067	0.124	0.117	A	55	G	1	0.018	0.035	0.034
INRA_BovSV3674	A	584	G	148	0.202	0.323	0.271	A	17	G	1	0.056	0.105	0.099	A	42	G	12	0.222	0.346	0.286	A	40	G	14	0.259	0.384	0.31	A	55	G	9	0.141	0.242	0.212	A	29	G	3	0.094	0.17	0.155	A	55	G	1	0.018	0.035	0.034
INRA_BovSV3693	A	716	G	32	0.043	0.082	0.079	A	18	-	-				A	54	-	-				A	60	-	-				A	63	G	1	0.016	0.031	0.03	A	32	-	-				A	34	G	16	0.32	0.435	0.341
INRA_BovSV3696	A	156	G	552	0.22	0.344	0.285	A	5	G	11	0.313	0.43	0.337	A	7	G	47	0.13	0.226	0.2	A	9	G	51	0.15	0.255	0.222	A	10	G	46	0.179	0.293	0.25	A	9	G	21	0.3	0.42	0.332	A	16	G	26	0.381	0.472	0.36
INRA_BovSV3706	T	151	G	531	0.221	0.345	0.285	G	18	-	-				T	11	G	43	0.204	0.324	0.272	T	9	G	41	0.18	0.295	0.252	T	32	G	30	0.484	0.499	0.375	T	9	G	23	0.281	0.404	0.323	T	14	G	24	0.368	0.465	0.357
INRA_BovSV3707	C	223	T	383	0.368	0.465	0.357	T	4	C	6	0.4	0.48	0.365	T	35	C	9	0.205	0.325	0.272	T	30	C	8	0.211	0.332	0.277	T	51	C	7	0.121	0.212	0.19	T	22	C	10	0.313	0.43	0.337	T	41	C	7	0.146	0.249	0.218
INRA_BovSV3805	A	679	G	69	0.092	0.167	0.153	A	12	G	4	0.25	0.375	0.305	A	50	G	4	0.074	0.137	0.128	A	60	-	-				A	64	-	-				A	32	-	-				A	56	G	2	0.034	0.067	0.064
INRA_BovSV3807	C	630	T	82	0.115	0.204	0.183	T	8	C	8	0.5	0.5	0.375	T	14	C	30	0.318	0.434	0.34	T	14	C	42	0.25	0.375	0.305	T	2	C	60	0.032	0.062	0.06	T	3	C	29	0.094	0.17	0.155	T	1	C	57	0.017	0.034	0.033
INRA_BovSV3808	A	490	G	100	0.169	0.282	0.242	A	8	G	4	0.333	0.444	0.346	A	38	G	4	0.095	0.172	0.157	A	33	G	13	0.283	0.405	0.323	A	50	-	-				A	21	G	7	0.25	0.375	0.305	A	41	G	3	0.068	0.127	0.119
INRA_BovSV3810	C	652	T	38	0.055	0.104	0.099	C	18	-	-				T	6	C	42	0.125	0.219	0.195	T	1	C	59	0.017	0.033	0.032	T	4	C	52	0.071	0.133	0.124	C	32	-	-				T	5	C	49	0.093	0.168	0.154
INRA_BovSV3825	C	605	T	153	0.202	0.322	0.27	T	7	C	11	0.389	0.475	0.362	T	9	C	45	0.167	0.278	0.239	T	14	C	46	0.233	0.358	0.294	T	13	C	49	0.21	0.331	0.277	T	12	C	20	0.375	0.469	0.359	T	16	C	42	0.276	0.4	0.32
INRA_BovSV3828	A	62	G	608	0.093	0.168	0.154	G	18	-	-				G	42	-	-				A	7	G	49	0.125	0.219	0.195	A	2	G	60	0.032	0.062	0.06	A	3	G	23	0.115	0.204	0.183	A	1	G	45	0.022	0.043	0.042
INRA_BovSV3830	T	32	G	602	0.05	0.096	0.091	G	16	-	-				G	46	-	-				G	52	-	-				G	50	-	-				T	7	G	21	0.25	0.375	0.305	T	5	G	41	0.109	0.194	0.175
INRA_BovSV3832	T	9	G	607	0.015	0.029	0.028	G	14	-	-				T	3	G	35	0.079	0.145	0.135	G	52	-	-				G	50	-	-				G	30	-	-				T	1	G	47	0.021	0.041	0.04
INRA_BovSV3839	T	90	G	618	0.127	0.222	0.197	G	16	-	-				T	9	G	43	0.173	0.286	0.245	T	12	G	40	0.231	0.355	0.292	T	3	G	51	0.056	0.105	0.099	T	8	G	22	0.267	0.391	0.315	T	2	G	54	0.036	0.069	0.067
INRA_BovSV4228	C	88	T	662	0.117	0.207	0.186	T	18	-	-				T	50	C	4	0.074	0.137	0.128	T	55	C	5	0.083	0.153	0.141	T	63	C	1	0.016	0.031	0.03	T	24	C	8	0.25	0.375	0.305	T	53	C	3	0.054	0.101	0.096
INRA_BovSV4246	A	395	C	365	0.48	0.499	0.375	A	5	C	13	0.278	0.401	0.321	A	30	C	24	0.444	0.494	0.372	A	31	C	29	0.483	0.499	0.375	A	35	C	29	0.453	0.496	0.373	A	27	C	5	0.156	0.264	0.229	A	50	C	8	0.138	0.238	0.21
INRA_BovSV430	A	175	G	585	0.23	0.354	0.292	A	1	G	17	0.056	0.105	0.099	A	16	G	38	0.296	0.417	0.33	A	20	G	40	0.333	0.444	0.346	A	25	G	39	0.391	0.476	0.363	A	8	G	24	0.25	0.375	0.305	A	13	G	45	0.224	0.348	0.287
INRA_BovSV4388	A	322	G	442	0.421	0.488	0.369	A	2	G	16	0.111	0.198	0.178	A	23	G	31	0.426	0.489	0.369	A	27	G	33	0.45	0.495	0.372	A	28	G	36	0.438	0.492	0.371	A	13	G	19	0.406	0.482	0.366	A	24	G	34	0.414	0.485	0.367
INRA_BovSV4461	C	392	T	368	0.484	0.5	0.375	T	4	C	14	0.222	0.346	0.286	T	19	C	33	0.365	0.464	0.356	T	49	C	11	0.183	0.299	0.255	T	23	C	41	0.359	0.46	0.354	T	11	C	21	0.344	0.451	0.349	T	36	C	22	0.379	0.471	0.36
INRA_BovSV4463	C	546	T	218	0.285	0.408	0.325	T	3	C	15	0.167	0.278	0.239	T	28	C	26	0.481	0.499	0.375	T	23	C	37	0.383	0.473	0.361	T	20	C	44	0.313	0.43	0.337	T	12	C	20	0.375	0.469	0.359	T	25	C	33	0.431	0.49	0.37
INRA_BovSV4523	C	554	T	208	0.273	0.397	0.318	T	5	C	13	0.278	0.401	0.321	T	15	C	39	0.278	0.401	0.321	T	6	C	54	0.1	0.18	0.164	T	27	C	37	0.422	0.488	0.369	T	7	C	25	0.219	0.342	0.283	T	19	C	39	0.328	0.441	0.344
INRA_BovSV4848	C	49	T	681	0.067	0.125	0.117	T	16	-	-				T	48	-	-				T	56	-	-				T	41	C	23	0.359	0.46	0.354	T	25	C	7	0.219	0.342	0.283	T	58	-	-
INRA_BovSV4870	T	172	G	562	0.234	0.359	0.294	G	16	-	-				T	1	G	53	0.019	0.036	0.036	T	9	G	51	0.15	0.255	0.222	T	28	G	36	0.438	0.492	0.371	T	3	G	23	0.115	0.204	0.183	T	22	G	34	0.393	0.477	0.363
INRA_BovSV4950	T	478	G	272	0.363	0.462	0.355	T	7	G	11	0.389	0.475	0.362	T	32	G	20	0.385	0.473	0.361	T	40	G	20	0.333	0.444	0.346	T	46	G	18	0.281	0.404	0.323	T	18	G	12	0.4	0.48	0.365	T	49	G	9	0.155	0.262	0.228
INRA_BovSV4956	C	492	T	224	0.313	0.43	0.338	T	5	C	13	0.278	0.401	0.321	T	14	C	40	0.259	0.384	0.31	T	13	C	37	0.26	0.385	0.311	T	20	C	40	0.333	0.444	0.346	T	5	C	23	0.179	0.293	0.25	T	15	C	43	0.259	0.383	0.31
INRA_BovSV4961	A	200	G	350	0.364	0.463	0.356	A	4	G	10	0.286	0.408	0.325	A	14	G	20	0.412	0.484	0.367	A	21	G	33	0.389	0.475	0.362	A	11	G	27	0.289	0.411	0.327	A	8	G	14	0.364	0.463	0.356	A	14	G	32	0.304	0.423	0.334
INRA_BovSV4963	A	533	G	229	0.301	0.42	0.332	A	10	G	8	0.444	0.494	0.372	A	34	G	20	0.37	0.466	0.358	A	40	G	20	0.333	0.444	0.346	A	39	G	25	0.391	0.476	0.363	A	24	G	8	0.25	0.375	0.305	A	36	G	22	0.379	0.471	0.36
INRA_BovSV4968	A	93	G	651	0.125	0.219	0.195	A	1	G	15	0.063	0.117	0.11	A	9	G	43	0.173	0.286	0.245	G	60	-	-				A	13	G	43	0.232	0.357	0.293	A	5	G	27	0.156	0.264	0.229	A	20	G	38	0.345	0.452	0.35
INRA_BovSV4969	T	100	G	652	0.133	0.231	0.204	T	2	G	16	0.111	0.198	0.178	T	9	G	39	0.188	0.305	0.258	G	60	-	-				T	16	G	48	0.25	0.375	0.305	T	5	G	27	0.156	0.264	0.229	T	20	G	38	0.345	0.452	0.35
INRA_BovSV4974	T	109	G	655	0.143	0.245	0.215	T	2	G	16	0.111	0.198	0.178	T	13	G	41	0.241	0.366	0.299	T	5	G	55	0.083	0.153	0.141	T	27	G	37	0.422	0.488	0.369	T	1	G	31	0.031	0.061	0.059	T	4	G	54	0.069	0.128	0.12
INRA_BovSV4976	A	80	G	518	0.134	0.232	0.205	A	2	G	14	0.125	0.219	0.195	A	11	G	31	0.262	0.387	0.312	A	3	G	49	0.058	0.109	0.103	A	14	G	24	0.368	0.465	0.357	A	1	G	25	0.038	0.074	0.071	A	7	G	31	0.184	0.301	0.255
INRA_BovSV4992	A	16	G	706	0.022	0.043	0.042	G	18	-	-				G	50	-	-				G	60	-	-				A	3	G	57	0.05	0.095	0.09	G	32	-	-				A	1	G	55	0.018	0.035	0.034
INRA_BovSV4993	A	679	G	67	0.09	0.163	0.15	A	18	-	-				A	46	G	6	0.115	0.204	0.183	A	60	-	-				A	45	G	13	0.224	0.348	0.287	A	27	G	5	0.156	0.264	0.229	A	39	G	11	0.22	0.343	0.284
INRA_BovSV4996	A	492	G	230	0.319	0.434	0.34	A	13	G	5	0.278	0.401	0.321	A	25	G	21	0.457	0.496	0.373	A	54	G	6	0.1	0.18	0.164	A	34	G	24	0.414	0.485	0.367	A	22	G	8	0.267	0.391	0.315	A	49	G	9	0.155	0.262	0.228
INRA_BovSV4997	C	402	T	352	0.467	0.498	0.374	T	9	C	9	0.5	0.5	0.375	T	19	C	35	0.352	0.456	0.352	T	37	C	23	0.383	0.473	0.361	T	2	C	62	0.031	0.061	0.059	T	12	C	20	0.375	0.469	0.359	T	40	C	18	0.31	0.428	0.336
INRA_BovSV500	C	425	T	337	0.442	0.493	0.372	T	9	C	9	0.5	0.5	0.375	T	24	C	30	0.444	0.494	0.372	T	30	C	30	0.5	0.5	0.375	T	27	C	35	0.435	0.492	0.371	T	8	C	24	0.25	0.375	0.305	T	25	C	33	0.431	0.49	0.37
INRA_BovSV5004	A	87	G	675	0.114	0.202	0.182	G	18	-	-				A	10	G	42	0.192	0.311	0.262	G	60	-	-				A	12	G	52	0.188	0.305	0.258	A	5	G	27	0.156	0.264	0.229	A	23	G	35	0.397	0.479	0.364
INRA_BovSV5005	T	42	G	722	0.055	0.104	0.099	G	18	-	-				T	5	G	49	0.093	0.168	0.154	T	1	G	59	0.017	0.033	0.032	T	1	G	63	0.016	0.031	0.03	T	1	G	31	0.031	0.061	0.059	T	10	G	48	0.172	0.285	0.245
INRA_BovSV5006	A	145	G	425	0.254	0.379	0.307	A	2	G	16	0.111	0.198	0.178	A	7	G	29	0.194	0.313	0.264	A	11	G	31	0.262	0.387	0.312	A	11	G	29	0.275	0.399	0.319	A	5	G	17	0.227	0.351	0.29	A	17	G	17	0.5	0.5	0.375
INRA_BovSV5055	C	445	T	317	0.416	0.486	0.368	T	7	C	11	0.389	0.475	0.362	T	21	C	31	0.404	0.482	0.366	T	6	C	54	0.1	0.18	0.164	T	43	C	21	0.328	0.441	0.344	T	22	C	10	0.313	0.43	0.337	T	20	C	38	0.345	0.452	0.35
INRA_BovSV5062	A	162	C	514	0.24	0.364	0.298	A	4	C	12	0.25	0.375	0.305	A	6	C	40	0.13	0.227	0.201	A	14	C	40	0.259	0.384	0.31	A	3	C	55	0.052	0.098	0.093	A	9	C	17	0.346	0.453	0.35	A	14	C	36	0.28	0.403	0.322
INRA_BovSV5066	T	276	G	488	0.361	0.462	0.355	T	7	G	11	0.389	0.475	0.362	T	16	G	38	0.296	0.417	0.33	T	16	G	44	0.267	0.391	0.315	T	23	G	41	0.359	0.46	0.354	T	13	G	19	0.406	0.482	0.366	T	31	G	27	0.466	0.498	0.374
INRA_BovSV5077	C	646	T	116	0.152	0.258	0.225	T	6	C	12	0.333	0.444	0.346	T	5	C	49	0.093	0.168	0.154	T	9	C	51	0.15	0.255	0.222	T	6	C	58	0.094	0.17	0.155	T	4	C	28	0.125	0.219	0.195	T	2	C	56	0.034	0.067	0.064
INRA_BovSV510	C	335	T	423	0.442	0.493	0.372	T	15	C	3	0.167	0.278	0.239	T	14	C	38	0.269	0.393	0.316	T	48	C	12	0.2	0.32	0.269	T	43	C	21	0.328	0.441	0.344	T	3	C	29	0.094	0.17	0.155	T	21	C	37	0.362	0.462	0.355
INRA_BovSV5106	A	2	G	682	0.003	0.006	0.006	G	18	-	-				G	44	-	-				G	54	-	-				G	64	-	-				G	26	-	-				G	56	-	-
INRA_BovSV5107	A	446	G	152	0.254	0.379	0.307	A	8	G	2	0.2	0.32	0.269	A	33	G	9	0.214	0.337	0.28	A	31	G	21	0.404	0.482	0.366	A	40	G	6	0.13	0.227	0.201	A	23	G	3	0.115	0.204	0.183	A	25	G	13	0.342	0.45	0.349
INRA_BovSV5216	T	26	G	738	0.034	0.066	0.064	G	18	-	-				T	1	G	53	0.019	0.036	0.036	G	60	-	-				G	64	-	-				G	32	-	-				T	21	G	37	0.362	0.462	0.355
INRA_BovSV523	C	29	T	557	0.049	0.094	0.09	T	12	-	-				T	41	C	1	0.024	0.046	0.045	T	33	C	9	0.214	0.337	0.28	T	38	-	-				T	25	C	1	0.038	0.074	0.071	T	34	C	2	0.056	0.105	0.099
INRA_BovSV5274	A	72	G	688	0.095	0.172	0.157	A	2	G	16	0.111	0.198	0.178	G	54	-	-				A	6	G	52	0.103	0.185	0.168	A	2	G	62	0.031	0.061	0.059	A	5	G	27	0.156	0.264	0.229	A	5	G	53	0.086	0.158	0.145
INRA_BovSV5301	A	183	G	569	0.243	0.368	0.3	A	3	G	15	0.167	0.278	0.239	A	13	G	37	0.26	0.385	0.311	A	21	G	37	0.362	0.462	0.355	A	14	G	50	0.219	0.342	0.283	A	8	G	24	0.25	0.375	0.305	A	13	G	45	0.224	0.348	0.287
INRA_BovSV5357	A	706	G	58	0.076	0.14	0.13	A	18	-	-				A	47	G	7	0.13	0.226	0.2	A	60	-	-				A	64	-	-				A	32	-	-				A	49	G	9	0.155	0.262	0.228
INRA_BovSV5539	C	307	T	457	0.402	0.481	0.365	T	13	C	5	0.278	0.401	0.321	T	30	C	24	0.444	0.494	0.372	T	37	C	23	0.383	0.473	0.361	T	39	C	25	0.391	0.476	0.363	T	18	C	14	0.438	0.492	0.371	T	40	C	18	0.31	0.428	0.336
INRA_BovSV5545	A	1	G	755	0.001	0.003	0.003	G	18	-	-				G	54	-	-				G	60	-	-				G	64	-	-				G	32	-	-				G	58	-	-
INRA_BovSV5550	A	86	G	670	0.114	0.202	0.181	G	18	-	-				A	5	G	49	0.093	0.168	0.154	A	5	G	55	0.083	0.153	0.141	A	3	G	61	0.047	0.089	0.085	A	10	G	22	0.313	0.43	0.337	A	3	G	55	0.052	0.098	0.093
INRA_BovSV5567	A	429	C	333	0.437	0.492	0.371	A	1	C	17	0.056	0.105	0.099	A	45	C	9	0.167	0.278	0.239	A	29	C	31	0.483	0.499	0.375	A	55	C	9	0.141	0.242	0.212	A	21	C	11	0.344	0.451	0.349	A	39	C	19	0.328	0.441	0.344
INRA_BovSV5576	C	634	T	130	0.17	0.282	0.243	T	5	C	13	0.278	0.401	0.321	T	17	C	37	0.315	0.431	0.338	T	9	C	51	0.15	0.255	0.222	T	4	C	60	0.063	0.117	0.11	T	7	C	25	0.219	0.342	0.283	C	58	-	-
INRA_BovSV5607	A	596	G	162	0.214	0.336	0.28	A	17	G	1	0.056	0.105	0.099	A	51	G	3	0.056	0.105	0.099	A	49	G	11	0.183	0.299	0.255	A	56	G	8	0.125	0.219	0.195	A	25	G	5	0.167	0.278	0.239	A	32	G	26	0.448	0.495	0.372
INRA_BovSV5677	C	689	T	1	0.001	0.003	0.003	C	16	-	-				C	42	-	-				C	56	-	-				C	60	-	-				C	32	-	-				C	58	-	-
INRA_BovSV5729	A	534	G	228	0.299	0.419	0.331	A	14	G	4	0.222	0.346	0.286	A	46	G	8	0.148	0.252	0.221	A	32	G	28	0.467	0.498	0.374	A	47	G	17	0.266	0.39	0.314	A	25	G	7	0.219	0.342	0.283	A	43	G	15	0.259	0.383	0.31
INRA_BovSV5732	A	259	G	501	0.341	0.449	0.348	A	11	G	7	0.389	0.475	0.362	A	17	G	37	0.315	0.431	0.338	A	15	G	45	0.25	0.375	0.305	A	9	G	55	0.141	0.242	0.212	A	9	G	23	0.281	0.404	0.323	A	34	G	24	0.414	0.485	0.367
INRA_BovSV5736	A	711	C	1	0.001	0.003	0.003	A	18	-	-				A	42	-	-				A	52	-	-				A	59	C	1	0.017	0.033	0.032	A	32	-	-				A	56	-	-
INRA_BovSV5770	A	222	C	540	0.291	0.413	0.328	A	8	C	10	0.444	0.494	0.372	A	14	C	40	0.259	0.384	0.31	A	32	C	28	0.467	0.498	0.374	A	16	C	48	0.25	0.375	0.305	A	2	C	30	0.063	0.117	0.11	A	25	C	33	0.431	0.49	0.37
INRA_BovSV58	A	326	G	436	0.428	0.49	0.37	A	8	G	10	0.444	0.494	0.372	A	20	G	32	0.385	0.473	0.361	A	24	G	36	0.4	0.48	0.365	A	31	G	33	0.484	0.5	0.375	A	15	G	17	0.469	0.498	0.374	A	24	G	34	0.414	0.485	0.367
INRA_BovSV5821	A	322	G	312	0.492	0.5	0.375	G	14	-	-				A	36	G	10	0.217	0.34	0.282	A	31	G	21	0.404	0.482	0.366	A	42	G	14	0.25	0.375	0.305	A	9	G	15	0.375	0.469	0.359	A	25	G	17	0.405	0.482	0.366
INRA_BovSV5840	A	88	C	668	0.116	0.206	0.185	A	6	C	12	0.333	0.444	0.346	C	54	-	-				A	4	C	56	0.067	0.124	0.117	A	6	C	58	0.094	0.17	0.155	A	6	C	26	0.188	0.305	0.258	A	2	C	56	0.034	0.067	0.064
INRA_BovSV5859	C	70	T	692	0.092	0.167	0.153	T	14	C	4	0.222	0.346	0.286	T	54	-	-				T	59	C	1	0.017	0.033	0.032	T	53	C	11	0.172	0.285	0.244	T	26	C	6	0.188	0.305	0.258	T	54	C	4	0.069	0.128	0.12
INRA_BovSV5868	A	535	C	219	0.29	0.412	0.327	A	13	C	5	0.278	0.401	0.321	A	51	C	3	0.056	0.105	0.099	A	50	C	8	0.138	0.238	0.21	A	30	C	34	0.469	0.498	0.374	A	27	C	5	0.156	0.264	0.229	A	45	C	13	0.224	0.348	0.287
INRA_BovSV5870	T	259	G	499	0.342	0.45	0.349	T	6	G	12	0.333	0.444	0.346	T	19	G	35	0.352	0.456	0.352	T	4	G	54	0.069	0.128	0.12	T	25	G	39	0.391	0.476	0.363	T	12	G	20	0.375	0.469	0.359	T	12	G	46	0.207	0.328	0.274
INRA_BovSV5876	C	132	T	616	0.176	0.291	0.248	T	15	C	3	0.167	0.278	0.239	T	46	C	8	0.148	0.252	0.221	T	29	C	31	0.483	0.499	0.375	T	64	-	-				T	31	C	1	0.031	0.061	0.059	T	32	C	26	0.448	0.495	0.372
INRA_BovSV5978	A	513	G	93	0.153	0.26	0.226	A	9	G	3	0.25	0.375	0.305	A	40	-	-				A	56	-	-				A	51	G	1	0.019	0.038	0.037	A	24	G	4	0.143	0.245	0.215	A	21	G	5	0.192	0.311	0.262
INRA_BovSV6007	A	319	G	443	0.419	0.487	0.368	A	9	G	9	0.5	0.5	0.375	A	17	G	37	0.315	0.431	0.338	A	33	G	27	0.45	0.495	0.372	A	28	G	36	0.438	0.492	0.371	A	7	G	25	0.219	0.342	0.283	A	10	G	48	0.172	0.285	0.245
INRA_BovSV6037	A	276	C	486	0.362	0.462	0.355	A	7	C	11	0.389	0.475	0.362	A	11	C	43	0.204	0.324	0.272	A	7	C	53	0.117	0.206	0.185	A	31	C	33	0.484	0.5	0.375	A	15	C	17	0.469	0.498	0.374	A	25	C	33	0.431	0.49	0.37
INRA_BovSV6048	C	226	T	534	0.297	0.418	0.331	T	13	C	5	0.278	0.401	0.321	T	20	C	34	0.37	0.466	0.358	T	60	-	-				T	49	C	15	0.234	0.359	0.294	T	21	C	11	0.344	0.451	0.349	T	40	C	18	0.31	0.428	0.336
INRA_BovSV6054	C	459	T	237	0.341	0.449	0.348	T	6	C	12	0.333	0.444	0.346	T	12	C	40	0.231	0.355	0.292	T	20	C	38	0.345	0.452	0.35	T	26	C	26	0.5	0.5	0.375	T	13	C	19	0.406	0.482	0.366	T	21	C	27	0.438	0.492	0.371
INRA_BovSV6109	A	510	G	250	0.329	0.441	0.344	A	11	G	7	0.389	0.475	0.362	A	35	G	19	0.352	0.456	0.352	A	56	G	4	0.067	0.124	0.117	A	41	G	23	0.359	0.46	0.354	A	26	G	6	0.188	0.305	0.258	A	55	G	3	0.052	0.098	0.093
INRA_BovSV6122	A	338	C	422	0.445	0.494	0.372	A	9	C	9	0.5	0.5	0.375	A	25	C	29	0.463	0.497	0.374	A	30	C	30	0.5	0.5	0.375	A	24	C	40	0.375	0.469	0.359	A	15	C	17	0.469	0.498	0.374	A	25	C	33	0.431	0.49	0.37
INRA_BovSV6147	T	248	G	512	0.326	0.44	0.343	T	8	G	10	0.444	0.494	0.372	T	19	G	33	0.365	0.464	0.356	T	16	G	44	0.267	0.391	0.315	T	22	G	42	0.344	0.451	0.349	T	8	G	24	0.25	0.375	0.305	T	11	G	47	0.19	0.307	0.26
INRA_BovSV6148	C	652	T	110	0.144	0.247	0.217	T	1	C	17	0.056	0.105	0.099	T	17	C	37	0.315	0.431	0.338	T	10	C	50	0.167	0.278	0.239	T	23	C	41	0.359	0.46	0.354	T	2	C	30	0.063	0.117	0.11	T	8	C	50	0.138	0.238	0.21
INRA_BovSV6221	C	693	T	71	0.093	0.169	0.154	C	18	-	-				T	3	C	51	0.056	0.105	0.099	T	3	C	57	0.05	0.095	0.09	T	1	C	63	0.016	0.031	0.03	T	1	C	31	0.031	0.061	0.059	T	9	C	49	0.155	0.262	0.228
INRA_BovSV6224	A	675	G	57	0.078	0.144	0.133	A	10	G	4	0.286	0.408	0.325	A	51	G	3	0.056	0.105	0.099	A	48	-	-				A	62	G	2	0.031	0.061	0.059	A	26	G	6	0.188	0.305	0.258	A	51	G	7	0.121	0.212	0.19
INRA_BovSV6377	T	745	G	5	0.007	0.013	0.013	T	16	-	-				T	48	-	-				T	60	-	-				T	64	-	-				T	32	-	-				T	58	-	-
INRA_BovSV6386	A	673	G	61	0.083	0.152	0.141	A	14	G	4	0.222	0.346	0.286	A	47	G	5	0.096	0.174	0.159	A	44	G	12	0.214	0.337	0.28	A	56	G	4	0.067	0.124	0.117	A	31	G	1	0.031	0.061	0.059	A	40	G	6	0.13	0.227	0.201
INRA_BovSV6394	A	185	C	523	0.261	0.386	0.312	A	10	C	8	0.444	0.494	0.372	A	3	C	45	0.063	0.117	0.11	A	27	C	33	0.45	0.495	0.372	A	15	C	41	0.268	0.392	0.315	A	3	C	21	0.125	0.219	0.195	A	6	C	52	0.103	0.185	0.168
INRA_BovSV6406	C	625	T	139	0.182	0.298	0.253	T	4	C	14	0.222	0.346	0.286	T	1	C	53	0.019	0.036	0.036	T	10	C	50	0.167	0.278	0.239	T	20	C	44	0.313	0.43	0.337	T	13	C	19	0.406	0.482	0.366	T	7	C	51	0.121	0.212	0.19
INRA_BovSV6407	A	640	G	74	0.104	0.186	0.169	A	17	G	1	0.056	0.105	0.099	A	49	G	3	0.058	0.109	0.103	A	43	G	11	0.204	0.324	0.272	A	56	G	4	0.067	0.124	0.117	A	29	G	3	0.094	0.17	0.155	A	45	G	5	0.1	0.18	0.164
INRA_BovSV730	A	1	G	735	0.001	0.003	0.003	G	18	-	-				G	54	-	-				G	60	-	-				G	64	-	-				G	30	-	-				G	58	-	-
INRA_BovSV742	T	127	G	503	0.202	0.322	0.27	T	1	G	17	0.056	0.105	0.099	T	3	G	39	0.071	0.133	0.124	T	11	G	47	0.19	0.307	0.26	T	10	G	32	0.238	0.363	0.297	T	8	G	16	0.333	0.444	0.346	T	18	G	24	0.429	0.49	0.37
INRA_BovSV744	A	715	G	1	0.001	0.003	0.003	A	18	-	-				A	50	-	-				A	60	-	-				A	60	-	-				A	28	-	-				A	46	-	-
INRA_BovSV795	C	12	T	752	0.016	0.031	0.03	T	18	-	-				T	54	-	-				T	54	C	6	0.1	0.18	0.164	T	64	-	-				T	32	-	-				T	58	-	-
INRA_BovSV876	A	102	C	560	0.154	0.261	0.227	A	4	C	10	0.286	0.408	0.325	A	10	C	36	0.217	0.34	0.282	A	3	C	45	0.063	0.117	0.11	C	62	-	-				A	2	C	28	0.067	0.124	0.117	A	5	C	39	0.114	0.201	0.181
INRA_BovSV889	T	1	G	745	0.001	0.003	0.003	G	18	-	-				G	54	-	-				G	60	-	-				G	58	-	-				G	32	-	-				G	58	-	-
INRA_BovSV937	A	620	G	80	0.114	0.202	0.182	A	14	G	2	0.125	0.219	0.195	A	44	G	8	0.154	0.26	0.226	A	60	-	-				A	52	G	4	0.071	0.133	0.124	A	30	-	-				A	32	G	20	0.385	0.473	0.361
INRA_BovSV955	A	484	G	274	0.361	0.462	0.355	A	14	G	4	0.222	0.346	0.286	A	28	G	26	0.481	0.499	0.375	A	46	G	14	0.233	0.358	0.294	A	32	G	32	0.5	0.5	0.375	A	17	G	15	0.469	0.498	0.374	A	36	G	22	0.379	0.471	0.36
INRA_BovSV968	T	89	G	675	0.116	0.206	0.185	T	6	G	12	0.333	0.444	0.346	G	54	-	-				T	8	G	52	0.133	0.231	0.204	T	3	G	61	0.047	0.089	0.085	T	6	G	26	0.188	0.305	0.258	T	2	G	56	0.034	0.067	0.064
INRA_BovSV977	A	19	G	653	0.028	0.055	0.053	G	18	-	-				A	5	G	41	0.109	0.194	0.175	A	6	G	50	0.107	0.191	0.173	A	4	G	52	0.071	0.133	0.124	G	24	-	-				G	56	-	-
	mean :				0.201	0.278	0.225	mean :				0.262	0.348	0.278	mean :				0.25	0.334	0.268	mean :				0.257	0.34	0.272	mean :				0.238	0.316	0.253	mean :				0.24	0.329	0.265	mean :				0.244	0.325	0.26
	standard deviation :				0.147	0.169	0.127	standard deviation :				0.168	0.198	0.152	standard deviation :				0.164	0.192	0.146	standard deviation :				0.168	0.19	0.145	standard deviation :				0.167	0.194	0.147	standard deviation :				0.155	0.183	0.139	standard deviation :				0.164	0.191	0.145
[truncated: 14 more columns]
